# Supplementary material for: Insight into the potential significance of miR-760 and miR-1973 in breast cancer: a comprehensive analysis
Source: Sci Rep. 2026 Apr 1;16:10994. doi: 10.1038/s41598-026-44175-3 (PMC13043734; doi:10.1038/s41598-026-44175-3)
Supplement: Supplementary file 3 — Supplementary Material 3 [file 41598_2026_44175_MOESM3_ESM.xlsx]

## Sheet: miRWalk3.0
mirnaid	refseqid	genesymbol	duplex	start	end	bindingp	energy	seed	accessibility	au	phylopstem	phylopflank	me	number_of_pairings	binding_region_length	longest_consecutive_pairings	position	validated	TargetScan	miRDB
hsa-miR-760	NM_173595	ANKRD52	CGGCTCTGGGTCTGTGGGGA#CCTTACAGACCCTAGCCC#.((((..((((((((((((.#)))))))))))).)))).	7013	7031	0.9538461538461539	-29.2	0	0.104107	0.471	0	0	-7.23797	16	18	12	3UTR		1	1
hsa-miR-760	NM_001394761	GPS1	CGGCTCTGGGTCTGTGGGGA#CTCCACGGACCTCGGACCT#.((.(((((((((((((((.#))))))))))).)))))).	1735	1754	0.9538461538461539	-28.1	0	0.00915158	0.279	0	0	-6.82535	17	19	11	3UTR		0	0
hsa-miR-760	NM_001252269	DIPK1A	CGGCTCTGGGTCTGTGGGGA#TCCCCCCAGGCCTGAGAAGCCA#.(((((((((((((.(((((#))))).))))))).))).))).	1292	1314	0.9538461538461539	-28.9	1	0.000760523	0.515	5.21823	5.113773180000001	-4.52877	18	22	7	3UTR		0	0
hsa-miR-760	NM_001252270	DIPK1A	CGGCTCTGGGTCTGTGGGGA#TCCCCCCAGGCCTGAGAAGCCA#.(((((((((((((.(((((#))))).))))))).))).))).	1250	1272	0.9538461538461539	-28.9	1	0.000760523	0.515	4.72971	4.062824780000001	-4.52877	18	22	7	3UTR		0	0
hsa-miR-760	NM_001252271	DIPK1A	CGGCTCTGGGTCTGTGGGGA#TCCCCCCAGGCCTGAGAAGCCA#.(((((((((((((.(((((#))))).))))))).))).))).	1530	1552	0.9538461538461539	-28.9	1	0.000760523	0.515	2.8399312000000005	4.20504	-4.52877	18	22	7	3UTR		0	0
hsa-miR-760	NM_001287597	SLC1A7	CGGCTCTGGGTCTGTGGGGA#CCACACAGTTCTCCCCAAGGGGAGCAGCCCAGGGCCA#.(((((((((.(((((((((#.))))).......))))))))))))).	2139	2176	0.9538461538461539	-31.6	1	2.38555e-08	0.309	4.63047	4.848224546625001	-6.6181	18	27	13	3UTR		0	0
hsa-miR-760	NM_020193	EMSY	CGGCTCTGGGTCTGTGGGGA#CCCATAGATGGAGCTGT#(((((((..(((((((((..#)))))))))))))))).	5599	5616	0.9538461538461539	-24.5	1	0.00129764	0.676	3.937736666666667	0.970337	-7.3076	16	17	16	3UTR		0	0
hsa-miR-760	NM_020443	NAV1	CGGCTCTGGGTCTGTGGGGA#CCCCAGAGATCTGGCTGGAGCCC#.((((((((((((.(((((.#))))).))))))....)))))).	6122	6145	0.9538461538461539	-29	1	3.569736e-06	0.515	1.0452562187499999	0.8993655075000002	-4.65016	17	23	6	3UTR		0	0
hsa-miR-760	NM_001167738	NAV1	CGGCTCTGGGTCTGTGGGGA#CCCCAGAGATCTGGCTGGAGCCC#.((((((((((((.(((((.#))))).))))))....)))))).	5061	5084	0.9538461538461539	-29	1	3.569736e-06	0.515	1.4162700625000004	1.21504	-4.65016	17	23	6	3UTR		0	0
hsa-miR-760	NM_001171197	ELAVL2	CGGCTCTGGGTCTGTGGGGA#TCCCTTCAGATAGAGCTC#.((((((..(((((.(((((#))))).))))))))))).	2199	2217	0.9538461538461539	-22.2	1	0.00841662	0.632	4.7525450000000005	3.94224	-7.8988	16	18	11	3UTR		0	0
hsa-miR-760	NM_006671	SLC1A7	CGGCTCTGGGTCTGTGGGGA#CCACACAGTTCTCCCCAAGGGGAGCAGCCCAGGGCCA#.(((((((((.(((((((((#.))))).......))))))))))))).	2336	2373	0.9538461538461539	-31.6	1	2.38555e-08	0.309	4.63047	4.674250296625001	-6.6181	18	27	13	3UTR		0	0
hsa-miR-760	NM_004127	GPS1	CGGCTCTGGGTCTGTGGGGA#CTCCACGGACCTCGGACCT#.((.(((((((((((((((.#))))))))))).)))))).	1553	1572	0.9538461538461539	-28.1	0	0.00915158	0.279	0	0	-6.82535	17	19	11	3UTR		0	0
hsa-miR-760	NM_212492	GPS1	CGGCTCTGGGTCTGTGGGGA#CTCCACGGACCTCGGACCT#.((.(((((((((((((((.#))))))))))).)))))).	2036	2055	0.9538461538461539	-28.1	0	0.00915158	0.279	0	0	-6.82535	17	19	11	3UTR		0	0
hsa-miR-760	NM_032782	HAVCR2	CGGCTCTGGGTCTGTGGGGA#CCCAACCCAGAGACTGT#(((((((((((...((((..#)))))))))))).))).	1177	1194	0.9538461538461539	-22.9	1	0.0596507	0.559	-0.143672	0.0975851	-9.43035	15	17	12	3UTR		0	0
hsa-miR-760	NM_001330517	POSTN	CGGCTCTGGGTCTGTGGGGA#TCCCATTGAAAAGACCGAGCCT#.(((((..(((((((((((.#)))))).....)))))))))).	2809	2831	0.9615384615384616	-22.6	0	0.166384	0.632	2.7835696937500005	4.014100046249999	-7.65065	16	22	10	3UTR		0	0
hsa-miR-760	NM_001349130	B3GALNT1	CGGCTCTGGGTCTGTGGGGA#TTCCCAGGGCTCAGACCT#.((.(((((((((.((((((#))))))))))))))))).	3119	3137	0.9615384615384616	-23.1	0	0.0015456	0.647	0.3692760577777778	-0.0517086	-7.68219	17	18	17	3UTR		0	0
hsa-miR-760	NM_001349132	B3GALNT1	CGGCTCTGGGTCTGTGGGGA#TTCCCAGGGCTCAGACCT#.((.(((((((((.((((((#))))))))))))))))).	3067	3085	0.9615384615384616	-23.1	0	0.0015456	0.647	-0.0491892	0.321739	-7.68219	17	18	17	3UTR		0	0
hsa-miR-760	NM_001349134	B3GALNT1	CGGCTCTGGGTCTGTGGGGA#TTCCCAGGGCTCAGACCT#.((.(((((((((.((((((#))))))))))))))))).	2860	2878	0.9615384615384616	-23.1	0	0.0015456	0.647	1.0439224444444446	0.4420788573750001	-7.68219	17	18	17	3UTR		0	0
hsa-miR-760	NM_001349139	B3GALNT1	CGGCTCTGGGTCTGTGGGGA#TTCCCAGGGCTCAGACCT#.((.(((((((((.((((((#))))))))))))))))).	3122	3140	0.9615384615384616	-23.1	0	0.0015456	0.647	0.3692760577777778	-0.0440803	-7.68219	17	18	17	3UTR		0	0
hsa-miR-760	NM_001349140	B3GALNT1	CGGCTCTGGGTCTGTGGGGA#TTCCCAGGGCTCAGACCT#.((.(((((((((.((((((#))))))))))))))))).	3075	3093	0.9615384615384616	-23.1	0	0.0015456	0.647	-0.444562	-0.102665	-7.68219	17	18	17	3UTR		0	0
hsa-miR-760	NM_001349143	B3GALNT1	CGGCTCTGGGTCTGTGGGGA#TTCCCAGGGCTCAGACCT#.((.(((((((((.((((((#))))))))))))))))).	3215	3233	0.9615384615384616	-23.1	0	0.0015456	0.647	0.3692760577777778	-0.0440803	-7.68219	17	18	17	3UTR		0	0
hsa-miR-760	NM_001363776	RXFP1	CGGCTCTGGGTCTGTGGGGA#TTTCCATACACTTGAGAGCCA#.((((((((((.((((((((#)))))))).)))).)))))).	3197	3218	0.9615384615384616	-21.4	1	0.0251744	0.676	0	0	-7.14013	18	21	8	3UTR		0	0
hsa-miR-760	NM_001363830	SLFN12L	CGGCTCTGGGTCTGTGGGGA#CCCCATTTGAAGCAGAGCTA#.(((((((..((.((((((.#))))))..))..))))))).	7128	7148	0.9615384615384616	-23.9	1	0.00314579	0.559	0	0	-7.38135	15	20	7	3UTR		0	0
hsa-miR-760	NM_001366481	RPL7L1	CGGCTCTGGGTCTGTGGGGA#CCCAGGTGAGGCAGGGCTGA#((((((((..(((.((((..#)))).).))..)))))))).	1064	1084	0.9615384615384616	-21.8	1	1.648778e-06	0.456	0	0	-7.09331	15	20	8	3UTR		0	0
hsa-miR-760	NM_001369434	CALCRL	CGGCTCTGGGTCTGTGGGGA#CCCCAAGAGACCTAGCTAAGGTCT#.((((((((((((.(((((.#)))))..))))))))....)))).	2353	2377	0.9615384615384616	-25	1	6.182922e-06	0.618	0	0	-4.65016	17	24	8	3UTR		0	0
hsa-miR-760	XM_017019038	FBXO21	CGGCTCTGGGTCTGTGGGGA#TGCCCACAGGCCATAGTTGGCTGA#((((((((((((((((((.(#).)))))))))).)))..))))).	5402	5426	0.9615384615384616	-27.4	1	6.135389e-06	0.397	0	0	-3.93757	19	24	10	3UTR		0	0
hsa-miR-760	XM_017026063	NAPG	CGGCTCTGGGTCTGTGGGGA#CTACAGACACCAGCAGTG#..(((((((((((((((...#)))))))).)))).))).	2065	2083	0.9615384615384616	-21.8	1	0.00170912	0.515	0	0	-4.957	15	18	8	3UTR		0	0
hsa-miR-760	XM_017029597	NLGN3	CGGCTCTGGGTCTGTGGGGA#CCCGTCACAGTTAGTATTAGAAACAGACCTAGAATGCCA#.(((((((((((((((((..#)))...................)))))))))))..))).	2771	2810	0.9615384615384616	-24.5	1	0.0187828	0.5	0	0	-3.79332	17	39	11	3UTR		0	0
hsa-miR-760	XM_024446478	GTPBP2	CGGCTCTGGGTCTGTGGGGA#TTCCCATGGACTCAGGGA#...(((((((((((((((((#))))))))))))))))).	2659	2677	0.9615384615384616	-27.4	0	4.451755e-06	0.529	0	0	-6.51454	17	18	17	3UTR		0	0
hsa-miR-760	XM_047427411	EPS8L2	CGGCTCTGGGTCTGTGGGGA#TCTTACAGGCCCAGGACTGG#(((.(((((((((((((((.#))))))))))))))).))).	2987	3007	0.9615384615384616	-27.6	0	6.917724e-06	0.426	0	0	-6.9696	18	20	15	3UTR		0	0
hsa-miR-760	XM_047431171	PPP1R13B	CGGCTCTGGGTCTGTGGGGA#TCACTCACAGCCCAGAAGCCC#.(((((((((.(((((((((#)).))))))))))))).))).	5013	5034	0.9615384615384616	-28.3	1	0.0469016	0.544	0	0	-6.6181	18	21	13	3UTR		0	0
hsa-miR-760	XM_047438437	CARD8	CGGCTCTGGGTCTGTGGGGA#CCACCACAGCCCAGC#.....(((((.((((((((.#)).))))))))))).	4357	4372	0.9615384615384616	-22.5	0	0.00727706	0.574	0	0	-16.4904	13	15	11	3UTR		0	0
hsa-miR-760	XM_047441561	HPS4	CGGCTCTGGGTCTGTGGGGA#TCTTCAGGTCGGCAGACCCAGAGCA#..(((((((((((((.((..#.)).))))))))))))).	2880	2905	0.9615384615384616	-30.5	1	0.000966096	0.515	0	0	-5.19005	15	18	13	3UTR		0	0
hsa-miR-760	XM_047441568	HPS4	CGGCTCTGGGTCTGTGGGGA#TCTTCAGGTCGGCAGACCCAGAGCA#..(((((((((((((.((..#.)).))))))))))))).	3454	3479	0.9615384615384616	-30.5	1	0.000966096	0.515	0	0	-5.19005	15	18	13	3UTR		0	0
hsa-miR-760	XM_047441584	HPS4	CGGCTCTGGGTCTGTGGGGA#TCTTCAGGTCGGCAGACCCAGAGCA#..(((((((((((((.((..#.)).))))))))))))).	1690	1715	0.9615384615384616	-30.5	1	0.000966096	0.515	0	0	-5.19005	15	18	13	3UTR		0	0
hsa-miR-760	XM_047447361	ADCY5	CGGCTCTGGGTCTGTGGGGA#CCCACAGATTCCAGAGTG#..((((((((((((((((..#))))))))).))))))).	4050	4068	0.9615384615384616	-28.6	1	0.0209768	0.426	0	0	-4.957	16	18	9	3UTR		0	0
hsa-miR-760	XM_047447363	ADCY5	CGGCTCTGGGTCTGTGGGGA#CCCACAGATTCCAGAGTG#..((((((((((((((((..#))))))))).))))))).	4052	4070	0.9615384615384616	-28.6	1	0.0209768	0.426	0	0	-4.957	16	18	9	3UTR		0	0
hsa-miR-760	XM_047449133	B3GALNT1	CGGCTCTGGGTCTGTGGGGA#TTCCCAGGGCTCAGACCT#.((.(((((((((.((((((#))))))))))))))))).	3254	3272	0.9615384615384616	-23.1	0	0.0015456	0.647	0	0	-7.68219	17	18	17	3UTR		0	0
hsa-miR-760	NM_153619	SEMA6D	CGGCTCTGGGTCTGTGGGGA#CCCTGCAGGCCATGAAGAGCCA#.((((((.(((((((((((.#)))))))))))....)))))).	2599	2621	0.9615384615384616	-29.7	1	8.191715e-05	0.426	3.846277181818181	3.996530915000001	-6.10696	17	22	11	3UTR		0	0
hsa-miR-760	NM_170731	BDNF	CGGCTCTGGGTCTGTGGGGA#TCCCCAGTGAAAACTAGAGCTC#.((((((((.((..((((((#))))))..))...)))))))).	3353	3375	0.9615384615384616	-23.8	1	0.00713881	0.544	7.41151	5.5267805249999995	-7.1818	16	22	8	3UTR		0	0
hsa-miR-760	NM_170732	BDNF	CGGCTCTGGGTCTGTGGGGA#TCCCCAGTGAAAACTAGAGCTC#.((((((((.((..((((((#))))))..))...)))))))).	3167	3189	0.9615384615384616	-23.8	1	0.00713881	0.544	4.64332	5.883110794624999	-7.1818	16	22	8	3UTR		0	0
hsa-miR-760	NM_170733	BDNF	CGGCTCTGGGTCTGTGGGGA#TCCCCAGTGAAAACTAGAGCTC#.((((((((.((..((((((#))))))..))...)))))))).	3059	3081	0.9615384615384616	-23.8	1	0.00713881	0.544	6.61639	6.089253269625001	-7.1818	16	22	8	3UTR		0	0
hsa-miR-760	NM_173209	TGIF1	CGGCTCTGGGTCTGTGGGGA#CTCTTGATAGGAGGCATAGCAGGCCCTTAGAGCTT#.((((((((((((((((((.#))))..............))))))))..)))))).	1815	1850	0.9615384615384616	-22.6	1	0.000502375	0.603	2.133475467647059	1.6192295987499996	-3.79332	18	35	8	3UTR		0	0
hsa-miR-760	NM_173210	TGIF1	CGGCTCTGGGTCTGTGGGGA#CTCTTGATAGGAGGCATAGCAGGCCCTTAGAGCTT#.((((((((((((((((((.#))))..............))))))))..)))))).	1634	1669	0.9615384615384616	-22.6	1	0.000502375	0.603	1.8236135852941173	1.7974786862499998	-3.79332	18	35	8	3UTR		0	0
hsa-miR-760	NM_173519	CLVS1	CGGCTCTGGGTCTGTGGGGA#CCCCACAACCCTCCTGCA#..((...((((.(((((((.#)))))))))))....)).	2254	2272	0.9615384615384616	-22.5	0	0.114797	0.529	-0.0979133	0.026123	-15.8675	13	18	11	3UTR		0	0
hsa-miR-760	NM_173851	SLC30A8	CGGCTCTGGGTCTGTGGGGA#TCCCCACCCAATGAAATATGATCCAGAGA#...(((((((((.(((((((#)))))))............))))))))).	5048	5077	0.9615384615384616	-24.8	0	0.144092	0.529	0	0	-7.80367	16	29	9	3UTR		0	0
hsa-miR-760	NM_178818	CMTM4	CGGCTCTGGGTCTGTGGGGA#CCCCACAGGCCCTGCTTTGCTTGCCT#.(((...((((((((((((.#))))))))))))..........))).	1476	1502	0.9615384615384616	-29.5	0	0.00266531	0.471	0	0	-11.357	15	26	12	3UTR		0	0
hsa-miR-760	NM_181521	CMTM4	CGGCTCTGGGTCTGTGGGGA#CCCCACAGGCCCTGCTTTGCTTGCCT#.(((...((((((((((((.#))))))))))))..........))).	6179	6205	0.9615384615384616	-29.5	0	0.00266531	0.471	0	0	-11.357	15	26	12	3UTR		0	0
hsa-miR-760	NM_181654	CPLX4	CGGCTCTGGGTCTGTGGGGA#CCGGGTTTCCCACAGGGAGCTGAGTCTACAGACTCCAGGGCA#..((((((((((((((((..#.))))))))).))))))).	1097	1139	0.9615384615384616	-27.2	1	0.000373456	0.397	0	0	-4.957	16	19	9	3UTR		0	0
hsa-miR-760	NM_181703	GJA5	CGGCTCTGGGTCTGTGGGGA#TCTCCATGGACCATTCCTCGGAGTA#..((((((((((((((((((#))))))))))))......)))))).	1702	1727	0.9615384615384616	-24.6	1	0.00015277	0.471	3.8261026720833335	4.324560600000002	-4.957	18	25	12	3UTR		0	0
hsa-miR-760	NM_182531	ZNF778	CGGCTCTGGGTCTGTGGGGA#TCTCCATCACCCGTGGGACTGACAGACCCAGAGTG#..(((((((((((((.((..#.)).))))))))))))).	9544	9579	0.9615384615384616	-29.4	1	0.00116365	0.544	0	0	-5.19005	15	18	13	3UTR		0	0
hsa-miR-760	NM_183357	ADCY5	CGGCTCTGGGTCTGTGGGGA#CCCACAGATTCCAGAGTG#..((((((((((((((((..#))))))))).))))))).	5638	5656	0.9615384615384616	-28.6	1	0.0209768	0.426	0	0	-4.957	16	18	9	3UTR		0	0
hsa-miR-760	NM_198088	ZNF200	CGGCTCTGGGTCTGTGGGGA#CCCCAAGACCCAGAGAGGA#(..((((((((((.(((((.#)))))))))))))))..).	2288	2307	0.9615384615384616	-29.5	0	0.00156482	0.471	1.06668	0.301342	-7.51563	16	19	15	3UTR		0	0
hsa-miR-760	NM_199040	NUDT4	CGGCTCTGGGTCTGTGGGGA#CCCCACAGGAGTGGAGTCT#.((((((...(((((((((.#)))))))))...)))))).	1825	1844	0.9615384615384616	-26.3	1	2.756491e-05	0.574	-0.190064	-0.305005	-8.40586	15	19	9	3UTR		0	0
hsa-miR-760	NM_199511	CCDC80	CGGCTCTGGGTCTGTGGGGA#CCCCTGAGCAGACCGCACAGAGCTT#.((((((((((((((((((.#))))...)))))))...))))))).	10441	10466	0.9615384615384616	-28.9	1	0.000857737	0.485	0	0	-3.79332	18	25	7	3UTR		0	0
hsa-miR-760	NM_201280	BLOC1S5	CGGCTCTGGGTCTGTGGGGA#TTCCCACCAGACCGTTTAGCCT#.((((...((((((((((((#))))))).)))))....)))).	638	660	0.9615384615384616	-25.2	0	0.0504966	0.559	1.4365402307692308	1.07936	-9.55161	16	22	7	3UTR		0	0
hsa-miR-760	NM_201999	ELF2	CGGCTCTGGGTCTGTGGGGA#TCCACCATGGACTTCAGGCTGT#((((.(((((((((((((((#))).))))))))).))))))).	2258	2280	0.9615384615384616	-24.8	0	7.398538e-05	0.588	6.978778235294117	5.973081499999998	-8.05661	19	22	9	3UTR		0	0
hsa-miR-760	NM_001370251	MEN1	CGGCTCTGGGTCTGTGGGGA#TCTCCAGCTCAGAACCCAGGGCTC#.(((((((((((((((((((#))))))...)))).))))))))).	2169	2193	0.9615384615384616	-28.1	1	4.862077e-05	0.5	5.4860188608695655	4.097372801250001	-3.79332	19	24	9	3UTR		0	0
hsa-miR-760	NM_001370260	MEN1	CGGCTCTGGGTCTGTGGGGA#TCTCCAGCTCAGAACCCAGGGCTC#.(((((((((((((((((((#))))))...)))).))))))))).	2043	2067	0.9615384615384616	-28.1	1	4.862077e-05	0.5	5.4860188608695655	4.097372801250001	-3.79332	19	24	9	3UTR		0	0
hsa-miR-760	NM_001370261	MEN1	CGGCTCTGGGTCTGTGGGGA#TCTCCAGCTCAGAACCCAGGGCTC#.(((((((((((((((((((#))))))...)))).))))))))).	2301	2325	0.9615384615384616	-28.1	1	4.862077e-05	0.5	4.373260821739131	5.196982746250001	-3.79332	19	24	9	3UTR		0	0
hsa-miR-760	NM_001370263	MEN1	CGGCTCTGGGTCTGTGGGGA#TCTCCAGCTCAGAACCCAGGGCTC#.(((((((((((((((((((#))))))...)))).))))))))).	1950	1974	0.9615384615384616	-28.1	1	4.862077e-05	0.5	4.59453	5.1325	-3.79332	19	24	9	3UTR		0	0
hsa-miR-760	NM_001378881	ZNF778	CGGCTCTGGGTCTGTGGGGA#TCTCCATCACCCGTGGGACTGACAGACCCAGAGTG#..(((((((((((((.((..#.)).))))))))))))).	9621	9656	0.9615384615384616	-29.4	1	0.00116365	0.544	0	0	-5.19005	15	18	13	3UTR		0	0
hsa-miR-760	NM_001385736	OR52K1	CGGCTCTGGGTCTGTGGGGA#TCCTCACAGATCTACGAGTCA#.(((((((((((((((((((#)))))))))))))).))))).	1561	1582	0.9615384615384616	-29.9	1	0.0255112	0.544	0	0	-3.79332	19	21	14	3UTR		0	0
hsa-miR-760	NM_001386029	OR4K13	CGGCTCTGGGTCTGTGGGGA#CCTACAGAATGCCAGAAGATATAGCCA#.((((((((.((((((((..#))))))))...))))).......))).	2181	2208	0.9615384615384616	-22.4	1	0.00707066	0.574	0	0	-5.03583	16	27	8	3UTR		0	0
hsa-miR-760	NM_001386088	OR1D2	CGGCTCTGGGTCTGTGGGGA#TGCCCATAGACCCTGCCA#.(((...(((((((((((.(#).))))))))))).))).	2679	2697	0.9615384615384616	-27.1	0	0.0525281	0.397	0	0	-11.357	15	18	11	3UTR		0	0
hsa-miR-760	NM_001393379	CNTNAP3	CGGCTCTGGGTCTGTGGGGA#CCCACAGACCCAGC#.....(((((((((((((..#))))))))))))).	10734	10748	0.9615384615384616	-28.2	0	0.563082	0.559	0	0	-13.6656	13	14	13	3UTR		0	0
hsa-miR-760	NM_001396058	OR2I1P	CGGCTCTGGGTCTGTGGGGA#CCCCATGCCCAGGGTGGT#(.(((((((((..((((((.#))))))))))))))).).	3089	3107	0.9615384615384616	-28	1	2.746e-06	0.456	0	0	-9.73718	16	18	15	3UTR		0	0
hsa-miR-760	NM_014289	CAPN6	CGGCTCTGGGTCTGTGGGGA#CTATAGACTTCCCAGCAGCATTTCACCCAGCAGCCAGAGCCGG#(((((((((..(((((((((#.)).)))).)))))))))))).	2488	2531	0.9615384615384616	-28.4	1	0.000417239	0.441	3.5120220000000004	3.99601	-8.00486	18	22	12	3UTR		0	0
hsa-miR-760	NM_014289	CAPN6	CGGCTCTGGGTCTGTGGGGA#CCTTACAGACACCACTGCCA#.(((..(((((((((((((.#)))))))))).)))..))).	2546	2566	0.9615384615384616	-27	0	0.0876515	0.397	5.701615221428571	4.08592	-9.81332	16	20	10	3UTR		0	0
hsa-miR-760	NM_015113	ZZEF1	CGGCTCTGGGTCTGTGGGGA#TCCCACCACACAGTGCCAGAGCCA#.((((((((..(((((((((#))))....)))))..)))))))).	10173	10197	0.9615384615384616	-29.4	1	0.00653121	0.324	2.81756	5.030652430999999	-7.86061	17	24	8	3UTR		0	1
hsa-miR-760	NM_015178	RHOBTB2	CGGCTCTGGGTCTGTGGGGA#CAGTGGGGCTGTGGGCTCAGAGCTC#.((((((((((((((((...#.)))))))))))))))).	4371	4396	0.9615384615384616	-21.5	1	3.481649e-06	0.382	-0.180396	-0.254402	-3.79332	16	18	16	3UTR		0	0
hsa-miR-760	NM_015543	RAB1A	CGGCTCTGGGTCTGTGGGGA#TGCCCAATAACATGACCTAGAGG#...(((((((((((((((.(#).)))....))).))))))))).	1357	1380	0.9615384615384616	-20.9	0	0.00103061	0.574	3.58342	4.037743187499999	-6.51454	16	23	9	3UTR		0	0
hsa-miR-760	NM_015993	PLLP	CGGCTCTGGGTCTGTGGGGA#CCTGCAGCCCCAGACCCGCCGT#((((((((((.(((((((..#))))))).))))))...)))).	1039	1061	0.9615384615384616	-27.7	1	0.0299228	0.456	3.801643207692308	2.5471495812500007	-6.76235	17	22	7	3UTR		0	0
hsa-miR-760	NM_016621	PHF21A	CGGCTCTGGGTCTGTGGGGA#TCCCCACGGCCCAGAATTTAGCTGC#((((((((((.(((((((((#))))))))))))))).....)))).	5698	5723	0.9615384615384616	-31.1	1	0.000482852	0.412	4.653418733333333	4.829403749999999	-6.76235	19	25	15	3UTR		0	1
hsa-miR-760	NM_017622	BORCS6	CGGCTCTGGGTCTGTGGGGA#CCCCGCAGGCAAAGATGCACCCCTGCTGATGGAGAGCCT#.((((((..((((((((((.#))))))))))......................)))))).	1573	1612	0.9615384615384616	-28.3	1	0.000252384	0.382	0.27972393999999995	0.15989362999999995	-7.16335	16	39	10	3UTR		0	0
hsa-miR-760	NM_017666	ZNF280C	CGGCTCTGGGTCTGTGGGGA#CCTCAAGGCCCACCAAATAGAGCA#..(((((((((((.(((((.#)))))))))))).......)))).	3021	3045	0.9615384615384616	-22.1	1	0.00398382	0.5	4.06655	4.28626	-5.81384	16	24	12	3UTR		0	0
hsa-miR-760	NM_017736	THUMPD1	CGGCTCTGGGTCTGTGGGGA#GCAGACCCATGTGCTGC#((((.((((((((((.....#))))))))).).)))).	1340	1357	0.9615384615384616	-21.8	0	6.622288e-05	0.456	-0.0833429	0.0658308	-8.28966	14	17	9	3UTR		0	0
hsa-miR-760	NM_018224	COA1	CGGCTCTGGGTCTGTGGGGA#CCCAGAAGACCCAGCTTGCTT#.(((.((((((((.((((..#))))..))))))))...))).	580	601	0.9615384615384616	-24.1	0	0.005426	0.515	1.6833465000000003	0.7007328312500001	-8.7692	15	21	8	3UTR		0	0
hsa-miR-760	NM_001191013	GSTO2	CGGCTCTGGGTCTGTGGGGA#TCCCATCACAGACTCAGAGGCCT#.(((((((((((((((((((#))))..))))))))))))).)).	5422	5445	0.9615384615384616	-31.3	1	0.0546198	0.485	0	0	-3.79332	19	23	13	3UTR		0	0
hsa-miR-760	NM_001197244	BCL7B	CGGCTCTGGGTCTGTGGGGA#CCCCACAGTACCCCTTCAGCTC#.((((..((((((((((((.#)))))))).))))....)))).	1303	1325	0.9615384615384616	-26.6	0	0.275065	0.529	4.346671538461538	4.85595	-7.23797	16	22	8	3UTR		0	0
hsa-miR-760	NM_001197297	GABPA	CGGCTCTGGGTCTGTGGGGA#TCCTCTTACGGCCTAGAGA#...(((((((((((.(((((#))))).)).))))))))).	3339	3358	0.9615384615384616	-21.2	0	0.00101089	0.603	-0.0245066	0.033784133250000015	-7.24999	16	19	9	3UTR		0	0
hsa-miR-760	NM_001199323	BLOC1S5	CGGCTCTGGGTCTGTGGGGA#TTCCCACCAGACCGTTTAGCCT#.((((...((((((((((((#))))))).)))))....)))).	533	555	0.9615384615384616	-25.2	0	0.0504966	0.559	1.3895520769230774	1.48623	-9.55161	16	22	7	3UTR		0	0
hsa-miR-760	NM_001201407	ZNF778	CGGCTCTGGGTCTGTGGGGA#TCTCCATCACCCGTGGGACTGACAGACCCAGAGTG#..(((((((((((((.((..#.)).))))))))))))).	9628	9663	0.9615384615384616	-29.4	1	0.00116365	0.544	-0.0458894	-0.225526	-5.19005	15	18	13	3UTR		0	0
hsa-miR-760	NM_001204492	CAMK2G	CGGCTCTGGGTCTGTGGGGA#TCCCCATGGACTTAGGGGGACCA#.(((((((((((((((((((#)))))))))))))))))...)).	2108	2131	0.9615384615384616	-28.5	1	0.000178414	0.397	4.6983583636363635	5.63224	-3.79332	19	23	17	3UTR		1	1
hsa-miR-760	NM_001206651	SH3GLB1	CGGCTCTGGGTCTGTGGGGA#CCCACAGACTTGTTTACCCATAGAGGCCC#.(((((((((((((((((..#))))))))))..........))))).)).	4550	4579	0.9615384615384616	-24.7	1	0.000113994	0.5	-0.121326	0.00516451	-3.79332	17	29	10	3UTR		0	0
hsa-miR-760	NM_001206653	SH3GLB1	CGGCTCTGGGTCTGTGGGGA#CCCACAGACTTGTTTACCCATAGAGGCCC#.(((((((((((((((((..#))))))))))..........))))).)).	4321	4350	0.9615384615384616	-24.7	1	0.000113994	0.5	-0.121326	0.00516451	-3.79332	17	29	10	3UTR		0	0
hsa-miR-760	NM_001207069	BZW1	CGGCTCTGGGTCTGTGGGGA#CCACCACAGGCAACAGACAAAGCATTTCCTGCTGT#((((((((.((((((((((.#)).))))))))..)))).............)))).	4794	4829	0.9615384615384616	-22.9	1	0.000540391	0.559	0	0	-4.99396	18	35	8	3UTR		0	0
hsa-miR-760	NM_001222	CAMK2G	CGGCTCTGGGTCTGTGGGGA#TCCCCATGGACTTAGGGGGACCA#.(((((((((((((((((((#)))))))))))))))))...)).	1976	1999	0.9615384615384616	-28.5	1	0.000178414	0.397	3.5025532318181813	4.1502679449999995	-3.79332	19	23	17	3UTR		1	1
hsa-miR-760	NM_001242310	EDA2R	CGGCTCTGGGTCTGTGGGGA#TCCCTCTAGATCCCTGGGGCCT#.(((((((((((((.(((((#))))).)))))))..)))))).	1552	1574	0.9615384615384616	-26.8	1	0.0020509	0.441	0	0	-4.52877	18	22	7	3UTR		0	0
hsa-miR-760	NM_001242614	CD99L2	CGGCTCTGGGTCTGTGGGGA#TCCCTGACAGACCTGGACTGTGTGGCTGA#((((((((((((((((((((#))))).))))))))))).......)))).	2511	2540	0.9615384615384616	-27.2	1	0.00334867	0.412	-0.26031	-0.069311	-3.93757	20	29	11	3UTR		0	0
hsa-miR-760	NM_001242795	NUP93	CGGCTCTGGGTCTGTGGGGA#TCCCAGTGGAGATAAAAGCATAGACCTAGAAAAAGCCT#.(((((((((((((((((((#))))..............))))))))))))....))).	3137	3175	0.9615384615384616	-25.2	1	0.0500728	0.529	0.015674221621621586	-0.256465	-3.79332	19	38	12	3UTR		0	0
hsa-miR-760	NM_001243612	LMO3	CGGCTCTGGGTCTGTGGGGA#TCTCCACAAGAGCTGAGGGTTT#.((((((.((((((((((((#)))))))).)).)).)))))).	1607	1629	0.9615384615384616	-21.8	1	2.198226e-05	0.632	1.0675560928571428	1.02587	-6.10696	18	22	8	3UTR		0	0
hsa-miR-760	NM_001253727	RXFP1	CGGCTCTGGGTCTGTGGGGA#TTTCCATACACTTGAGAGCCA#.((((((((((.((((((((#)))))))).)))).)))))).	3009	3030	0.9615384615384616	-21.4	1	0.0251744	0.676	0.627703	0.24998407500000008	-7.14013	18	21	8	3UTR		0	0
hsa-miR-760	NM_001253728	RXFP1	CGGCTCTGGGTCTGTGGGGA#TTTCCATACACTTGAGAGCCA#.((((((((((.((((((((#)))))))).)))).)))))).	2829	2850	0.9615384615384616	-21.4	1	0.0251744	0.676	-0.0532543	0.2902165012500001	-7.14013	18	21	8	3UTR		0	0
hsa-miR-760	NM_001253729	RXFP1	CGGCTCTGGGTCTGTGGGGA#TTTCCATACACTTGAGAGCCA#.((((((((((.((((((((#)))))))).)))).)))))).	2784	2805	0.9615384615384616	-21.4	1	0.0251744	0.676	-0.0532543	0.2902165012500001	-7.14013	18	21	8	3UTR		0	0
hsa-miR-760	NM_001253730	RXFP1	CGGCTCTGGGTCTGTGGGGA#TTTCCATACACTTGAGAGCCA#.((((((((((.((((((((#)))))))).)))).)))))).	2850	2871	0.9615384615384616	-21.4	1	0.0251744	0.676	0.627703	0.24998407500000008	-7.14013	18	21	8	3UTR		0	0
hsa-miR-760	NM_001253733	RXFP1	CGGCTCTGGGTCTGTGGGGA#TTTCCATACACTTGAGAGCCA#.((((((((((.((((((((#)))))))).)))).)))))).	2940	2961	0.9615384615384616	-21.4	1	0.0251744	0.676	0.627703	0.24998407500000008	-7.14013	18	21	8	3UTR		0	0
hsa-miR-760	NM_001256185	SNX12	CGGCTCTGGGTCTGTGGGGA#CCCACAGGCAGATGCCC#.((((((..(((((((((..#)))))))))))).))).	852	869	0.9615384615384616	-23.6	1	6.882184e-06	0.368	0.3839943333333333	0.5729505375000001	-7.16335	15	17	12	3UTR		0	0
hsa-miR-760	NM_001256414	GNAI1	CGGCTCTGGGTCTGTGGGGA#CTGCACAGACACAGCAGCCA#.(((((((.(((((((.((.#)).))))))).))).)))).	8443	8463	0.9615384615384616	-26.2	1	0.000623807	0.529	-1.242	-0.591531	-4.84971	16	20	7	3UTR		0	0
hsa-miR-760	NM_001257207	FGF1	CGGCTCTGGGTCTGTGGGGA#CCCCCAGCCCACAGAGCCT#.(((((((((.(((.((((.#))))))).)).))))))).	790	809	0.9615384615384616	-29.7	1	0.00637219	0.5	0.544512	0.5467243675000001	-7.35355	16	19	7	3UTR		1	1
hsa-miR-760	NM_001257210	FGF1	CGGCTCTGGGTCTGTGGGGA#CCCCCAGCCCACAGAGCCT#.(((((((((.(((.((((.#))))))).)).))))))).	725	744	0.9615384615384616	-29.7	1	0.00637219	0.5	0.5504120899999999	0.6935064037500001	-7.35355	16	19	7	3UTR		1	1
hsa-miR-760	NM_001258429	C20orf27	CGGCTCTGGGTCTGTGGGGA#CCCCACTCCCCACCCCAAGCCA#.((((.((((...(((((((#.))))))))))))))).	993	1015	0.9615384615384616	-25	0	0.00526689	0.279	2.3103267142857145	3.275525961249999	-13.155	15	17	15	3UTR		0	0
hsa-miR-760	NM_001270527	STOM	CGGCTCTGGGTCTGTGGGGA#TCACCCTTGAGGACCAGGAGCCT#.((((((.(((((..(((((#)).)))....))))).)))))).	838	861	0.9615384615384616	-25.1	1	3.318075e-05	0.515	6.281535000000001	5.319640146250002	-7.69925	16	23	6	3UTR		0	0
hsa-miR-760	NM_001271751	CALCRL	CGGCTCTGGGTCTGTGGGGA#CCCCAAGAGACCTAGCTAAGGTCT#.((((((((((((.(((((.#)))))..))))))))....)))).	2120	2144	0.9615384615384616	-25	1	6.182922e-06	0.618	0.6252307562499999	0.31065864437499996	-4.65016	17	24	8	3UTR		0	0
hsa-miR-760	NM_001271865	KLHDC8A	CGGCTCTGGGTCTGTGGGGA#TCCCCACCAGAGGCCTAGCCCTTTTGTCACCGAAGGCCC#.(((((((((((((((((((#)))))))...))))))))................)))).	2269	2308	0.9615384615384616	-26.9	1	0.00812852	0.426	3.3987651368421044	2.7174251062499994	-3.79332	19	39	8	3UTR		0	0
hsa-miR-760	NM_001281432	ZNHIT3	CGGCTCTGGGTCTGTGGGGA#TCCCCAAAATTGATCCACTGCCC#.(((..((((((..((((((#)))))).....))))))..))).	1725	1748	0.9615384615384616	-24.1	0	0.336787	0.471	-0.0698428	0.1981163581249999	-11.9593	15	23	6	3UTR		0	0
hsa-miR-760	NM_001282613	BEST3	CGGCTCTGGGTCTGTGGGGA#TCCCCTAGACCCAAAGGCCC#.((((.((((((((.(((((#)))))))))))))..)))).	2208	2228	0.9615384615384616	-28.6	0	0.0124556	0.515	0	0	-6.42973	17	20	13	3UTR		0	0
hsa-miR-760	NM_001286665	POSTN	CGGCTCTGGGTCTGTGGGGA#TCCCATTGAAAAGACCGAGCCT#.(((((..(((((((((((.#)))))).....)))))))))).	2812	2834	0.9615384615384616	-22.6	0	0.166384	0.632	2.7835696937500005	4.014100046249999	-7.65065	16	22	10	3UTR		0	0
hsa-miR-760	NM_001288747	DKC1	CGGCTCTGGGTCTGTGGGGA#TCACCTTCAGACCCAGTAACTGTCCGCAGCTGT#((((((((((((((.(((((#)).))).)))))))))...........))))).	2393	2426	0.9615384615384616	-25.7	1	0.000921899	0.485	-0.0396041	0.6352558112500002	-4.67302	19	33	9	3UTR		0	0
hsa-miR-760	NM_018407	LAPTM4B	CGGCTCTGGGTCTGTGGGGA#TCCCCACCCAGGGCCC#.((((((((((....(((((#))))))))))))))).	1648	1664	0.9615384615384616	-28	1	5.640039e-05	0.441	-0.381519	-0.427524	-10.0215	15	16	15	3UTR		0	0
hsa-miR-760	NM_018447	EMC3	CGGCTCTGGGTCTGTGGGGA#TCTTCAGAGTGAATACCCAGGGTCA#.((((((((((((.((((((#)))))).)).....)))))))))).	2026	2051	0.9615384615384616	-24.4	1	0.000162104	0.588	4.152078888235294	5.025888323749999	-4.65016	18	25	10	3UTR		0	0
hsa-miR-760	NM_020354	ENTPD7	CGGCTCTGGGTCTGTGGGGA#TCCCACGGCTGGGAGCA#..(((((.((.((((((((.#)))))))))).))))).	3337	3354	0.9615384615384616	-25.9	0	5.012766e-06	0.574	-0.246281	0.00469365	-10.0954	15	17	10	3UTR		0	0
hsa-miR-760	NM_020967	NCOA5	CGGCTCTGGGTCTGTGGGGA#TCTCTGCGCTCCCAGGCCGG#((((.(((((..((((((((#))))))))..))))))))).	2001	2021	0.9615384615384616	-26.4	0	0.000144335	0.456	4.328071124999999	3.1818877699999994	-14.2282	17	20	9	3UTR		0	0
hsa-miR-760	NM_021634	RXFP1	CGGCTCTGGGTCTGTGGGGA#TTTCCATACACTTGAGAGCCA#.((((((((((.((((((((#)))))))).)))).)))))).	2928	2949	0.9615384615384616	-21.4	1	0.0251744	0.676	-0.0532543	0.2902165012500001	-7.14013	18	21	8	3UTR		0	0
hsa-miR-760	NM_022337	RAB38	CGGCTCTGGGTCTGTGGGGA#TCTCGGCAGACCTAAGAGTTGC#(((((((((((((((.((((#)))).))))))))).)))))).	1161	1183	0.9615384615384616	-28.1	1	0.000322267	0.5	6.23604	4.946501521249999	-4.17062	19	22	9	3UTR		0	0
hsa-miR-760	NM_023002	HAPLN4	CGGCTCTGGGTCTGTGGGGA#CCCCACCCCAGAGACCT#.(((((((((...((((((.#))))))))))))).)).	2307	2324	0.9615384615384616	-27.6	1	0.00336286	0.441	0.5048161600000001	-0.263884	-11.254	15	17	13	3UTR		0	0
hsa-miR-760	NM_024785	FAM124B	CGGCTCTGGGTCTGTGGGGA#TCCCCTGGGCTCCAGGCTGA#((((.(((((((((.(((((#)))))))))).)))))))).	1252	1272	0.9615384615384616	-26.3	0	4.001971e-05	0.426	-0.734712	0.0846077	-8.79206	18	20	10	3UTR		0	0
hsa-miR-760	NM_030649	ACAP3	CGGCTCTGGGTCTGTGGGGA#TCTCCTGGTACTCGGCCCAGAGCCT#.(((((((((((.(((((((#)))))....))..))))))))))).	3261	3286	0.9615384615384616	-28.7	1	0.000337088	0.397	3.765613009090909	4.675778727500001	-5.08246	18	25	11	3UTR		0	0
hsa-miR-760	NM_031200	CCR9	CGGCTCTGGGTCTGTGGGGA#TCCCCACTGATGGGACCAGAGA#...(((((((((.(((((((#))))))).)))....)))))).	1309	1331	0.9615384615384616	-24.6	0	0.00340647	0.588	-0.0317147	-0.00606532	-7.80367	16	22	7	3UTR		0	0
hsa-miR-760	NM_001143805	BDNF	CGGCTCTGGGTCTGTGGGGA#TCCCCAGTGAAAACTAGAGCTC#.((((((((.((..((((((#))))))..))...)))))))).	2869	2891	0.9615384615384616	-23.8	1	0.00713881	0.544	6.042132499999999	5.6327949356249984	-7.1818	16	22	8	3UTR		0	0
hsa-miR-760	NM_001143806	BDNF	CGGCTCTGGGTCTGTGGGGA#TCCCCAGTGAAAACTAGAGCTC#.((((((((.((..((((((#))))))..))...)))))))).	3084	3106	0.9615384615384616	-23.8	1	0.00713881	0.544	6.18938	6.19085	-7.1818	16	22	8	3UTR		0	0
hsa-miR-760	NM_001143808	BDNF	CGGCTCTGGGTCTGTGGGGA#TCCCCAGTGAAAACTAGAGCTC#.((((((((.((..((((((#))))))..))...)))))))).	2807	2829	0.9615384615384616	-23.8	1	0.00713881	0.544	7.33788	6.479447624999997	-7.1818	16	22	8	3UTR		0	0
hsa-miR-760	NM_001143810	BDNF	CGGCTCTGGGTCTGTGGGGA#TCCCCAGTGAAAACTAGAGCTC#.((((((((.((..((((((#))))))..))...)))))))).	3100	3122	0.9615384615384616	-23.8	1	0.00713881	0.544	6.76363	5.7182	-7.1818	16	22	8	3UTR		0	0
hsa-miR-760	NM_001145064	CASTOR2	CGGCTCTGGGTCTGTGGGGA#TCCCCAAGATTCAGAGGCGG#((.((((((((((.((((((#)))))))))))))))).)).	5427	5447	0.9615384615384616	-29.5	0	5.873833e-05	0.397	-0.0244214	-0.186072	-6.35195	18	20	16	3UTR		0	0
hsa-miR-760	NM_001145146	CRHR1	CGGCTCTGGGTCTGTGGGGA#CCCTGCAGGCCAGGCCA#.(((.((.(((((((((((.#)))))))))))))))).	2218	2235	0.9615384615384616	-27.5	0	0.0001272	0.441	2.287739818181818	3.9577084499999997	-10.226	16	17	16	3UTR		0	0
hsa-miR-760	NM_001145446	ZNF200	CGGCTCTGGGTCTGTGGGGA#CCCCAAGACCCAGAGAGGA#(..((((((((((.(((((.#)))))))))))))))..).	2160	2179	0.9615384615384616	-29.5	0	0.00156482	0.471	0.5498310300000001	-0.0484429	-7.51563	16	19	15	3UTR		0	0
hsa-miR-760	NM_001145448	ZNF200	CGGCTCTGGGTCTGTGGGGA#CCCCAAGACCCAGAGAGGA#(..((((((((((.(((((.#)))))))))))))))..).	2285	2304	0.9615384615384616	-29.5	0	0.00156482	0.471	1.06668	0.304138	-7.51563	16	19	15	3UTR		0	0
hsa-miR-760	NM_001145720	ZBTB8B	CGGCTCTGGGTCTGTGGGGA#CTTAGGGATGCCCAGAGCTGA#(((((((((((((.((((..#)))).))..))))))))))).	7846	7867	0.9615384615384616	-26.1	1	3.317942e-07	0.5	0.8757655266666667	0.251606	-4.79441	17	21	11	3UTR		0	0
hsa-miR-760	NM_001146041	KRTAP4-9	CGGCTCTGGGTCTGTGGGGA#CCCTCAGATCCAGCCGCCC#.(((.(((((((((.(((..#))).)))))))))..))).	997	1016	0.9615384615384616	-26.5	0	0.0029633	0.515	-0.511525	-0.233845	-8.64781	15	19	9	3UTR		0	0
hsa-miR-760	NM_001160036	RHOBTB2	CGGCTCTGGGTCTGTGGGGA#CAGTGGGGCTGTGGGCTCAGAGCTC#.((((((((((((((((...#.)))))))))))))))).	4318	4343	0.9615384615384616	-21.5	1	3.481649e-06	0.382	-0.180396	-0.254402	-3.79332	16	18	16	3UTR		0	0
hsa-miR-760	NM_001160037	RHOBTB2	CGGCTCTGGGTCTGTGGGGA#CAGTGGGGCTGTGGGCTCAGAGCTC#.((((((((((((((((...#.)))))))))))))))).	3855	3880	0.9615384615384616	-21.5	1	3.481649e-06	0.382	-0.180396	-0.254402	-3.79332	16	18	16	3UTR		0	0
hsa-miR-760	NM_001161766	AHCY	CGGCTCTGGGTCTGTGGGGA#CCCCATCGACTCTCTGGGGCTGA#((((((((((((.((((((.#)))))).)))))...))))))).	1706	1729	0.9615384615384616	-27.4	1	3.638343e-07	0.456	4.6532	5.4129461262500005	-5.22671	18	23	7	3UTR		0	0
hsa-miR-760	NM_001163438	SMIM10	CGGCTCTGGGTCTGTGGGGA#TCACCCACCCTAGAGCA#..((((((((...(((((((#)).))))))))))))).	419	436	0.9615384615384616	-22.8	1	0.00252974	0.397	-0.390521	-0.27829	-12.4177	15	17	13	3UTR		0	0
hsa-miR-760	NM_001164623	AGO2	CGGCTCTGGGTCTGTGGGGA#ACACTGTGCTGTGGGCCCGGGGCCT#.((((((((((((((((.(.#.).)))))))))))))))).	8816	8841	0.9615384615384616	-25.7	1	1.213446e-06	0.471	-0.288241	-0.103235	-3.79332	17	20	16	3UTR		0	0
hsa-miR-760	NM_001166135	RBM28	CGGCTCTGGGTCTGTGGGGA#TCCCTGCATCTGGCCCAGACTGGGCCT#.(((((((((((((((((((#))))))))...))))))))....))).	11974	12001	0.9615384615384616	-28.3	1	7.30413e-09	0.456	-0.260858	0.10184195012500007	-3.79332	19	27	8	3UTR		1	0
hsa-miR-760	NM_001172	ARG2	CGGCTCTGGGTCTGTGGGGA#TCCCACAGCCTGGCTATACAGTGCATCCTTGAACTGTCAGCCC#.(((((((((.((((((((.#))))))))))))).........................)))).	1453	1496	0.9615384615384616	-23.1	1	0.00780054	0.529	0.5248335000000002	0.41387	-6.6181	17	43	13	3UTR		0	0
hsa-miR-760	NM_001172815	SLC30A8	CGGCTCTGGGTCTGTGGGGA#TCCCATGGCCCCAGGGTA#..((((((((.((((((((.#)))))))).)))))))).	3474	3492	0.9615384615384616	-26.6	1	4.392982e-05	0.559	-0.395913	-0.0554266	-7.78178	16	18	8	3UTR		0	0
hsa-miR-760	NM_001174167	SYK	CGGCTCTGGGTCTGTGGGGA#TCCCCCAGCAGGGCCGA#((((((((...(((.(((((#)))))))))))))))).	4709	4726	0.9615384615384616	-26.2	1	3.536016e-05	0.5	-0.209134	-0.700184	-9.79669	16	17	16	3UTR		0	0
hsa-miR-760	NM_001174168	SYK	CGGCTCTGGGTCTGTGGGGA#TCCCCCAGCAGGGCCGA#((((((((...(((.(((((#)))))))))))))))).	4886	4903	0.9615384615384616	-26.2	1	3.536016e-05	0.5	-0.209134	-0.700184	-9.79669	16	17	16	3UTR		0	0
hsa-miR-760	NM_001184901	CARD8	CGGCTCTGGGTCTGTGGGGA#CCACCACAGCCCAGC#.....(((((.((((((((.#)).))))))))))).	4149	4164	0.9615384615384616	-22.5	0	0.00727706	0.574	0.0946857	0.299141	-16.4904	13	15	11	3UTR		0	0
hsa-miR-760	NM_001184903	CARD8	CGGCTCTGGGTCTGTGGGGA#CCACCACAGCCCAGC#.....(((((.((((((((.#)).))))))))))).	4157	4172	0.9615384615384616	-22.5	0	0.00727706	0.574	-0.271228	0.32666273087500003	-16.4904	13	15	11	3UTR		0	0
hsa-miR-760	NM_004992	MECP2	CGGCTCTGGGTCTGTGGGGA#TCCCCTGTGCCAGCCCAGAGGCCGA#((((((((((.(((.(((((#))))).....)))))))))).))).	9753	9778	0.9615384615384616	-28.8	1	3.215715e-05	0.441	4.263434636363637	4.66683	-7.4978	18	25	10	3UTR		0	1
hsa-miR-760	NM_005401	PTPN14	CGGCTCTGGGTCTGTGGGGA#CCCCATAGTCCAAACTTGGGGCCA#.((((((((((((((((((.#)))))))).....)))))))))).	5349	5373	0.9615384615384616	-27.4	1	2.63865e-05	0.515	-0.487223	-0.461601	-3.79332	18	24	10	3UTR		0	1
hsa-miR-760	NM_005418	DENND2B	CGGCTCTGGGTCTGTGGGGA#CCCCACAGATCCTATCCTCCAAGCCA#.((((..((((((((((((.#)))))))))))).........)))).	3897	3923	0.9615384615384616	-28.6	0	0.196679	0.397	1.7038164166666665	2.25541	-7.23797	16	26	12	3UTR		1	0
hsa-miR-760	NM_005617	RPS14	CGGCTCTGGGTCTGTGGGGA#CCTTCCAGACCCATGCCA#.(((..((((((((.((((.#)))).)))))))).))).	834	852	0.9615384615384616	-25.2	0	0.00795337	0.5	-0.159056	-0.249173	-10.5488	15	18	8	3UTR		0	0
hsa-miR-760	NM_005795	CALCRL	CGGCTCTGGGTCTGTGGGGA#CCCCAAGAGACCTAGCTAAGGTCT#.((((((((((((.(((((.#)))))..))))))))....)))).	2285	2309	0.9615384615384616	-25	1	6.182922e-06	0.618	0.0963516	0.138272	-4.65016	17	24	8	3UTR		0	0
hsa-miR-760	NM_005957	MTHFR	CGGCTCTGGGTCTGTGGGGA#CCCCGCAGTCCCCAGCCC#.((((..(((.((((((((.#)))))))).))).)))).	4132	4150	0.9615384615384616	-29.1	0	0.013731	0.338	0.0952791	-0.251707	-10.0627	15	18	8	3UTR		0	0
hsa-miR-760	NM_006475	POSTN	CGGCTCTGGGTCTGTGGGGA#TCCCATTGAAAAGACCGAGCCT#.(((((..(((((((((((.#)))))).....)))))))))).	2893	2915	0.9615384615384616	-22.6	0	0.166384	0.632	2.7835696937500005	4.014100046249999	-7.65065	16	22	10	3UTR		0	0
hsa-miR-760	NM_006641	CCR9	CGGCTCTGGGTCTGTGGGGA#TCCCCACTGATGGGACCAGAGA#...(((((((((.(((((((#))))))).)))....)))))).	1260	1282	0.9615384615384616	-24.6	0	0.00340647	0.588	-0.0317147	-0.00606532	-7.80367	16	22	7	3UTR		0	0
hsa-miR-760	NM_006851	GLIPR1	CGGCTCTGGGTCTGTGGGGA#TCCAAGCACAGACCAGAGGTCA#.((((((.((((((((.(((#)))...)))))))))))).)).	3432	3454	0.9615384615384616	-21.8	1	0.00534518	0.515	-0.191408	-0.0155948	-6.10696	17	22	12	3UTR		0	0
hsa-miR-760	NM_006901	MYO9A	CGGCTCTGGGTCTGTGGGGA#TCCCACCACAGACTCAGACTCA#.((.((((((((((((((((#))))..)))))))))))).)).	9130	9152	0.9615384615384616	-26	0	0.14843	0.588	4.913010777777778	5.057391501250001	-6.82535	18	22	12	3UTR		0	0
hsa-miR-760	NM_007294	BRCA1	CGGCTCTGGGTCTGTGGGGA#CCAGCCACAGGTACAGAGCCA#.(((((((..(((((((((.#))..)))))))..))))))).	5711	5732	0.9615384615384616	-27.3	1	0.00187015	0.456	0.2995361818181818	0.42411083999999993	-6.09222	16	21	7	3UTR		0	1
hsa-miR-760	NM_007299	BRCA1	CGGCTCTGGGTCTGTGGGGA#CCAGCCACAGGTACAGAGCCA#.(((((((..(((((((((.#))..)))))))..))))))).	2319	2340	0.9615384615384616	-27.3	1	0.00187015	0.456	0.4644801090909091	0.20971310999999995	-6.09222	16	21	7	3UTR		0	1
hsa-miR-760	NM_007300	BRCA1	CGGCTCTGGGTCTGTGGGGA#CCAGCCACAGGTACAGAGCCA#.(((((((..(((((((((.#))..)))))))..))))))).	5774	5795	0.9615384615384616	-27.3	1	0.00187015	0.456	0.2995361818181818	0.42411083999999993	-6.09222	16	21	7	3UTR		0	1
hsa-miR-760	NM_012318	LETM1	CGGCTCTGGGTCTGTGGGGA#TTCTTACACCTGCCCAGGGCCA#.((((((((((.((((((((#))))))))...)))))))))).	4324	4346	0.9615384615384616	-27.5	1	8.639959e-05	0.471	4.4508488999999996	4.67502	-7.14013	18	22	10	3UTR		0	0
hsa-miR-760	NM_012474	UCK2	CGGCTCTGGGTCTGTGGGGA#TCCCCCAGACTCAGCACCA#.((..(((((((((.(((((#))))))))))))))..)).	2652	2671	0.9615384615384616	-27.6	0	0.163512	0.456	-1.03967	-0.3811	-11.6798	16	19	14	3UTR		0	0
hsa-miR-760	NM_013309	SLC30A4	CGGCTCTGGGTCTGTGGGGA#TCTCCATGGACTCCAGAAACCCT#.((.((((((((((((((((#))))))))))).)))))...)).	2684	2707	0.9615384615384616	-25.7	0	7.164759e-06	0.632	-0.0824945	0.060727849999999986	-6.82535	18	23	11	3UTR		0	0
hsa-miR-760	NM_013328	PYCR2	CGGCTCTGGGTCTGTGGGGA#TCCCCTCTGTGATTCAGAGCCC#.(((((((((((.(.(((((#))))).)...))))))))))).	1114	1136	0.9615384615384616	-27.8	1	0.000328908	0.397	4.298665363636363	5.04646	-5.81791	17	22	11	3UTR		0	0
hsa-miR-760	NM_013436	NCKAP1	CGGCTCTGGGTCTGTGGGGA#TCCCCACATGTGTACTCAGACCT#.((.((((((((((((((((#))))))))...).))))))))).	19048	19071	0.9615384615384616	-24.5	0	0.00694695	0.632	5.319193200000001	5.073775425000001	-6.82535	18	23	9	3UTR		0	0
hsa-miR-760	NM_014142	NUDT5	CGGCTCTGGGTCTGTGGGGA#TCCGTTTGTCCACAGGCTCACTGTCTGAGCCC#.(((((((((((((((((.(#.).))))))))))))......))))).	1970	2002	0.9615384615384616	-26.7	1	6.593846e-06	0.544	-0.251244	-0.236853	-3.79332	18	27	12	3UTR		0	0
hsa-miR-760	NM_001508	GPR39	CGGCTCTGGGTCTGTGGGGA#TCCCACAGCCCAGAGACTA#.(((((((((.((((((((.#))))))))))))))).)).	2372	2391	0.9615384615384616	-29.7	1	0.00863563	0.441	0	0	-6.6181	17	19	15	3UTR		0	0
hsa-miR-760	NM_001707	BCL7B	CGGCTCTGGGTCTGTGGGGA#CCCCACAGTACCCCTTCAGCTC#.((((..((((((((((((.#)))))))).))))....)))).	1474	1496	0.9615384615384616	-26.6	0	0.275065	0.529	4.996456307692308	5.91794	-7.23797	16	22	8	3UTR		0	0
hsa-miR-760	NM_001987	ETV6	CGGCTCTGGGTCTGTGGGGA#CCACACAGGCCCAGCAGTCC#.(((((((((((((((((..#)).))))))))))).)))).	2823	2843	0.9615384615384616	-29.1	1	0.0143085	0.544	0	0	-3.79332	17	20	11	3UTR		0	0
hsa-miR-760	NM_002069	GNAI1	CGGCTCTGGGTCTGTGGGGA#CTGCACAGACACAGCAGCCA#.(((((((.(((((((.((.#)).))))))).))).)))).	8602	8622	0.9615384615384616	-26.2	1	0.000623807	0.529	0	0	-4.84971	16	20	7	3UTR		0	0
hsa-miR-760	NM_002105	H2AX	CGGCTCTGGGTCTGTGGGGA#TCCGCTCTGACGCAGGGCCGA#((((((((.(((.(.(.(((#))).).).))).)))))))).	947	968	0.9615384615384616	-27.8	1	2.642307e-05	0.309	-0.0315355	-0.0326773	-7.01854	16	21	8	3UTR		0	0
hsa-miR-760	NM_002526	NT5E	CGGCTCTGGGTCTGTGGGGA#TCTTTACAGGCTCCTAGAAGCTGA#((((((((((((((((((((#))))))))))).)).))).)))).	1879	1903	0.9615384615384616	-24.2	1	0.000728074	0.618	3.247939226086956	4.80531	-3.93757	20	24	11	3UTR		0	0
hsa-miR-760	NM_002548	OR1D2	CGGCTCTGGGTCTGTGGGGA#TGCCCATAGACCCTGCCA#.(((...(((((((((((.(#).))))))))))).))).	2684	2702	0.9615384615384616	-27.1	0	0.0525281	0.397	0	0	-11.357	15	18	11	3UTR		0	0
hsa-miR-760	NM_002632	PGF	CGGCTCTGGGTCTGTGGGGA#CCAGCCACAGACCCCTGGGAGCTT#.((((((((((((((((((.#))..))))))))))...)))))).	1074	1098	0.9615384615384616	-29	1	0.000510772	0.441	4.6542209521739135	5.7827130487500025	-3.79332	18	24	10	3UTR		0	0
hsa-miR-760	NM_002754	MAPK13	CGGCTCTGGGTCTGTGGGGA#CCCCACCCCAGGGCTT#.(((((((((...((((((.#))))))))))))))).	2313	2329	0.9615384615384616	-28	1	1.086876e-05	0.456	0.17769568888888887	0.00487785	-11.254	15	16	15	3UTR		0	0
hsa-miR-760	NM_002965	S100A9	CGGCTCTGGGTCTGTGGGGA#CCCTGCCTCTACCCAACCAGGGCCCCGGGGCCT#.(((((((((.((.(((((.#.))..))).)).))))))))).	476	509	0.9615384615384616	-27.4	1	1.703698e-07	0.353	0	0	-7.47494	16	22	9	3UTR		0	0
hsa-miR-760	NM_002999	SDC4	CGGCTCTGGGTCTGTGGGGA#TTTCTTCAGGCTCTAGGGCTGT#((((((((((((((.(((((#))))).))))).))))))))).	1997	2019	0.9615384615384616	-24.1	1	0.000454635	0.515	4.078205333333333	4.9463926124999995	-4.67302	19	22	9	3UTR		0	0
hsa-miR-760	NM_003454	ZNF200	CGGCTCTGGGTCTGTGGGGA#CCCCAAGACCCAGAGAGGA#(..((((((((((.(((((.#)))))))))))))))..).	2639	2658	0.9615384615384616	-29.5	0	0.00156482	0.471	0	0	-7.51563	16	19	15	3UTR		0	0
hsa-miR-760	NM_003457	ZNF207	CGGCTCTGGGTCTGTGGGGA#TCCCACAGCCCTGCCA#.(((...(((.((((((((.#))))))))))).))).	9765	9781	0.9615384615384616	-24.9	0	0.0289805	0.588	0	0	-14.1818	14	16	11	3UTR		0	0
hsa-miR-760	NM_003781	B3GALNT1	CGGCTCTGGGTCTGTGGGGA#TTCCCAGGGCTCAGACCT#.((.(((((((((.((((((#))))))))))))))))).	2863	2881	0.9615384615384616	-23.1	0	0.0015456	0.647	0	0	-7.68219	17	18	17	3UTR		0	0
hsa-miR-760	NM_003826	NAPG	CGGCTCTGGGTCTGTGGGGA#CTACAGACACCAGCAGTG#..(((((((((((((((...#)))))))).)))).))).	2357	2375	0.9615384615384616	-21.8	1	0.00170912	0.515	0	0	-4.957	15	18	8	3UTR		0	0
hsa-miR-760	NM_003939	BTRC	CGGCTCTGGGTCTGTGGGGA#CCTACAGAAAGATTTGAAATGGCCAGAGCCA#.((((((((.((((((((..#))))))))..............)))))))).	2844	2875	0.9615384615384616	-26	1	1.061097e-05	0.529	0	0	-5.03583	16	31	8	3UTR		0	1
hsa-miR-760	NM_004123	GIP	CGGCTCTGGGTCTGTGGGGA#CCCCACTCCAGAATAGCCA#.(((((((((...((((((.#))))))))))))...))).	620	639	0.9615384615384616	-23.4	1	0.148869	0.529	-0.569941	0.3317651317499999	-11.254	15	19	12	3UTR		0	0
hsa-miR-760	NM_004264	MED21	CGGCTCTGGGTCTGTGGGGA#TCTGCATCAGACTTAGATACAAGCCT#.(((((((((((((((.(((#))).)).)))))))))).....))).	511	537	0.9615384615384616	-22.3	1	0.0900134	0.662	2.1351721333333336	2.9513776075000004	-3.79332	18	26	10	3UTR		0	0
hsa-miR-760	NM_004271	LY86	CGGCTCTGGGTCTGTGGGGA#TCCCACCAGACTCACCTGCTT#.(((..(((((((((((((.#)))))).)))))))...))).	780	801	0.9615384615384616	-21.9	0	0.0401311	0.529	1.6837826692857145	4.41415	-9.81332	16	21	7	3UTR		0	0
hsa-miR-760	NM_004619	TRAF5	CGGCTCTGGGTCTGTGGGGA#TCTTTAGCCCACAAGTCCAGACCCAGGTGCTC#.((((((((((((((((((.#.))).))....)))))))))).))).	3641	3673	0.9615384615384616	-26.3	1	0.00205529	0.632	3.832118083333333	3.1349087350000002	-3.79332	18	26	10	3UTR		0	0
hsa-miR-760	NM_004716	PCSK7	CGGCTCTGGGTCTGTGGGGA#TCCCCCAGGCCTGAGCTGC#((((((.(((((((.(((((#)))))))))))))))))).	3119	3138	0.9615384615384616	-30.2	0	2.019049e-05	0.368	0	0	-6.21671	18	19	18	3UTR		0	0
hsa-miR-760	NM_203330	CD59	CGGCTCTGGGTCTGTGGGGA#CAGCAGCTGTGTAGGTCCAGAGCCT#.(((((((((((((((.((.#.)).))))))))))))))).	4636	4661	0.9615384615384616	-23.3	1	1.319667e-05	0.441	-0.161438	0.0517151	-3.79332	17	20	15	3UTR		0	1
hsa-miR-760	NM_203331	CD59	CGGCTCTGGGTCTGTGGGGA#CAGCAGCTGTGTAGGTCCAGAGCCT#.(((((((((((((((.((.#.)).))))))))))))))).	4464	4489	0.9615384615384616	-23.3	1	1.319667e-05	0.441	-0.234413	0.0960868	-3.79332	17	20	15	3UTR		0	1
hsa-miR-760	NM_205842	NCKAP1	CGGCTCTGGGTCTGTGGGGA#TCCCCACATGTGTACTCAGACCT#.((.((((((((((((((((#))))))))...).))))))))).	19066	19089	0.9615384615384616	-24.5	0	0.00694695	0.632	5.400149750000001	5.14676	-6.82535	18	23	9	3UTR		0	0
hsa-miR-760	XM_005245053	NCSTN	CGGCTCTGGGTCTGTGGGGA#CCCCATGGATCCAATTGTCAAGGCTGC#(((((.(((((((((((((.#)))))))))))))........))))).	1403	1430	0.9615384615384616	-25.5	0	0.0305513	0.441	0	0	-5.83853	18	27	13	3UTR		0	0
hsa-miR-760	XM_005247859	B3GALNT1	CGGCTCTGGGTCTGTGGGGA#TTCCCAGGGCTCAGACCT#.((.(((((((((.((((((#))))))))))))))))).	2974	2992	0.9615384615384616	-23.1	0	0.0015456	0.647	0	0	-7.68219	17	18	17	3UTR		0	0
hsa-miR-760	XM_005264468	RAB1A	CGGCTCTGGGTCTGTGGGGA#TGCCCAATAACATGACCTAGAGG#...(((((((((((((((.(#).)))....))).))))))))).	1489	1512	0.9615384615384616	-20.9	0	0.00103061	0.574	0	0	-6.51454	16	23	9	3UTR		0	0
hsa-miR-760	XM_006713483	ADCY5	CGGCTCTGGGTCTGTGGGGA#CCCACAGATTCCAGAGTG#..((((((((((((((((..#))))))))).))))))).	4190	4208	0.9615384615384616	-28.6	1	0.0209768	0.426	0	0	-4.957	16	18	9	3UTR		0	0
hsa-miR-760	XM_006713484	ADCY5	CGGCTCTGGGTCTGTGGGGA#CCCACAGATTCCAGAGTG#..((((((((((((((((..#))))))))).))))))).	4287	4305	0.9615384615384616	-28.6	1	0.0209768	0.426	0	0	-4.957	16	18	9	3UTR		0	0
hsa-miR-760	XM_006723097	CARD8	CGGCTCTGGGTCTGTGGGGA#CCACCACAGCCCAGC#.....(((((.((((((((.#)).))))))))))).	4304	4319	0.9615384615384616	-22.5	0	0.00727706	0.574	0	0	-16.4904	13	15	11	3UTR		0	0
hsa-miR-760	XM_011512361	ADCY5	CGGCTCTGGGTCTGTGGGGA#CCCACAGATTCCAGAGTG#..((((((((((((((((..#))))))))).))))))).	4176	4194	0.9615384615384616	-28.6	1	0.0209768	0.426	0	0	-4.957	16	18	9	3UTR		0	0
hsa-miR-760	XM_011522882	CMTM4	CGGCTCTGGGTCTGTGGGGA#CCCCACAGGCCCTGCTTTGCTTGCCT#.(((...((((((((((((.#))))))))))))..........))).	6092	6118	0.9615384615384616	-29.5	0	0.00266531	0.471	0	0	-11.357	15	26	12	3UTR		0	0
hsa-miR-760	XM_011525262	DCAKD	CGGCTCTGGGTCTGTGGGGA#TCCCCTAGGTTGAGATATTTTTTATACTGAAGGCCCAGGCCC#.(((.((((((((..(((((#))))).........................))))))))))).	1583	1625	0.9615384615384616	-26.2	0	3.683613e-06	0.471	0	0	-9.50465	16	42	11	3UTR		0	1
hsa-miR-760	XM_011542212	ACTL8	CGGCTCTGGGTCTGTGGGGA#TCCTACAGGCCCTTTCTGGCCA#.((((..((((((((((((.#)))))))))))).....)))).	1711	1733	0.9615384615384616	-27.4	0	2.688658e-06	0.426	0	0	-7.23797	16	22	12	3UTR		0	0
hsa-miR-760	XM_011544613	SFTPC	CGGCTCTGGGTCTGTGGGGA#CCCAGGGGCCCGGGAACTCCTGCCA#.((((((((((((.((((..#)))).))))))))).......))).	654	679	0.9615384615384616	-27.4	1	3.780114e-06	0.397	0	0	-4.65016	16	25	9	3UTR		0	0
hsa-miR-760	XM_017008212	MGST2	CGGCTCTGGGTCTGTGGGGA#TCCTCACAGGCAGCAGGCAGGTGCTGA#((((((((.(((((((((((#)))))))))))..)))).....)))).	758	785	0.9615384615384616	-25.3	1	2.981226e-06	0.529	0	0	-4.99396	19	27	11	3UTR		0	0
hsa-miR-760	XM_017013142	CLVS1	CGGCTCTGGGTCTGTGGGGA#CCCCACAACCCTCCTGCA#..((...((((.(((((((.#)))))))))))....)).	2391	2409	0.9615384615384616	-22.5	0	0.114797	0.529	0	0	-15.8675	13	18	11	3UTR		0	0
hsa-miR-760	NM_001042632	SNX21	CGGCTCTGGGTCTGTGGGGA#CCCCTCTGGCCCAGACCGCCC#.(((((((((((.(.((((.#)))).).))))))))..))).	938	959	0.9615384615384616	-28.3	1	5.992502e-05	0.25	0	0	-5.81791	16	21	8	3UTR		1	0
hsa-miR-760	NM_001042633	SNX21	CGGCTCTGGGTCTGTGGGGA#CCCCTCTGGCCCAGACCGCCC#.(((((((((((.(.((((.#)))).).))))))))..))).	956	977	0.9615384615384616	-28.3	1	5.992502e-05	0.25	1.0932063384615385	2.5768120224999995	-5.81791	16	21	8	3UTR		1	0
hsa-miR-760	NM_001077195	ZNF436	CGGCTCTGGGTCTGTGGGGA#CCCTACAGATATAAGAGGTT#.(.((((..((((((((((.#))))))))))...)))).).	3328	3348	0.9615384615384616	-22.6	0	0.0231911	0.603	2.9843	2.5456261249999996	-8.72089	15	20	10	3UTR		0	0
hsa-miR-760	NM_001080491	USP6NL	CGGCTCTGGGTCTGTGGGGA#TCCCCACGAAGGTCCCAGGGTGGC#(.((((((((((((((((((#)))))))..))).)))))))).).	3695	3719	0.9615384615384616	-29.7	1	5.793905e-05	0.5	4.098759095238094	4.91103	-5.10125	19	24	8	3UTR		0	0
hsa-miR-760	NM_001114118	NCBP3	CGGCTCTGGGTCTGTGGGGA#CCCCGCAGTCCCCCACAGATCTGAGGCCGG#(((((.(((((((((((((.#.))))))))))))).))))).	9347	9377	0.9615384615384616	-33.5	0	2.947836e-05	0.368	-0.307069	0.042691	-5.83853	18	21	13	3UTR		1	0
hsa-miR-760	NM_001127226	CD59	CGGCTCTGGGTCTGTGGGGA#CAGCAGCTGTGTAGGTCCAGAGCCT#.(((((((((((((((.((.#.)).))))))))))))))).	4469	4494	0.9615384615384616	-23.3	1	1.319667e-05	0.441	-0.32035	0.086956	-3.79332	17	20	15	3UTR		0	1
hsa-miR-760	NM_001127702	SERPINA1	CGGCTCTGGGTCTGTGGGGA#TCCTCAGACTTGACCAGGCCCAGCAGGCCC#.(((((((((((((((((((#))))))........)))))))))..)))).	2370	2400	0.9615384615384616	-27.2	1	2.623869e-05	0.456	1.8073333137931038	1.3253985525000003	-3.79332	19	30	9	3UTR		0	0
hsa-miR-760	NM_001135052	SYK	CGGCTCTGGGTCTGTGGGGA#TCCCCCAGCAGGGCCGA#((((((((...(((.(((((#)))))))))))))))).	4555	4572	0.9615384615384616	-26.2	1	3.536016e-05	0.5	-0.209134	-0.700184	-9.79669	16	17	16	3UTR		0	0
hsa-miR-760	NM_001135934	POSTN	CGGCTCTGGGTCTGTGGGGA#TCCCATTGAAAAGACCGAGCCT#.(((((..(((((((((((.#)))))).....)))))))))).	2722	2744	0.9615384615384616	-22.6	0	0.166384	0.632	2.7835696937500005	4.014100046249999	-7.65065	16	22	10	3UTR		0	0
hsa-miR-760	NM_001142395	PRRG1	CGGCTCTGGGTCTGTGGGGA#TCCCTACAGACTCCTCCCCGAGTCC#.(((((.(((((((((((((#)))))))))).....))).))))).	2187	2212	0.9615384615384616	-27.5	0	5.473142e-06	0.412	-0.266987	0.150805	-5.33701	18	25	10	3UTR		0	0
hsa-miR-760	NM_032208	ANTXR1	CGGCTCTGGGTCTGTGGGGA#CCCACAGGCCATCAGCAGCTA#.(((((((((((((((((..#))))))))))..))).)))).	2764	2785	0.9615384615384616	-27.5	1	0.00425449	0.456	0.6823373600000001	0.334365	-3.79332	17	21	10	3UTR		0	0
hsa-miR-760	NM_032377	ELOF1	CGGCTCTGGGTCTGTGGGGA#TCCCCATGGTAACCAGGAAGCCC#.((((((((..(((((((((#)))))))))...))))..)))).	895	918	0.9615384615384616	-26	1	0.00206768	0.426	4.00549	5.3398318499999995	-7.86061	17	23	9	3UTR		0	0
hsa-miR-760	NM_033016	PDGFB	CGGCTCTGGGTCTGTGGGGA#TCCCCAAGACCCCCTGGGGTGGG#(.(((((((((((.((((((#))))))))))))...))))).).	2164	2187	0.9615384615384616	-27.4	1	2.924335e-06	0.397	0	0	-5.95809	18	23	12	3UTR		0	0
hsa-miR-760	NM_080387	CLEC4D	CGGCTCTGGGTCTGTGGGGA#TCCCCTTCTCAGACTCTTAGCTC#.((((..(((((((.(((((#)))))....)))))))..)))).	1216	1239	0.9615384615384616	-23.1	0	0.0990567	0.662	0.3111022571428571	0.0648961	-7.97342	16	23	7	3UTR		0	0
hsa-miR-760	NM_080391	PTP4A2	CGGCTCTGGGTCTGTGGGGA#CCTAGTGAGTATGTGTCCACAGGCCATAACAGGGTA#..((((((((((((((((.(#.).))))))))))....)))))).	2791	2827	0.9615384615384616	-24.2	1	0.000253953	0.515	4.92575	4.972303625000001	-4.957	17	24	10	3UTR		1	0
hsa-miR-760	NM_080424	SP110	CGGCTCTGGGTCTGTGGGGA#TCCCCCTAATCCCAGGGCA#..((((((((..((.(((((#))))).))..)))))))).	4515	4534	0.9615384615384616	-25.7	1	6.174382e-05	0.588	-0.294708	-0.146228	-11.864	15	19	8	3UTR		0	0
hsa-miR-760	NM_130801	MEN1	CGGCTCTGGGTCTGTGGGGA#TCTCCAGCTCAGAACCCAGGGCTC#.(((((((((((((((((((#))))))...)))).))))))))).	2058	2082	0.9615384615384616	-28.1	1	4.862077e-05	0.5	5.604227434782609	4.15826	-3.79332	19	24	9	3UTR		0	0
hsa-miR-760	NM_134260	RORA	CGGCTCTGGGTCTGTGGGGA#TGCCCACAGACTTTCTACAGAGTCA#.(((((((((((((((((.(#).)))))))))).....))))))).	2145	2170	0.9615384615384616	-28.3	1	0.000869537	0.544	5.098100454545453	5.86272	-3.79332	18	25	10	3UTR		0	0
hsa-miR-760	NM_134261	RORA	CGGCTCTGGGTCTGTGGGGA#TGCCCACAGACTTTCTACAGAGTCA#.(((((((((((((((((.(#).)))))))))).....))))))).	1974	1999	0.9615384615384616	-28.3	1	0.000869537	0.544	5.7510615909090905	5.49949	-3.79332	18	25	10	3UTR		0	0
hsa-miR-760	NM_138428	SMIM12	CGGCTCTGGGTCTGTGGGGA#CCTCATAGACCTGGTGGTTGAGGGCTGC#(((((((((((((((((((.#))))))))))))........))))))).	5057	5085	0.9615384615384616	-27.8	1	6.810999e-05	0.515	-0.268491	0.045308961249999995	-3.93757	19	28	12	3UTR		0	0
hsa-miR-760	NM_138783	ZNF653	CGGCTCTGGGTCTGTGGGGA#TCCCCACCCCGCCCCACCGCATCCTTCTCGGAGCTGG#(((((((((((..(((((((#)))))))...))))...............))))))).	2052	2089	0.9615384615384616	-26.7	1	2.344615e-05	0.338	1.2781537884615386	1.60361	-8.57351	18	37	7	3UTR		0	0
hsa-miR-760	NM_144988	ALG14	CGGCTCTGGGTCTGTGGGGA#CCCCACAGGTAATCCTGCTGCAGAGGCTTCTGTCAGGTCAGAGCTT#.((((((((.(((((((((.#))))))))...........................).)))))))).	2777	2823	0.9615384615384616	-25.4	1	1.535767e-06	0.529	-0.0542394	0.20282249125000001	-5.03583	17	46	8	3UTR		1	0
hsa-miR-760	NM_144988	ALG14	CGGCTCTGGGTCTGTGGGGA#TCCCTACAGGTCAGCGTTTGAGCCT#.(((((..((((((((((((#)))))))))))).......))))).	3822	3847	0.9615384615384616	-24.2	0	0.00119117	0.471	-0.312535	-0.0492082	-7.65065	17	25	12	3UTR		1	0
hsa-miR-760	NM_145041	TMEM106A	CGGCTCTGGGTCTGTGGGGA#TCCCCCAGATTCTTTCAGGGGCTGC#((((((((((((((.(((((#)))))))))))).....))))))).	1224	1249	0.9615384615384616	-25.7	1	4.187896e-07	0.529	-0.546505	-0.155144	-4.67302	19	25	12	3UTR		0	1
hsa-miR-760	NM_145799	SEPTIN6	CGGCTCTGGGTCTGTGGGGA#CTGCATGAGACCCAGGGTCC#.(((((((((((((((.((.#)).))).)))))))))))).	1366	1386	0.9615384615384616	-27.4	1	4.165214e-06	0.456	0.37287525625000006	0.00388611	-3.79332	17	20	12	3UTR		0	0
hsa-miR-760	NM_145803	TRAF6	CGGCTCTGGGTCTGTGGGGA#TCCCCACAGGAAATTCGGGTCA#.(((.(((((((((((((((#)))))))))...))))))))).	6077	6099	0.9615384615384616	-24.4	0	0.00102121	0.662	3.325554000555555	1.35276	-7.91236	18	22	9	3UTR		0	0
hsa-miR-760	NM_001291587	TMEM106A	CGGCTCTGGGTCTGTGGGGA#TCCCCCAGATTCTTTCAGGGGCTGC#((((((((((((((.(((((#)))))))))))).....))))))).	1080	1105	0.9615384615384616	-25.7	1	4.187896e-07	0.529	-0.546505	-0.155144	-4.67302	19	25	12	3UTR		0	1
hsa-miR-760	NM_001291588	TMEM106A	CGGCTCTGGGTCTGTGGGGA#TCCCCCAGATTCTTTCAGGGGCTGC#((((((((((((((.(((((#)))))))))))).....))))))).	915	940	0.9615384615384616	-25.7	1	4.187896e-07	0.529	-0.546505	-0.155144	-4.67302	19	25	12	3UTR		0	1
hsa-miR-760	NM_001293085	BPGM	CGGCTCTGGGTCTGTGGGGA#TCCCCGATTTTCCAGAGCTA#.(((((((((....((((((#))))))....))))))))).	1132	1152	0.9615384615384616	-26.1	1	0.00897619	0.544	0.39987211111111104	1.7544669600000002	-12.1109	15	20	9	3UTR		0	0
hsa-miR-760	NM_001305225	GVQW3	CGGCTCTGGGTCTGTGGGGA#TTCTCACAGGCCTACACCTCACAGAAGAGCTGG#((((((((((((((((((((#)))))))))))))............))))))).	1704	1737	0.9615384615384616	-28.4	1	0.00013009	0.529	-0.291733	0.12408303374999997	-3.93757	20	33	13	3UTR		0	0
hsa-miR-760	NM_001306093	PTGR3	CGGCTCTGGGTCTGTGGGGA#CCCCATGGGCCCGTTCTGATTGAAGGTGAAGCCC#.((((((((((((((((((.#)))))))))))))..............)).))).	2492	2526	0.9615384615384616	-26.9	1	3.845713e-05	0.559	-0.617273	-0.0246272	-3.79332	18	34	13	3UTR		0	0
hsa-miR-760	NM_001308339	DENND5B	CGGCTCTGGGTCTGTGGGGA#TCCTCATTCGAAGGGATCCAGGGTA#..((((((((((((((((((#)))))))......))))))))))).	8983	9008	0.9615384615384616	-24.4	1	0.00536889	0.618	5.50704	5.004737687500001	-4.957	18	25	11	3UTR		0	0
hsa-miR-760	NM_001317779	SFTPC	CGGCTCTGGGTCTGTGGGGA#CCCAGGGGCCCGGGAACTCCTGCCA#.((((((((((((.((((..#)))).))))))))).......))).	640	665	0.9615384615384616	-27.4	1	3.780114e-06	0.397	0.3035172631578947	0.4326294141666668	-4.65016	16	25	9	3UTR		0	0
hsa-miR-760	NM_001318236	LAMTOR4	CGGCTCTGGGTCTGTGGGGA#TCGCCCACCTCCCACCCCTACCTGGACGGGCCCAGGCTT#.(((.((((((((((((((.#.)))).......))))))))))))).	479	518	0.9615384615384616	-27.4	0	1.425851e-07	0.368	-0.391494	-0.0395432	-7.91236	17	26	13	3UTR		0	0
hsa-miR-760	NM_001318237	LAMTOR4	CGGCTCTGGGTCTGTGGGGA#TCGCCCACCTCCCACCCCTACCTGGACGGGCCCAGGCTT#.(((.((((((((((((((.#.)))).......))))))))))))).	381	420	0.9615384615384616	-27.4	0	1.425851e-07	0.368	-0.391494	-0.0395432	-7.91236	17	26	13	3UTR		0	0
hsa-miR-760	NM_001318374	PCDH9	CGGCTCTGGGTCTGTGGGGA#CTTTACAGACCCAGCTCACTTAGGCA#..(((((((((((((((((.#))))))))))))))........))).	25575	25601	0.9615384615384616	-24.6	1	0.0024749	0.676	5.355895640000001	5.01138	-4.957	17	26	14	3UTR		0	0
hsa-miR-760	NM_001318737	CCDC82	CGGCTCTGGGTCTGTGGGGA#CCGTCAGGCTCAGAATAGCA#..(((((((((((((((...#))).))))))))))...)).	2072	2092	0.9615384615384616	-20.1	1	0.00211435	0.647	0.29291127894736835	0.0750833	-4.957	15	20	10	3UTR		0	0
hsa-miR-760	NM_001320261	SMIM12	CGGCTCTGGGTCTGTGGGGA#CCTCATAGACCTGGTGGTTGAGGGCTGC#(((((((((((((((((((.#))))))))))))........))))))).	5082	5110	0.9615384615384616	-27.8	1	6.810999e-05	0.515	-0.247211	-0.0234319	-3.93757	19	28	12	3UTR		0	0
hsa-miR-760	NM_001321197	COA1	CGGCTCTGGGTCTGTGGGGA#CCCAGAAGACCCAGCTTGCTT#.(((.((((((((.((((..#))))..))))))))...))).	800	821	0.9615384615384616	-24.1	0	0.005426	0.515	0.0920465	0.0636134	-8.7692	15	21	8	3UTR		0	0
hsa-miR-760	NM_001322009	PMS2	CGGCTCTGGGTCTGTGGGGA#TCCCCGCTACCCAGGAGGCTGA#(((((((((((..(((((((#))))))).))))))..))))).	3255	3277	0.9615384615384616	-29.2	1	5.350166e-05	0.368	2.1860236923076926	0.990119	-8.57351	18	22	7	3UTR		0	0
hsa-miR-760	NM_001322015	PMS2	CGGCTCTGGGTCTGTGGGGA#TCCCCGCTACCCAGGAGGCTGA#(((((((((((..(((((((#))))))).))))))..))))).	3207	3229	0.9615384615384616	-29.2	1	5.350166e-05	0.368	1.8295402307692306	1.28362	-8.57351	18	22	7	3UTR		0	0
hsa-miR-760	NM_001330301	SAP130	CGGCTCTGGGTCTGTGGGGA#TTCCTGCAGGCCCCATACTGAGCCT#.(((((.(((((((((((((#)))))))))))))......))))).	3641	3666	0.9615384615384616	-28.1	0	0.00125302	0.5	3.4641861307692308	4.01902	-5.33701	18	25	13	3UTR		0	0
hsa-miR-760	NM_001330302	SAP130	CGGCTCTGGGTCTGTGGGGA#TTCCTGCAGGCCCCATACTGAGCCT#.(((((.(((((((((((((#)))))))))))))......))))).	3638	3663	0.9615384615384616	-28.1	0	0.00125302	0.5	3.4641861307692308	4.01902	-5.33701	18	25	13	3UTR		0	0
hsa-miR-760	NM_000348	SRD5A2	CGGCTCTGGGTCTGTGGGGA#TCTGAAGCCACAAAGACCCAGAGCA#..(((((((((((((((...#.)))))..)))))))))).	1250	1275	0.9615384615384616	-28.4	1	0.132492	0.544	0	0	-4.957	15	19	10	3UTR		0	0
hsa-miR-760	NM_000520	HEXA	CGGCTCTGGGTCTGTGGGGA#TCGTCGTGGACCCAGACTGCCC#.((((((((((((((((.((#)).)))))))))))))..))).	3098	3120	0.9615384615384616	-24.9	1	0.0133782	0.471	0	0	-3.79332	18	22	13	3UTR		0	0
hsa-miR-760	NM_000687	AHCY	CGGCTCTGGGTCTGTGGGGA#CCCCATCGACTCTCTGGGGCTGA#((((((((((((.((((((.#)))))).)))))...))))))).	1488	1511	0.9615384615384616	-27.4	1	3.638343e-07	0.456	0	0	-5.22671	18	23	7	3UTR		0	0
hsa-miR-760	NM_000875	IGF1R	CGGCTCTGGGTCTGTGGGGA#TCCCTCATCGGCCCGGCGCTGA#((((.(((((((.(((((((#)))).))).))))))).)))).	5753	5775	0.9615384615384616	-28.3	0	5.095794e-05	0.412	0	0	-9.34574	18	22	7	3UTR		0	0
hsa-miR-760	NM_000942	PPIB	CGGCTCTGGGTCTGTGGGGA#TTCCACAGGCCCATGGACTC#.((((.(((((((((((((.#))))))))))))).)).)).	806	826	0.9615384615384616	-24.7	0	0.00927686	0.471	0	0	-5.69428	17	20	13	3UTR		0	0
hsa-miR-760	NM_001001395	LMO3	CGGCTCTGGGTCTGTGGGGA#TCTCCACAAGAGCTGAGGGTTT#.((((((.((((((((((((#)))))))).)).)).)))))).	1683	1705	0.9615384615384616	-21.8	1	2.198226e-05	0.632	0.6100140928571428	1.0294270712500002	-6.10696	18	22	8	3UTR		0	0
hsa-miR-760	NM_001001436	C16orf87	CGGCTCTGGGTCTGTGGGGA#CTTTACAGGCATGAGCCA#.(((((...((((((((((.#))))))))))..))))).	5171	5189	0.9615384615384616	-22.4	0	4.283192e-06	0.426	0	0	-8.70704	15	18	10	3UTR		0	0
hsa-miR-760	NM_001003800	BICD2	CGGCTCTGGGTCTGTGGGGA#TTTGCATAGGGCCAGGGCCA#.((((((((.((((((.(((#))).)))))).)))))))).	3643	3663	0.9615384615384616	-27.4	1	1.025371e-05	0.441	0	0	-5.03583	17	20	8	3UTR		0	0
hsa-miR-760	NM_001004127	ALG11	CGGCTCTGGGTCTGTGGGGA#CCTTGCAGATCTGCTTGAGCCC#.((((((((((((((((((.#)))))))))))))...))))).	1968	1990	0.9615384615384616	-25	1	0.00520685	0.515	0	0	-3.79332	18	22	13	3UTR		0	0
hsa-miR-760	NM_001004714	OR4K13	CGGCTCTGGGTCTGTGGGGA#CCTACAGAATGCCAGAAGATATAGCCA#.((((((((.((((((((..#))))))))...))))).......))).	1885	1912	0.9615384615384616	-22.4	1	0.00707066	0.574	0	0	-5.03583	16	27	8	3UTR		0	0
hsa-miR-760	NM_001005171	OR52K1	CGGCTCTGGGTCTGTGGGGA#TCCTCACAGATCTACGAGTCA#.(((((((((((((((((((#)))))))))))))).))))).	1941	1962	0.9615384615384616	-29.9	1	0.0255112	0.544	0	0	-3.79332	19	21	14	3UTR		0	0
hsa-miR-760	NM_001005752	GJB3	CGGCTCTGGGTCTGTGGGGA#TCTAGCCGGGTATAGGTAACCCACAGGCCCAGTGCCA#.(((.(((((((((((((..#.))))))))))))).))).	1175	1212	0.9615384615384616	-35.7	0	0.000587807	0.485	0	0	-7.91236	16	19	13	3UTR		0	0
hsa-miR-760	NM_001008395	LAMTOR4	CGGCTCTGGGTCTGTGGGGA#TCGCCCACCTCCCACCCCTACCTGGACGGGCCCAGGCTT#.(((.((((((((((((((.#.)))).......))))))))))))).	462	501	0.9615384615384616	-27.4	0	1.425851e-07	0.368	0	0	-7.91236	17	26	13	3UTR		0	0
hsa-miR-760	NM_001010915	HACD4	CGGCTCTGGGTCTGTGGGGA#TCCCACAGATCCTTATACCC#.((....((((((((((((.#)))))))))))).....)).	6347	6367	0.9615384615384616	-23.4	0	0.0217173	0.618	0	0	-14.389	14	20	12	3UTR		0	0
hsa-miR-760	NM_001013647	FAM227A	CGGCTCTGGGTCTGTGGGGA#TCCCCGCAACCCCAGAGAGAGCCT#.((((((((((.((((((((#)))))))))))).....)))))).	9503	9527	0.9615384615384616	-29.8	1	0.0090996	0.412	0	0	-7.14013	18	24	12	3UTR		0	0
hsa-miR-760	NM_001038628	B3GALNT1	CGGCTCTGGGTCTGTGGGGA#TTCCCAGGGCTCAGACCT#.((.(((((((((.((((((#))))))))))))))))).	3186	3204	0.9615384615384616	-23.1	0	0.0015456	0.647	0	0	-7.68219	17	18	17	3UTR		0	0
hsa-miR-760	NM_001039496	CATSPERZ	CGGCTCTGGGTCTGTGGGGA#CCCCGTGCCAGCCCGGTCCCCAGACCCAAGCCT#.((((.((((((((.((((.#.)))))))))))))))).	693	726	0.9615384615384616	-28.6	0	0.00113059	0.368	0	0	-6.42973	16	18	16	3UTR		0	0
hsa-miR-760	NM_001353655	CDCP2	CGGCTCTGGGTCTGTGGGGA#CCCTGCTATCTCACAGGGCTGGCATGAGGCTCAGAGGCGG#((.((((((((((((((((.#))))))....................)))))))))).)).	1849	1889	0.9692307692307692	-26.1	0	0.000315193	0.456	0.5433072405555555	0.603789	-5.49511	18	40	10	3UTR		0	0
hsa-miR-760	XM_047420742	PARP12	CGGCTCTGGGTCTGTGGGGA#CCCTGCCAGACCCAGGCTT#.(((.((((((((((((((.#)))))).))))))))))).	1436	1455	0.9692307692307692	-28.8	0	0.00171633	0.409	0	0	-7.91236	17	19	11	3UTR		0	0
hsa-miR-760	NM_175769	TCF23	CGGCTCTGGGTCTGTGGGGA#CCCCACCCTGTCCTGCTCAGACTCAGGCCT#.(((.((((((((((((((.#))))))............))))))))))).	2904	2934	0.9692307692307692	-27.7	0	0.000189092	0.412	0.393261	0.10014330250000003	-7.91236	17	30	11	3UTR		0	0
hsa-miR-760	NM_001382637	OTUD7A	CGGCTCTGGGTCTGTGGGGA#CCCCACCAGGCTGAGCCGA#((((((..(((((((((((.#)))))).))))))))))).	7766	7785	0.9692307692307692	-29.1	0	0.000551445	0.456	0	0	-7.7949	17	19	11	3UTR		0	0
hsa-miR-760	NM_001394336	SPRED3	CGGCTCTGGGTCTGTGGGGA#TGCCCACAGACCTGGCCT#.((((..(((((((((((.(#).))))))))))))))).	2007	2025	0.9692307692307692	-28.3	0	0.00211681	0.471	0	0	-7.23797	16	18	15	3UTR		0	0
hsa-miR-760	NM_015077	SARM1	CGGCTCTGGGTCTGTGGGGA#CCCCAGATCCAGACCTAGGCCT#.(((.((((((((((((((.#)))))....)))))))))))).	3781	3803	0.9692307692307692	-29.8	0	0.0125578	0.397	0.097857	0.033858709999999966	-7.91236	17	22	12	3UTR		0	0
hsa-miR-760	NM_017425	SPA17	CGGCTCTGGGTCTGTGGGGA#TCCCCTCTCAGACAGAGCCA#.((((((..(((((.(((((#)))))...))))))))))).	2350	2370	0.9692307692307692	-25.7	1	0.00765991	0.426	0.23352811666666665	0.254193	-7.8988	16	20	11	3UTR		0	0
hsa-miR-760	NM_001199723	CRABP2	CGGCTCTGGGTCTGTGGGGA#TCCCCGCCTCCCCAAGTCAGCAGTCCTAGCCCCAAACCAGCCCAGAGCA#..((((((((.((((((((.#.)))))...))))))))))).	830	879	0.9692307692307692	-29.4	1	0.0133078	0.397	0	0	-7.78178	16	21	11	3UTR		0	0
hsa-miR-760	NM_001271762	DUS2	CGGCTCTGGGTCTGTGGGGA#CTCCATGGGCCTGGTGCTA#.(((.((((((((((((((.#)))))))))))))).))).	1592	1611	0.9692307692307692	-26.3	0	0.000200951	0.412	0	0	-7.91236	17	19	14	3UTR		0	0
hsa-miR-760	NM_001288616	TTC23	CGGCTCTGGGTCTGTGGGGA#TCCCACAGACTGTGGCCA#.((((...(((((((((((.#)))))))))))..)))).	2562	2580	0.9692307692307692	-26.5	0	1.656942e-05	0.353	0	0	-9.55161	15	18	11	3UTR		0	0
hsa-miR-760	NM_031299	CDCA3	CGGCTCTGGGTCTGTGGGGA#CCCTGCATGGCCCCAGCAATGCAGTCACCCAGGGCCT#.((((((((((((((((((.#.))))......))))..)))))))))).	930	967	0.9692307692307692	-30.3	1	6.125484e-07	0.382	3.2208649076923086	2.1362625950000003	-3.79332	18	28	10	3UTR		0	0
hsa-miR-760	NM_012427	KLK5	CGGCTCTGGGTCTGTGGGGA#TCCTCAAGCTCAGGGCCC#.(((((((((.((.((((((#))))))))))))))))).	1437	1455	0.9692307692307692	-24.8	1	0.001705	0.456	0.5374002222222223	0.30499242125000003	-7.47494	17	18	17	3UTR		0	0
hsa-miR-760	XM_011542870	SPA17	CGGCTCTGGGTCTGTGGGGA#TCCCCTCTCAGACAGAGCCA#.((((((..(((((.(((((#)))))...))))))))))).	2601	2621	0.9692307692307692	-25.7	1	0.00765991	0.426	0	0	-7.8988	16	20	11	3UTR		0	0
hsa-miR-760	NM_001077492	KLK5	CGGCTCTGGGTCTGTGGGGA#TCCTCAAGCTCAGGGCCC#.(((((((((.((.((((((#))))))))))))))))).	1234	1252	0.9692307692307692	-24.8	1	0.001705	0.456	0.5374002222222223	0.0828938	-7.47494	17	18	17	3UTR		0	0
hsa-miR-760	NM_130446	KLHL6	CGGCTCTGGGTCTGTGGGGA#TCCCCTTCTTAGAGCAGAGGCACAAGTTAGAGCAGGCCCAGCATTTGGGCCA#.(((((((((((((((((((#)))))..........................))))))))))......)))).	5489	5541	0.9692307692307692	-28.2	1	2.238804e-07	0.412	3.4948780784313733	3.372678787500001	-3.79332	19	52	10	3UTR		0	0
hsa-miR-760	NM_001297602	CDCA3	CGGCTCTGGGTCTGTGGGGA#CCCTGCATGGCCCCAGCAATGCAGTCACCCAGGGCCT#.((((((((((((((((((.#.))))......))))..)))))))))).	855	892	0.9692307692307692	-30.3	1	6.125484e-07	0.382	3.2208649076923086	2.1362625950000003	-3.79332	18	28	10	3UTR		0	0
hsa-miR-760	NM_001297604	CDCA3	CGGCTCTGGGTCTGTGGGGA#CCCTGCATGGCCCCAGCAATGCAGTCACCCAGGGCCT#.((((((((((((((((((.#.))))......))))..)))))))))).	823	860	0.9692307692307692	-30.3	1	6.125484e-07	0.382	3.2208649076923086	2.1362625950000003	-3.79332	18	28	10	3UTR		0	0
hsa-miR-760	NM_001300883	ZNF426	CGGCTCTGGGTCTGTGGGGA#CCTGCTAGGATCCAGGGTG#..((((((((((((((((..#)))))..))))))))))).	6594	6613	0.9692307692307692	-22.8	1	0.00183104	0.426	0.8147347777777778	0.151215	-4.957	16	19	11	3UTR		0	0
hsa-miR-760	NM_001304367	CNBD2	CGGCTCTGGGTCTGTGGGGA#CCCTGGAGATCAGAGGGCTT#.((((((.(((((.(((((.#))))).)))))..)))))).	1951	1971	0.9692307692307692	-22.9	1	0.00108596	0.471	0.0645301	0.023755663749999992	-6.9638	16	20	6	3UTR		0	0
hsa-miR-760	NM_001001503	NDUFV3	CGGCTCTGGGTCTGTGGGGA#TCCTCCCAGGCCCAAGCA#..(((.((((((((.(((((#))))).))))))))))).	2858	2876	0.9692307692307692	-25	0	0.0192875	0.412	0	0	-7.59341	16	18	11	3UTR		0	0
hsa-miR-760	NM_001346404	PGAP2	CGGCTCTGGGTCTGTGGGGA#CCCACTGCCCAGAAACAAGAAACACGATACCATTCTGGCCT#.((((((((((..(((((..#))))).)))))))........................))).	983	1024	0.9743589743589743	-23.4	1	0.0107273	0.471	0.9715611788235295	1.2104205367500005	-8.42926	15	41	7	3UTR		0	0
hsa-miR-760	NM_001351368	C2orf92	CGGCTCTGGGTCTGTGGGGA#CCCGACAGACTATGGAT#....(((.(((((((.(((.#))).)))))))..))).	1084	1101	0.9743589743589743	-20.3	0	0.0352827	0.588	-0.0502882	0.00552896	-12.0932	13	17	7	3UTR		0	0
hsa-miR-760	XM_047422409	TMEM67	CGGCTCTGGGTCTGTGGGGA#CTCCAGCCAGGATGACAGAGCA#..((((((..(((((((((.#)))))..))))....)))))).	3393	3415	0.9743589743589743	-19.8	1	0.0159341	0.529	0	0	-7.2559	15	22	6	3UTR		0	0
hsa-miR-760	NM_181604	KRTAP6-2	CGGCTCTGGGTCTGTGGGGA#TGCTCTGAGCTCGGGGCTGG#((((((((((.((..(((.(#).)))..)))))))))))).	281	301	0.9743589743589743	-20.1	1	1.627784e-06	0.49	0	0	-8.35464	16	20	12	3UTR		0	0
hsa-miR-760	NM_014285	EXOSC2	CGGCTCTGGGTCTGTGGGGA#CCAAGCAGGCCAGGCACGG#((((.((.(((((((..((.#))..))))))))))).)).	1360	1379	0.9743589743589743	-21.1	0	5.161517e-05	0.5	-0.777592	-0.368208	-10.6033	15	19	11	3UTR		0	0
hsa-miR-760	NM_016221	DCTN4	CGGCTCTGGGTCTGTGGGGA#TCTCATGTAGATACTAAGTAGCATGGCTCAGAGCCA#.((((((((((((((.....#.))).))))))))))).	3826	3862	0.9743589743589743	-23.3	1	2.185058e-05	0.559	5.24057	5.876019300000001	-4.02637	14	17	11	3UTR		0	0
hsa-miR-760	NM_017803	DUS2	CGGCTCTGGGTCTGTGGGGA#CTCCATGGGCCTGGTGCTA#.(((.((((((((((((((.#)))))))))))))).))).	1672	1691	0.9743589743589743	-26.3	0	0.000200951	0.412	0.3324769142857143	0.6307749637499999	-7.91236	17	19	14	3UTR		0	0
hsa-miR-760	NM_001191320	GABRB3	CGGCTCTGGGTCTGTGGGGA#CCCCATGGGGCTCCAAAGAGCTGC#(((((((((.(((((((((.#))))))))).))....))))))).	3720	3744	0.9743589743589743	-26.5	1	1.366838e-07	0.5	0.5264987777777779	0.823106	-5.18008	18	24	9	3UTR		0	0
hsa-miR-760	NM_001199346	C18orf32	CGGCTCTGGGTCTGTGGGGA#TCCTTCACCCTGCCCTTTTGGGCCCAGGGGTGG#((.((((((((((((((((.#.))))))......)))))))))).)).	3034	3067	0.9743589743589743	-27.6	0	3.796074e-13	0.426	-0.338265	-0.106766	-5.49511	18	27	10	3UTR		0	0
hsa-miR-760	NM_001199641	IL33	CGGCTCTGGGTCTGTGGGGA#TTCCAGGGACCTATGTCT#.(((..(((((((.(((((.#))))).))))))).))).	1499	1517	0.9743589743589743	-20.6	0	0.000303497	0.515	0.19020185714285714	-0.0427083	-10.6702	15	18	7	3UTR		0	0
hsa-miR-760	NM_001204199	SRP19	CGGCTCTGGGTCTGTGGGGA#CCACCGCAGCCGGAGCCA#.((((((((..((((((((.#)).)))))))))))))).	1768	1786	0.9743589743589743	-27.9	1	0.00033827	0.324	0.6060079333333334	1.07555	-7.86061	16	18	14	3UTR		0	0
hsa-miR-760	NM_001243509	ESRRG	CGGCTCTGGGTCTGTGGGGA#TCACAGACCTTGCCTCAGAAGGAGCTGT#(((((((((((((((((...#))))))))))..........))))))).	3428	3456	0.9743589743589743	-24.4	1	0.000166121	0.559	-0.363124	-0.549934	-3.93757	17	28	10	3UTR		0	0
hsa-miR-760	NM_001256235	PGAP2	CGGCTCTGGGTCTGTGGGGA#CCCACTGCCCAGAAACAAGAAACACGATACCATTCTGGCCT#.((((((((((..(((((..#))))).)))))))........................))).	931	972	0.9743589743589743	-23.4	1	0.0107273	0.471	0.9715611788235295	1.2104205367500005	-8.42926	15	41	7	3UTR		0	0
hsa-miR-760	NM_001256238	PGAP2	CGGCTCTGGGTCTGTGGGGA#CCCACTGCCCAGAAACAAGAAACACGATACCATTCTGGCCT#.((((((((((..(((((..#))))).)))))))........................))).	977	1018	0.9743589743589743	-23.4	1	0.0107273	0.471	0.9715611788235295	1.2104205367500005	-8.42926	15	41	7	3UTR		0	0
hsa-miR-760	NM_001260503	SRP68	CGGCTCTGGGTCTGTGGGGA#TCCAGGTCTGCATTGGCCCGGGGCA#..((((((((((.(((.(((#.))).))).)))))))))).	1197	1222	0.9743589743589743	-26.4	1	3.391963e-07	0.5	2.6089	3.5150393043750006	-6.24613	16	20	10	3UTR		0	0
hsa-miR-760	NM_001271763	DUS2	CGGCTCTGGGTCTGTGGGGA#CTCCATGGGCCTGGTGCTA#.(((.((((((((((((((.#)))))))))))))).))).	1567	1586	0.9743589743589743	-26.3	0	0.000200951	0.412	0.3324769142857143	0.6307749637499999	-7.91236	17	19	14	3UTR		0	0
hsa-miR-760	NM_001277842	CCNT1	CGGCTCTGGGTCTGTGGGGA#TCCCTGCTCAGTGCCCAGGGTG#..((((((((((((.(((((#)))))...))).))))))))).	1863	1885	0.9743589743589743	-25.1	1	1.644813e-06	0.456	0.4961339692307693	0.5116624412499999	-5.69245	17	22	9	3UTR		0	0
hsa-miR-760	NM_001278172	SDHC	CGGCTCTGGGTCTGTGGGGA#TCCCCCGGGCGACAGAGTG#..((((((.(((((.(((((#))))))))))..)))))).	10186	10205	0.9743589743589743	-25.1	1	0.0110171	0.515	0.151747	-0.159463	-6.74884	16	19	10	3UTR		0	0
hsa-miR-760	NM_001282708	EXOSC2	CGGCTCTGGGTCTGTGGGGA#CCAAGCAGGCCAGGCACGG#((((.((.(((((((..((.#))..))))))))))).)).	1302	1321	0.9743589743589743	-21.1	0	5.161517e-05	0.5	-0.777592	-0.368208	-10.6033	15	19	11	3UTR		0	0
hsa-miR-760	NM_001282709	EXOSC2	CGGCTCTGGGTCTGTGGGGA#CCAAGCAGGCCAGGCACGG#((((.((.(((((((..((.#))..))))))))))).)).	1290	1309	0.9743589743589743	-21.1	0	5.161517e-05	0.5	-0.777592	-0.368208	-10.6033	15	19	11	3UTR		0	0
hsa-miR-760	NM_001283038	PGAP2	CGGCTCTGGGTCTGTGGGGA#CCCACTGCCCAGAAACAAGAAACACGATACCATTCTGGCCT#.((((((((((..(((((..#))))).)))))))........................))).	990	1031	0.9743589743589743	-23.4	1	0.0107273	0.471	0.9715611788235295	1.2104205367500005	-8.42926	15	41	7	3UTR		0	0
hsa-miR-760	NM_020787	ZNF624	CGGCTCTGGGTCTGTGGGGA#CTCTTAGACCCAGCAGTCT#.(((((((((((((.(((..#))).))))))))).)))).	3533	3552	0.9743589743589743	-24.3	1	0.00933136	0.691	-0.108387	-0.124288	-4.52877	16	19	9	3UTR		0	0
hsa-miR-760	NM_022780	RMND5A	CGGCTCTGGGTCTGTGGGGA#TCTCCCAGTGCTGGGAGCCA#.((((((.((((((.(((((#)))))))).))).)))))).	3691	3711	0.9743589743589743	-26.2	1	2.074408e-07	0.5	-0.0287683	0.457361	-6.84241	17	20	8	3UTR		1	0
hsa-miR-760	NM_024300	CHCHD7	CGGCTCTGGGTCTGTGGGGA#CCTCAGATCCCAGGCTC#.(((.(((((((((.((...#)).)))).)))))))).	950	967	0.9743589743589743	-21.5	0	0.000703326	0.515	-0.191397	-0.0513703	-8.64781	14	17	8	3UTR		0	0
hsa-miR-760	NM_024685	BBS10	CGGCTCTGGGTCTGTGGGGA#TCTCCTGACCCCAAGAGCTT#.(((((((((((...(((((#))))).)))))..)))))).	2967	2987	0.9743589743589743	-22.5	1	0.0059602	0.647	3.247054807692308	1.21562	-6.67474	16	20	6	3UTR		0	0
hsa-miR-760	NM_024943	TMEM156	CGGCTCTGGGTCTGTGGGGA#CCTGGCAGGCAGAGTTT#.((((((..((((((.(((.#))).)))))))))))).	1769	1786	0.9743589743589743	-20.2	1	0.000106234	0.485	1.9630383333333332	1.7467178275000004	-7.3964	15	17	12	3UTR		0	0
hsa-miR-760	NM_030802	FAM117A	CGGCTCTGGGTCTGTGGGGA#TCTCCGCCCGCCCCAGGGCTGG#((((((((((...(((((((#)))))))....)))))))))).	2082	2104	0.9743589743589743	-28.5	1	8.989607e-08	0.515	1.4439315999999998	2.055822568749999	-11.3983	17	22	10	3UTR		0	0
hsa-miR-760	NM_001145438	PGAP2	CGGCTCTGGGTCTGTGGGGA#CCCACTGCCCAGAAACAAGAAACACGATACCATTCTGGCCT#.((((((((((..(((((..#))))).)))))))........................))).	978	1019	0.9743589743589743	-23.4	1	0.0107273	0.471	0.9715611788235295	1.2104205367500005	-8.42926	15	41	7	3UTR		0	0
hsa-miR-760	NM_001172682	ZNF641	CGGCTCTGGGTCTGTGGGGA#TTCTGACAGATTCAGGCTGT#((((.((((((((((.((((#)))).)))))))))))))).	5678	5698	0.9743589743589743	-24.4	0	0.000450038	0.5	0.274801	0.30744262499999997	-8.28966	18	20	14	3UTR		1	0
hsa-miR-760	NM_001184976	NCKAP1L	CGGCTCTGGGTCTGTGGGGA#TCCCACAAGGCCTGGGGCA#..(((((((((((((((((.#))))))).)))))))))).	6476	6495	0.9743589743589743	-28.6	1	1.468148e-07	0.5	0.8336882222222222	0.838532	-4.957	17	19	10	3UTR		0	0
hsa-miR-760	NM_005337	NCKAP1L	CGGCTCTGGGTCTGTGGGGA#TCCCACAAGGCCTGGGGCA#..(((((((((((((((((.#))))))).)))))))))).	6558	6577	0.9743589743589743	-28.6	1	1.468148e-07	0.5	0.8336882222222222	0.838532	-4.957	17	19	10	3UTR		0	0
hsa-miR-760	NM_012205	HAAO	CGGCTCTGGGTCTGTGGGGA#CCCCACAGACCTGCA#..((...((((((((((((.#)))))))))))))).	1020	1035	0.9743589743589743	-26.5	0	0.00130232	0.397	3.4233673333333328	3.425304071250001	-12.5207	14	15	14	3UTR		0	0
hsa-miR-760	NM_013376	SERTAD1	CGGCTCTGGGTCTGTGGGGA#CCCTGGACAGATCCTCTCCAAGGAGCCC#.((((((((((((((((((.#))))..)))))))).......)))))).	1972	2000	0.9743589743589743	-26.2	1	1.70192e-05	0.412	1.4327164407407407	1.5421627712500001	-3.79332	18	28	8	3UTR		0	0
hsa-miR-760	XM_005272176	EXOSC2	CGGCTCTGGGTCTGTGGGGA#CCAAGCAGGCCAGGCACGG#((((.((.(((((((..((.#))..))))))))))).)).	1214	1233	0.9743589743589743	-21.1	0	5.161517e-05	0.5	0	0	-10.6033	15	19	11	3UTR		0	0
hsa-miR-760	XM_017009748	AGXT2	CGGCTCTGGGTCTGTGGGGA#TCCTGGAGCCACCCTACCTCAGGGCCT#.(((((((((...((((((.#.))))))))))))))).	1932	1959	0.9743589743589743	-25.2	1	3.469504e-06	0.574	0	0	-11.254	15	17	15	3UTR		0	0
hsa-miR-760	NM_032818	ARHGEF39	CGGCTCTGGGTCTGTGGGGA#CTCCAGCAGACTCGCCTCCCGAGCCT#.((((((((((((((((((.#))))).))))))))......))))).	2132	2158	0.9743589743589743	-25.9	1	0.000211829	0.441	1.1567895039999998	0.20096160624999998	-3.79332	18	26	8	3UTR		0	0
hsa-miR-760	NM_032834	ALG10	CGGCTCTGGGTCTGTGGGGA#CCCACCCTGATCTAGGGTG#..((((((((((.(((((..#)))))...)))))))))).	2604	2623	0.9743589743589743	-22.7	1	3.398213e-07	0.544	0.19803632999999998	0.0459687	-6.24613	15	19	10	3UTR		0	0
hsa-miR-760	NM_080473	GATA5	CGGCTCTGGGTCTGTGGGGA#CCCCCAACCCAGAGACTGG#(((((((((((.((.((((.#)))))))))))))).))).	1381	1400	0.9743589743589743	-27.5	1	4.740059e-05	0.353	1.3622224166666665	2.16651	-8.01983	17	19	14	3UTR		0	0
hsa-miR-760	NM_144597	C15orf40	CGGCTCTGGGTCTGTGGGGA#CCAGCCTGGCCCAGGGCCA#.(((((((((((..(((...#)))....))))))))))).	10850	10869	0.9743589743589743	-26.9	1	1.442793e-06	0.412	4.28339	2.9810420501249992	-5.9393	14	19	11	3UTR		0	0
hsa-miR-760	NM_001317858	CHCHD7	CGGCTCTGGGTCTGTGGGGA#CCTCAGATCCCAGGCTC#.(((.(((((((((.((...#)).)))).)))))))).	969	986	0.9743589743589743	-21.5	0	0.000703326	0.515	-0.191397	-0.0513703	-8.64781	14	17	8	3UTR		0	0
hsa-miR-760	NM_001317859	CHCHD7	CGGCTCTGGGTCTGTGGGGA#CCTCAGATCCCAGGCTC#.(((.(((((((((.((...#)).)))).)))))))).	797	814	0.9743589743589743	-21.5	0	0.000703326	0.515	-0.191397	-0.0513703	-8.64781	14	17	8	3UTR		0	0
hsa-miR-760	NM_001328100	ESR1	CGGCTCTGGGTCTGTGGGGA#AATTAATTTTGTAGGCCCAGGGCCT#.(((((((((((((......#.))))))))))))).	4220	4245	0.9743589743589743	-25.6	1	7.554328e-07	0.618	0.058997307692307675	-0.158238	-4.76182	13	15	13	3UTR		0	0
hsa-miR-760	NM_000909	NPY1R	CGGCTCTGGGTCTGTGGGGA#CCTATGGTCCCGGAT#....((((((.(((((((..#))))))).)))))).	1433	1448	0.9743589743589743	-20.2	0	0.00330311	0.618	0	0	-12.3713	13	15	7	3UTR		0	0
hsa-miR-760	NM_001011537	FYTTD1	CGGCTCTGGGTCTGTGGGGA#TACGGGCCCAGCAGGCCT#.(((((((((((((((....#)))))))))))..)))).	4795	4813	0.9743589743589743	-24.6	1	2.499163e-06	0.559	0	0	-3.79332	15	18	11	3UTR		0	0
hsa-miR-760	NM_001011667	CHCHD7	CGGCTCTGGGTCTGTGGGGA#CCTCAGATCCCAGGCTC#.(((.(((((((((.((...#)).)))).)))))))).	1014	1031	0.9743589743589743	-21.5	0	0.000703326	0.515	0	0	-8.64781	14	17	8	3UTR		0	0
hsa-miR-760	NM_001011668	CHCHD7	CGGCTCTGGGTCTGTGGGGA#CCTCAGATCCCAGGCTC#.(((.(((((((((.((...#)).)))).)))))))).	970	987	0.9743589743589743	-21.5	0	0.000703326	0.515	0	0	-8.64781	14	17	8	3UTR		0	0
hsa-miR-760	NM_001011669	CHCHD7	CGGCTCTGGGTCTGTGGGGA#CCTCAGATCCCAGGCTC#.(((.(((((((((.((...#)).)))).)))))))).	994	1011	0.9743589743589743	-21.5	0	0.000703326	0.515	0	0	-8.64781	14	17	8	3UTR		0	0
hsa-miR-760	NM_001011670	CHCHD7	CGGCTCTGGGTCTGTGGGGA#CCTCAGATCCCAGGCTC#.(((.(((((((((.((...#)).)))).)))))))).	866	883	0.9743589743589743	-21.5	0	0.000703326	0.515	0	0	-8.64781	14	17	8	3UTR		0	0
hsa-miR-760	NM_001011671	CHCHD7	CGGCTCTGGGTCTGTGGGGA#CCTCAGATCCCAGGCTC#.(((.(((((((((.((...#)).)))).)))))))).	822	839	0.9743589743589743	-21.5	0	0.000703326	0.515	0	0	-8.64781	14	17	8	3UTR		0	0
hsa-miR-760	XM_024446383	ANKS1A	CGGCTCTGGGTCTGTGGGGA#TCCCTCACAGAACAGAGCTGC#((((((((..((((((((((#)))).)))))).)))))))).	4573	4594	0.9743589743589745	-28.9	1	0.00396721	0.382	0	0	-6.23647	18	21	8	3UTR		0	0
hsa-miR-760	XM_047442432	WAS	CGGCTCTGGGTCTGTGGGGA#CCCCACCAACCTCCCAGGGCA#..((((((((...((((((.#))))))......)))))))).	2438	2459	0.9743589743589745	-26.8	1	0.004417	0.426	0	0	-12.4177	14	21	8	3UTR		0	0
hsa-miR-760	NM_173492	PIP5KL1	CGGCTCTGGGTCTGTGGGGA#TCCCCCGGGCCCGGGCATCTCGCCT#.(((((((((((((.(((((#)))))))))))))))......))).	844	869	0.9743589743589745	-29.5	1	9.606237e-07	0.265	1.5137692105263156	1.9977230959999999	-4.52877	18	25	15	3UTR		0	0
hsa-miR-760	NM_183001	SHC1	CGGCTCTGGGTCTGTGGGGA#TTCTACAGGCCCGGCCCAGCCT#.((((((((((((((((((.#))))))))))))))...)))).	3289	3311	0.9743589743589745	-28.3	1	9.941877e-06	0.338	0	0	-3.79332	18	22	14	3UTR		0	0
hsa-miR-760	NM_001202859	SHC1	CGGCTCTGGGTCTGTGGGGA#TTCTACAGGCCCGGCCCAGCCT#.((((((((((((((((((.#))))))))))))))...)))).	2870	2892	0.9743589743589745	-28.3	1	9.941877e-06	0.338	3.6684884714285717	3.60976	-3.79332	18	22	14	3UTR		0	0
hsa-miR-760	NM_001205316	STEAP4	CGGCTCTGGGTCTGTGGGGA#CCCACAGGCAAAGAGGTA#.(.((((..(((((((((..#)))))))))..)))).).	8242	8260	0.9743589743589745	-24.6	0	0.00386244	0.485	-0.326074	0.0919176	-8.72089	14	18	9	3UTR		0	0
hsa-miR-760	NM_001278291	ZNF3	CGGCTCTGGGTCTGTGGGGA#CCCCAGGAGCCAGACCA#.((.(((((.(((.(((((.#)))))))).))))))).	2253	2270	0.9743589743589745	-24.8	0	1.781797e-05	0.368	0	0	-8.92469	15	17	8	3UTR		0	0
hsa-miR-760	NM_001280551	PAX5	CGGCTCTGGGTCTGTGGGGA#CCCCACAGCTCTTTCCTTCCCCTCCTCTCTCCAGGGAGCCGG#((((((((((.((((((((.#))))))))))).......................))))))).	2828	2870	0.9743589743589745	-29.3	1	1.856196e-07	0.353	0.6572947151515153	0.0719535	-6.76235	18	42	11	3UTR		1	0
hsa-miR-760	NM_001282193	RNASE4	CGGCTCTGGGTCTGTGGGGA#CCACTTATCCAGGGCTT#.((((((((((..((((...#))))..)))))))))).	1047	1064	0.9743589743589745	-23.5	1	0.00811982	0.588	-0.045544	0.185007	-8.42926	14	17	10	3UTR		0	0
hsa-miR-760	NM_001289061	STK33	CGGCTCTGGGTCTGTGGGGA#CTCCACAGAGCCCCGCCA#.(((...((((((((((((.#))))))))).))).))).	2049	2067	0.9743589743589745	-25.7	0	0.000352204	0.5	1.1580666923076923	0.22288755125000004	-11.357	15	18	9	3UTR		0	0
hsa-miR-760	NM_019591	ZNF26	CGGCTCTGGGTCTGTGGGGA#CCCACAGATTGGGAGA#...((((.((((((((((..#)))))))))).)))).	9845	9861	0.9743589743589745	-25.2	0	0.000662384	0.676	-0.108176	-0.070317	-8.82818	14	16	10	3UTR		0	0
hsa-miR-760	NM_020239	CDC42SE1	CGGCTCTGGGTCTGTGGGGA#TCCTCACAGCACGGGAGCA#..(((((.(..(((((((((#)))))))))..).))))).	1642	1661	0.9743589743589745	-26.1	0	0.000218515	0.515	0.33263933333333334	0.4707983437499999	-11.3379	15	19	9	3UTR		0	0
hsa-miR-760	NM_023079	UBE2Z	CGGCTCTGGGTCTGTGGGGA#TCTCCACAGGGCCAGCTCCT#.((..((((.((((((((((#)))))))))).))))..)).	1464	1484	0.9743589743589745	-27.2	0	0.00155599	0.529	1.24839	0.818078	-12.1869	16	20	10	3UTR		0	0
hsa-miR-760	NM_030906	STK33	CGGCTCTGGGTCTGTGGGGA#CTCCACAGAGCCCCGCCA#.(((...((((((((((((.#))))))))).))).))).	2198	2216	0.9743589743589745	-25.7	0	0.000352204	0.5	1.0475270538461536	0.5499636475000002	-11.357	15	18	9	3UTR		0	0
hsa-miR-760	NM_001171109	FAM133A	CGGCTCTGGGTCTGTGGGGA#TCCTATTTTTGCCAGAGCA#..(((((((....((((((.#)))))).....))))))).	1630	1649	0.9743589743589745	-20.2	1	0.017278	0.588	0	0	-13.6602	13	19	7	3UTR		0	0
hsa-miR-760	NM_002937	RNASE4	CGGCTCTGGGTCTGTGGGGA#CCACTTATCCAGGGCTT#.((((((((((..((((...#))))..)))))))))).	1109	1126	0.9743589743589745	-23.5	1	0.00811982	0.588	0	0	-8.42926	14	17	10	3UTR		0	0
hsa-miR-760	NM_003029	SHC1	CGGCTCTGGGTCTGTGGGGA#TTCTACAGGCCCGGCCCAGCCT#.((((((((((((((((((.#))))))))))))))...)))).	2873	2895	0.9743589743589745	-28.3	1	9.941877e-06	0.338	0	0	-3.79332	18	22	14	3UTR		0	0
hsa-miR-760	NM_001130041	SHC1	CGGCTCTGGGTCTGTGGGGA#TTCTACAGGCCCGGCCCAGCCT#.((((((((((((((((((.#))))))))))))))...)))).	2870	2892	0.9743589743589745	-28.3	1	9.941877e-06	0.338	3.6684884714285717	3.60976	-3.79332	18	22	14	3UTR		0	0
hsa-miR-760	NM_001135219	PIP5KL1	CGGCTCTGGGTCTGTGGGGA#TCCCCCGGGCCCGGGCATCTCGCCT#.(((((((((((((.(((((#)))))))))))))))......))).	1268	1293	0.9743589743589745	-29.5	1	9.606237e-07	0.265	2.6310031631578954	2.57032	-4.52877	18	25	15	3UTR		0	0
hsa-miR-760	NM_001297765	CETN3	CGGCTCTGGGTCTGTGGGGA#TTCTATTTTTGTGCCTGGAGCCA#.((((((((((..((((((.#))))))......)))))))))).	718	741	0.9743589743589745	-19.6	1	0.0238049	0.676	4.619758000000001	2.21195	-8.42926	16	23	10	3UTR		0	0
hsa-miR-760	NM_001318136	ZNF3	CGGCTCTGGGTCTGTGGGGA#CCCCAGGAGCCAGACCA#.((.(((((.(((.(((((.#)))))))).))))))).	2533	2550	0.9743589743589745	-24.8	0	1.781797e-05	0.368	0	0	-8.92469	15	17	8	3UTR		0	0
hsa-miR-760	NM_001318207	TMEM239	CGGCTCTGGGTCTGTGGGGA#CCCTAGGACCCAGAACCC#.((.(((((((((..(((..#)))..))))))))).)).	3025	3043	0.9743589743589745	-27	0	0.0464437	0.588	0.28001466666666674	0.0918975	-8.41764	14	18	9	3UTR		0	0
hsa-miR-760	NM_000074	CD40LG	CGGCTCTGGGTCTGTGGGGA#CACAGAGTCAGGCCGT#((((.((((.((((((....#)))))).)))))))).	1616	1632	0.9743589743589745	-23.7	0	0.0315358	0.485	0.0967793	0.10885347874999998	-9.29912	14	16	8	3UTR		0	0
hsa-miR-760	NM_001330723	SNX27	CGGCTCTGGGTCTGTGGGGA#TTCCTGCTTTCCTAGAGCCT#.(((((((((...(((((((#)))))))...))))))))).	2652	2672	0.978022	-26.1	1	0.00211226	0.426	-0.132311	0.142543	-11.254	16	20	9	3UTR		0	0
hsa-miR-760	XM_047431290	SNX27	CGGCTCTGGGTCTGTGGGGA#TTCCTGCTTTCCTAGAGCCT#.(((((((((...(((((((#)))))))...))))))))).	3358	3378	0.978022	-26.1	1	0.00211226	0.426	0	0	-11.254	16	20	9	3UTR		0	0
hsa-miR-760	XM_047432366	ULK3	CGGCTCTGGGTCTGTGGGGA#CCCCATATCCCAGAGTCC#.(((((((((..(((((((.#))))))).))))))))).	2064	2082	0.978022	-29.6	1	0.00247207	0.397	0	0	-9.9649	16	18	9	3UTR		0	0
hsa-miR-760	NM_001256577	RPL10	CGGCTCTGGGTCTGTGGGGA#CCCCATGCCCCCACCCCTTCTAGAACCTGCATTCCCAGGGCCT#.(((((((((..((((((..#.))))))..))))))))).	1387	1430	0.978022	-28.8	1	0.00143805	0.426	0	0	-9.9649	15	19	9	3UTR		0	0
hsa-miR-760	NM_001284364	ULK3	CGGCTCTGGGTCTGTGGGGA#CCCCATATCCCAGAGTCC#.(((((((((..(((((((.#))))))).))))))))).	1593	1611	0.978022	-29.6	1	0.00247207	0.397	0	0	-9.9649	16	18	9	3UTR		0	0
hsa-miR-760	NM_001286971	CENPP	CGGCTCTGGGTCTGTGGGGA#CTCCACGCTTCCCAGAGCCT#.(((((((((..(((((((.#)))))))...))))))))).	1747	1767	0.978022	-30	1	0.0025281	0.382	-0.074294	-0.535464	-9.9649	16	20	9	3UTR		0	0
hsa-miR-760	NM_030918	SNX27	CGGCTCTGGGTCTGTGGGGA#TTCCTGCTTTCCTAGAGCCT#.(((((((((...(((((((#)))))))...))))))))).	3429	3449	0.978022	-26.1	1	0.00211226	0.426	-0.132311	0.142543	-11.254	16	20	9	3UTR		0	0
hsa-miR-760	NM_005507	CFL1	CGGCTCTGGGTCTGTGGGGA#CCCCCTGCCTGGAGCA#..(((((((((..(.((((.#))))).))))))))).	593	609	0.978022	-23.2	1	0.00146002	0.324	2.0517095555555556	1.6327023875000006	-10.3284	14	16	9	3UTR		0	0
hsa-miR-760	NM_006013	RPL10	CGGCTCTGGGTCTGTGGGGA#CCCCATGCCCCCACCCCTTCTAGAACCTGCATTCCCAGGGCCT#.(((((((((..((((((..#.))))))..))))))))).	1238	1281	0.978022	-28.8	1	0.00143805	0.426	-0.549127	-0.758864	-9.9649	15	19	9	3UTR		0	0
hsa-miR-760	XM_017002417	SNX27	CGGCTCTGGGTCTGTGGGGA#TTCCTGCTTTCCTAGAGCCT#.(((((((((...(((((((#)))))))...))))))))).	3066	3086	0.978022	-26.1	1	0.00211226	0.426	0	0	-11.254	16	20	9	3UTR		0	0
hsa-miR-760	NM_001099436	ULK3	CGGCTCTGGGTCTGTGGGGA#CCCCATATCCCAGAGTCC#.(((((((((..(((((((.#))))))).))))))))).	1599	1617	0.978022	-29.6	1	0.00247207	0.397	4.595518599999999	3.1478116899999993	-9.9649	16	18	9	3UTR		0	0
hsa-miR-760	NM_001303624	RPL10	CGGCTCTGGGTCTGTGGGGA#CCCCATGCCCCCACCCCTTCTAGAACCTGCATTCCCAGGGCCT#.(((((((((..((((((..#.))))))..))))))))).	1340	1383	0.978022	-28.8	1	0.00143805	0.426	-0.549127	-0.758864	-9.9649	15	19	9	3UTR		0	0
hsa-miR-760	NM_001303625	RPL10	CGGCTCTGGGTCTGTGGGGA#CCCCATGCCCCCACCCCTTCTAGAACCTGCATTCCCAGGGCCT#.(((((((((..((((((..#.))))))..))))))))).	1554	1597	0.978022	-28.8	1	0.00143805	0.426	0	0	-9.9649	15	19	9	3UTR		0	0
hsa-miR-760	NM_001012267	CENPP	CGGCTCTGGGTCTGTGGGGA#CTCCACGCTTCCCAGAGCCT#.(((((((((..(((((((.#)))))))...))))))))).	2105	2125	0.978022	-30	1	0.0025281	0.382	0	0	-9.9649	16	20	9	3UTR		0	0
hsa-miR-760	NM_001346343	MRRF	CGGCTCTGGGTCTGTGGGGA#TCCCACAGGTTGAGGGCTC#.((((((.(((((((((((.#))))))))))).)))))).	2296	2315	0.9807692307692307	-25.5	1	0.00097981	0.515	-0.0879076	-0.204964	-6.10696	17	19	11	3UTR		1	0
hsa-miR-760	NM_001362758	CD40	CGGCTCTGGGTCTGTGGGGA#TCCCTGCGCCCAGGAAGCCA#.((((((((((..(((((((#)))))))))))))..)))).	1205	1225	0.9807692307692307	-25.7	1	0.00238298	0.456	0	0	-8.42926	17	20	13	3UTR		0	0
hsa-miR-760	NM_001362848	NAGA	CGGCTCTGGGTCTGTGGGGA#CCTCACACCCAGGAGCTGC#(((((((((((..((((((.#)))))))))))).))))).	2070	2089	0.9807692307692307	-25.9	1	0.000240423	0.382	0	0	-8.57351	17	19	12	3UTR		0	0
hsa-miR-760	NM_001362850	NAGA	CGGCTCTGGGTCTGTGGGGA#CCTCACACCCAGGAGCTGC#(((((((((((..((((((.#)))))))))))).))))).	2063	2082	0.9807692307692307	-25.9	1	0.000240423	0.382	0	0	-8.57351	17	19	12	3UTR		0	0
hsa-miR-760	NM_001367364	GSG1	CGGCTCTGGGTCTGTGGGGA#CCAACAGCACACAGGGTCAGGGTCA#.((((((((.((((((....#.)))))).)))))))).	1895	1920	0.9807692307692307	-23	1	0.00724034	0.485	4.58677	3.33441	-5.03583	14	17	8	3UTR		0	0
hsa-miR-760	XM_047436956	GAS7	CGGCTCTGGGTCTGTGGGGA#TCCCTACAAGGCCCATCGCCA#.(((..((((((((((((((#)))))))).))))))..))).	5269	5290	0.9807692307692307	-29.1	0	0.00152099	0.485	0	0	-9.81332	17	21	8	3UTR		0	0
hsa-miR-760	XM_047440919	AGPAT3	CGGCTCTGGGTCTGTGGGGA#TCCCACAGCGCAGGGTCC#.(((((((.(.((((((((.#))))))))).))))))).	1493	1511	0.9807692307692307	-27.5	1	0.000269117	0.338	0	0	-7.67449	16	18	9	3UTR		0	1
hsa-miR-760	NM_152833	TMEM250	CGGCTCTGGGTCTGTGGGGA#CACAGCCCCAGAGCCT#.(((((((((.(((((....#))))).))))))))).	1913	1929	0.9807692307692307	-28.6	1	0.000366302	0.353	6.443449999999999	3.38003	-6.6181	14	16	9	3UTR		0	0
hsa-miR-760	NM_152854	CD40	CGGCTCTGGGTCTGTGGGGA#TCCCTGCGCCCAGGAAGCCA#.((((((((((..(((((((#)))))))))))))..)))).	1148	1168	0.9807692307692307	-25.7	1	0.00238298	0.456	0.051748	-0.42519	-8.42926	17	20	13	3UTR		0	0
hsa-miR-760	NM_176819	DIPK2B	CGGCTCTGGGTCTGTGGGGA#CCTCCAGACCCTCCAGAGTCC#.(((((((((((((.((((.#)))))))))))...)))))).	3736	3757	0.9807692307692307	-26.8	1	0.00503859	0.382	-0.0285527	-0.175223	-4.52877	17	21	11	3UTR		0	0
hsa-miR-760	NM_201432	GAS7	CGGCTCTGGGTCTGTGGGGA#TCCCTACAAGGCCCATCGCCA#.(((..((((((((((((((#)))))))).))))))..))).	5475	5496	0.9807692307692307	-29.1	0	0.00152099	0.485	0	0	-9.81332	17	21	8	3UTR		0	0
hsa-miR-760	NM_001370187	LRRC32	CGGCTCTGGGTCTGTGGGGA#CCCAGGCAGACCCAGTCCTGG#(((..((((((((((.(((.#)))..))))))))))..))).	2436	2457	0.9807692307692307	-28.4	0	0.000305938	0.368	0	0	-11.3217	16	21	10	3UTR		0	1
hsa-miR-760	NM_001372167	NTNG1	CGGCTCTGGGTCTGTGGGGA#CTCCACAGTTCAGCTGGCCC#.(((((((((.((((((((.#)))))))))))))..)))).	6031	6051	0.9807692307692307	-23.9	1	0.000684083	0.456	0	0	-6.6181	17	20	13	3UTR		0	0
hsa-miR-760	NM_001381999	H3C6	CGGCTCTGGGTCTGTGGGGA#CTCTGCAGGCCAAGGTAGCCA#.((((((.(((((((((((.#)))))))))))..)).)))).	2246	2267	0.9807692307692307	-25.5	1	0.000405329	0.559	0	0	-6.10696	17	21	11	3UTR	MIRT523211	0	0
hsa-miR-760	NM_001388092	DGKI	CGGCTCTGGGTCTGTGGGGA#CCCTATCACATCCCAGAGCCA#.(((((((((..(((((((.#)))...)))).))))))))).	13117	13138	0.9807692307692307	-28.1	1	0.0893839	0.5	0	0	-9.9649	16	21	9	3UTR		1	0
hsa-miR-760	NM_014309	RBFOX2	CGGCTCTGGGTCTGTGGGGA#TCCCACAGACCTTTTAAGAGAGGCA#.(.((((((((((((((((.#))))))))))))......)))).).	3752	3777	0.9807692307692307	-27.8	0	0.0011711	0.471	0.792385	0.9180969699999999	-5.35086	17	25	12	3UTR		1	0
hsa-miR-760	NM_014342	MTCH2	CGGCTCTGGGTCTGTGGGGA#CCCCTTCAGTCTGTTATTGCAAAGTAATAAAATGTCACCTACAGGGAGCCT#.((((((....(((((((((#.)).))))))))))))).	1577	1628	0.9807692307692307	-20.9	1	0.00237312	0.559	3.93917	2.923846795000001	-11.2306	15	18	13	3UTR		0	1
hsa-miR-760	NM_015453	THUMPD3	CGGCTCTGGGTCTGTGGGGA#TTCATAAGGCCTGGAGCTGA#((((((((((((((((((..#)))))).)))))))))))).	3819	3839	0.9807692307692307	-24.7	1	0.000345637	0.544	-0.416499	-0.0805706	-3.93757	18	20	12	3UTR		0	0
hsa-miR-760	NM_016297	PCYOX1	CGGCTCTGGGTCTGTGGGGA#CCCCATAACCAGAGA#...((((((...(((((((.#))))))).)))))).	2398	2413	0.9807692307692307	-21.7	0	0.411786	0.574	-0.649572	0.143573	-13.9286	13	15	7	3UTR		0	0
hsa-miR-760	NM_017437	CPSF2	CGGCTCTGGGTCTGTGGGGA#TGTACAGGCCCAAGAGTTGA#((((((((((((((((.(..#).)))))))))).)))))).	2821	2841	0.9807692307692307	-25.3	1	0.00276213	0.559	-0.0285995	0.446659	-3.93757	17	20	10	3UTR		0	0
hsa-miR-760	NM_001193370	DIDO1	CGGCTCTGGGTCTGTGGGGA#CCCCGTCATTTCCGCGTGAAGCCGCAGGCCTCGGAGCCT#.((((((((((((((((...#.))))))))).))))))).	7133	7172	0.9807692307692307	-31.6	1	3.285936e-06	0.382	1.6822153647058826	3.1507924662500004	-3.79332	16	19	9	3UTR		0	0
hsa-miR-760	NM_001199743	DCTN5	CGGCTCTGGGTCTGTGGGGA#CCTTGCAGCCCAGTCAGCCA#.(((((((((.((((((((.#)))))))))))))..)))).	5220	5240	0.9807692307692307	-26.7	1	0.00399245	0.456	0.23134773636363642	0.11232570875000003	-6.6181	17	20	13	3UTR		0	1
hsa-miR-760	NM_001250	CD40	CGGCTCTGGGTCTGTGGGGA#TCCCTGCGCCCAGGAAGCCA#.((((((((((..(((((((#)))))))))))))..)))).	1210	1230	0.9807692307692307	-25.7	1	0.00238298	0.456	0.051748	-0.42519	-8.42926	17	20	13	3UTR		0	0
hsa-miR-760	NM_001258376	EPS15L1	CGGCTCTGGGTCTGTGGGGA#CCTCATGACCCTGGAGTTGT#((((((((((((.((((((.#))))))))))).))))))).	2383	2403	0.9807692307692307	-25.4	1	7.29707e-05	0.397	3.898707538461539	3.5458944475000003	-5.22671	18	20	11	3UTR		0	0
hsa-miR-760	NM_001270375	MMD2	CGGCTCTGGGTCTGTGGGGA#CCCTGCAGACCAAGGTGTCC#.((((((.(((((((((((.#))))))))))).))).))).	935	955	0.9807692307692307	-25.8	1	0.000244593	0.441	-0.149638	0.11077553749999998	-6.10696	17	20	11	3UTR		0	0
hsa-miR-760	NM_001270622	SLC16A7	CGGCTCTGGGTCTGTGGGGA#CTCATGGACTCATTGGCCT#.((((.((((((((((((..#))))))))))))..)))).	4981	5000	0.9807692307692307	-22.9	0	0.000536419	0.603	-0.794643	-0.0678921	-5.69428	16	19	12	3UTR		0	0
hsa-miR-760	NM_001270623	SLC16A7	CGGCTCTGGGTCTGTGGGGA#CTCATGGACTCATTGGCCT#.((((.((((((((((((..#))))))))))))..)))).	5001	5020	0.9807692307692307	-22.9	0	0.000536419	0.603	-0.794643	-0.0678921	-5.69428	16	19	12	3UTR		0	0
hsa-miR-760	NM_001282661	MRTFA	CGGCTCTGGGTCTGTGGGGA#TCTCTTCTGACCCAGGGCTGA#((((((((((((.(.(((((#))))).).)))))))))))).	3623	3644	0.9807692307692307	-29.4	1	0.00171895	0.412	4.054195000000001	5.269876087500002	-5.96215	18	21	12	3UTR		0	0
hsa-miR-760	NM_001286272	TPT1	CGGCTCTGGGTCTGTGGGGA#TTTGACAGACCTGGAGCA#..(((((((((((((.(((.#))).))))))))))))).	1745	1763	0.9807692307692307	-25.4	1	0.000464344	0.574	-0.0235744	-0.0280566	-5.19005	16	18	13	3UTR		0	0
hsa-miR-760	NM_001286273	TPT1	CGGCTCTGGGTCTGTGGGGA#TTTGACAGACCTGGAGCA#..(((((((((((((.(((.#))).))))))))))))).	1506	1524	0.9807692307692307	-25.4	1	0.000464344	0.574	-0.394477	-0.446689	-5.19005	16	18	13	3UTR		0	0
hsa-miR-760	NM_001286639	MON1B	CGGCTCTGGGTCTGTGGGGA#TCAGGGCCGCAGTGTGTTCTGCGCCTGCCCAGAGCTGA#(((((((((((..(((.(((#.))).)))..))))))))))).	2374	2412	0.9807692307692307	-29.1	1	0.000350416	0.382	0	0	-8.57351	17	22	11	3UTR		0	0
hsa-miR-760	NM_001286777	CRISPLD1	CGGCTCTGGGTCTGTGGGGA#CATGGACAGCCAGAGCTT#.(((((((((((((((....#)))))))..)))))))).	2081	2099	0.9807692307692307	-21.9	1	4.446303e-05	0.618	0.25480962941176477	0.8006979937500001	-3.79332	15	18	8	3UTR		0	0
hsa-miR-760	NM_001286778	CRISPLD1	CGGCTCTGGGTCTGTGGGGA#CATGGACAGCCAGAGCTT#.(((((((((((((((....#)))))))..)))))))).	2197	2215	0.9807692307692307	-21.9	1	4.446303e-05	0.618	0.25480962941176477	0.8006979937500001	-3.79332	15	18	8	3UTR		0	0
hsa-miR-760	NM_020211	RGMA	CGGCTCTGGGTCTGTGGGGA#TCCTCACAACCCCAAGAGCCC#.(((((((((..((((((((#))))))))..)))).))))).	2526	2547	0.9807692307692307	-28.7	1	0.0254467	0.368	0.10668010000000001	-0.123766	-9.9649	17	21	8	3UTR		0	0
hsa-miR-760	NM_020831	MRTFA	CGGCTCTGGGTCTGTGGGGA#TCTCTTCTGACCCAGGGCTGA#((((((((((((.(.(((((#))))).).)))))))))))).	3773	3794	0.9807692307692307	-29.4	1	0.00171895	0.412	4.054195000000001	5.269876087500002	-5.96215	18	21	12	3UTR		0	0
hsa-miR-760	NM_022822	KLC2	CGGCTCTGGGTCTGTGGGGA#TCCCCAGACCCCAGAGCCA#.(((((((((((((.((((.#))))))))))).)))))).	2376	2395	0.9807692307692307	-32.3	1	0.0100328	0.368	0.13248519285714286	-0.285961	-4.52877	17	19	11	3UTR		0	0
hsa-miR-760	NM_023935	DDRGK1	CGGCTCTGGGTCTGTGGGGA#TCCCTCTTGGACTCAGAGTTGG#((((((((((((((.(((((#)))))..)))))))))))))).	1010	1032	0.9807692307692307	-27.9	1	0.000199801	0.456	2.1192098214285706	1.02482	-4.67302	19	22	14	3UTR		0	0
hsa-miR-760	NM_024813	RPAP2	CGGCTCTGGGTCTGTGGGGA#CCACCACAGCTCAGCAAGGCCT#.(((((((((.((((((((.#)).)))))))))))...)))).	3748	3770	0.9807692307692307	-25.5	1	0.00343482	0.412	0.2040894166666667	-0.0734046	-6.6181	17	22	11	3UTR		0	0
hsa-miR-760	NM_025214	CCDC68	CGGCTCTGGGTCTGTGGGGA#TCCCCAAGGCCCTCAGAAGCA#..(((((((((((.((((((#))))))))))))..))).)).	2679	2700	0.9807692307692307	-23.9	1	0.0148662	0.662	0.5407415514285715	0.0479464	-5.81384	17	21	12	3UTR		0	0
hsa-miR-760	NM_025225	PNPLA3	CGGCTCTGGGTCTGTGGGGA#CCCCCAGGCAGGAGCCA#.((((((..(((((.((((.#))))))))).)))))).	2586	2603	0.9807692307692307	-27.5	1	1.686551e-06	0.338	0.314353	-0.199951	-7.8988	15	17	9	3UTR		0	0
hsa-miR-760	NM_001144012	TMX2	CGGCTCTGGGTCTGTGGGGA#TCCCCACACCCAGTTGATGGCTT#.((((((((((..(((((((#))))))))))))).....)))).	1476	1499	0.9807692307692307	-24.9	1	0.00735324	0.574	0.18203724000000002	-0.00492152	-8.42926	17	23	13	3UTR		0	0
hsa-miR-760	NM_001145113	MYADML2	CGGCTCTGGGTCTGTGGGGA#TCCGCCATAGCCACGGAGCCC#.(((((((((.(((((((((#))).)))))))).))))))).	2064	2085	0.9807692307692307	-28.7	1	0.000743281	0.338	2.58782	1.4285554125000004	-6.6181	18	21	8	3UTR		0	0
hsa-miR-760	NM_001162997	SMIM6	CGGCTCTGGGTCTGTGGGGA#CTCACAGGCCCAGCCAGCA#..((((((((((((((((..#)))))))))))))..))).	1056	1075	0.9807692307692307	-27.7	1	0.000794958	0.544	0.21620774444444443	0.10504409749999999	-4.957	16	19	13	3UTR		0	0
hsa-miR-760	NM_005165	ALDOC	CGGCTCTGGGTCTGTGGGGA#TCCATACCACAGCCCTTGGCCC#.((((..(((.(((((((((#)))...)))))))))..)))).	1210	1232	0.9807692307692307	-24.6	0	0.00387673	0.456	3.076975591666667	4.998578499999999	-10.0627	16	22	9	3UTR		0	0
hsa-miR-760	NM_006112	PPIE	CGGCTCTGGGTCTGTGGGGA#TCCCCACATGCTGGCCCTGAAACGG#((..((.(((((((((((((#))))))))....))))).))..)).	3966	3991	0.9807692307692307	-26.3	0	0.000148654	0.412	0.1458729411764706	-0.323677	-10.0708	17	25	8	3UTR		0	0
hsa-miR-760	NM_006730	DNASE1L1	CGGCTCTGGGTCTGTGGGGA#CCTTTTGGGAGCCACAGGCTGGGGGCTGG#(((((((.(((((((((...#.))))))))).))))))).	2679	2708	0.9807692307692307	-29.8	1	2.938391e-07	0.382	-0.573634	-0.343466	-6.25121	16	19	9	3UTR		0	0
hsa-miR-760	NM_006773	DDX18	CGGCTCTGGGTCTGTGGGGA#CTTACTTGGAGTTAGAGCCA#.((((((((.((((((((..#)))))..))).)))))))).	2992	3012	0.9807692307692307	-21.2	1	0.00156031	0.515	-0.558596	-0.259458	-5.03583	16	20	8	3UTR		0	0
hsa-miR-760	NM_007272	CTRC	CGGCTCTGGGTCTGTGGGGA#TCCCCCAGGCCAGAGAGACCA#.((((((.((((((.(((((#)))))))))))..)))).)).	1300	1321	0.9807692307692307	-27.8	1	0.00189784	0.353	-0.390056	-0.258764	-6.84241	17	21	11	3UTR		0	0
hsa-miR-760	NM_001919	ECI1	CGGCTCTGGGTCTGTGGGGA#TGCCACAGGCTTACGGCCA#.((((.(((((((((((.(.#).))))))))))).)))).	939	958	0.9807692307692307	-25.4	0	6.77772e-06	0.382	0.13348046363636365	-0.019218	-5.69428	16	19	11	3UTR		0	0
hsa-miR-760	NM_002052	GATA4	CGGCTCTGGGTCTGTGGGGA#TCCCCACTGTGGCCTAGACCGT#(((.((((((((.(((((((#)))))))...))))))))))).	2180	2202	0.9807692307692307	-29.3	0	0.000112407	0.426	0	0	-8.25873	18	22	11	3UTR		0	0
hsa-miR-760	NM_002226	JAG2	CGGCTCTGGGTCTGTGGGGA#CCCAGGGCCCTCGGTGGGAGCCATGCCGTCTGCCGGACCCGGAGGCCGA#((((((((((((((.(.(((#.))).)))))))))))).))).	4097	4146	0.9807692307692307	-30.1	1	1.711726e-06	0.412	3.830462266666667	4.695590356249999	-4.67302	18	22	12	3UTR		0	0
hsa-miR-760	NM_002387	MCC	CGGCTCTGGGTCTGTGGGGA#TCCAAGACTTAGAGCTGG#(((((((((((((.((((..#))))))))))))))))).	3817	3835	0.9807692307692307	-25.3	1	0.00202746	0.603	0	0	-4.79441	17	18	17	3UTR		0	1
hsa-miR-760	NM_002931	RING1	CGGCTCTGGGTCTGTGGGGA#CCCCCAGCCCAGCCAGCCA#.(((((((((.(((.((((.#))))))))))))..)))).	1509	1528	0.9807692307692307	-28	1	0.182941	0.426	0	0	-7.35355	16	19	12	3UTR		0	0
hsa-miR-760	NM_003028	SHB	CGGCTCTGGGTCTGTGGGGA#TCCCACACAGGCCAGGCAGCCC#.((((((.((((((((((((#)))).)))))))).)).)))).	3603	3625	0.9807692307692307	-29.1	1	0.000701255	0.397	0	0	-6.10696	18	22	8	3UTR		0	0
hsa-miR-760	NM_003062	SLIT3	CGGCTCTGGGTCTGTGGGGA#TCCCCACCCAGCCCAGAGCCT#.((((((((((..(((((((#)))))))...)))))))))).	8228	8249	0.9807692307692307	-34.6	1	0.00275904	0.353	0	0	-8.42926	17	21	10	3UTR		0	0
hsa-miR-760	NM_003295	TPT1	CGGCTCTGGGTCTGTGGGGA#TTTGACAGACCTGGAGCA#..(((((((((((((.(((.#))).))))))))))))).	1580	1598	0.9807692307692307	-25.4	1	0.000464344	0.574	-0.300199	-0.0332328	-5.19005	16	18	13	3UTR		0	0
hsa-miR-760	NM_003644	GAS7	CGGCTCTGGGTCTGTGGGGA#TCCCTACAAGGCCCATCGCCA#.(((..((((((((((((((#)))))))).))))))..))).	5203	5224	0.9807692307692307	-29.1	0	0.00152099	0.485	0	0	-9.81332	17	21	8	3UTR		0	0
hsa-miR-760	XM_005277829	DNASE1L1	CGGCTCTGGGTCTGTGGGGA#CCACAGGCTGGGGGCTGG#(((((((.(((((((((...#))))))))).))))))).	2685	2703	0.9807692307692307	-29.7	1	2.938391e-07	0.382	0	0	-6.25121	16	18	9	3UTR		0	0
hsa-miR-760	XM_011524044	GAS7	CGGCTCTGGGTCTGTGGGGA#TCCCTACAAGGCCCATCGCCA#.(((..((((((((((((((#)))))))).))))))..))).	5404	5425	0.9807692307692307	-29.1	0	0.00152099	0.485	0	0	-9.81332	17	21	8	3UTR		0	0
hsa-miR-760	XM_017004452	TMEM127	CGGCTCTGGGTCTGTGGGGA#CCCAGCAGGCCGGGCTGTGTCCTTCAGACCCAGTGCTGC#((((.(((((((((.((((.#.)))).))))))))).)))).	1748	1787	0.9807692307692307	-29.4	0	9.970755e-05	0.353	0	0	-8.79206	17	21	9	3UTR		0	0
hsa-miR-760	XM_017009779	SLIT3	CGGCTCTGGGTCTGTGGGGA#TCCCCACCCAGCCCAGAGCCT#.((((((((((..(((((((#)))))))...)))))))))).	7621	7642	0.9807692307692307	-34.6	1	0.00275904	0.353	0	0	-8.42926	17	21	10	3UTR		0	0
hsa-miR-760	NM_001043352	TPM3	CGGCTCTGGGTCTGTGGGGA#TCCCTCTGACCCAGACTCCGCCT#.(((((((((((.(.(((((#)))))).))))))))....))).	2203	2226	0.9807692307692307	-25.6	1	0.0432241	0.353	2.27091	1.73715	-5.81791	17	23	8	3UTR		0	0
hsa-miR-760	NM_001043353	TPM3	CGGCTCTGGGTCTGTGGGGA#TCCCTCTGACCCAGACTCCGCCT#.(((((((((((.(.(((((#)))))).))))))))....))).	2203	2226	0.9807692307692307	-25.6	1	0.0432241	0.353	2.27091	1.73715	-5.81791	17	23	8	3UTR		0	0
hsa-miR-760	NM_001080493	ZNF823	CGGCTCTGGGTCTGTGGGGA#TCCACAGATGCCAAGTCC#.((((.((((((((((((..#))))))))).))))))).	2135	2153	0.9807692307692307	-20.7	0	0.0390984	0.574	-0.515188	0.0458559	-5.69428	16	18	9	3UTR		0	0
hsa-miR-760	NM_001082576	RBFOX2	CGGCTCTGGGTCTGTGGGGA#TCCCACAGACCTTTTAAGAGAGGCA#.(.((((((((((((((((.#))))))))))))......)))).).	3789	3814	0.9807692307692307	-27.8	0	0.0011711	0.471	0.8918928772727276	0.8566990687499999	-5.35086	17	25	12	3UTR		1	0
hsa-miR-760	NM_001082577	RBFOX2	CGGCTCTGGGTCTGTGGGGA#TCCCACAGACCTTTTAAGAGAGGCA#.(.((((((((((((((((.#))))))))))))......)))).).	3761	3786	0.9807692307692307	-27.8	0	0.0011711	0.471	0.6454095454545453	0.773932	-5.35086	17	25	12	3UTR		1	0
hsa-miR-760	NM_001085377	MCC	CGGCTCTGGGTCTGTGGGGA#TCCAAGACTTAGAGCTGG#(((((((((((((.((((..#))))))))))))))))).	3873	3891	0.9807692307692307	-25.3	1	0.00202746	0.603	0.2677349307692308	-0.10685	-4.79441	17	18	17	3UTR		0	1
hsa-miR-760	NM_001085382	PSAPL1	CGGCTCTGGGTCTGTGGGGA#TCCCACAGACCCACTGAGCA#..(((((((((((((((((.#)))))))))))))..)))).	3696	3716	0.9807692307692307	-32.1	1	0.00146403	0.368	0.11750180000000002	-0.213607	-4.957	17	20	13	3UTR		0	0
hsa-miR-760	NM_001100626	ERLIN1	CGGCTCTGGGTCTGTGGGGA#TTCCCACCTGGCCCAGAGA#...(((((((((.(((((((#)))))))..))))))))).	2260	2279	0.9807692307692307	-28.2	0	0.000155835	0.5	3.2370074444444445	4.4581236337500005	-7.80367	16	19	9	3UTR		0	0
hsa-miR-760	NM_001114092	THUMPD3	CGGCTCTGGGTCTGTGGGGA#TTCATAAGGCCTGGAGCTGA#((((((((((((((((((..#)))))).)))))))))))).	3614	3634	0.9807692307692307	-24.7	1	0.000345637	0.544	-0.416499	-0.0805706	-3.93757	18	20	12	3UTR		0	0
hsa-miR-760	NM_001130701	STYX	CGGCTCTGGGTCTGTGGGGA#TTCCTATTGACCCAGGTG#..((.(((((((.(((((((#))))))).))))))))).	2391	2409	0.9807692307692307	-22.6	0	0.000752627	0.647	0.0910911	0.27005166875000003	-10.3652	16	18	9	3UTR		0	0
hsa-miR-760	NM_001134774	KLC2	CGGCTCTGGGTCTGTGGGGA#TCAGTGGCCTGGCCTCCCCAGACCCCAGAGCCA#.(((((((((((((.((((.#.))))))))))).)))))).	2094	2127	0.9807692307692307	-32.5	1	0.0100328	0.368	-0.209631	-0.0916652	-4.52877	17	20	11	3UTR		0	0
hsa-miR-760	NM_032486	DCTN5	CGGCTCTGGGTCTGTGGGGA#CCTTGCAGCCCAGTCAGCCA#.(((((((((.((((((((.#)))))))))))))..)))).	5190	5210	0.9807692307692307	-26.7	1	0.00399245	0.456	0.23134773636363642	0.11232570875000003	-6.6181	17	20	13	3UTR		0	1
hsa-miR-760	NM_032752	ZNF496	CGGCTCTGGGTCTGTGGGGA#TCCCCACCACTGATCCAGAGCCA#.(((((((((((.(((((((#)))))))....))))))))))).	4876	4899	0.9807692307692307	-33.7	1	0.04967	0.426	1.3013351818181818	1.0708789649999997	-5.08246	18	23	11	3UTR		0	0
hsa-miR-760	NM_052849	CCDC32	CGGCTCTGGGTCTGTGGGGA#CCCCAGGGACTTACCTGGGGCTGG#(((((((((((((.(((((.#))))).)))....)))))))))).	1005	1029	0.9807692307692307	-29.1	1	2.390101e-05	0.441	3.9573377647058825	3.5032890312499996	-4.79441	18	24	10	3UTR		0	0
hsa-miR-760	NM_130798	SNAP23	CGGCTCTGGGTCTGTGGGGA#CCTTCAGGCCACAAAGCA#..(((.((((((((.(((..#))).)))))).)).))).	994	1012	0.9807692307692307	-20	0	0.004582	0.588	0.38596911111111104	0.40633868875000007	-7.59341	14	18	6	3UTR		0	0
hsa-miR-760	NM_130899	GARIN3	CGGCTCTGGGTCTGTGGGGA#TCCCTTTTGCTTCCCCGAGACTGTCAAAGCCACAGACTAAGAGCTGG#(((((((.(((((((((...#.))))))))).))))))).	2196	2243	0.9807692307692307	-28.7	1	7.881999e-05	0.397	2.1693075555555557	1.775948117500001	-6.25121	16	19	9	3UTR		1	0
hsa-miR-760	NM_138294	PATE1	CGGCTCTGGGTCTGTGGGGA#CCCCATGACCCCAGATGCCT#.(((((((((((.((((((.#))))))))))).))).))).	1300	1320	0.9807692307692307	-28.4	1	0.0945275	0.441	0.2998414307692308	-0.152695	-5.08246	17	20	11	3UTR		0	0
hsa-miR-760	NM_138381	OXNAD1	CGGCTCTGGGTCTGTGGGGA#TCCCAGGGACTTGTGGGCTT#.((((((((((((.(((((.#))))).))))))).))))).	2658	2678	0.9807692307692307	-23.6	1	0.000395733	0.5	-0.359805	-0.170074	-4.65016	17	20	7	3UTR		0	0
hsa-miR-760	NM_138777	MRRF	CGGCTCTGGGTCTGTGGGGA#TCCCACAGGTTGAGGGCTC#.((((((.(((((((((((.#))))))))))).)))))).	2385	2404	0.9807692307692307	-25.5	1	0.00097981	0.515	-0.0879076	-0.204964	-6.10696	17	19	11	3UTR		1	0
hsa-miR-760	NM_001302753	CD40	CGGCTCTGGGTCTGTGGGGA#TCCCTGCGCCCAGGAAGCCA#.((((((((((..(((((((#)))))))))))))..)))).	1250	1270	0.9807692307692307	-25.7	1	0.00238298	0.456	0.051748	-0.42519	-8.42926	17	20	13	3UTR		0	0
hsa-miR-760	NM_001318734	KLC2	CGGCTCTGGGTCTGTGGGGA#TCAGTGGCCTGGCCTCCCCAGACCCCAGAGCCA#.(((((((((((((.((((.#.))))))))))).)))))).	2325	2358	0.9807692307692307	-32.5	1	0.0100328	0.368	-0.209631	-0.0916652	-4.52877	17	20	11	3UTR		0	0
hsa-miR-760	NM_001009932	DNASE1L1	CGGCTCTGGGTCTGTGGGGA#CCACAGGCTGGGGGCTGG#(((((((.(((((((((...#))))))))).))))))).	2547	2565	0.9807692307692307	-29.7	1	2.938391e-07	0.382	0	0	-6.25121	16	18	9	3UTR		0	0
hsa-miR-760	NM_001009933	DNASE1L1	CGGCTCTGGGTCTGTGGGGA#CCTTTTGGGAGCCACAGGCTGGGGGCTGG#(((((((.(((((((((...#.))))))))).))))))).	2278	2307	0.9807692307692307	-29.8	1	2.938391e-07	0.382	0	0	-6.25121	16	19	9	3UTR		0	0
hsa-miR-760	NM_001009934	DNASE1L1	CGGCTCTGGGTCTGTGGGGA#CCTTTTGGGAGCCACAGGCTGGGGGCTGG#(((((((.(((((((((...#.))))))))).))))))).	2193	2222	0.9807692307692307	-29.8	1	2.938391e-07	0.382	0	0	-6.25121	16	19	9	3UTR		0	0
hsa-miR-760	NM_001037553	AGPAT3	CGGCTCTGGGTCTGTGGGGA#TCCCACAGCGCAGGGTCC#.(((((((.(.((((((((.#))))))))).))))))).	1415	1433	0.9807692307692307	-27.5	1	0.000269117	0.338	0	0	-7.67449	16	18	9	3UTR		0	1
hsa-miR-760	NM_001039573	SEC14L1	CGGCTCTGGGTCTGTGGGGA#TCCTCATGTGCCCAGAGA#...((((((((.((((((((#)))))))).)))))))).	2464	2482	0.9807692307692307	-25.1	0	0.00424418	0.588	0	0	-9.86134	16	18	8	3UTR		0	0
hsa-miR-760	NM_176823	S100A7A	CGGCTCTGGGTCTGTGGGGA#TCCCTGCAGATCTCCAGCCC#.((((..(((((((((((((#)))))))))))))..)))).	1970	1990	0.9846153846153847	-27.4	0	0.0461434	0.441	0.4083834461538461	0.277142	-7.23797	17	20	13	3UTR		0	0
hsa-miR-760	NM_182751	MCM10	CGGCTCTGGGTCTGTGGGGA#TTCCCACAGACTTCCTGGCCT#.((((..(((((((((((((#)))))))))))))...)))).	2769	2790	0.9846153846153847	-26.7	0	0.00446968	0.485	0	0	-7.23797	17	21	13	3UTR		0	0
hsa-miR-760	NM_018518	MCM10	CGGCTCTGGGTCTGTGGGGA#TTCCCACAGACTTCCTGGCCT#.((((..(((((((((((((#)))))))))))))...)))).	2766	2787	0.9846153846153847	-26.7	0	0.00446968	0.485	-0.185593	1.9091624812500003	-7.23797	17	21	13	3UTR		0	0
hsa-miR-760	NM_134323	TARBP2	CGGCTCTGGGTCTGTGGGGA#CCAAGGACCACAGAGCCT#.((((((((((((.(((...#))).))))).))))))).	1383	1401	0.9846153846153847	-27	1	0.00801958	0.412	1.1818111076923077	0.8665409837499995	-4.65016	15	18	7	3UTR		0	0
hsa-miR-760	NM_147152	ITSN2	CGGCTCTGGGTCTGTGGGGA#CATCAGACTCAGGGCTGC#((((((((((((((((....#)).)))))))))))))).	4027	4045	0.9846153846153847	-25.2	1	0.000545848	0.441	3.9027159411764707	4.24814	-3.93757	16	18	14	3UTR		0	0
hsa-miR-760	NM_001363738	MGME1	CGGCTCTGGGTCTGTGGGGA#CCCCAGAAGTAGCCAGAGGCCA#.((((((((.(((.(((((.#)))))..)).).)))))).)).	1629	1651	0.9871794871794871	-24.9	1	0.00272103	0.574	0	0	-5.89267	16	22	6	3UTR		0	0
hsa-miR-760	NM_001258395	CCDC103	CGGCTCTGGGTCTGTGGGGA#CCTGCAGAGCCCAGACCTCTCCCCACGCTACCTCAAGGCCGT#(((((.(((((.((((((((#.))))))))..))).)).))))).	2432	2474	0.9871794871794871	-26.8	0	0.000461446	0.353	1.41854	2.4466	-9.18534	18	24	8	3UTR		1	0
hsa-miR-760	NM_001258396	CCDC103	CGGCTCTGGGTCTGTGGGGA#CCTGCAGAGCCCAGACCTCTCCCCACGCTACCTCAAGGCCGT#(((((.(((((.((((((((#.))))))))..))).)).))))).	2446	2488	0.9871794871794871	-26.8	0	0.000461446	0.353	1.41854	2.4466	-9.18534	18	24	8	3UTR		1	0
hsa-miR-760	NM_052865	MGME1	CGGCTCTGGGTCTGTGGGGA#CCCCAGAAGTAGCCAGAGGCCA#.((((((((.(((.(((((.#)))))..)).).)))))).)).	1869	1891	0.9871794871794871	-24.9	1	0.00272103	0.574	-0.155635	-0.178537	-5.89267	16	22	6	3UTR		0	0
hsa-miR-760	NM_001310339	MGME1	CGGCTCTGGGTCTGTGGGGA#CCCCAGAAGTAGCCAGAGGCCA#.((((((((.(((.(((((.#)))))..)).).)))))).)).	1516	1538	0.9871794871794871	-24.9	1	0.00272103	0.574	-0.155635	-0.178537	-5.89267	16	22	6	3UTR		0	0
hsa-miR-760	NM_001323289	CDKL5	CGGCTCTGGGTCTGTGGGGA#TCCCGGAGACTCTTGGCTGA#(((((..((((((.(((((.#))))).))))))..))))).	4366	4386	0.9871794871794871	-25.6	0	0.00255572	0.515	1.384430316666667	0.9610812637499998	-8.23906	16	20	6	3UTR		0	0
hsa-miR-760	NM_001003927	EVI2A	CGGCTCTGGGTCTGTGGGGA#TCCTAATGCATAGATAGAGAGAGCTA#.((((((..(((((((((((#))))....)))))))....)))))).	1407	1433	0.9871794871794872	-19.1	1	0.0369673	0.662	0	0	-7.16335	17	26	7	3UTR		0	0
hsa-miR-760	NM_004196	CDKL1	CGGCTCTGGGTCTGTGGGGA#CCACGGCACCCAGCCT#.(((..(((((((((((...#)))))).)))))))).	4893	4909	0.9914529914529915	-22.6	0	0.000350264	0.5	0	0	-9.81332	14	16	8	3UTR		0	0
hsa-miR-760	NM_001002759	SFR1	CGGCTCTGGGTCTGTGGGGA#CCATTAGGGCTCAGAGG#...((((((((((((((...#))))..)))))))))).	1075	1092	0.9914529914529915	-20	0	0.000993653	0.5	0	0	-6.51454	14	17	10	3UTR		0	0
hsa-miR-760	NM_001032731	OAS2	CGGCTCTGGGTCTGTGGGGA#CCATAGACCCTCAGGAGA#...((((((((((((((...#))))))))))...)))).	654	672	0.9914529914529915	-22.5	0	0.000534033	0.5	0	0	-6.51454	14	18	10	3UTR		0	0
hsa-miR-760	NM_001330410	SFXN5	CGGCTCTGGGTCTGTGGGGA#ACAGACCCAGGGTGGT#(.(((((((((((((.....#))))))))))))).).	3813	3829	1	-26	1	3.805243e-06	0.412	0	0	-5.3343	14	16	13	3UTR		0	0
hsa-miR-760	NM_001330414	BCAS3	CGGCTCTGGGTCTGTGGGGA#CCCCACTCCAGCACGGGGTGAACGGAGGCCCAGAGTA#..(((((((((((((((((.#))))))...................))))))))))).	3349	3386	1	-29.6	1	0.0133091	0.368	0	0	-4.957	17	37	11	3UTR		0	0
hsa-miR-760	NM_001330431	MAP3K3	CGGCTCTGGGTCTGTGGGGA#TCCGCCACTGGGGCTCAGAGCCGG#((((((((((((((((((((#))).))))..))))))))))))).	2352	2376	1	-33.7	1	3.393963e-07	0.279	0.0368287	0.29367090625000003	-3.93757	20	24	13	3UTR		0	0
hsa-miR-760	NM_001330432	SANBR	CGGCTCTGGGTCTGTGGGGA#CTGTACAGTTCTCAGGGCTC#.(((((((((.(((((.((.#)).)))))..))))))))).	3143	3163	1	-22.7	1	0.000312401	0.588	-0.130315	-0.0355862	-6.6181	16	20	9	3UTR		0	0
hsa-miR-760	NM_001330438	DDX25	CGGCTCTGGGTCTGTGGGGA#CCCACAGGCCCATGTCT#.(((..((((((((((((..#)))))))))))).))).	5880	5897	1	-28.2	0	3.59855e-06	0.397	-0.248379	-0.437904	-9.81332	15	17	12	3UTR		0	0
hsa-miR-760	NM_001330442	MTA3	CGGCTCTGGGTCTGTGGGGA#TGCTGCAAGCTCAGAGCCGC#(((((((((((.(((((.(.#).))))).))))))))))).	2243	2263	1	-26.4	1	0.000303473	0.324	-0.033333	0.010534249999999995	-7.28438	17	20	11	3UTR		0	0
hsa-miR-760	NM_001330443	MTA3	CGGCTCTGGGTCTGTGGGGA#TGCTGCAAGCTCAGAGCCGC#(((((((((((.(((((.(.#).))))).))))))))))).	2240	2260	1	-26.4	1	0.000303473	0.324	-0.033333	0.010534249999999995	-7.28438	17	20	11	3UTR		0	0
hsa-miR-760	NM_001330446	FAM118B	CGGCTCTGGGTCTGTGGGGA#TTCCACTGACCGGCTGCAGCTCTGCATGAAGGACTCGGGGTCT#.(((((((((((((((.(((#.))).)))...)))))))))))).	1536	1579	1	-23.5	1	0.000341588	0.426	0.661223	0.38860627499999995	-3.79332	18	24	12	3UTR		0	0
hsa-miR-760	NM_001330450	MAP2K6	CGGCTCTGGGTCTGTGGGGA#CCCACAGGCCATGGTTTGCCA#.(((((..((((((((((..#))))))))))..))...))).	7139	7160	1	-26.1	0	0.000235618	0.559	0.163554	0.27748336749999997	-7.65065	15	21	10	3UTR		0	0
hsa-miR-760	NM_001330451	ETS1	CGGCTCTGGGTCTGTGGGGA#TCCTCTTGCAGACCCAGAA#....((((((((((((((((#)))))..))))))))))).	3336	3355	1	-26.4	0	0.0371973	0.588	0.655888	0.379212	-9.54656	16	19	11	3UTR		1	0
hsa-miR-760	NM_001330453	TTYH2	CGGCTCTGGGTCTGTGGGGA#CCCTGCTGACACCAGAACAGCCCAAATCAGAGTTCCCAGGGCCA#.(((((((((((((((((..#.))))...))))...))))))))).	2070	2114	1	-27.8	1	0.000156966	0.397	0.0245319	-0.0681557	-3.79332	17	25	9	3UTR		0	0
hsa-miR-760	NM_001330471	RAB37	CGGCTCTGGGTCTGTGGGGA#TCCTTTAACTTCTCAAACAGATACCAGGGCCT#.((((((((((((((.((((#.))))..)))))).)))))))).	2118	2150	1	-26.8	1	0.00416403	0.529	0.0881689	0.021450365000000027	-4.02637	18	23	8	3UTR		0	0
hsa-miR-760	NM_001330480	PIWIL2	CGGCTCTGGGTCTGTGGGGA#TCTCCCAGTCCCTTCGGGCCT#.(((((.(((.(((.(((((#)))))))).)))...))))).	4321	4342	1	-25	0	0.000257932	0.544	0.535911	0.115527	-8.89724	16	21	8	3UTR		0	0
hsa-miR-760	NM_001330488	PHC2	CGGCTCTGGGTCTGTGGGGA#TCCTGAGGGGCCCAGAAATGGGGCCGG#(((((((((((((.(.((((#)))).).)))))))))......)))).	2733	2760	1	-29.4	1	1.301667e-06	0.338	0.816862	1.8549601623750003	-5.02746	18	27	9	3UTR		1	1
hsa-miR-760	NM_001330504	ALG1	CGGCTCTGGGTCTGTGGGGA#CCCACACGCTTAGATAGCCGA#(((((((((((.((((((..#)))))).)))))))..)))).	1817	1838	1	-25.8	1	0.0084825	0.456	-0.131862	-0.12116	-7.28438	17	21	7	3UTR		0	0
hsa-miR-760	NM_001330510	PPIH	CGGCTCTGGGTCTGTGGGGA#CCCCATTTGATCAAGAGACCA#.((((((.((((.((((((.#))))))..)))).)))).)).	777	798	1	-23.3	1	0.0294858	0.5	-0.165548	0.822425	-7.39609	16	21	6	3UTR		0	0
hsa-miR-760	NM_001330511	AKT2	CGGCTCTGGGTCTGTGGGGA#CCCCAAATTCCAGTACAGACCCAGTGGTGT#((.(.((((((((((((((.#))))..........)))))))))).).)).	3397	3427	1	-26.8	0	0.000327407	0.426	-0.0805107	0.5582648124999998	-9.61415	17	30	10	3UTR		0	0
hsa-miR-760	NM_001330523	PYCR1	CGGCTCTGGGTCTGTGGGGA#CCCCGCAGCCTGGCCC#.((((..(((.((((((((.#))))))))))))))).	849	865	1	-26.1	0	0.00382901	0.324	0.8635000000000002	0.46089999999999987	-10.0627	15	16	15	3UTR		0	0
hsa-miR-760	NM_001330538	RPGRIP1L	CGGCTCTGGGTCTGTGGGGA#CCACTGGGCCTCCCTGTCCTGGGGCCT#.(((((((((.(...(((((#.)))))).))))))))).	5500	5527	1	-22.4	1	1.01294e-05	0.456	3.463809911111111	2.5281	-9.49952	15	18	9	3UTR		0	0
hsa-miR-760	NM_001330559	L3MBTL4	CGGCTCTGGGTCTGTGGGGA#TCCCAAGCTTTCCTGGAGCCT#.(((((((((...((.((((#))))..))...))))))))).	2663	2684	1	-24	1	8.183789e-06	0.5	2.928	3.0720143875000003	-11.4871	15	21	9	3UTR		0	0
hsa-miR-760	NM_001330568	USB1	CGGCTCTGGGTCTGTGGGGA#TCCCCAGCAGCTTTCCCAGAGA#...(((((((.(((((((((#)))))).)))....))))))).	1880	1902	1	-25.2	0	0.0310997	0.353	-0.141746	0.13853134250000007	-9.33931	16	22	7	3UTR		0	0
hsa-miR-760	NM_001330569	USB1	CGGCTCTGGGTCTGTGGGGA#TCTCCAGAGGCAGAGAGTTGG#(((((((..((((.((((((#)))))).))))..))))))).	1553	1574	1	-25.1	1	9.271139e-06	0.5	-0.0583273	-0.00661609	-8.16444	17	21	7	3UTR		0	0
hsa-miR-760	NM_001330575	DECR1	CGGCTCTGGGTCTGTGGGGA#TCCCCATTGCCCAAGTTGA#(((((.(((((..(((((((#))))))).)))))))))).	2633	2652	1	-24.1	0	0.184074	0.529	0.26079085714285716	0.186068	-10.4745	17	19	10	3UTR		0	0
hsa-miR-760	NM_001330578	ATP7B	CGGCTCTGGGTCTGTGGGGA#TCCTCACAGACCTCTGCTTGGAGTA#..((((((((((((((((((#)))))))))))))......))))).	4566	4591	1	-27.5	1	0.00271809	0.485	2.070047804166667	3.3459291537499998	-4.957	18	25	13	3UTR		0	0
hsa-miR-760	NM_001330579	ATP7B	CGGCTCTGGGTCTGTGGGGA#TCCTCACAGACCTCTGCTTGGAGTA#..((((((((((((((((((#)))))))))))))......))))).	4548	4573	1	-27.5	1	0.00271809	0.485	2.070047804166667	3.3459291537499998	-4.957	18	25	13	3UTR		0	0
hsa-miR-760	NM_001330593	GRHL2	CGGCTCTGGGTCTGTGGGGA#TGCCACTGGCCTAGAGGAGACACAGACCTGGAGACCGT#((((((((((((((((....#.))))))))))))).))).	2963	3001	1	-28.2	1	0.00348058	0.441	0.9048577411764706	1.1601333924999997	-3.93757	16	19	13	3UTR		0	0
hsa-miR-760	NM_001330604	TCF4	CGGCTCTGGGTCTGTGGGGA#CACAGCCCAGAGACTGA#((((((((((.(((((....#)))))))))))).))).	2463	2480	1	-24.8	1	0.0101782	0.515	0.9840949999999999	2.1715672800000005	-6.76235	15	17	12	3UTR		0	0
hsa-miR-760	NM_001330618	CYHR1	CGGCTCTGGGTCTGTGGGGA#CCCCGAGGCTCAGAGACGG#((.((((((((((.(((((.#))))))))))))))).)).	1692	1711	1	-27.4	0	0.0118219	0.294	1.9242294000000002	1.1105571162499999	-6.35195	17	19	15	3UTR		0	0
hsa-miR-760	NM_001330636	HDAC11	CGGCTCTGGGTCTGTGGGGA#TCCCTGGCTGGGGCCTGGAGCTGG#(((((((((((((..(((((#))))).....))))))))))))).	964	988	1	-28.2	1	1.356685e-05	0.324	-0.333309	-0.0925135	-5.52986	18	24	13	3UTR		0	0
hsa-miR-760	NM_001330636	HDAC11	CGGCTCTGGGTCTGTGGGGA#CCCTGGGCTTGGGGTGTTCTGGTTTTGAGAACGGCAGACCCAGGTCGG#((((.((((((((((.(...#.).)))))))))))))).	1168	1216	1	-28.2	0	2.453593e-05	0.426	-0.613538	-0.426361	-8.28966	15	18	14	3UTR		0	0
hsa-miR-760	NM_001330670	OXNAD1	CGGCTCTGGGTCTGTGGGGA#CCCCAAAGTGCCCAGGCTGA#((((.((((((((.(((((.#))))).)).)))))))))).	2943	2963	1	-27.7	0	0.00193237	0.426	-0.024658	0.00809865	-8.91345	17	20	10	3UTR		0	0
hsa-miR-760	NM_001330670	OXNAD1	CGGCTCTGGGTCTGTGGGGA#TCCCAGGGACTTGTGGGCTT#.((((((((((((.(((((.#))))).))))))).))))).	2674	2694	1	-23.6	1	0.000395733	0.5	-0.183669	-0.175082	-4.65016	17	20	7	3UTR		0	0
hsa-miR-760	NM_001330673	PSMA4	CGGCTCTGGGTCTGTGGGGA#TCCCCACAGTCAATTCTCCAGCAGCAGCCA#.(((((((((.(((((((((#))))))))).)......))))....)))).	2975	3005	1	-26.1	1	0.155185	0.529	0	0	-6.6181	18	30	9	3UTR		0	0
hsa-miR-760	NM_001330675	PSMA4	CGGCTCTGGGTCTGTGGGGA#TCCCCACAGTCAATTCTCCAGCAGCAGCCA#.(((((((((.(((((((((#))))))))).)......))))....)))).	3006	3036	1	-26.1	1	0.155185	0.529	0	0	-6.6181	18	30	9	3UTR		0	0
hsa-miR-760	NM_001330676	PSMA4	CGGCTCTGGGTCTGTGGGGA#TCCCCACAGTCAATTCTCCAGCAGCAGCCA#.(((((((((.(((((((((#))))))))).)......))))....)))).	3053	3083	1	-26.1	1	0.155185	0.529	0	0	-6.6181	18	30	9	3UTR		0	0
hsa-miR-760	NM_001330680	PRUNE2	CGGCTCTGGGTCTGTGGGGA#TCCCACAGCCCACCTCCACTTTTGAAAGCCC#.((((.((((.((((((((.#))))))))))))..............)))).	3101	3132	1	-23.7	0	0.238935	0.456	0.877321	0.9044986624999998	-8.51906	16	31	12	3UTR		0	0
hsa-miR-760	NM_001330689	PIP5K1A	CGGCTCTGGGTCTGTGGGGA#CCTCAGAGAGTTGAGGACCGCAGCATCCCCTCCACTCCAGAGTTGG#((((((((((...(.(((((#.))))).)...)))))))))).	2300	2346	1	-24.6	1	8.807722e-05	0.441	1.3906120999999998	0.171487	-12.1337	16	22	10	3UTR		0	0
hsa-miR-760	NM_001330691	CEP78	CGGCTCTGGGTCTGTGGGGA#TCCCACCTTGGCCTCCCAAAGTGCTGAGACTACAGACCTGAGCCA#.(((((.((((((((((...#.))))))))))))))).	3811	3856	1	-27.3	0	0.015837	0.456	0.20315439999999998	0.0734645	-5.33701	15	17	15	3UTR		0	0
hsa-miR-760	NM_001330693	CEP78	CGGCTCTGGGTCTGTGGGGA#TCCCACCTTGGCCTCCCAAAGTGCTGAGACTACAGACCTGAGCCA#.(((((.((((((((((...#.))))))))))))))).	3763	3808	1	-27.3	0	0.015837	0.456	0.20315439999999998	0.0734645	-5.33701	15	17	15	3UTR		0	0
hsa-miR-760	NM_001330713	ZNF131	CGGCTCTGGGTCTGTGGGGA#CCCATAGACCAATATGCTA#.(((....((((((((((..#)))))))))).....))).	3157	3176	1	-22.5	0	0.0381515	0.735	1.3205612700000002	2.908841133749999	-13.6706	13	19	10	3UTR		0	0
hsa-miR-760	NM_001330723	SNX27	CGGCTCTGGGTCTGTGGGGA#CCCTACTCGCTCAGAGTGGG#(.(((((((((..((((((.#))))))..))))))))).).	4635	4655	1	-27.7	1	3.223828e-06	0.529	-0.33534	-0.0739428	-9.73718	16	20	9	3UTR		0	0
hsa-miR-760	NM_001330724	CDKL2	CGGCTCTGGGTCTGTGGGGA#TCCCTGCAGATCTTCTAAGAACCA#.((.((((((((((((((((#)))))))))))))....))).)).	2916	2940	1	-23.8	0	0.0620946	0.515	2.4002857500000006	1.6955629637499996	-6.82535	18	24	13	3UTR		0	0
hsa-miR-760	NM_001330727	COPS4	CGGCTCTGGGTCTGTGGGGA#TTCCCATATATTTCAGGGTCT#.(((((((((..((((((((#))))))))...))))))))).	1583	1604	1	-20.8	1	0.0325326	0.676	0.9175202222222223	1.20094	-9.9649	17	21	9	3UTR		0	0
hsa-miR-760	NM_001330728	SIRPA	CGGCTCTGGGTCTGTGGGGA#CCCCGCTGTGGTAAGTCCAGCCTGCCCAGGGCTGC#((((((((((((.((((((.#)))))).)...............))))))))))).	3023	3058	1	-28.7	1	2.806194e-06	0.368	0.13604192222222222	-0.0134866	-5.22671	18	35	11	3UTR		0	0
hsa-miR-760	NM_001330728	SIRPA	CGGCTCTGGGTCTGTGGGGA#CCTGACCGGGCCCAGGGCA#..(((((((((((((.(((.#))).)).))))))))))).	3449	3468	1	-28.2	1	1.376856e-06	0.397	0.2540691642857143	-0.0579965	-5.19005	16	19	11	3UTR		0	0
hsa-miR-760	NM_001330741	SLAMF8	CGGCTCTGGGTCTGTGGGGA#CCCCAGACCCTGCAGTTTGAGATCTGATGCTTCCTGAGGGCCA#.(((((((((((((.(((..#))))))))))..........................)))))).	1023	1066	1	-26.2	1	0.000237205	0.529	-0.0305245	0.031178132499999994	-4.52877	16	43	10	3UTR		0	0
hsa-miR-760	NM_001330748	PACRGL	CGGCTCTGGGTCTGTGGGGA#TCCCCAGGGTTTCCTCCATAGCCT#.((((.((((.((.((((((#)))))).)).....)))).)))).	5085	5109	1	-22.7	0	0.00185923	0.559	-0.478304	-0.383342	-9.3759	16	24	6	3UTR		0	0
hsa-miR-760	NM_001330760	TMEM268	CGGCTCTGGGTCTGTGGGGA#CCTCATAGCCCTTGGCCT#.((((..(((.((((((((.#)))))))))))..)))).	3230	3248	1	-25.7	0	0.00738823	0.574	-0.947932	-0.0280824	-10.0627	15	18	11	3UTR		0	0
hsa-miR-760	NM_001330984	TMEM230	CGGCTCTGGGTCTGTGGGGA#CCCCATAGCTGAGGAGGAGTCA#.((((((.((.((((((((.#)))))))))).)....))))).	776	798	1	-21.8	1	0.00027116	0.5	0.9128108749999999	0.5249320040000001	-8.93173	16	22	10	3UTR		0	0
hsa-miR-760	NM_001330986	TMEM230	CGGCTCTGGGTCTGTGGGGA#CCCCATAGCTGAGGAGGAGTCA#.((((((.((.((((((((.#)))))))))).)....))))).	718	740	1	-21.8	1	0.00027116	0.5	-0.199955	0.13864302900000006	-8.93173	16	22	10	3UTR		0	0
hsa-miR-760	NM_001330988	SLC25A25	CGGCTCTGGGTCTGTGGGGA#CCCGCAGGGAGGGTGGGGAGAGCTGGCAGGCCCAGGGCTT#.((((((((((((((.((..#.)).)))))))))))))).	1764	1804	1	-30.8	1	9.242325e-07	0.294	3.0696513571428574	2.03477	-4.02637	16	19	14	3UTR		0	0
hsa-miR-760	NM_001330989	RABGAP1L	CGGCTCTGGGTCTGTGGGGA#CCTTACAGACTTAGGGAGCCT#.((((((((((((((((((.#))))))))))))..)))))).	2724	2745	1	-28.4	1	0.000518665	0.529	3.886529950000001	2.95557	-3.79332	18	21	12	3UTR		0	0
hsa-miR-760	NM_001331	CTNND1	CGGCTCTGGGTCTGTGGGGA#CCCCATCCAGACCTGGCTCCA#.((..((((((((((((((.#)))))..)))))))))..)).	5183	5204	1	-25.4	0	0.0112418	0.471	0.550087	1.10827	-10.9444	16	21	9	3UTR		0	0
hsa-miR-760	NM_001331029	PPP1R12B	CGGCTCTGGGTCTGTGGGGA#TCCCCACAGTTCCACAGCCT#.((((.((((.(((((((((#))))))))).)))).)))).	13047	13067	1	-29.9	0	0.0118675	0.382	-0.363023	-0.562949	-8.51906	17	20	9	3UTR		0	0
hsa-miR-760	NM_001331030	PDXK	CGGCTCTGGGTCTGTGGGGA#CCCCACTTTGCCCAGAGTTT#.((((((((((..((((((.#))))))...)))))))))).	2050	2070	1	-29.1	1	0.001537	0.382	-0.267366	-0.456372	-8.42926	16	20	10	3UTR	MIRT036737	0	1
hsa-miR-760	NM_001331036	ELF2	CGGCTCTGGGTCTGTGGGGA#TCCACCATGGACTTCAGGCTGT#((((.(((((((((((((((#))).))))))))).))))))).	2294	2316	1	-24.8	0	7.398538e-05	0.588	2.1561414470588236	3.5259452299999996	-8.05661	19	22	9	3UTR		0	0
hsa-miR-760	NM_001331190	CMC1	CGGCTCTGGGTCTGTGGGGA#TCCCCATAGAAGCCAGAT#....(((((.((((((((((#))))))))))..))))).	2179	2197	1	-25	0	0.0240534	0.676	-0.25992	-0.083952	-10.7891	15	18	10	3UTR		0	0
hsa-miR-760	NM_001331211	TMEM45B	CGGCTCTGGGTCTGTGGGGA#TCCTCATTCAACACAGGGCTGG#(((((((((....(((((((#)))))))....).)))))))).	1055	1077	1	-22.3	1	0.000150543	0.544	-0.301698	-0.561116	-12.6408	16	22	8	3UTR		0	0
hsa-miR-760	NM_001337	CX3CR1	CGGCTCTGGGTCTGTGGGGA#TCTCCACCTGCTCCCAGGCCA#.(((.(((((...(((((((#))))))).....)))))))).	2095	2116	1	-24.6	0	0.00093655	0.471	0.4510733285714285	1.9538317025000003	-15.3731	15	21	8	3UTR		0	0
hsa-miR-760	NM_001345887	CNNM1	CGGCTCTGGGTCTGTGGGGA#CCCCACATAACTTTGTCCCCTCTTCCCCAACAACCCAGAGCA#..(((((((((.((((((((#.)))))).))))))))))).	5169	5211	1	-29.9	1	0.00496025	0.426	0.3187210222222222	0.7010194620000001	-8.3038	17	20	11	3UTR		0	0
hsa-miR-760	NM_001345926	TMEM72	CGGCTCTGGGTCTGTGGGGA#CCCCATGGCTGATGGGCCGG#(((((((.((((.((((((.#)))))))))).).)))))).	2522	2542	1	-27.1	1	4.537022e-06	0.353	-0.262307	-0.202102	-7.54034	17	20	10	3UTR		0	0
hsa-miR-760	NM_001345929	VWC2L	CGGCTCTGGGTCTGTGGGGA#TCCCCCAACCTGGGCTTTGCCATAGCTCCTGTGGAGAGCCA#.(((((((((.((((((.((#.)).))))))..)))....)))))).	2773	2814	1	-22.3	1	6.617293e-06	0.485	-0.030265	0.0949711	-6.6181	17	26	6	3UTR		0	0
hsa-miR-760	NM_001345965	DHX29	CGGCTCTGGGTCTGTGGGGA#CCCTATAGACCCAGAA#....(((((((((((((((.#))))))))))))))).	4685	4701	1	-29.5	0	0.0139507	0.647	0	0	-9.54656	15	16	15	3UTR		0	0
hsa-miR-760	NM_001345978	PTRH1	CGGCTCTGGGTCTGTGGGGA#TCCGTGAGCGAAGCCAGGGGCCCTCACTGGGGCCGT#(((((((((((((.(((...#.))).)))))).....))))))).	598	634	1	-27	1	9.902627e-08	0.338	2.192140994444445	2.4284150475000006	-4.79441	16	24	7	3UTR		0	0
hsa-miR-760	NM_001345979	PTRH1	CGGCTCTGGGTCTGTGGGGA#CCAGCCACTGCCACAGAGCTGC#(((((((((((..((((((.#))..)))).))).)))))))).	626	648	1	-24.2	1	0.000133161	0.456	3.7432536166666672	2.74209	-8.57351	17	22	8	3UTR		0	0
hsa-miR-760	NM_001346114	FNIP1	CGGCTCTGGGTCTGTGGGGA#CCTCATGAACCCATAGGAGCTGA#(((((((((((.(((((((.#))))))).)))))...)))))).	4407	4430	1	-24.9	1	0.000179967	0.618	3.386806214285715	1.7601443975000002	-7.28438	18	23	7	3UTR		0	0
hsa-miR-760	NM_001346144	FLRT2	CGGCTCTGGGTCTGTGGGGA#TTCCCACTAGGGCTGGGGCTA#.((((((((.((((((((((#))))))).))).)))))))).	31221	31242	1	-25.7	1	0.000549959	0.603	0.11988021818181817	0.0514683	-5.03583	18	21	8	3UTR		0	0
hsa-miR-760	NM_001346146	FLRT2	CGGCTCTGGGTCTGTGGGGA#TTCCCACTAGGGCTGGGGCTA#.((((((((.((((((((((#))))))).))).)))))))).	30944	30965	1	-25.7	1	0.000549959	0.603	0	0	-5.03583	18	21	8	3UTR		0	0
hsa-miR-760	NM_001346197	OXGR1	CGGCTCTGGGTCTGTGGGGA#TCTCTGCACTCTGGGCCT#.(((((.((((..(((((((#))))))))))).))))).	1788	1806	1	-19.5	0	0.00428098	0.632	0	0	-9.97295	16	18	11	3UTR		0	0
hsa-miR-760	NM_001346201	SRGAP1	CGGCTCTGGGTCTGTGGGGA#TTCCTATAATGCAAGAAAAAGAACCCAGGGCCGG#((((((((((((((((((((#)))))))............))).)))))))))).	18689	18723	1	-27.6	1	0.00340366	0.485	0.11143869696969701	-0.0742119	-3.93757	20	34	10	3UTR		0	1
hsa-miR-760	NM_001346222	IL2RB	CGGCTCTGGGTCTGTGGGGA#CTCCACAGGGCAGGGCCT#.(((((((..(((((((((.#))))))))).))))))).	2929	2947	1	-27.9	1	3.734902e-05	0.412	0	0	-6.09222	16	18	9	3UTR		0	0
hsa-miR-760	NM_001346311	ATG13	CGGCTCTGGGTCTGTGGGGA#TCCTGACTTTGGCCCAGAGCA#..((((((((((.((.((((#)))).))...)))))))))).	3746	3767	1	-27.9	1	0.000876318	0.382	0	0	-6.47918	16	21	10	3UTR		0	0
hsa-miR-760	NM_001346324	ATG13	CGGCTCTGGGTCTGTGGGGA#TCCTGACTTTGGCCCAGAGCA#..((((((((((.((.((((#)))).))...)))))))))).	3705	3726	1	-27.9	1	0.000876318	0.382	0.0744096	0.12710926875000006	-6.47918	16	21	10	3UTR		0	0
hsa-miR-760	NM_001346516	LCOR	CGGCTCTGGGTCTGTGGGGA#CCCCAACCTGTATGAAAAGCACAGCCCAGGGCCC#.(((((((((.((((((((.#))))................))))))))))))).	14992	15026	1	-29.2	1	3.649788e-05	0.5	2.06806	1.1363600749999998	-6.6181	17	34	13	3UTR		0	0
hsa-miR-760	NM_001346687	ADARB1	CGGCTCTGGGTCTGTGGGGA#CCCCGAGGCCAGTGGTTGCTCGGGGCCT#.((((((((((((.(((((.#))))))))))..........))))))).	2693	2721	1	-25.5	1	5.327006e-06	0.382	0	0	-4.65016	17	28	10	3UTR		0	0
hsa-miR-760	NM_001346700	SGSM2	CGGCTCTGGGTCTGTGGGGA#CCCCCAGGCCTAGGCATGCTGC#((((((((((((((.((((.#))))))))))))))...)))).	3480	3502	1	-28.2	1	2.974967e-06	0.368	0.41208174117647056	-0.0867193	-4.67302	18	22	14	3UTR		0	0
hsa-miR-760	NM_001346992	ARV1	CGGCTCTGGGTCTGTGGGGA#CCCACATGGACACAAGGAATGTTGCTGCAGAGACTGA#(((((((((((((((((((.#))).))))))).)..............))))).))).	1155	1192	1	-20.1	1	0.000707046	0.529	-0.60164	-0.19471	-3.93757	19	37	7	3UTR		0	0
hsa-miR-760	NM_001347620	C1QC	CGGCTCTGGGTCTGTGGGGA#CCCCACGGGCCTTCCACCT#.((....((((((((((((.#))))))))))))....)).	659	678	1	-26.4	0	0.00123871	0.324	-0.035254	1.6735051900000002	-14.389	14	19	12	3UTR		0	0
hsa-miR-760	NM_001347663	ACVR1	CGGCTCTGGGTCTGTGGGGA#TCCCCACGGGAAACTCAAGGAGGTGG#((.(((((((((((((((((#)))))))))...)))))..))).)).	2183	2209	1	-25	0	0.000142103	0.529	0	0	-5.49511	19	26	9	3UTR		0	0
hsa-miR-760	NM_001347664	ACVR1	CGGCTCTGGGTCTGTGGGGA#TCCCCACGGGAAACTCAAGGAGGTGG#((.(((((((((((((((((#)))))))))...)))))..))).)).	2248	2274	1	-25	0	0.000142103	0.529	0	0	-5.49511	19	26	9	3UTR		0	0
hsa-miR-760	NM_001347665	ACVR1	CGGCTCTGGGTCTGTGGGGA#TCCCCACGGGAAACTCAAGGAGGTGG#((.(((((((((((((((((#)))))))))...)))))..))).)).	2216	2242	1	-25	0	0.000142103	0.529	0	0	-5.49511	19	26	9	3UTR		0	0
hsa-miR-760	NM_001347666	ACVR1	CGGCTCTGGGTCTGTGGGGA#TCCCCACGGGAAACTCAAGGAGGTGG#((.(((((((((((((((((#)))))))))...)))))..))).)).	2276	2302	1	-25	0	0.000142103	0.529	0	0	-5.49511	19	26	9	3UTR		0	0
hsa-miR-760	NM_001347667	ACVR1	CGGCTCTGGGTCTGTGGGGA#TCCCCACGGGAAACTCAAGGAGGTGG#((.(((((((((((((((((#)))))))))...)))))..))).)).	2571	2597	1	-25	0	0.000142103	0.529	2.472897318181819	2.0574	-5.49511	19	26	9	3UTR		0	0
hsa-miR-760	NM_001347721	DYRK1A	CGGCTCTGGGTCTGTGGGGA#TCCTGAAGGAGCACAGTACTAGAGCCT#.((((((((..(((((((((#)))).......)))))..)))))))).	7820	7847	1	-25.9	1	0.00346342	0.529	0.17816324375000003	-0.703703	-7.86061	17	27	8	3UTR		0	1
hsa-miR-760	NM_001347722	DYRK1A	CGGCTCTGGGTCTGTGGGGA#TCCTGAAGGAGCACAGTACTAGAGCCT#.((((((((..(((((((((#)))).......)))))..)))))))).	7077	7104	1	-25.9	1	0.00346342	0.529	0.17816324375000003	-0.703703	-7.86061	17	27	8	3UTR		0	1
hsa-miR-760	NM_001347723	DYRK1A	CGGCTCTGGGTCTGTGGGGA#TCCTGAAGGAGCACAGTACTAGAGCCT#.((((((((..(((((((((#)))).......)))))..)))))))).	7734	7761	1	-25.9	1	0.00346342	0.529	0	0	-7.86061	17	27	8	3UTR		0	1
hsa-miR-760	NM_001347864	KNDC1	CGGCTCTGGGTCTGTGGGGA#CCCCGGGGCCTTCAGAGTCGA#(((((((((((((.(((((.#))))))))))..)))))))).	1260	1281	1	-27.8	1	0.00469819	0.338	0	0	-4.79441	18	21	10	3UTR		0	0
hsa-miR-760	NM_001347872	MYLK4	CGGCTCTGGGTCTGTGGGGA#TCCCCAGACCCTGCCA#.(((...(((((((.((((.#))))))))))).))).	3898	3914	1	-25.1	0	0.00235232	0.471	0	0	-12.0925	14	16	11	3UTR		0	0
hsa-miR-760	NM_001347872	MYLK4	CGGCTCTGGGTCTGTGGGGA#TCCTCACATAGCTTGGAGTCT#.((((((((((.((((((((#))))))))..)))))))))).	5455	5476	1	-24.2	1	0.000431235	0.603	0	0	-7.14013	18	21	10	3UTR		0	0
hsa-miR-760	NM_001347885	GVQW3	CGGCTCTGGGTCTGTGGGGA#TCCAGTCTGAGTCCACAGGCCGAAGAGCG#..(((((.((((((((((..#.))))))))))..))))).	1112	1141	1	-26.5	0	0.00111178	0.471	-0.0868001	0.0834545	-7.27064	15	19	10	3UTR		0	0
hsa-miR-760	NM_001347927	SNX19	CGGCTCTGGGTCTGTGGGGA#CCCGCAGACCTTGGCA#..(((..(((((((((((..#))))))))))).))).	7334	7350	1	-25.8	0	0.00191475	0.456	0.11066726909090914	0.00846714	-8.40165	14	16	11	3UTR		0	0
hsa-miR-760	NM_001347931	MYMX	CGGCTCTGGGTCTGTGGGGA#TCTTCCAGACTCAGGACCT#.((.((((((((((.(((((#))))))))))))))).)).	740	759	1	-23	0	0.00160105	0.618	-0.0944069	-0.00431111	-7.5608	17	19	15	3UTR		0	0
hsa-miR-760	NM_001347952	RPH3A	CGGCTCTGGGTCTGTGGGGA#TCCCCAGTTGTCAGCAGACCCGGACAATGCTGT#((((((((((((((((((((#)))))........)))))))))))....)))).	2734	2767	1	-29.7	1	0.000292019	0.485	-0.363599	-0.17215	-3.93757	20	33	11	3UTR		0	0
hsa-miR-760	NM_001347953	RPH3A	CGGCTCTGGGTCTGTGGGGA#TCCCCAGTTGTCAGCAGACCCGGACAATGCTGT#((((((((((((((((((((#)))))........)))))))))))....)))).	2723	2756	1	-29.7	1	0.000292019	0.485	-0.363599	-0.17215	-3.93757	20	33	11	3UTR		0	0
hsa-miR-760	NM_001348068	DCTN2	CGGCTCTGGGTCTGTGGGGA#TACAGAGCCAGAGCCA#.((((((((.((((((....#)))))).)))))))).	1956	1972	1	-27.6	1	0.0304699	0.691	1.19916	2.8010606725000002	-5.03583	14	16	8	3UTR		1	1
hsa-miR-760	NM_001348091	F11R	CGGCTCTGGGTCTGTGGGGA#CTACTGTCCCAGAGCTGA#((((((((((.(.((((...#)))).).)))))))))).	2361	2379	1	-26	1	8.013337e-06	0.471	-0.199206	0.012091977500000017	-8.05148	15	18	10	3UTR		0	0
hsa-miR-760	NM_001348091	F11R	CGGCTCTGGGTCTGTGGGGA#TCCCAGCAACCTGGGGCTGG#(((((((((((.(((.((((#)))).)))))))))))))).	2096	2116	1	-26.1	1	1.383839e-08	0.382	0.0162381	-0.314513	-7.51743	18	20	14	3UTR		0	0
hsa-miR-760	NM_001348212	TCF4	CGGCTCTGGGTCTGTGGGGA#CACAGCCCAGAGACTGA#((((((((((.(((((....#)))))))))))).))).	2078	2095	1	-24.8	1	0.0101782	0.515	-0.26847	-0.0326563	-6.76235	15	17	12	3UTR		0	0
hsa-miR-760	NM_001348213	TCF4	CGGCTCTGGGTCTGTGGGGA#CACAGCCCAGAGACTGA#((((((((((.(((((....#)))))))))))).))).	2093	2110	1	-24.8	1	0.0101782	0.515	2.983465454545454	3.35924	-6.76235	15	17	12	3UTR		0	0
hsa-miR-760	NM_001348217	TCF4	CGGCTCTGGGTCTGTGGGGA#CACAGCCCAGAGACTGA#((((((((((.(((((....#)))))))))))).))).	2528	2545	1	-24.8	1	0.0101782	0.515	0.8663178727272727	2.0045500650000005	-6.76235	15	17	12	3UTR		0	0
hsa-miR-760	NM_001348255	SMIM10L2B	CGGCTCTGGGTCTGTGGGGA#CCCCACAGCCTAGCCTCCCCACCCCACCTGGAGCTT#.((((((((((((((((((.#)))))))).................)))))))))).	1297	1333	1	-28.9	1	0.000433224	0.382	0.37645634571428566	-0.0486056	-3.79332	18	36	10	3UTR		0	0
hsa-miR-760	NM_001348278	ZNF141	CGGCTCTGGGTCTGTGGGGA#TCACTCACAGAAGCAGAGCCA#.(((((((..((((((((((#)).))))))))..))))))).	830	851	1	-27.5	1	0.00689785	0.515	0.033635090909090906	0.14920316249999993	-6.09222	17	21	8	3UTR		0	0
hsa-miR-760	NM_001348322	TRIP12	CGGCTCTGGGTCTGTGGGGA#CCCCATGGACTTAAAGTGATCAGGCCC#.(((.((((((((((((((.#))))))))))).........)))))).	6664	6691	1	-25.1	0	0.0060869	0.603	4.79369	5.36203	-7.91236	17	27	11	3UTR		0	0
hsa-miR-760	NM_001348335	TRIP12	CGGCTCTGGGTCTGTGGGGA#GTATAGGTTTGTGGACTTAGAGCTC#.((((((((((((.......#.)))))))))))).	3199	3224	1	-18.7	1	0.0076582	0.662	1.830764508333333	1.11931	-5.61866	12	14	12	3UTR		0	0
hsa-miR-760	NM_001348335	TRIP12	CGGCTCTGGGTCTGTGGGGA#TTCCCACGAGTCAGAGGCA#.(.((((((.((.(((((((#))))))))).)))))).).	3394	3413	1	-24.8	0	0.00445832	0.559	4.700954285714286	5.0576	-7.8825	16	19	9	3UTR		0	0
hsa-miR-760	NM_001348335	TRIP12	CGGCTCTGGGTCTGTGGGGA#CTCACAGTCTGTCCCAGTGCTGT#((((.(((((.(((((((..#))))))).....))))).)))).	2368	2391	1	-23.3	0	0.00194129	0.559	1.4481555000000002	0.6204337984999999	-10.8814	16	23	7	3UTR		0	0
hsa-miR-760	NM_001348336	TRIP12	CGGCTCTGGGTCTGTGGGGA#GTATAGGTTTGTGGACTTAGAGCTC#.((((((((((((.......#.)))))))))))).	3290	3315	1	-18.7	1	0.0076582	0.662	0.0357865	0.346669	-5.61866	12	14	12	3UTR		0	0
hsa-miR-760	NM_001348336	TRIP12	CGGCTCTGGGTCTGTGGGGA#TTCCCACGAGTCAGAGGCA#.(.((((((.((.(((((((#))))))))).)))))).).	3485	3504	1	-24.8	0	0.00445832	0.559	0.38431563428571425	-0.00193777	-7.8825	16	19	9	3UTR		0	0
hsa-miR-760	NM_001348336	TRIP12	CGGCTCTGGGTCTGTGGGGA#CTCACAGTCTGTCCCAGTGCTGT#((((.(((((.(((((((..#))))))).....))))).)))).	2459	2482	1	-23.3	0	0.00194129	0.559	-0.0177153	-0.292245	-10.8814	16	23	7	3UTR		0	0
hsa-miR-760	NM_001348343	STXBP5L	CGGCTCTGGGTCTGTGGGGA#CCCAAAGGCTGGAGCCC#.(((((..(((((.((((..#)))).))))).))))).	3857	3874	1	-22.6	0	0.000425013	0.544	1.3293378599999999	0.960021	-8.50749	14	17	5	3UTR		0	0
hsa-miR-760	NM_001348381	PMP2	CGGCTCTGGGTCTGTGGGGA#TCCTCACAGATTGTTGTTAGTTTCTGGGGA#...(((((((((((((((((#)))))))))))............)))))).	2361	2391	1	-20.2	0	0.000244539	0.662	0.0838046	-0.0186303	-6.51454	17	30	11	3UTR		0	0
hsa-miR-760	NM_001348440	AP3B2	CGGCTCTGGGTCTGTGGGGA#CCCCACACCATTCTCACCTTTTGTTTCATTTTGCCCAAGGCCT#.((((.(((((.(((((((.#))))))).........................))))).)))).	692	735	1	-24.9	0	0.00697066	0.603	0.4276927857142857	0.44180632250000007	-9.04109	16	43	7	3UTR		0	0
hsa-miR-760	NM_001348484	RIMS2	CGGCTCTGGGTCTGTGGGGA#CCCCATGTTTGATTCAGAGCTGT#(((((((((((((((((((.#)))))))...)))))))))))).	6216	6239	1	-28.4	1	3.772191e-05	0.574	0	0	-3.93757	19	23	12	3UTR		0	0
hsa-miR-760	NM_001348487	RIMS2	CGGCTCTGGGTCTGTGGGGA#CCCCATGTTTGATTCAGAGCTGT#(((((((((((((((((((.#)))))))...)))))))))))).	5472	5495	1	-28.4	1	3.772191e-05	0.574	1.8472029272727268	1.4002	-3.93757	19	23	12	3UTR		0	0
hsa-miR-760	NM_001348488	RIMS2	CGGCTCTGGGTCTGTGGGGA#TCCCCACACAGCCCTGAGCCT#.(((((.((((.((((((((#))))))))..)))).))))).	7047	7068	1	-31.7	0	0.00279837	0.471	0.10776751249999997	-0.301016	-8.68381	17	21	8	3UTR		0	0
hsa-miR-760	NM_001348489	RIMS2	CGGCTCTGGGTCTGTGGGGA#CCCCATGTTTGATTCAGAGCTGT#(((((((((((((((((((.#)))))))...)))))))))))).	6042	6065	1	-28.4	1	3.772191e-05	0.574	1.8472029272727268	1.4002	-3.93757	19	23	12	3UTR		0	0
hsa-miR-760	NM_001348490	RIMS2	CGGCTCTGGGTCTGTGGGGA#CCCCATGTTTGATTCAGAGCTGT#(((((((((((((((((((.#)))))))...)))))))))))).	5955	5978	1	-28.4	1	3.772191e-05	0.574	1.0192960181818185	2.19965	-3.93757	19	23	12	3UTR		0	0
hsa-miR-760	NM_001348492	RIMS2	CGGCTCTGGGTCTGTGGGGA#TCCCCACACAGCCCTGAGCCT#.(((((.((((.((((((((#))))))))..)))).))))).	6960	6981	1	-31.7	0	0.00279837	0.471	0	0	-8.68381	17	21	8	3UTR		0	0
hsa-miR-760	NM_001348492	RIMS2	CGGCTCTGGGTCTGTGGGGA#CCCCATGTTTGATTCAGAGCTGT#(((((((((((((((((((.#)))))))...)))))))))))).	5439	5462	1	-28.4	1	3.772191e-05	0.574	0	0	-3.93757	19	23	12	3UTR		0	0
hsa-miR-760	NM_001348494	RIMS2	CGGCTCTGGGTCTGTGGGGA#CCCCATGTTTGATTCAGAGCTGT#(((((((((((((((((((.#)))))))...)))))))))))).	5601	5624	1	-28.4	1	3.772191e-05	0.574	1.4238406545454547	1.3381108674999997	-3.93757	19	23	12	3UTR		0	0
hsa-miR-760	NM_001348500	RIMS2	CGGCTCTGGGTCTGTGGGGA#TCCCCACACAGCCCTGAGCCT#.(((((.((((.((((((((#))))))))..)))).))))).	6236	6257	1	-31.7	0	0.00279837	0.471	0	0	-8.68381	17	21	8	3UTR		0	0
hsa-miR-760	NM_001348500	RIMS2	CGGCTCTGGGTCTGTGGGGA#CCCCATGTTTGATTCAGAGCTGT#(((((((((((((((((((.#)))))))...)))))))))))).	4715	4738	1	-28.4	1	3.772191e-05	0.574	0	0	-3.93757	19	23	12	3UTR		0	0
hsa-miR-760	NM_001348501	RIMS2	CGGCTCTGGGTCTGTGGGGA#CCCCATGTTTGATTCAGAGCTGT#(((((((((((((((((((.#)))))))...)))))))))))).	5231	5254	1	-28.4	1	3.772191e-05	0.574	3.4983088181818176	2.9331228475000004	-3.93757	19	23	12	3UTR		0	0
hsa-miR-760	NM_001348502	RIMS2	CGGCTCTGGGTCTGTGGGGA#CCCCATGTTTGATTCAGAGCTGT#(((((((((((((((((((.#)))))))...)))))))))))).	4649	4672	1	-28.4	1	3.772191e-05	0.574	0.5618105772727273	0.601522	-3.93757	19	23	12	3UTR		0	0
hsa-miR-760	NM_001348509	RIMS2	CGGCTCTGGGTCTGTGGGGA#TCCCCACACAGCCCTGAGCCT#.(((((.((((.((((((((#))))))))..)))).))))).	6995	7016	1	-31.7	0	0.00279837	0.471	0.29761962499999994	-0.323256	-8.68381	17	21	8	3UTR		0	0
hsa-miR-760	NM_001348509	RIMS2	CGGCTCTGGGTCTGTGGGGA#CCCCATGTTTGATTCAGAGCTGT#(((((((((((((((((((.#)))))))...)))))))))))).	5474	5497	1	-28.4	1	3.772191e-05	0.574	0.5225005463636364	0.9302446970000001	-3.93757	19	23	12	3UTR		0	0
hsa-miR-760	NM_001348523	CFAP92	CGGCTCTGGGTCTGTGGGGA#CCCCGTAAGTCAGAGCCT#.((((((((.(.(((((((.#)))))))).)))))))).	2239	2257	1	-24.1	1	0.00308369	0.456	0	0	-8.38263	16	18	8	3UTR		0	0
hsa-miR-760	NM_001348651	ANKRD9	CGGCTCTGGGTCTGTGGGGA#TCCCACCTTGATCTAGAGCCT#.(((((((((((.((((((.#))))))...))))))))))).	1773	1794	1	-29.4	1	0.007508	0.412	0	0	-5.08246	17	21	11	3UTR		0	0
hsa-miR-760	NM_001348651	ANKRD9	CGGCTCTGGGTCTGTGGGGA#TCCACAATGCCAGAGGCCCAGGGCTA#.((((((((((((.(((.(.#.).))).)))))))))))).	3391	3417	1	-29.5	1	8.24602e-07	0.397	0	0	-4.65016	16	20	12	3UTR		0	0
hsa-miR-760	NM_001348652	ANKRD9	CGGCTCTGGGTCTGTGGGGA#TCCCACCTTGATCTAGAGCCT#.(((((((((((.((((((.#))))))...))))))))))).	1561	1582	1	-29.4	1	0.007508	0.412	-0.226276	-0.180124	-5.08246	17	21	11	3UTR		0	0
hsa-miR-760	NM_001348652	ANKRD9	CGGCTCTGGGTCTGTGGGGA#TCCACAATGCCAGAGGCCCAGGGCTA#.((((((((((((.(((.(.#.).))).)))))))))))).	3179	3205	1	-29.5	1	8.24602e-07	0.397	-0.567452	-0.435217	-4.65016	16	20	12	3UTR		0	0
hsa-miR-760	NM_001348660	C16orf87	CGGCTCTGGGTCTGTGGGGA#TCCCAGGACTGGGAGGCCGA#(((((((.(((((.(((((.#)))))))))).)))).))).	5646	5666	1	-25.7	1	0.000122124	0.426	2.85648	1.42695	-7.10805	17	20	10	3UTR		0	0
hsa-miR-760	NM_001348660	C16orf87	CGGCTCTGGGTCTGTGGGGA#CTTTACAGGCATGAGCCA#.(((((...((((((((((.#))))))))))..))))).	4988	5006	1	-22.4	0	4.283192e-06	0.426	0.293441	0.32611855838750003	-8.70704	15	18	10	3UTR		0	0
hsa-miR-760	NM_001348682	NRN1L	CGGCTCTGGGTCTGTGGGGA#TCTCCAGAGCCCAGACCA#.((.((((((.((.((((((#)))))).)))))))))).	345	363	1	-25.6	0	5.948657e-05	0.529	0.5476113333333333	0.0885816	-10.507	16	18	10	3UTR		0	0
hsa-miR-760	NM_001348712	HTD2	CGGCTCTGGGTCTGTGGGGA#TTGATAGGCCCAGAAGCCC#.((((((((((((((.((..#)).))))))))))).))).	1140	1159	1	-25.2	1	0.00014973	0.515	-0.0157219	-0.152276	-4.02637	16	19	11	3UTR		0	0
hsa-miR-760	NM_001348713	HTD2	CGGCTCTGGGTCTGTGGGGA#TCTTTACCAAAGAATGGTTGATAGGCCCAGAAGCCC#.((((((((((((((.((..#.)).))))))))))).))).	1262	1298	1	-25.2	1	0.00014973	0.515	-0.162357	-0.131655	-4.02637	16	20	11	3UTR		0	0
hsa-miR-760	NM_001348714	HTD2	CGGCTCTGGGTCTGTGGGGA#TCTTTACCAAAGAATGGTTGATAGGCCCAGAAGCCC#.((((((((((((((.((..#.)).))))))))))).))).	1164	1200	1	-25.2	1	0.00014973	0.515	-0.162357	-0.131655	-4.02637	16	20	11	3UTR		0	0
hsa-miR-760	NM_001349008	CC2D2B	CGGCTCTGGGTCTGTGGGGA#TCCCACAAGCAGAGAGCA#..(((((..((.(((((((.#))))))).))..))))).	5586	5604	1	-21.9	0	0.00324902	0.5	-0.309501	-0.0119166	-11.6738	14	18	7	3UTR		0	0
hsa-miR-760	NM_001349074	TBC1D5	CGGCTCTGGGTCTGTGGGGA#CCACAGACCTGGCCATCCCTGGGCAGCAGGGCCA#.((((((((((((((((...#))))))))).................))))))).	4795	4829	1	-27.4	1	3.176854e-07	0.412	0	0	-3.79332	16	34	9	3UTR		0	0
hsa-miR-760	NM_001349077	TBC1D5	CGGCTCTGGGTCTGTGGGGA#CCACAGACCTGGCCATCCCTGGGCAGCAGGGCCA#.((((((((((((((((...#))))))))).................))))))).	4788	4822	1	-27.4	1	3.176854e-07	0.412	3.811756484848484	2.2786894074999995	-3.79332	16	34	9	3UTR		0	0
hsa-miR-760	NM_001349242	PDE4D	CGGCTCTGGGTCTGTGGGGA#CCCCACAGAGTGCCTAGAATCT#.((.(((((((((((((((.#))))))))...))))))).)).	5047	5069	1	-26.1	0	0.0617704	0.662	3.903191777777778	3.4064373749999994	-6.82535	17	22	8	3UTR		0	0
hsa-miR-760	NM_001349269	TMCC1	CGGCTCTGGGTCTGTGGGGA#TCCCTTAATTATTCACCAGACCCAGAAGTTGT#((((((((((((((.(((((#)))))...........)))))))))).)))).	4894	4926	1	-25.4	1	0.0825351	0.618	2.9178860000000006	3.81263	-4.67302	19	32	10	3UTR		0	0
hsa-miR-760	NM_001349273	TMCC1	CGGCTCTGGGTCTGTGGGGA#TCCCTTAATTATTCACCAGACCCAGAAGTTGT#((((((((((((((.(((((#)))))...........)))))))))).)))).	4223	4255	1	-25.4	1	0.0825351	0.618	4.564724626666665	4.130577342499999	-4.67302	19	32	10	3UTR		0	0
hsa-miR-760	NM_001349274	TMCC1	CGGCTCTGGGTCTGTGGGGA#TCCCTTAATTATTCACCAGACCCAGAAGTTGT#((((((((((((((.(((((#)))))...........)))))))))).)))).	4084	4116	1	-25.4	1	0.0825351	0.618	5.7024	5.434949303749999	-4.67302	19	32	10	3UTR		0	0
hsa-miR-760	NM_001349377	ZDHHC3	CGGCTCTGGGTCTGTGGGGA#TTCCACAGACACTGGAGTCT#.((((((((((((((((((.#)))))))))).)))))))).	1975	1995	1	-27.9	1	0.00136661	0.426	0	0	-3.79332	18	20	10	3UTR		0	1
hsa-miR-760	NM_001349377	ZDHHC3	CGGCTCTGGGTCTGTGGGGA#CCCACTAGGGCCTGGGGTTA#.(((((((((((((((((..#)))))..)))))))))))).	2872	2892	1	-25	1	4.308905e-06	0.485	0	0	-3.79332	17	20	12	3UTR		0	1
hsa-miR-760	NM_001349547	ARHGAP26	CGGCTCTGGGTCTGTGGGGA#TCCCAAGGCACTTGCCCAGAGCTGC#(((((((((((..(((((((#))))....)))..))))))))))).	6585	6610	1	-29	1	5.572701e-06	0.426	0.3799939254545455	-0.0361799	-8.57351	18	25	11	3UTR		1	1
hsa-miR-760	NM_001349682	HSPB7	CGGCTCTGGGTCTGTGGGGA#CCCCAGACCCCAGGTGGACCATCCTCCCAAACTAGGGCCC#.(((((((((((((.(((..#)))))))))).......................)))))).	976	1016	1	-25.9	1	0.000314491	0.353	0.27653053333333333	-0.0259464	-4.52877	16	40	10	3UTR		0	0
hsa-miR-760	NM_001349683	HSPB7	CGGCTCTGGGTCTGTGGGGA#TCCCACAGGCCTGTGTTCTTGGGGCTGC#(((((((((((((((((((.#))))))))))))........))))))).	1358	1386	1	-29.5	1	3.7759e-06	0.412	0.0604069	0.0817552	-3.93757	19	28	12	3UTR		0	0
hsa-miR-760	NM_001349689	HSPB7	CGGCTCTGGGTCTGTGGGGA#TCCCACAGGCCTGTGTTCTTGGGGCTGC#(((((((((((((((((((.#))))))))))))........))))))).	1361	1389	1	-29.5	1	3.7759e-06	0.412	0.028973799999999997	0.14894341499999997	-3.93757	19	28	12	3UTR		0	0
hsa-miR-760	NM_001349723	DNAJB5	CGGCTCTGGGTCTGTGGGGA#CCCCAGCCAGTCCAGAGCCT#.(((((((((.((((((((.#)))))..)))))))))))).	1488	1508	1	-30.2	1	0.0177561	0.397	0	0	-6.6181	17	20	12	3UTR		0	0
hsa-miR-760	NM_001349724	DNAJB5	CGGCTCTGGGTCTGTGGGGA#CCCCAGCCAGTCCAGAGCCT#.(((((((((.((((((((.#)))))..)))))))))))).	1287	1307	1	-30.2	1	0.0177561	0.397	1.1981566555555556	2.45326	-6.6181	17	20	12	3UTR		0	0
hsa-miR-760	NM_001349724	DNAJB5	CGGCTCTGGGTCTGTGGGGA#TCCCCACACCTCTGAACTCAGGGCCT#.(((((((((((((((((((#)))))))).....)).))))))))).	2130	2156	1	-29.9	1	8.240986e-05	0.456	2.07367	1.4290387749999998	-3.79332	19	26	9	3UTR		0	0
hsa-miR-760	NM_001349727	CD8B2	CGGCTCTGGGTCTGTGGGGA#CCCCCAGACCCAGGTGTTT#.(((((((((((((.((((.#)))))))))))))).))).	2692	2711	1	-28.9	1	0.00293126	0.456	0.19106421428571427	0.051582174999999994	-4.52877	17	19	14	3UTR		0	0
hsa-miR-760	NM_001349727	CD8B2	CGGCTCTGGGTCTGTGGGGA#CCCCCAGACCCAGGTGTTT#.(((((((((((((.((((.#)))))))))))))).))).	2819	2838	1	-28.9	1	0.00134778	0.485	0.0487006	0.0266439	-4.52877	17	19	14	3UTR		0	0
hsa-miR-760	NM_001349811	SAMD12	CGGCTCTGGGTCTGTGGGGA#CCCCAGGCACCTCAGGGTTGG#(((((((((((.(.(((((.#))))).).))).)))))))).	6230	6251	1	-26.3	1	4.572348e-06	0.485	-0.380719	-0.0169859	-8.14122	17	21	8	3UTR		0	0
hsa-miR-760	NM_001349896	HPS4	CGGCTCTGGGTCTGTGGGGA#TCTTCAGGTCGGCAGACCCAGAGCA#..(((((((((((((.((..#.)).))))))))))))).	2886	2911	1	-30.5	1	0.000966096	0.515	-1.06447	0.447195	-5.19005	15	18	13	3UTR		0	0
hsa-miR-760	NM_001349898	HPS4	CGGCTCTGGGTCTGTGGGGA#TCTTCAGGTCGGCAGACCCAGAGCA#..(((((((((((((.((..#.)).))))))))))))).	3025	3050	1	-30.5	1	0.000966096	0.515	7.562138461538463	6.16311	-5.19005	15	18	13	3UTR		0	0
hsa-miR-760	NM_001349898	HPS4	CGGCTCTGGGTCTGTGGGGA#TCCCACAGCCCCAGGCCC#.(((.(((((.((((((((.#)))))))).)))))))).	4811	4829	1	-30.4	0	0.00046258	0.412	0	0	-10.7371	16	18	8	3UTR		0	0
hsa-miR-760	NM_001349901	HPS4	CGGCTCTGGGTCTGTGGGGA#TCTTCAGGTCGGCAGACCCAGAGCA#..(((((((((((((.((..#.)).))))))))))))).	2940	2965	1	-30.5	1	0.000966096	0.515	-0.532692	-0.607607	-5.19005	15	18	13	3UTR		0	0
hsa-miR-760	NM_001349901	HPS4	CGGCTCTGGGTCTGTGGGGA#TCCCACAGCCCCAGGCCC#.(((.(((((.((((((((.#)))))))).)))))))).	4726	4744	1	-30.4	0	0.00046258	0.412	0.18459617500000003	-0.207862	-10.7371	16	18	8	3UTR		0	0
hsa-miR-760	NM_001349902	HPS4	CGGCTCTGGGTCTGTGGGGA#TCTTCAGGTCGGCAGACCCAGAGCA#..(((((((((((((.((..#.)).))))))))))))).	2644	2669	1	-30.5	1	0.000966096	0.515	2.6718362307692307	1.2291432075000002	-5.19005	15	18	13	3UTR		0	0
hsa-miR-760	NM_001349999	RBFOX2	CGGCTCTGGGTCTGTGGGGA#TCCCACAGACCTTTTAAGAGAGGCA#.(.((((((((((((((((.#))))))))))))......)))).).	4155	4180	1	-27.8	0	0.0011711	0.471	0	0	-5.35086	17	25	12	3UTR		1	0
hsa-miR-760	NM_001350145	PATJ	CGGCTCTGGGTCTGTGGGGA#TCCCCATGTGGGCCAGGCTGG#((((.((((.((((((((((#)))))))).)).)))))))).	6239	6260	1	-27.3	0	4.884021e-06	0.471	0.2598792272727273	0.10394017125000003	-9.29912	18	21	8	3UTR		0	0
hsa-miR-760	NM_001350174	ATXN7L2	CGGCTCTGGGTCTGTGGGGA#TCCCCTCCAGATCCGGGCCC#.(((.(((((((((.(((((#)))))..)))))))))))).	2435	2455	1	-29.8	0	0.00311944	0.382	0	0	-8.64781	17	20	12	3UTR		0	0
hsa-miR-760	NM_001350175	ATXN7L2	CGGCTCTGGGTCTGTGGGGA#TCCCCTCCAGATCCGGGCCC#.(((.(((((((((.(((((#)))))..)))))))))))).	2357	2377	1	-29.8	0	0.00311944	0.382	0	0	-8.64781	17	20	12	3UTR		0	0
hsa-miR-760	NM_001350220	SMG7	CGGCTCTGGGTCTGTGGGGA#CCCACAGAGGGCCCAGGCCC#.(((.(((((((((((((..#)))))))...))))))))).	5083	5103	1	-29.2	0	2.727322e-07	0.324	0.14246047499999998	0.23369522449999997	-7.91236	16	20	9	3UTR		0	0
hsa-miR-760	NM_001350269	ARMCX5-GPRASP2	CGGCTCTGGGTCTGTGGGGA#TTCTCTAAGACTCAGGGTGGG#(.(((((((((((..(((((#)))))..))))))))))).).	4243	4264	1	-25	1	1.297751e-05	0.574	0	0	-6.69354	17	21	11	3UTR		0	0
hsa-miR-760	NM_001350599	MMS22L	CGGCTCTGGGTCTGTGGGGA#TTCCCAGACTTGGAGTCC#.(((((((((((((.((((.#))))))))))))))))).	6046	6064	1	-23.8	1	0.00424367	0.574	0	0	-4.52877	17	18	17	3UTR		0	0
hsa-miR-760	NM_001350656	CEP57L1	CGGCTCTGGGTCTGTGGGGA#TCACAGCTACTGAACTCACAGACTGCCTGCTTGCCAGAGCCT#.(((((((((((((((((..#.)))))))))..........)))))))).	4262	4304	1	-29.4	1	0.000804508	0.456	0.15338140444444442	0.450902	-3.79332	17	29	9	3UTR		0	0
hsa-miR-760	NM_001350656	CEP57L1	CGGCTCTGGGTCTGTGGGGA#TCCCATCACAGATCCAGGCTT#.(((.(((((((((((((((#))))..)))))))))))))).	12842	12863	1	-28	0	0.0386276	0.559	0.11310107647058823	0.0587218	-7.91236	18	21	14	3UTR		0	0
hsa-miR-760	NM_001350656	CEP57L1	CGGCTCTGGGTCTGTGGGGA#CTCACAGAACTCAGAAAAGCTGT#((((((((((((((((((..#)))))))).))))))...)))).	10546	10569	1	-24.1	1	0.0255303	0.632	0.23757885909090906	-0.0289645	-3.93757	18	23	8	3UTR		0	0
hsa-miR-760	NM_001350699	ADGRL2	CGGCTCTGGGTCTGTGGGGA#TCTTTAATGCACAGCGACAACCCAGGGCTGG#((((((((((((((((.(..#.).))))).....))))))))))).	4036	4067	1	-26.2	1	5.042901e-05	0.485	0	0	-3.93757	17	25	11	3UTR		0	0
hsa-miR-760	NM_001350769	C1orf109	CGGCTCTGGGTCTGTGGGGA#TCCTCTGAGTCTGGAGTAGCCGCAGGGGTGGGAGAATGCCAGCCCAGAGTCA#.((((((((((((((((...#.))))))................)))))))))).	1858	1910	1	-26.1	1	0.000140434	0.412	2.1924547125000005	1.4714861572499998	-3.79332	16	34	10	3UTR		0	0
hsa-miR-760	NM_001350770	C1orf109	CGGCTCTGGGTCTGTGGGGA#TCCTCTGAGTCTGGAGTAGCCGCAGGGGTGGGAGAATGCCAGCCCAGAGTCA#.((((((((((((((((...#.))))))................)))))))))).	1855	1907	1	-26.1	1	0.000140434	0.412	0	0	-3.79332	16	34	10	3UTR		0	0
hsa-miR-760	NM_001350902	RHOBTB1	CGGCTCTGGGTCTGTGGGGA#TGCCCACATGACCACCGAGCA#..((((.(((((((((((.(#).)))))).)))).).)))).	2739	2760	1	-24.3	0	0.0424527	0.574	5.628210999999999	4.855582750000001	-6.50069	16	21	6	3UTR		0	0
hsa-miR-760	NM_001350962	IMMP2L	CGGCTCTGGGTCTGTGGGGA#TCCCCACTGGGGGCCTATGAGA#...(((((((((((((((((#)))))))...))))))).))).	845	867	1	-24.9	0	0.000936863	0.544	4.649662619047619	4.11555	-6.51454	17	22	7	3UTR		0	0
hsa-miR-760	NM_001351003	TMEM272	CGGCTCTGGGTCTGTGGGGA#CCCAAGGACTTGTTTGCAATGCAGAATCACAGCCCCCAGAGACTGA#((((((((((.((((((((.#)))........................)))))..))))))).))).	3828	3874	1	-23.5	1	0.00111078	0.456	1.43466	1.4159034105000003	-6.76235	18	46	7	3UTR		0	0
hsa-miR-760	NM_001351063	KLRD1	CGGCTCTGGGTCTGTGGGGA#CCTCATGAGAGACCCTGAGCTA#.(((((.((((((((((((.#))))))...)))))).))))).	5664	5686	1	-26.4	0	0.0018545	0.471	0.0607552	0.14171026500000003	-5.33701	17	22	6	3UTR		0	0
hsa-miR-760	NM_001351063	KLRD1	CGGCTCTGGGTCTGTGGGGA#TTCCCATTGCCCAGGCTGT#((((.((((((..(((((((#))))))).)))))))))).	2325	2344	1	-25.6	0	0.0039379	0.529	0.019654714285714286	-0.188737	-12.6925	17	19	10	3UTR		0	0
hsa-miR-760	NM_001351097	IL15RA	CGGCTCTGGGTCTGTGGGGA#TGCCTGCCTGTCGTGCCTTGGACCCAGGGCCC#.((((((((((((..(((.(#.).))).)))))))))))).	1091	1123	1	-28.3	1	1.359811e-05	0.353	1.2142642666666668	1.0894721437500001	-5.38561	16	20	12	3UTR		0	0
hsa-miR-760	NM_001351167	GDPD5	CGGCTCTGGGTCTGTGGGGA#AGATGCCCCTGCAGGCCTGGGGCTC#.((((((((((((((((((.#.)))))))))))))))))).	3486	3511	1	-32.9	1	1.423154e-07	0.382	-0.270419	-0.110331	-3.79332	18	20	18	3UTR		0	0
hsa-miR-760	NM_001351168	GDPD5	CGGCTCTGGGTCTGTGGGGA#CCCCAAGGGCCTGGGCCGA#((((.((((((((.(((((.#))))).)))))))))))).	2904	2923	1	-30.1	0	1.058743e-05	0.412	1.0854909124999996	1.03707	-8.91345	17	19	12	3UTR		0	0
hsa-miR-760	NM_001351264	C17orf80	CGGCTCTGGGTCTGTGGGGA#TCCCGCAGAAGAGGCATGGTGACACCCAGGCTA#.(((.((((((((((((((.#)))))))))...............)))))))).	3261	3294	1	-25	0	0.000622181	0.471	0	0	-7.91236	17	33	9	3UTR		0	0
hsa-miR-760	NM_001351286	MGAT4C	CGGCTCTGGGTCTGTGGGGA#CCGCGCCGGGCCCAGAGTG#..((((((((((((((.((.#)).))).))))))))))).	15994	16013	1	-28.2	1	1.116577e-05	0.456	0.10018944726666669	0.0749751	-4.957	16	19	11	3UTR		0	0
hsa-miR-760	NM_001351289	MGAT4C	CGGCTCTGGGTCTGTGGGGA#CCGCGCCGGGCCCAGAGTG#..((((((((((((((.((.#)).))).))))))))))).	15703	15722	1	-28.2	1	1.116577e-05	0.456	0.4027656133333333	0.126304	-4.957	16	19	11	3UTR		0	0
hsa-miR-760	NM_001351306	C10orf67	CGGCTCTGGGTCTGTGGGGA#TCCCAGGCCCAACCATGGTCCAGAGCTGG#((((((((((.((((((((.#.))..)))))))))))))))).	1047	1076	1	-26.9	1	0.000105816	0.5	2.47131	1.2088	-6.76235	18	22	16	3UTR		0	0
hsa-miR-760	NM_001351484	SLC8A1	CGGCTCTGGGTCTGTGGGGA#CCTGACTTCCCCGGGGCCT#.(((((((((...((.(((.#))).))...))))))))).	16824	16843	1	-25.7	1	2.744507e-05	0.471	0	0	-11.4871	14	19	9	3UTR	MIRT534178	0	0
hsa-miR-760	NM_001351488	SLC8A1	CGGCTCTGGGTCTGTGGGGA#CCTGACTTCCCCGGGGCCT#.(((((((((...((.(((.#))).))...))))))))).	16907	16926	1	-25.7	1	2.744507e-05	0.471	0	0	-11.4871	14	19	9	3UTR	MIRT534178	0	0
hsa-miR-760	NM_001351578	ODF2	CGGCTCTGGGTCTGTGGGGA#CCACTTATCAGGGCCTGGAGCCC#.((((((((((((((((...#))))......)))))))))))).	2827	2850	1	-25.5	1	7.468151e-09	0.412	0	0	-3.79332	16	23	12	3UTR		0	0
hsa-miR-760	NM_001351622	C3orf85	CGGCTCTGGGTCTGTGGGGA#TCTCCAGAGAAACAGAACCA#.((.((((..(((.((((((#)))))).)))..)))).)).	1715	1735	1	-22.6	0	0.0430198	0.632	0.15472391666666666	-0.0514117	-9.98108	15	20	6	3UTR		0	0
hsa-miR-760	NM_001351624	MAPK10	CGGCTCTGGGTCTGTGGGGA#CCCAACAGTTGGACCAGAGCCT#.((((((((..((((.(((.#))).)))).....)))))))).	5329	5351	1	-26.6	1	7.877814e-05	0.515	1.5148	0.8647328125000002	-8.09365	15	22	8	3UTR		0	0
hsa-miR-760	NM_001351625	MAPK10	CGGCTCTGGGTCTGTGGGGA#CCCAACAGTTGGACCAGAGCCT#.((((((((..((((.(((.#))).)))).....)))))))).	5334	5356	1	-26.6	1	7.877814e-05	0.515	0.00572076	0.8124955150000002	-8.09365	15	22	8	3UTR		0	0
hsa-miR-760	NM_001351736	RPUSD3	CGGCTCTGGGTCTGTGGGGA#CCCTACAGTGCCTGGGGCTC#.((((((((((((((((((.#)))))))).)))))))))).	1043	1063	1	-29.7	1	1.761398e-06	0.426	-0.25762	-0.40815	-3.79332	18	20	10	3UTR		0	0
hsa-miR-760	NM_001351834	ATM	CGGCTCTGGGTCTGTGGGGA#TGTCATATTCCCAGGGCTGT#((((((((((..(((((.(.#).)))))..)))))))))).	10499	10519	1	-23.9	1	3.319335e-05	0.603	0.017724720600000014	0.0484805	-10.1092	16	20	10	3UTR		0	0
hsa-miR-760	NM_001351967	CMC2	CGGCTCTGGGTCTGTGGGGA#TTTCCATAGAGGAAGCCAGTCCCAGGGGTGG#((.(((((((((((((((((#))))))))))..........))))))).)).	3432	3463	1	-24.1	0	1.007505e-06	0.5	0	0	-5.49511	19	31	10	3UTR		0	0
hsa-miR-760	NM_001351967	CMC2	CGGCTCTGGGTCTGTGGGGA#TCCTCACTGTCCCAAGGGAGTTGC#((((((((((.(.(((((((#))))))).).))))...)))))).	4251	4275	1	-23.5	1	0.000115525	0.574	0	0	-8.05148	18	24	7	3UTR		0	0
hsa-miR-760	NM_001351967	CMC2	CGGCTCTGGGTCTGTGGGGA#CCCTGTAGGCCAATGTCAGTAGCTGA#(((((((((((((((((((.#))))))))))).....))).))))).	2634	2660	1	-23.4	1	0.000217073	0.515	0	0	-3.93757	19	26	11	3UTR		0	0
hsa-miR-760	NM_001351968	CMC2	CGGCTCTGGGTCTGTGGGGA#TTTCCATAGAGGAAGCCAGTCCCAGGGGTGG#((.(((((((((((((((((#))))))))))..........))))))).)).	3415	3446	1	-24.1	0	1.007505e-06	0.5	0.11607555555555561	-0.0950808	-5.49511	19	31	10	3UTR		0	0
hsa-miR-760	NM_001351968	CMC2	CGGCTCTGGGTCTGTGGGGA#TCCTCACTGTCCCAAGGGAGTTGC#((((((((((.(.(((((((#))))))).).))))...)))))).	4234	4258	1	-23.5	1	0.000115525	0.574	0.3520630769230769	0.17513643624999997	-8.05148	18	24	7	3UTR		0	0
hsa-miR-760	NM_001352027	PHF21A	CGGCTCTGGGTCTGTGGGGA#TCCCCACGGCCCAGAATTTAGCTGC#((((((((((.(((((((((#))))))))))))))).....)))).	5951	5976	1	-31.1	1	0.000482852	0.412	0	0	-6.76235	19	25	15	3UTR		0	1
hsa-miR-760	NM_001352029	PHF21A	CGGCTCTGGGTCTGTGGGGA#TCCCCACGGCCCAGAATTTAGCTGC#((((((((((.(((((((((#))))))))))))))).....)))).	5616	5641	1	-31.1	1	0.000482852	0.412	0	0	-6.76235	19	25	15	3UTR		0	1
hsa-miR-760	NM_001352357	PPP6R3	CGGCTCTGGGTCTGTGGGGA#TCCTGCTTGCCTCAGGGCTGC#(((((((((((..((((((.#))))))..))).)))))))).	4598	4619	1	-24.5	1	7.081083e-06	0.353	0	0	-8.57351	17	21	8	3UTR		0	0
hsa-miR-760	NM_001352389	STK33	CGGCTCTGGGTCTGTGGGGA#CTCCACAGAGCCCCGCCA#.(((...((((((((((((.#))))))))).))).))).	2266	2284	1	-25.7	0	0.000352204	0.5	0	0	-11.357	15	18	9	3UTR		0	0
hsa-miR-760	NM_001352570	ACBD5	CGGCTCTGGGTCTGTGGGGA#TCCCTAGGGTATTCCCAGGGCCT#.(((((((((.((.((((((#)))))).))....))))))))).	1969	1992	1	-29	1	2.403021e-05	0.5	0	0	-7.47494	17	23	9	3UTR		0	0
hsa-miR-760	NM_001352570	ACBD5	CGGCTCTGGGTCTGTGGGGA#CGACAGACCCAGATCCT#.((.(((((((((((.(...#).))))))))))).)).	2314	2331	1	-26.3	0	3.186167e-05	0.559	0	0	-7.0584	14	17	11	3UTR		0	0
hsa-miR-760	NM_001352680	TMEM18	CGGCTCTGGGTCTGTGGGGA#CTCCATGGGCCCTGTTGTGCATGGGGTTGA#(((((((((((((((((((.#))))))))))))..........))))))).	4405	4435	1	-25.6	1	6.079502e-08	0.426	-0.0622996	-0.134263	-3.93757	19	30	12	3UTR		0	0
hsa-miR-760	NM_001352680	TMEM18	CGGCTCTGGGTCTGTGGGGA#TCCCTGTAGCATTGTCCAGGGCCGT#((((((((((.(((((((((#))))))))).....)))))))))).	2151	2176	1	-25.2	1	0.00241359	0.544	-0.202263	-0.558327	-6.76235	19	25	10	3UTR		0	0
hsa-miR-760	NM_001352681	TMEM18	CGGCTCTGGGTCTGTGGGGA#TCCCTGTAGCATTGTCCAGGGCCGT#((((((((((.(((((((((#))))))))).....)))))))))).	1683	1708	1	-25.2	1	0.00241359	0.544	0.2686470999999999	-0.159536	-6.76235	19	25	10	3UTR		0	0
hsa-miR-760	NM_001352750	PTK2	CGGCTCTGGGTCTGTGGGGA#TTTCCCAGGCCCACCCTAGTCTTGCTAGAATCTCTGTGAGCCA#.(((((((((((((.(((((#)))))))))))))........................))))).	2792	2835	1	-24.8	1	2.752208e-05	0.471	0.16048020540540547	0.0472373	-4.52877	18	43	13	3UTR		0	0
hsa-miR-760	NM_001352769	ARL17B	CGGCTCTGGGTCTGTGGGGA#TCCCCACACCACCTCAGCTT#.((((..((...((((((((#))))))))...))..)))).	1795	1815	1	-22.2	0	0.00628539	0.574	0.024582724999999986	1.3943	-14.6521	14	20	8	3UTR		0	0
hsa-miR-760	NM_001353114	GOSR2	CGGCTCTGGGTCTGTGGGGA#CTCCATGGCCAGGGGCTGG#(((((((.((((.((((((.#)))))))))).))))))).	3361	3380	1	-25	1	1.91024e-06	0.397	0.21470084285714286	0.23276795400000003	-7.54034	17	19	10	3UTR		0	1
hsa-miR-760	NM_001353115	GOSR2	CGGCTCTGGGTCTGTGGGGA#CTCCATGGCCAGGGGCTGG#(((((((.((((.((((((.#)))))))))).))))))).	3220	3239	1	-25	1	1.91024e-06	0.397	0.21470084285714286	0.23276795400000003	-7.54034	17	19	10	3UTR		0	1
hsa-miR-760	NM_001353116	GOSR2	CGGCTCTGGGTCTGTGGGGA#CTCCATGGCCAGGGGCTGG#(((((((.((((.((((((.#)))))))))).))))))).	1370	1389	1	-25	1	1.91024e-06	0.397	-0.168762	0.25943836975000006	-7.54034	17	19	10	3UTR		0	1
hsa-miR-760	NM_001353120	CEP63	CGGCTCTGGGTCTGTGGGGA#TCCCCCTTGCAGACCTGCACTCTGGCATCCTCTCCTGAGCA#..((((((((((((((((((#)))))...)))))))))...................)))).	4072	4113	1	-23.6	1	0.000662713	0.426	0	0	-4.957	18	41	9	3UTR		0	0
hsa-miR-760	NM_001353196	POMT1	CGGCTCTGGGTCTGTGGGGA#CCTCAGCAGACCAGGGCCT#.((((((.(((((((((((.#))))).)))))))))))).	2590	2609	1	-28.6	1	4.791035e-05	0.353	0	0	-6.10696	17	19	12	3UTR		0	0
hsa-miR-760	NM_001353196	POMT1	CGGCTCTGGGTCTGTGGGGA#CCACGAGCCAGGGCTGG#(((((((((.((.((((...#)))))).))))))))).	2758	2775	1	-26.5	1	1.959112e-05	0.412	0	0	-6.46921	15	17	9	3UTR		0	0
hsa-miR-760	NM_001353200	POMT1	CGGCTCTGGGTCTGTGGGGA#CCTCAGCAGACCAGGGCCT#.((((((.(((((((((((.#))))).)))))))))))).	2274	2293	1	-28.6	1	4.791035e-05	0.353	0	0	-6.10696	17	19	12	3UTR		0	0
hsa-miR-760	NM_001353200	POMT1	CGGCTCTGGGTCTGTGGGGA#CCACGAGCCAGGGCTGG#(((((((((.((.((((...#)))))).))))))))).	2442	2459	1	-26.5	1	1.959112e-05	0.412	0	0	-6.46921	15	17	9	3UTR		0	0
hsa-miR-760	NM_001353214	DYM	CGGCTCTGGGTCTGTGGGGA#TCCTCACGGGCCCCTTCACAGTCTAGATAAGGAGCCT#.(((((((((((((((((((#))))))))))))).................)))))).	3778	3815	1	-31.8	1	0.00147445	0.559	0	0	-3.79332	19	37	13	3UTR		0	0
hsa-miR-760	NM_001353345	SETD1B	CGGCTCTGGGTCTGTGGGGA#TCCCCAGAGGCCTGGGGCA#..(((((((((((.((((((#)))))).))))))))))).	6800	6819	1	-32.2	1	5.064487e-07	0.324	0.6107780727272727	0.0949121	-5.81384	17	19	11	3UTR		0	0
hsa-miR-760	NM_001353418	GRAPL	CGGCTCTGGGTCTGTGGGGA#CCCTGCTGGGCTCAGGCCC#.(((.((((((((((((((.#)))))).))))))))))).	712	731	1	-26.7	0	1.882542e-08	0.353	-0.27104	0.3767152737499999	-7.91236	17	19	11	3UTR		0	0
hsa-miR-760	NM_001353418	GRAPL	CGGCTCTGGGTCTGTGGGGA#TCCGTACCCAGGCCGAGGTGTCCGAGGCCCAGGCTGA#((((.((((((((.((((.(#.).)))))))))))))))).	460	497	1	-24.4	0	0.000262471	0.382	-0.319799	-0.169758	-8.91345	17	20	16	3UTR		0	0
hsa-miR-760	NM_001353441	SEC14L6	CGGCTCTGGGTCTGTGGGGA#TCCCCAGGGAGGCATCAGGGCCGA#(((((((((((((.((((((#))))))...)))).))))))))).	2388	2412	1	-30	1	0.000379536	0.412	0	0	-4.79441	19	24	9	3UTR		0	0
hsa-miR-760	NM_001353443	SEC14L6	CGGCTCTGGGTCTGTGGGGA#TCCCCAGGGAGGCATCAGGGCCGA#(((((((((((((.((((((#))))))...)))).))))))))).	2218	2242	1	-30	1	0.000379536	0.412	2.172951714285714	1.2236	-4.79441	19	24	9	3UTR		0	0
hsa-miR-760	NM_001353803	ZNF875	CGGCTCTGGGTCTGTGGGGA#TCCCCTATTCTGAGCCCATAAAAGACCCAGACTCAGCTGC#((((((((((((((((((..#.)))))...)))))))))....)))).	2636	2676	1	-26.3	1	0.00173104	0.456	-0.425734	-0.164791	-3.93757	18	27	9	3UTR		0	0
hsa-miR-760	NM_001353869	TTC23	CGGCTCTGGGTCTGTGGGGA#TCCCAGACCCAGGCCT#.(((.(((((((((.(((..#))))))))))))))).	2935	2951	1	-27.7	0	0.000460345	0.441	0.2435908111111111	1.2159704737499997	-8.64781	15	16	15	3UTR		0	0
hsa-miR-760	NM_001353869	TTC23	CGGCTCTGGGTCTGTGGGGA#TCTGCAGGCCCGGAAGAGAGCCC#.(((((((((((((((((..#))))))))))).....)))))).	3235	3258	1	-26.7	1	0.000172	0.441	1.6195258636363632	1.3175274499999998	-3.79332	17	23	11	3UTR		0	0
hsa-miR-760	NM_001353916	ST6GAL1	CGGCTCTGGGTCTGTGGGGA#TCCCTGTAGCCAGACAGTTTATGAGCCCAGAGCCT#.(((((((((((((((((((#)))))))))...............)))))))))).	1602	1637	1	-28	1	0.0198884	0.456	0	0	-3.79332	19	35	10	3UTR		0	0
hsa-miR-760	NM_001353916	ST6GAL1	CGGCTCTGGGTCTGTGGGGA#TTCCTAGACCCAGGGCTC#.(((((((((((((.((((.#))))))))))))))))).	2998	3016	1	-27.5	1	1.952682e-05	0.412	0	0	-4.52877	17	18	17	3UTR		0	0
hsa-miR-760	NM_001353921	ARHGEF9	CGGCTCTGGGTCTGTGGGGA#TTTCCGCATGGCCCTGAGCTC#.(((((.(((((((((((((#)))))))).))))).))))).	4242	4263	1	-26.6	0	0.0077157	0.529	5.68964	5.069254482750001	-5.33701	18	21	8	3UTR		0	0
hsa-miR-760	NM_001353921	ARHGEF9	CGGCTCTGGGTCTGTGGGGA#TCCCAGGACATTTGGGGCAAGTGAGTTAGGGGCCCAGGGGCA#.(.((((((((((.((((((#))))......................)).)))))))))).).	3126	3168	1	-24.1	0	2.6228e-05	0.456	3.9024943999999993	4.830718125000001	-6.2077	17	42	10	3UTR		0	0
hsa-miR-760	NM_001353923	ARHGEF9	CGGCTCTGGGTCTGTGGGGA#TTTCCGCATGGCCCTGAGCTC#.(((((.(((((((((((((#)))))))).))))).))))).	4202	4223	1	-26.6	0	0.0077157	0.529	0	0	-5.33701	18	21	8	3UTR		0	0
hsa-miR-760	NM_001353923	ARHGEF9	CGGCTCTGGGTCTGTGGGGA#TCCCAGGACATTTGGGGCAAGTGAGTTAGGGGCCCAGGGGCA#.(.((((((((((.((((((#))))......................)).)))))))))).).	3086	3128	1	-24.1	0	2.6228e-05	0.456	0	0	-6.2077	17	42	10	3UTR		0	0
hsa-miR-760	NM_001353924	ARHGEF9	CGGCTCTGGGTCTGTGGGGA#TTTCCGCATGGCCCTGAGCTC#.(((((.(((((((((((((#)))))))).))))).))))).	4783	4804	1	-26.6	0	0.0077157	0.529	4.803344285714287	3.47353	-5.33701	18	21	8	3UTR		0	0
hsa-miR-760	NM_001353927	ARHGEF9	CGGCTCTGGGTCTGTGGGGA#TTTCCGCATGGCCCTGAGCTC#.(((((.(((((((((((((#)))))))).))))).))))).	4820	4841	1	-26.6	0	0.0077157	0.529	4.803344285714287	3.47353	-5.33701	18	21	8	3UTR		0	0
hsa-miR-760	NM_001353954	SCN1A	CGGCTCTGGGTCTGTGGGGA#CCCTATGGAGCCAAGCTA#.((((.(((.(((((((((.#))))))))).))))))).	12828	12846	1	-24.1	0	3.289021e-05	0.559	0.9799718111111111	1.47622	-6.93679	16	18	9	3UTR		0	0
hsa-miR-760	NM_001353957	SCN1A	CGGCTCTGGGTCTGTGGGGA#CCCTATGGAGCCAAGCTA#.((((.(((.(((((((((.#))))))))).))))))).	12688	12706	1	-24.1	0	3.289021e-05	0.559	0.9799718111111111	1.47622	-6.93679	16	18	9	3UTR		0	0
hsa-miR-760	NM_001353967	STAMBP	CGGCTCTGGGTCTGTGGGGA#TCCCTAAGACCCAGAGCA#..(((((((((((.((((((#))))))))))))))))).	5120	5138	1	-31.4	1	0.0474372	0.588	0	0	-5.81384	17	18	17	3UTR		0	0
hsa-miR-760	NM_001353967	STAMBP	CGGCTCTGGGTCTGTGGGGA#TCCTGCTGCAGCCCAGAGCA#..((((((((.(((((((((#)))..)))))))))))))).	2840	2860	1	-26.5	1	1.918348e-06	0.426	0	0	-7.78178	17	20	14	3UTR		0	0
hsa-miR-760	NM_001353968	STAMBP	CGGCTCTGGGTCTGTGGGGA#TCCCTAAGACCCAGAGCA#..(((((((((((.((((((#))))))))))))))))).	5088	5106	1	-31.4	1	0.0474372	0.588	0	0	-5.81384	17	18	17	3UTR		0	0
hsa-miR-760	NM_001353968	STAMBP	CGGCTCTGGGTCTGTGGGGA#TCCTGCTGCAGCCCAGAGCA#..((((((((.(((((((((#)))..)))))))))))))).	2808	2828	1	-26.5	1	1.918348e-06	0.426	0	0	-7.78178	17	20	14	3UTR		0	0
hsa-miR-760	NM_001353969	STAMBP	CGGCTCTGGGTCTGTGGGGA#TCCCTAAGACCCAGAGCA#..(((((((((((.((((((#))))))))))))))))).	5070	5088	1	-31.4	1	0.0474372	0.588	0	0	-5.81384	17	18	17	3UTR		0	0
hsa-miR-760	NM_001353969	STAMBP	CGGCTCTGGGTCTGTGGGGA#TCCTGCTGCAGCCCAGAGCA#..((((((((.(((((((((#)))..)))))))))))))).	2790	2810	1	-26.5	1	1.918348e-06	0.426	0	0	-7.78178	17	20	14	3UTR		0	0
hsa-miR-760	NM_001353970	STAMBP	CGGCTCTGGGTCTGTGGGGA#TCCCTAAGACCCAGAGCA#..(((((((((((.((((((#))))))))))))))))).	5250	5268	1	-31.4	1	0.0474372	0.588	0	0	-5.81384	17	18	17	3UTR		0	0
hsa-miR-760	NM_001353970	STAMBP	CGGCTCTGGGTCTGTGGGGA#TCCTGCTGCAGCCCAGAGCA#..((((((((.(((((((((#)))..)))))))))))))).	2970	2990	1	-26.5	1	1.918348e-06	0.426	0	0	-7.78178	17	20	14	3UTR		0	0
hsa-miR-760	NM_001353972	STAMBP	CGGCTCTGGGTCTGTGGGGA#TCCCTAAGACCCAGAGCA#..(((((((((((.((((((#))))))))))))))))).	4799	4817	1	-31.4	1	0.0474372	0.588	0	0	-5.81384	17	18	17	3UTR		0	0
hsa-miR-760	NM_001353972	STAMBP	CGGCTCTGGGTCTGTGGGGA#TCCTGCTGCAGCCCAGAGCA#..((((((((.(((((((((#)))..)))))))))))))).	2519	2539	1	-26.5	1	1.918348e-06	0.426	0	0	-7.78178	17	20	14	3UTR		0	0
hsa-miR-760	NM_001353974	STAMBP	CGGCTCTGGGTCTGTGGGGA#TCCCTAAGACCCAGAGCA#..(((((((((((.((((((#))))))))))))))))).	5676	5694	1	-31.4	1	0.0474372	0.588	0	0	-5.81384	17	18	17	3UTR		0	0
hsa-miR-760	NM_001353974	STAMBP	CGGCTCTGGGTCTGTGGGGA#TCCTGCTGCAGCCCAGAGCA#..((((((((.(((((((((#)))..)))))))))))))).	3396	3416	1	-26.5	1	1.918348e-06	0.426	0	0	-7.78178	17	20	14	3UTR		0	0
hsa-miR-760	NM_001354065	ENOSF1	CGGCTCTGGGTCTGTGGGGA#CCACAGGGCCAGAAAACCT#.((.(((((.(((((((...#))))))).)))))...)).	4511	4530	1	-23.5	0	0.00156037	0.574	3.311555714285714	4.53029	-8.06785	14	19	7	3UTR		0	0
hsa-miR-760	NM_001354169	KCNJ5	CGGCTCTGGGTCTGTGGGGA#TCTCACAGACCCCTCCAGGGGCTGA#(((((((((((((((((((.#)))))))))))).....))))))).	2050	2075	1	-30.2	1	3.697964e-07	0.456	-0.485685	-0.391094	-3.93757	19	25	12	3UTR		0	1
hsa-miR-760	NM_001354169	KCNJ5	CGGCTCTGGGTCTGTGGGGA#CCCCAGAGAGCTGAGCCGT#((((((.((.(((.(((((.#))))).))).)))))))).	4921	4940	1	-29.5	0	0.00181539	0.456	0.1380505833333333	-0.182283	-7.58061	16	19	8	3UTR		0	1
hsa-miR-760	NM_001354169	KCNJ5	CGGCTCTGGGTCTGTGGGGA#TCCCTGCCTGGCCCGAGCCC#.(((((.(((((.(((((((#)))))))..)))))))))).	4398	4418	1	-28.7	0	0.000522993	0.324	-0.318056	-0.556684	-6.62614	17	20	10	3UTR		0	1
hsa-miR-760	NM_001354546	UBE3A	CGGCTCTGGGTCTGTGGGGA#TCCCACCCTTCCATGAGCCA#.(((((((((...((((((.#))))))...)))).))))).	5985	6005	1	-24.4	1	0.0373421	0.515	0	0	-11.254	15	20	6	3UTR		0	0
hsa-miR-760	NM_001354705	KIF5A	CGGCTCTGGGTCTGTGGGGA#TCCCTTTCAGAGCCAGGGTCA#.((((((((.((((.(((((#)))))..)))).)))))))).	5343	5364	1	-28.9	1	1.227855e-05	0.353	1.54781	0.907725	-5.77128	17	21	8	3UTR		0	0
hsa-miR-760	NM_001354750	ZBTB16	CGGCTCTGGGTCTGTGGGGA#CCCTGCAGACCCCAGTAGGGAGGTATGGGGAGAGCTC#.((((((((((((((((((.#))))))))))))..................)))))).	5572	5609	1	-29.5	1	0.00103403	0.382	0	0	-3.79332	18	37	12	3UTR		1	0
hsa-miR-760	NM_001354751	ZBTB16	CGGCTCTGGGTCTGTGGGGA#CCCTGCAGACCCCAGTAGGGAGGTATGGGGAGAGCTC#.((((((((((((((((((.#))))))))))))..................)))))).	5193	5230	1	-29.5	1	0.00103403	0.382	0	0	-3.79332	18	37	12	3UTR		1	0
hsa-miR-760	NM_001354752	ZBTB16	CGGCTCTGGGTCTGTGGGGA#CCCTGCAGACCCCAGTAGGGAGGTATGGGGAGAGCTC#.((((((((((((((((((.#))))))))))))..................)))))).	5053	5090	1	-29.5	1	0.00103403	0.382	0	0	-3.79332	18	37	12	3UTR		1	0
hsa-miR-760	NM_001354758	ADD1	CGGCTCTGGGTCTGTGGGGA#CCCAACAGGCCCTTGGTAGAGCTGG#(((((((((((((((.(((.#))).)))))))).....))))))).	3648	3673	1	-29.7	1	5.985949e-05	0.397	-0.663958	-0.195104	-4.17062	18	25	8	3UTR		0	0
hsa-miR-760	NM_001354781	CASP3	CGGCTCTGGGTCTGTGGGGA#TCCAGCCGGAGGCCAGAGCTGA#(((((((.(((((.((((((#)))..))).)))))))))))).	2052	2074	1	-26	1	6.175723e-07	0.309	0.5469283142857143	2.2911627724999994	-7.10805	18	22	12	3UTR		0	1
hsa-miR-760	NM_001354782	CASP3	CGGCTCTGGGTCTGTGGGGA#TCCAGCCGGAGGCCAGAGCTGA#(((((((.(((((.((((((#)))..))).)))))))))))).	2219	2241	1	-26	1	6.175723e-07	0.309	1.3126191428571428	1.56321	-7.10805	18	22	12	3UTR		0	1
hsa-miR-760	NM_001354840	CXCL8	CGGCTCTGGGTCTGTGGGGA#AGGCCAAGGGCCA#.((((((.(((((.......#))))).)))))).	1109	1122	1	-18.2	1	2.821715e-05	0.618	0.152543	-0.145211	-7.9323	11	13	6	3UTR		0	0
hsa-miR-760	NM_001354924	IRF1	CGGCTCTGGGTCTGTGGGGA#CCCCTCAAGCCCCAGCAGCCCTCAACAGGCCCAGGGAGGG#(..((((((((((((((((.#.))))).)))))))))))..).	1791	1831	1	-29	0	1.213877e-06	0.412	0	0	-6.65879	17	22	11	3UTR		0	0
hsa-miR-760	NM_001354925	IRF1	CGGCTCTGGGTCTGTGGGGA#CCCCTCAAGCCCCAGCAGCCCTCAACAGGCCCAGGGAGGG#(..((((((((((((((((.#.))))).)))))))))))..).	1728	1768	1	-29	0	1.213877e-06	0.412	0	0	-6.65879	17	22	11	3UTR		0	0
hsa-miR-760	NM_001354983	DDR2	CGGCTCTGGGTCTGTGGGGA#TCCTGGGGAAGTGATGGGGCATGGGCCCAGAGCTGG#((((((((((((((((....#.)))))))))))))))).	9741	9777	1	-30.1	1	3.404926e-05	0.426	0.0795216	-0.328957	-3.93757	16	18	16	3UTR		0	0
hsa-miR-760	NM_001355003	MMP24OS	CGGCTCTGGGTCTGTGGGGA#CCCCAATAACCCTGGGCCCCCAGGGCCA#.(((((((((..(.(((((.#.))))).)..))))))))).	863	891	1	-26.5	1	2.114563e-09	0.382	0.0794304	-0.0874744	-10.8217	15	20	9	3UTR		0	0
hsa-miR-760	NM_001355004	MMP24OS	CGGCTCTGGGTCTGTGGGGA#CCCCAATAACCCTGGGCCCCCAGGGCCA#.(((((((((..(.(((((.#.))))).)..))))))))).	826	854	1	-26.5	1	2.114563e-09	0.382	0.0479204	-0.0254391	-10.8217	15	20	9	3UTR		0	0
hsa-miR-760	NM_001355247	UBE2L5	CGGCTCTGGGTCTGTGGGGA#TCCTACCAGAACCCAGGGTTT#.((((((((((((((((((.#)))))).))).))))))))).	1755	1776	1	-25	1	0.00331893	0.588	-0.0154739	0.150239	-3.79332	18	21	9	3UTR		0	0
hsa-miR-760	NM_001355529	EFCAB10	CGGCTCTGGGTCTGTGGGGA#CTACACAGGTGCAGAGTTGC#((((((((.(((((((.((.#)).))))))).)))))))).	756	776	1	-21.5	1	0.00253752	0.676	0.151908	1.68694	-4.99396	17	20	8	3UTR		0	0
hsa-miR-760	NM_001356338	B3GALT5	CGGCTCTGGGTCTGTGGGGA#CCCCTCGGGCTCAGAGCCC#.(((((((((((((.((((.#)))).))))))))))))).	2414	2433	1	-34.6	1	2.357643e-07	0.382	-0.446984	-0.484536	-4.52877	17	19	13	3UTR		0	0
hsa-miR-760	NM_001358406	CCDC163	CGGCTCTGGGTCTGTGGGGA#TCCCCAGAGGAGCACCCTTTCTAACCTGGAGCCC#.((((((((((((.((((((#)))))).))..............)))))))))).	851	885	1	-28.5	1	0.00112004	0.426	-0.253855	-0.0772525	-4.65016	18	34	10	3UTR		0	0
hsa-miR-760	NM_001358406	CCDC163	CGGCTCTGGGTCTGTGGGGA#CTCCATGCCCAGAGTCT#.((((((((((..((((((.#)))))))))))))))).	897	914	1	-26.8	1	0.00521173	0.441	0.24408661999999998	-0.178687	-8.42926	16	17	16	3UTR		0	0
hsa-miR-760	NM_001358531	MOCS1	CGGCTCTGGGTCTGTGGGGA#TCACCCATGGCCCACCCAGGCCTGGAGCTGG#((((((((((((((.((((.#.)).)))))))))))))))).	1841	1872	1	-31.1	1	8.35244e-08	0.382	-0.457148	-0.096098	-4.67302	18	21	16	3UTR		1	1
hsa-miR-760	NM_001358534	MOCS1	CGGCTCTGGGTCTGTGGGGA#TCACCCATGGCCCACCCAGGCCTGGAGCTGG#((((((((((((((.((((.#.)).)))))))))))))))).	2013	2044	1	-31.1	1	8.35244e-08	0.382	-0.234552	-0.0711673	-4.67302	18	21	16	3UTR		1	1
hsa-miR-760	NM_001359	DECR1	CGGCTCTGGGTCTGTGGGGA#TCCCCATTGCCCAAGTTGA#(((((.(((((..(((((((#))))))).)))))))))).	1993	2012	1	-24.1	0	0.184074	0.529	-0.769731	0.0454988	-10.4745	17	19	10	3UTR		0	0
hsa-miR-760	NM_001359084	CD24	CGGCTCTGGGTCTGTGGGGA#CCCCCAGATCCAAGCATCCTGAGCA#..((((((((((((.((((.#))))))))))))........)))).	995	1020	1	-25.4	1	0.0301785	0.588	0.8631056154999998	0.288387	-5.69245	16	25	12	3UTR		0	0
hsa-miR-760	NM_001360452	PCMT1	CGGCTCTGGGTCTGTGGGGA#TCTTCAAAGAGGCACAGAGCCA#.(((((((.((((.((((((#))))))...)))).))))))).	1048	1070	1	-22.8	1	9.151109e-05	0.618	1.1007875714285715	1.99299	-5.70655	17	22	7	3UTR		0	0
hsa-miR-760	NM_001360456	PCMT1	CGGCTCTGGGTCTGTGGGGA#TCTTCAAAGAGGCACAGAGCCA#.(((((((.((((.((((((#))))))...)))).))))))).	1001	1023	1	-22.8	1	9.151109e-05	0.618	1.1007875714285715	1.99299	-5.70655	17	22	7	3UTR		0	0
hsa-miR-760	NM_001362495	CEACAM4	CGGCTCTGGGTCTGTGGGGA#CCCTGGGTGGGCCCAGAGCCT#.((((((((((((.(((((.#)))))...)))))))))))).	969	990	1	-31.2	1	1.814477e-08	0.368	0	0	-4.65016	17	21	12	3UTR		0	0
hsa-miR-760	NM_001362819	PSD3	CGGCTCTGGGTCTGTGGGGA#CCCACTGAGACCTAGAGCTT#.(((((((((((((((((..#)))))..)))))))))))).	4857	4877	1	-30.1	1	0.00332657	0.588	0	0	-3.79332	17	20	12	3UTR		1	1
hsa-miR-760	NM_001363046	BIN3	CGGCTCTGGGTCTGTGGGGA#TCCTCCAGCCCTGGCAGGCCCTCAGCCA#.((((..((((((((.(((.#.))).))))))))..)))).	1239	1267	1	-29.9	0	8.244917e-06	0.338	0	0	-7.47102	15	20	8	3UTR		0	0
hsa-miR-760	NM_001363059	MTUS1	CGGCTCTGGGTCTGTGGGGA#TTTCCAGAGCCCCAGAGCCA#.(((((((((.((.((((((#)))))).)).))))))))).	5071	5091	1	-29.9	1	0.000786227	0.544	0	0	-7.47494	17	20	9	3UTR		1	1
hsa-miR-760	NM_001363059	MTUS1	CGGCTCTGGGTCTGTGGGGA#TCTCCACCATCCAGAGCCA#.((((((((((..(((((((#))))))).)))))))))).	4991	5010	1	-29.1	1	0.170482	0.559	0	0	-8.42926	17	19	10	3UTR		1	1
hsa-miR-760	NM_001363062	MTUS1	CGGCTCTGGGTCTGTGGGGA#TTTCCAGAGCCCCAGAGCCA#.(((((((((.((.((((((#)))))).)).))))))))).	4909	4929	1	-29.9	1	0.000786227	0.544	0	0	-7.47494	17	20	9	3UTR		1	1
hsa-miR-760	NM_001363062	MTUS1	CGGCTCTGGGTCTGTGGGGA#TCTCCACCATCCAGAGCCA#.((((((((((..(((((((#))))))).)))))))))).	4829	4848	1	-29.1	1	0.170482	0.559	0	0	-8.42926	17	19	10	3UTR		1	1
hsa-miR-760	NM_001363177	TMEM68	CGGCTCTGGGTCTGTGGGGA#CCCCTCATTCCCTTCATGACCTTGGGCA#..((((.(((((((.(((((#.))))).)).))))).)))).	1225	1253	1	-23.7	0	0.00070139	0.515	0	0	-7.23614	16	21	5	3UTR		0	0
hsa-miR-760	NM_001363309	PSRC1	CGGCTCTGGGTCTGTGGGGA#CCCAGGGACAGGAGGAAGAGATGCCACCAGGGCTGG#(((((((((((((.((((..#)))).)))).................))))))))).	1295	1331	1	-27.1	1	5.108257e-05	0.397	0	0	-4.79441	17	36	9	3UTR		0	0
hsa-miR-760	NM_001363460	CALN1	CGGCTCTGGGTCTGTGGGGA#TCCCCATCCCTACTCCCAGCCCCTTCTCCCAGGGTCCAGAGCCA#.(((((((((.((.((((((#.)).)))).))))))))))).	4361	4405	1	-29.4	1	3.005173e-07	0.456	0	0	-7.47494	17	21	11	3UTR		0	0
hsa-miR-760	NM_001363460	CALN1	CGGCTCTGGGTCTGTGGGGA#TCCCCATGGAGCTAAGAGTCCGT#(((((((((.((((((((((#)))))))))).))).))).))).	5373	5396	1	-28.6	1	0.00016888	0.5	0	0	-5.18008	19	23	10	3UTR		0	0
hsa-miR-760	NM_001363462	TMEM120A	CGGCTCTGGGTCTGTGGGGA#CCCTCAATAAAGAGAGGCCCAGAGGTGG#((.((((((((((.(((((.#))))........).)))))))))).)).	1255	1283	1	-26.2	0	6.974705e-06	0.368	0	0	-6.35195	17	28	10	3UTR		0	0
hsa-miR-760	NM_001363466	FAM126A	CGGCTCTGGGTCTGTGGGGA#TCCTCATGGAATAGAGCCT#.(((((((..((((((((((#)))))))))).))))))).	11474	11493	1	-25.5	1	0.000253715	0.574	0	0	-6.09222	17	19	10	3UTR		0	0
hsa-miR-760	NM_001363466	FAM126A	CGGCTCTGGGTCTGTGGGGA#TCCCAGACTACCCAGGGCA#..(((((((((.(.(((((.#))))).)..))))))))).	5232	5251	1	-24.8	1	0.00043712	0.485	0	0	-9.16064	15	19	9	3UTR		0	0
hsa-miR-760	NM_001363501	TCF7L2	CGGCTCTGGGTCTGTGGGGA#TCCCTGGCCGGGACCCAGCCCCAGCCGC#(((((((((((((..(((((#))))).....))))))))....))))).	2240	2268	1	-27.2	1	1.680669e-05	0.382	0	0	-5.52986	18	28	8	3UTR		0	0
hsa-miR-760	NM_001363501	TCF7L2	CGGCTCTGGGTCTGTGGGGA#CCCTTAGGACCCGGACTGA#(((.(((((((((..((((.#))))..)))))))))))).	3357	3376	1	-26.5	0	0.00167461	0.456	0	0	-8.56189	16	19	12	3UTR		0	0
hsa-miR-760	NM_001363511	MARCOL	CGGCTCTGGGTCTGTGGGGA#CCAGGAATGGAAGCCAGAGCCA#.((((((((.(((((..((.#))....)))))..)))))))).	1182	1204	1	-22.1	1	0.000111567	0.559	0	0	-5.26888	15	22	8	3UTR		0	0
hsa-miR-760	NM_001363523	OGDH	CGGCTCTGGGTCTGTGGGGA#CCCCACAGGCCACACGCTGCCC#.(((.((((((((((((((.#))))))))))).)).)..))).	3335	3357	1	-28.9	0	4.092105e-05	0.368	0	0	-7.91236	17	22	11	3UTR		0	0
hsa-miR-760	NM_001363544	ZDHHC6	CGGCTCTGGGTCTGTGGGGA#TCTCCAGAGACTTTTGAGCTGT#((((((.((((((.((((((#)))))).))))))..)))))).	2194	2216	1	-26.6	0	0.000485338	0.603	0	0	-6.3381	18	22	6	3UTR		0	0
hsa-miR-760	NM_001363568	UCK2	CGGCTCTGGGTCTGTGGGGA#TCCCCGCCTCACTTGGGCTTGGAGCTGG#((((((((((((((((((((#))))))).......))))))))))))).	4261	4289	1	-29.7	1	1.560554e-05	0.397	0	0	-3.93757	20	28	13	3UTR		0	0
hsa-miR-760	NM_001363568	UCK2	CGGCTCTGGGTCTGTGGGGA#TCCCCTGGCTCCAGAGCCA#.(((((((((((...(((((#))))).))).)))))))).	3848	3867	1	-29.1	1	8.031626e-06	0.456	0	0	-6.67474	16	19	8	3UTR		0	0
hsa-miR-760	NM_001363568	UCK2	CGGCTCTGGGTCTGTGGGGA#TCCCCCAGACTCAGCACCA#.((..(((((((((.(((((#))))))))))))))..)).	2890	2909	1	-27.6	0	0.163512	0.456	0	0	-11.6798	16	19	14	3UTR		0	0
hsa-miR-760	NM_001363573	ST3GAL3	CGGCTCTGGGTCTGTGGGGA#TCCATAGGACTACCGCAGGCCCGGACTCACCAACTTGCCA#.((((((((((((((((...#.)))))))))))))...........))).	1935	1975	1	-28.1	1	0.0200198	0.456	0	0	-3.79332	16	29	13	3UTR		0	0
hsa-miR-760	NM_001363583	MIGA1	CGGCTCTGGGTCTGTGGGGA#TTCCCACAGAAAACTCAGCCCAGTGGG#(.((((((((((((((((((#))))))))))...)))))...))).).	3529	3556	1	-23.4	1	0.000387026	0.632	0	0	-5.10125	19	27	10	3UTR		0	0
hsa-miR-760	NM_001363587	CYP4A11	CGGCTCTGGGTCTGTGGGGA#TTCCAGAGCTCGGGGCCT#.(((((((((.((.(((((.#))))).))))))))))).	1949	1967	1	-24.8	1	0.00113967	0.471	0	0	-7.47494	16	18	11	3UTR		0	0
hsa-miR-760	NM_001363610	MOG	CGGCTCTGGGTCTGTGGGGA#CCTACAGAATACTAGCCAGAGCTC#.((((((((.((((((((..#)))))))......).)))))))).	1864	1888	1	-24.1	1	0.024763	0.456	0	0	-5.03583	16	24	8	3UTR		0	0
hsa-miR-760	NM_001363613	MANSC1	CGGCTCTGGGTCTGTGGGGA#TTCCCACAAGGCCCATTGAGTTATGAGCCC#.(((((((((((((((((((#)))))))).)))))).........))))).	4214	4244	1	-29.2	1	0.00670168	0.515	0	0	-3.79332	19	30	8	3UTR		0	0
hsa-miR-760	NM_001363626	MSX2	CGGCTCTGGGTCTGTGGGGA#CCTCACAGAGACCCAGGTCA#.(((.((((((((((((((.#)))))))..)))))))))).	646	666	1	-27.4	0	0.000301755	0.471	0	0	-7.91236	17	20	10	3UTR		0	0
hsa-miR-760	NM_001363652	NPR3	CGGCTCTGGGTCTGTGGGGA#CCCCATGGTTTGGGGCTA#.(((((((((.((((((((.#))))))))))))))))).	4690	4708	1	-23.1	1	0.000184753	0.588	0	0	-6.6181	17	18	17	3UTR		0	0
hsa-miR-760	NM_001363652	NPR3	CGGCTCTGGGTCTGTGGGGA#CCTTACTCTCTCTAGAGCTGG#((((((((((...((((((.#))))))...).))))))))).	1460	1481	1	-22.7	1	0.00195857	0.529	0	0	-11.3983	16	21	9	3UTR		0	0
hsa-miR-760	NM_001363657	MAPK10	CGGCTCTGGGTCTGTGGGGA#CCCAACAGTTGGACCAGAGCCT#.((((((((..((((.(((.#))).)))).....)))))))).	5344	5366	1	-26.6	1	7.877814e-05	0.515	0	0	-8.09365	15	22	8	3UTR		0	0
hsa-miR-760	NM_001363660	PSPC1	CGGCTCTGGGTCTGTGGGGA#TCCCTCATAGCCCACAATTTTGGGTCA#.(((((((((.(((((((((#)))).))))))))).......))))).	3915	3942	1	-22.8	1	7.03645e-06	0.632	0	0	-6.6181	18	27	9	3UTR		0	0
hsa-miR-760	NM_001363669	CALM1	CGGCTCTGGGTCTGTGGGGA#TGCCCACAGCCCAGCATTGGGTTTCCCTCCCAAGGCCC#.(((((((((.(((((((.(#).))))))))))))...................)))).	1574	1612	1	-26.1	1	0.00604134	0.382	0	0	-6.6181	17	38	12	3UTR		0	0
hsa-miR-760	NM_001363678	YKT6	CGGCTCTGGGTCTGTGGGGA#TTCCCGCAGAGGGCAGGGCCC#.(((((((..((((((((((#))))))))))...))))))).	1268	1289	1	-29	1	6.987787e-07	0.426	0	0	-6.09222	17	21	10	3UTR		0	0
hsa-miR-760	NM_001363692	SYNE3	CGGCTCTGGGTCTGTGGGGA#CTCCATCAGTCCCAGGGCCC#.(((((((((.((((((((.#))))).))).))))))))).	3017	3037	1	-31.4	1	0.00172138	0.382	0	0	-6.6181	17	20	9	3UTR		0	0
hsa-miR-760	NM_001363695	PPT1	CGGCTCTGGGTCTGTGGGGA#TTTCCACAGGCCTCAGGA#....((((((((((((((((#)))))))))))).)))).	2333	2351	1	-23.5	0	0.00229649	0.603	0	0	-9.54656	16	18	12	3UTR		0	0
hsa-miR-760	NM_001363721	AIG1	CGGCTCTGGGTCTGTGGGGA#TCTCCCAGAGGCCATAGGAGCTGG#(((((((.(((((.((((((#)).)))).)))))...))))))).	2101	2125	1	-27.9	1	1.507545e-07	0.456	0	0	-7.10805	18	24	7	3UTR		0	0
hsa-miR-760	NM_001363730	DAPK2	CGGCTCTGGGTCTGTGGGGA#CTCCACAGAATCCAGAATTGCTGA#(((((((((((((((((((.#))))))))).))))))...)))).	1787	1811	1	-28.1	1	0.00165945	0.515	0	0	-3.93757	19	24	9	3UTR		0	0
hsa-miR-760	NM_001363731	TM9SF4	CGGCTCTGGGTCTGTGGGGA#CCCTGGACCTGGGGCCA#.((((((((((((..((((.#)))))))))))))))).	3043	3060	1	-27.6	1	0.000207117	0.5	0	0	-5.38561	16	17	16	3UTR		0	0
hsa-miR-760	NM_001363733	SAMHD1	CGGCTCTGGGTCTGTGGGGA#TCTCTGCAGAGGCCAGTGGCTGT#(((((((((.((((((((((#))))))))))..)))).))))).	2440	2463	1	-25.2	1	8.404964e-05	0.471	0	0	-5.18008	19	23	10	3UTR		0	0
hsa-miR-760	NM_001363744	MSR1	CGGCTCTGGGTCTGTGGGGA#CCCATCCCCAGGGCCA#.(((((((((...(((((..#))))).))))))))).	2470	2486	1	-26.9	1	0.000950113	0.515	0	0	-11.254	14	16	9	3UTR		0	0
hsa-miR-760	NM_001363744	MSR1	CGGCTCTGGGTCTGTGGGGA#CCACTATGGACCAGGGAGCTT#.((((((.(((((((((((.#)).)))))))))..)))))).	2034	2055	1	-24.3	1	0.00148979	0.603	0	0	-6.10696	17	21	9	3UTR		0	0
hsa-miR-760	NM_001363763	CDKN2A	CGGCTCTGGGTCTGTGGGGA#CCTCGCAGCCTCCGGAAGCTGT#((((((((((.((((((((.#)))))))).).))))).)))).	1149	1171	1	-26	1	0.00031345	0.485	0	0	-6.76235	18	22	8	3UTR		0	0
hsa-miR-760	NM_001363774	ZNF442	CGGCTCTGGGTCTGTGGGGA#CCATCACAGGCCTGCCT#.(((...((((((((((((.#)).))))))))))))).	2256	2273	1	-22.4	0	0.0139495	0.529	0	0	-11.357	15	17	13	3UTR		0	0
hsa-miR-760	NM_001363778	SYNGR2	CGGCTCTGGGTCTGTGGGGA#CCCCATGGCTCCCAGACTCTGTCTGTGCCGA#((((((((((.((((((((.#))))))))..))))))..........)))).	1514	1545	1	-28.7	1	0.000261267	0.426	0	0	-6.76235	18	31	8	3UTR		0	0
hsa-miR-760	NM_001363781	APOBEC3D	CGGCTCTGGGTCTGTGGGGA#CCCCTCCTGGCCTCAGGGCCA#.(((((((((((.(.((((.#)))).)..)))).))))))).	1108	1129	1	-28.3	1	5.159247e-09	0.353	0	0	-5.81791	16	21	7	3UTR		0	0
hsa-miR-760	NM_001363781	APOBEC3D	CGGCTCTGGGTCTGTGGGGA#TCCCCGCTCTCCCAGGCTC#.(((.(((((...(((((((#)))))))...)))))))).	1160	1179	1	-26.7	0	0.00586742	0.338	0	0	-15.3731	15	19	8	3UTR		0	0
hsa-miR-760	NM_001363782	MRPL35	CGGCTCTGGGTCTGTGGGGA#TTTTCACAGCTACCTAGTTTCTGCCGA#((((.(((((((((((((((#)))))))))..)))))).....)))).	668	695	1	-20.9	0	0.0325268	0.676	0	0	-8.05661	19	27	9	3UTR		0	0
hsa-miR-760	NM_001363803	SEPTIN4	CGGCTCTGGGTCTGTGGGGA#TGCCCAGAGACTCAGAGG#...((((((((((.((((.(#).)))).)))))))))).	1405	1423	1	-26.6	0	0.000393403	0.544	0	0	-7.37138	15	18	10	3UTR		0	0
hsa-miR-760	NM_001363805	ARL17B	CGGCTCTGGGTCTGTGGGGA#TCCCCAGAGGCCAATTGCCC#.(((....(((((.((((((#)))))).)))))....))).	1065	1085	1	-26.8	0	0.00198549	0.515	0	0	-14.5275	14	20	6	3UTR		0	0
hsa-miR-760	NM_001363813	AXIN2	CGGCTCTGGGTCTGTGGGGA#TCCCCCTCATGTAGCCTCCCCAGGCCCAGGGCCC#.(((((((((((((.((((.#.))))))))))))))))).	3440	3474	1	-34.4	1	3.618374e-06	0.324	0	0	-4.52877	17	19	17	3UTR		0	0
hsa-miR-760	NM_001363818	MTX3	CGGCTCTGGGTCTGTGGGGA#TCCCACAGTGCTGGAATTATAGGTATGAGCCA#.((((((.(((((((((((.#)))))))).))).)............))))).	6296	6328	1	-22.9	1	0.00120315	0.529	0	0	-6.10696	17	32	8	3UTR		0	0
hsa-miR-760	NM_001363819	DDX3X	CGGCTCTGGGTCTGTGGGGA#GCAGACCCGGCGTTGG#((((.((((((((((.....#)))))))))).)))).	5410	5426	1	-23.2	0	0.000523757	0.603	0	0	-8.28966	14	16	10	3UTR		0	0
hsa-miR-760	NM_001363830	SLFN12L	CGGCTCTGGGTCTGTGGGGA#TGCTACACTGGGACCCAGAGGCCT#.((((((((((((((((.(.#).)))))....))))))))).)).	6992	7016	1	-25.1	1	7.322773e-05	0.456	0	0	-3.79332	17	24	9	3UTR		0	0
hsa-miR-760	NM_001363830	SLFN12L	CGGCTCTGGGTCTGTGGGGA#TCTGCACGTGTATCCCAGAGCTT#.(((((((((.(((((.(((#))).)))).)...))))))))).	6746	6769	1	-23.9	1	0.0721361	0.721	0	0	-6.6181	17	23	9	3UTR		0	0
hsa-miR-760	NM_001363846	GFAP	CGGCTCTGGGTCTGTGGGGA#TTCCTGCAGCCTGGAGGCCGG#((((((((((.(((((((((#)))))))))))))))).))).	2842	2863	1	-27.9	1	6.660717e-06	0.382	0	0	-6.76235	19	21	16	3UTR		0	0
hsa-miR-760	NM_001363851	GOSR2	CGGCTCTGGGTCTGTGGGGA#CTCCATGGCCAGGGGCTGG#(((((((.((((.((((((.#)))))))))).))))))).	3775	3794	1	-25	1	1.91024e-06	0.397	0	0	-7.54034	17	19	10	3UTR		0	1
hsa-miR-760	NM_001363865	DLG1	CGGCTCTGGGTCTGTGGGGA#CCTTACAAGACCGCAGCATAAGCTA#.((((((((((((((((((.#))))))).)))).)))....)))).	4846	4871	1	-21.9	1	0.00201233	0.618	0	0	-3.79332	18	25	7	3UTR		0	0
hsa-miR-760	NM_001363869	NDRG4	CGGCTCTGGGTCTGTGGGGA#TCGCTACGGATCCAGGCCA#.(((.((((((((((((.((#)).))))))))))))))).	1705	1724	1	-29.3	0	1.601532e-05	0.382	0	0	-7.91236	17	19	15	3UTR		0	1
hsa-miR-760	NM_001363878	OSBPL2	CGGCTCTGGGTCTGTGGGGA#TCCCCGTGACAAACCAGAGTGGG#(.((((((((((..((((((#)))))).)))...))))))).).	2416	2439	1	-25.5	1	0.003691	0.485	0	0	-7.24722	17	23	7	3UTR		0	0
hsa-miR-760	NM_001363882	FXR1	CGGCTCTGGGTCTGTGGGGA#TCGTATTTGTATCAATCACCTACATGATCTAGAGCCC#.(((((((((((((((((((#.)).)))))).))))))))))).	8155	8192	1	-29.4	1	0.00747217	0.647	0	0	-3.79332	19	23	11	3UTR		0	0
hsa-miR-760	NM_001363887	LRCH3	CGGCTCTGGGTCTGTGGGGA#CCGCGCAGGTCCTAGGGCG#..((((((((((((((.((.#)).)))))).)))))))).	3949	3968	1	-27.9	1	2.031688e-06	0.382	0	0	-4.957	16	19	8	3UTR		0	0
hsa-miR-760	NM_001363887	LRCH3	CGGCTCTGGGTCTGTGGGGA#TCCCTGCTGGCCCTCAAAGAGCTA#.(((((((((((.(((((((#))))))).)))))....)))))).	2557	2581	1	-27.2	1	0.00156059	0.574	0	0	-5.08246	18	24	7	3UTR		0	0
hsa-miR-760	NM_001363891	FTO	CGGCTCTGGGTCTGTGGGGA#CCCCAAGGTCCAGGGCA#..(((((((((((.(((((.#)))))))))))))))).	2030	2047	1	-25.8	1	5.09284e-05	0.426	0	0	-5.81384	16	17	16	3UTR		0	0
hsa-miR-760	NM_001363903	FTO	CGGCTCTGGGTCTGTGGGGA#CCCCAAGGTCCAGGGCA#..(((((((((((.(((((.#)))))))))))))))).	1875	1892	1	-25.8	1	5.09284e-05	0.426	0.2787799363636364	0.058015	-5.81384	16	17	16	3UTR		0	0
hsa-miR-760	NM_001363903	FTO	CGGCTCTGGGTCTGTGGGGA#CCTCACAGACATCGTTTCAGAACTCAGAGGTCA#.((((((((((((((((((.#)))))))))).............)))))).)).	1560	1593	1	-23.2	1	0.00413426	0.515	1.7891037250000004	2.6727633424999997	-3.79332	18	33	10	3UTR		0	0
hsa-miR-760	NM_001363908	IRF8	CGGCTCTGGGTCTGTGGGGA#TTCCCAGCACCATGCCTGTGGAGGGGACAGTCAGACCCAGAGGTCCT#.(((((((((((((((((((#)))))).........................)))))))))))..)).	2185	2232	1	-26.5	1	0.000281512	0.441	0	0	-3.79332	19	47	11	3UTR		0	0
hsa-miR-760	NM_001363938	DDX19B	CGGCTCTGGGTCTGTGGGGA#CCCAGAAGGCAAGTTTTGTCAGAGCTGG#(((((((((((((.((((..#))))..))))........))))))))).	2497	2525	1	-22.6	1	4.835413e-05	0.588	0	0	-4.79441	17	28	9	3UTR		0	0
hsa-miR-760	NM_001363953	RAB6B	CGGCTCTGGGTCTGTGGGGA#CCTCAGGGACTGGCAGAGCA#..(((((((((((.(((((.#))))).)))))..)))))).	1900	1920	1	-25.7	1	0.00617626	0.441	0	0	-5.81384	16	20	6	3UTR		0	0
hsa-miR-760	NM_001363963	DERL1	CGGCTCTGGGTCTGTGGGGA#TGAGTGACCCGGAGTCT#.(((((((((((........#.))))))))))).	2283	2300	1	-21.7	1	0.00157929	0.515	0	0	-6.90779	11	13	11	3UTR		0	0
hsa-miR-760	NM_001363973	CLXN	CGGCTCTGGGTCTGTGGGGA#TCCCCATCCCCCCACTGCCT#.(((..((((...(((((((#)))))))...))))..))).	1452	1472	1	-24.3	0	0.0271436	0.397	0	0	-17.274	14	20	7	3UTR		0	0
hsa-miR-760	NM_001363974	CLXN	CGGCTCTGGGTCTGTGGGGA#TCCCCATCCCCCCACTGCCT#.(((..((((...(((((((#)))))))...))))..))).	1533	1553	1	-24.3	0	0.0271436	0.397	0	0	-17.274	14	20	7	3UTR		0	0
hsa-miR-760	NM_001363989	CAMK2A	CGGCTCTGGGTCTGTGGGGA#CTCACAGAAAAATCTGCCCAGAGCCT#.(((((((((((((((((..#)))))))........)))))))))).	4544	4570	1	-30	1	0.000172571	0.441	0	0	-3.79332	17	26	10	3UTR		0	0
hsa-miR-760	NM_001363989	CAMK2A	CGGCTCTGGGTCTGTGGGGA#TGCCCCAGGCCCAGAGG#...(((((((((((.(((.(#).)))))))))))))).	3815	3832	1	-27.8	0	4.076809e-09	0.324	0	0	-7.24999	15	17	14	3UTR		0	0
hsa-miR-760	NM_001363990	CAMK2A	CGGCTCTGGGTCTGTGGGGA#CTCACAGAAAAATCTGCCCAGAGCCT#.(((((((((((((((((..#)))))))........)))))))))).	4511	4537	1	-30	1	0.000172571	0.441	0	0	-3.79332	17	26	10	3UTR		0	0
hsa-miR-760	NM_001363990	CAMK2A	CGGCTCTGGGTCTGTGGGGA#TGCCCCAGGCCCAGAGG#...(((((((((((.(((.(#).)))))))))))))).	3782	3799	1	-27.8	0	4.076809e-09	0.324	0	0	-7.24999	15	17	14	3UTR		0	0
hsa-miR-760	NM_001364294	TNPO1	CGGCTCTGGGTCTGTGGGGA#TTCCCACATGATGGGGCCT#.((((((..(((((((((((#)))))))).))))))))).	3186	3205	1	-23.3	1	0.000456032	0.647	0	0	-7.16335	17	19	9	3UTR		0	0
hsa-miR-760	NM_001364295	TNPO1	CGGCTCTGGGTCTGTGGGGA#TTCCCACATGATGGGGCCT#.((((((..(((((((((((#)))))))).))))))))).	3111	3130	1	-23.3	1	0.000456032	0.647	0	0	-7.16335	17	19	9	3UTR		0	0
hsa-miR-760	NM_001364303	OXCT1	CGGCTCTGGGTCTGTGGGGA#TCCCCAAGAAGGGCCC#.((((((...(((.((((((#))))))))))))))).	1385	1401	1	-20.7	1	0.000114758	0.618	0	0	-9.2627	15	16	15	3UTR		0	0
hsa-miR-760	NM_001364332	MEF2C	CGGCTCTGGGTCTGTGGGGA#TGCTTGGACAGACCCGGTAATGGGTGGCCA#.((((((((((((((.....#.))))))))))........)))).	1975	2005	1	-22.8	1	1.288632e-05	0.529	0	0	-4.02637	14	24	10	3UTR		0	0
hsa-miR-760	NM_001364333	MEF2C	CGGCTCTGGGTCTGTGGGGA#TCCTGGGGCAGAGCAGACCAGAGGCTCAGAGCA#..(((((((((((.(((...#.))).))))))))))).	7011	7044	1	-26.8	1	0.000936646	0.397	0	0	-5.81384	14	17	11	3UTR		0	0
hsa-miR-760	NM_001364346	MEF2C	CGGCTCTGGGTCTGTGGGGA#CCCCATTGGACTCACCAGACCTTCGCCGG#(((((((((((((((((((.#)))))).))))...))))).....)))).	1608	1637	1	-25.6	1	0.00281138	0.426	0	0	-3.93757	19	29	6	3UTR		0	0
hsa-miR-760	NM_001364381	MGAT1	CGGCTCTGGGTCTGTGGGGA#TCCTCACAGGCCAGGACGCCA#.((((((.((((((((((((#)))))))))))).))).))).	3041	3062	1	-30.3	1	4.890156e-05	0.368	0	0	-6.10696	18	21	12	3UTR		0	0
hsa-miR-760	NM_001364680	TPM3	CGGCTCTGGGTCTGTGGGGA#TCTCCATAGAGGAGAGGAAAAGGTGTAGGCCTGCCTTACCGAGAGCCA#.((((((.((((((((((((#))))))))))............................)).)))))).	1356	1404	1	-26.7	1	0.00754935	0.397	0	0	-6.10696	18	48	10	3UTR		0	0
hsa-miR-760	NM_001364730	ZNF69	CGGCTCTGGGTCTGTGGGGA#CCCTTCAGGTCTGCCCAGAACCT#.((.((((((((((.((((.#)))).)))....))))))).)).	1931	1954	1	-24.3	0	0.000321975	0.544	0	0	-7.5608	16	23	7	3UTR		0	0
hsa-miR-760	NM_001364782	CES4A	CGGCTCTGGGTCTGTGGGGA#CCCACACTTATCTCCCCCAGGGCCA#.(((((((((..((((((..#)))))).........))))))))).	2385	2410	1	-26.5	1	0.0041742	0.441	0	0	-9.9649	15	25	9	3UTR		0	0
hsa-miR-760	NM_001364841	NKX6-3	CGGCTCTGGGTCTGTGGGGA#TCCCACTGGAGGGGCCAGAGCTGA#(((((((((.(((((((((.#))))))....))).))))))))).	1680	1704	1	-29.5	1	1.062577e-05	0.382	0	0	-5.18008	18	24	9	3UTR		0	0
hsa-miR-760	NM_001364878	PTPN7	CGGCTCTGGGTCTGTGGGGA#TGCCCTGGGCTCAGAGCCA#.(((((((((((((.(((.(#).)))))))))))))))).	2572	2591	1	-28	1	1.166762e-07	0.353	4.7264146153846145	4.52013	-4.52877	17	19	16	3UTR		0	0
hsa-miR-760	NM_001365053	C9orf85	CGGCTCTGGGTCTGTGGGGA#CCCCCTAGGCCTCCCAAAGTGCTGGGCTTACAGGCATGAGCCA#.(((((.(((((((.((((.#)))).))))))).........................))))).	1001	1044	1	-23.7	0	7.643481e-05	0.441	0	0	-6.07246	16	43	7	3UTR		0	0
hsa-miR-760	NM_001365066	ADORA1	CGGCTCTGGGTCTGTGGGGA#CCCTGCCAAGCCTGGAGCCC#.((((((((((..((((((.#))))))...)))))))))).	2531	2551	1	-26.6	1	0.001059	0.309	0	0	-8.42926	16	20	10	3UTR		0	0
hsa-miR-760	NM_001365197	SMIM33	CGGCTCTGGGTCTGTGGGGA#TTCCCAGGGCCCAAGGCCA#.((((.(((((((.((((((#))))))))))))).)))).	735	754	1	-26.9	0	2.194813e-05	0.353	0	0	-6.55112	17	19	13	3UTR		0	0
hsa-miR-760	NM_001365295	VPS35L	CGGCTCTGGGTCTGTGGGGA#TCCCCAGGCTCAGGGACTC#.(((((((((((((.((((.#))))))))))))))).)).	3002	3021	1	-25.2	1	6.54172e-07	0.368	5.5410642857142856	4.975916612499999	-4.52877	17	19	15	3UTR		0	0
hsa-miR-760	NM_001365383	ZFAND2A	CGGCTCTGGGTCTGTGGGGA#TCCCACAGAACACTGGGATGGAATCCTCCCAGCAAGCTGG#(((((((((((((((((((.#)))))))))..................)))))..))))).	3230	3270	1	-27	1	6.531815e-05	0.412	0	0	-3.93757	19	40	9	3UTR		0	0
hsa-miR-760	NM_001365455	C13orf46	CGGCTCTGGGTCTGTGGGGA#CCACAGAAGATAAGTGCCCATCGGCCCCAGAGTCA#.(((((((((.(((((((.(#.).)))).))).))))))))).	3522	3557	1	-27.9	1	0.00832936	0.441	0	0	-6.6181	17	22	9	3UTR		0	0
hsa-miR-760	NM_001365600	PRPF40A	CGGCTCTGGGTCTGTGGGGA#TCCCCACCTCTACAACTGAGCCA#.(((((((((...(((((((#))))))).)))).....))))).	7210	7233	1	-21.8	1	0.00142834	0.529	3.30802	3.4822493500000005	-11.254	16	23	7	3UTR		0	0
hsa-miR-760	NM_001365650	ABHD5	CGGCTCTGGGTCTGTGGGGA#CCTGGCAGACCCAGTTCTA#.((..((((((((((.(((.#))).))))))))))..)).	4514	4533	1	-27.3	0	0.00421466	0.603	0	0	-11.1774	15	19	10	3UTR		0	0
hsa-miR-760	NM_001365677	P4HA2	CGGCTCTGGGTCTGTGGGGA#TCCCTACCAGAAGCCTTAAAGAGCCT#.(((((((((((((((((((#))))))).))..))))...)))))).	2070	2096	1	-25.2	1	0.00423268	0.647	0	0	-3.79332	19	26	7	3UTR		0	0
hsa-miR-760	NM_001365678	P4HA2	CGGCTCTGGGTCTGTGGGGA#TCCCTACCAGAAGCCTTAAAGAGCCT#.(((((((((((((((((((#))))))).))..))))...)))))).	2237	2263	1	-25.2	1	0.00423268	0.647	0	0	-3.79332	19	26	7	3UTR		0	0
hsa-miR-760	NM_001365679	P4HA2	CGGCTCTGGGTCTGTGGGGA#TCCCTACCAGAAGCCTTAAAGAGCCT#.(((((((((((((((((((#))))))).))..))))...)))))).	2626	2652	1	-25.2	1	0.00423268	0.647	0	0	-3.79332	19	26	7	3UTR		0	0
hsa-miR-760	NM_001365710	VTI1A	CGGCTCTGGGTCTGTGGGGA#TTCCCATCCCAGAGCTT#.(((((((((...(((((((#)))))))))))))))).	986	1003	1	-25.5	1	0.000692153	0.574	0	0	-11.254	16	17	16	3UTR		0	0
hsa-miR-760	NM_001365770	L3MBTL4	CGGCTCTGGGTCTGTGGGGA#TCCAGTGCCAATGACTCAGAGGCT#.(.(((((((((..((((((#)))....)))..))))))))).).	2198	2222	1	-22.9	0	0.000215359	0.515	0	0	-7.49683	16	24	9	3UTR		0	0
hsa-miR-760	NM_001365819	SBF1	CGGCTCTGGGTCTGTGGGGA#TCCCACCAGGCCCAGGGCTT#.((((((((((((((((((.#)))))).)))))))))))).	6810	6830	1	-33	1	4.14193e-06	0.441	0	0	-3.79332	18	20	12	3UTR		0	0
hsa-miR-760	NM_001365838	KCNN3	CGGCTCTGGGTCTGTGGGGA#CTCCATGGGCCCTGCCT#.(((...((((((((((((.#)))))))))))).))).	10653	10670	1	-25.6	0	0.000181224	0.471	0	0	-11.357	15	17	12	3UTR		0	0
hsa-miR-760	NM_001365848	POU2F1	CGGCTCTGGGTCTGTGGGGA#CCCTGCACAGGGCTCCACCACCCAGGGCCA#.((((((((((..((((((.#.)))))).)))))))))).	10616	10646	1	-30.2	1	0.00118011	0.397	0	0	-8.42926	16	19	10	3UTR		0	0
hsa-miR-760	NM_001365877	MYD88	CGGCTCTGGGTCTGTGGGGA#CCCCAGGACAGACCCTAGGACCC#.((.(((((((((((((((.#))))...)))))))).))).)).	2174	2197	1	-25.9	0	0.001251	0.529	0	0	-6.82535	17	23	8	3UTR		0	0
hsa-miR-760	NM_001366011	CDC42BPA	CGGCTCTGGGTCTGTGGGGA#CCACAGACGCAGCAGGGCCA#.(((((((.((((((((...#)))))))).)))...)))).	10005	10025	1	-26.6	1	0.000348175	0.397	0	0	-4.84971	15	20	8	3UTR		0	1
hsa-miR-760	NM_001366019	CDC42BPA	CGGCTCTGGGTCTGTGGGGA#CCACAGACGCAGCAGGGCCA#.(((((((.((((((((...#)))))))).)))...)))).	10104	10124	1	-26.6	1	0.000348175	0.397	0	0	-4.84971	15	20	8	3UTR		0	1
hsa-miR-760	NM_001366078	CALHM4	CGGCTCTGGGTCTGTGGGGA#TCCCATCATGACCTAAGTTGCCA#.(((.((((((((((((((.#))))).)).)))))).)..))).	3684	3707	1	-21.3	0	0.0517353	0.515	0	0	-7.91236	17	23	6	3UTR		0	0
hsa-miR-760	NM_001366102	TDRD12	CGGCTCTGGGTCTGTGGGGA#CCTCACAGGCTCAAGCA#..(((.(((((((((((((.#)))))))))))))))).	4498	4515	1	-26.1	0	0.000314271	0.426	0	0	-6.85796	16	17	16	3UTR		0	0
hsa-miR-760	NM_001366151	TRPM3	CGGCTCTGGGTCTGTGGGGA#CCATGGGACCCAGAGGTGG#((.((((((((((.(((...#)))..)))))))))).)).	8434	8453	1	-26.1	0	2.251818e-05	0.456	0	0	-6.35195	15	19	10	3UTR		0	0
hsa-miR-760	NM_001366154	TRPM3	CGGCTCTGGGTCTGTGGGGA#CCATGGGACCCAGAGGTGG#((.((((((((((.(((...#)))..)))))))))).)).	8093	8112	1	-26.1	0	2.251818e-05	0.456	0	0	-6.35195	15	19	10	3UTR		0	0
hsa-miR-760	NM_001366204	DLG1	CGGCTCTGGGTCTGTGGGGA#CCTTACAAGACCGCAGCATAAGCTA#.((((((((((((((((((.#))))))).)))).)))....)))).	4662	4687	1	-21.9	1	0.00201233	0.618	0	0	-3.79332	18	25	7	3UTR		0	0
hsa-miR-760	NM_001366205	DLG1	CGGCTCTGGGTCTGTGGGGA#CCTTACAAGACCGCAGCATAAGCTA#.((((((((((((((((((.#))))))).)))).)))....)))).	4725	4750	1	-21.9	1	0.00201233	0.618	0	0	-3.79332	18	25	7	3UTR		0	0
hsa-miR-760	NM_001366206	DLG1	CGGCTCTGGGTCTGTGGGGA#CCTTACAAGACCGCAGCATAAGCTA#.((((((((((((((((((.#))))))).)))).)))....)))).	4792	4817	1	-21.9	1	0.00201233	0.618	0	0	-3.79332	18	25	7	3UTR		0	0
hsa-miR-760	NM_001366207	DLG1	CGGCTCTGGGTCTGTGGGGA#CCTTACAAGACCGCAGCATAAGCTA#.((((((((((((((((((.#))))))).)))).)))....)))).	4728	4753	1	-21.9	1	0.00201233	0.618	0	0	-3.79332	18	25	7	3UTR		0	0
hsa-miR-760	NM_001366208	DLG1	CGGCTCTGGGTCTGTGGGGA#CCTTACAAGACCGCAGCATAAGCTA#.((((((((((((((((((.#))))))).)))).)))....)))).	4780	4805	1	-21.9	1	0.00201233	0.618	0	0	-3.79332	18	25	7	3UTR		0	0
hsa-miR-760	NM_001366221	DLG1	CGGCTCTGGGTCTGTGGGGA#CCTTACAAGACCGCAGCATAAGCTA#.((((((((((((((((((.#))))))).)))).)))....)))).	4504	4529	1	-21.9	1	0.00201233	0.618	0	0	-3.79332	18	25	7	3UTR		0	0
hsa-miR-760	NM_001366222	DLG1	CGGCTCTGGGTCTGTGGGGA#CCTTACAAGACCGCAGCATAAGCTA#.((((((((((((((((((.#))))))).)))).)))....)))).	4468	4493	1	-21.9	1	0.00201233	0.618	0	0	-3.79332	18	25	7	3UTR		0	0
hsa-miR-760	NM_001366223	SYT6	CGGCTCTGGGTCTGTGGGGA#CCCCACACCACCCTGGCCA#.((((..((((.(((((((.#)))))))..)))).)))).	3828	3847	1	-26.5	0	0.00675047	0.397	0	0	-10.5848	15	19	7	3UTR		0	0
hsa-miR-760	NM_001366224	SYT6	CGGCTCTGGGTCTGTGGGGA#CCCCACACCACCCTGGCCA#.((((..((((.(((((((.#)))))))..)))).)))).	3862	3881	1	-26.5	0	0.00675047	0.397	0	0	-10.5848	15	19	7	3UTR		0	0
hsa-miR-760	NM_001366225	SYT6	CGGCTCTGGGTCTGTGGGGA#CCCCACACCACCCTGGCCA#.((((..((((.(((((((.#)))))))..)))).)))).	3910	3929	1	-26.5	0	0.00675047	0.397	0	0	-10.5848	15	19	7	3UTR		0	0
hsa-miR-760	NM_001366306	KPNA5	CGGCTCTGGGTCTGTGGGGA#TCCCCATCTCAGAGACTT#.(((((((((...(((((((#)))))))))))))).)).	6923	6941	1	-21.6	1	0.0154874	0.515	0	0	-11.254	16	18	14	3UTR	MIRT614000	0	0
hsa-miR-760	NM_001366318	FAM193A	CGGCTCTGGGTCTGTGGGGA#CCCCAAGAGCCACGCCCCTCGCTGGCGCCCCAGAGCCGT#((((((((((.((((((((.#.)))))).))...)))))))))).	4867	4906	1	-30.6	1	1.270084e-06	0.265	0	0	-6.76235	18	24	10	3UTR	MIRT720755	0	0
hsa-miR-760	NM_001366318	FAM193A	CGGCTCTGGGTCTGTGGGGA#CCTCGGAGGCCTGGGCCGT#((((.((((((((.(((((.#))))).)))))))))))).	5084	5103	1	-28.5	0	1.339234e-06	0.353	0	0	-8.91345	17	19	12	3UTR	MIRT720755	0	0
hsa-miR-760	NM_001366446	RABGAP1L	CGGCTCTGGGTCTGTGGGGA#CCTTACAGACTTAGGGAGCCT#.((((((((((((((((((.#))))))))))))..)))))).	4129	4150	1	-28.4	1	0.000518665	0.529	0	0	-3.79332	18	21	12	3UTR		0	0
hsa-miR-760	NM_001366449	RABGAP1L	CGGCTCTGGGTCTGTGGGGA#CCCCCAGTACTGGAGTCC#.((((((((..(((.((((.#)))))))..)))))))).	1097	1115	1	-25.6	1	0.00118491	0.426	0	0	-8.59606	15	18	8	3UTR		0	0
hsa-miR-760	NM_001366450	RABGAP1L	CGGCTCTGGGTCTGTGGGGA#CCTTACAGACTTAGGGAGCCT#.((((((((((((((((((.#))))))))))))..)))))).	2260	2281	1	-28.4	1	0.000518665	0.529	0	0	-3.79332	18	21	12	3UTR		0	0
hsa-miR-760	NM_001366452	RABGAP1L	CGGCTCTGGGTCTGTGGGGA#CCTTACAGACTTAGGGAGCCT#.((((((((((((((((((.#))))))))))))..)))))).	2061	2082	1	-28.4	1	0.000518665	0.529	0	0	-3.79332	18	21	12	3UTR		0	0
hsa-miR-760	NM_001366536	TTC8	CGGCTCTGGGTCTGTGGGGA#TCACAGGCCAGGAGTCC#.((((((.(((((((((...#))))))))).)))))).	2177	2194	1	-24	1	0.00254114	0.515	0	0	-6.10696	15	17	9	3UTR		0	0
hsa-miR-760	NM_001366624	CLN5	CGGCTCTGGGTCTGTGGGGA#TCAGTTATGTAGGACCTTTGGACCCAGGGTCC#.(((((((((((((.(((..#.))).))))))))))))).	1403	1435	1	-27.2	1	6.255012e-07	0.559	0	0	-4.52877	16	19	13	3UTR		0	0
hsa-miR-760	NM_001366661	CLUH	CGGCTCTGGGTCTGTGGGGA#CCCCCGGGCCCAGCCTGTCTGAAAGTTCAGGGTTTAGGCCGA#((((((((((((((.((((.#))))))))))))).......................))))).	4610	4652	1	-30.7	1	0.000666243	0.338	0	0	-4.67302	18	42	13	3UTR		0	0
hsa-miR-760	NM_001366662	CLUH	CGGCTCTGGGTCTGTGGGGA#CCCCCGGGCCCAGCCTGTCTGAAAGTTCAGGGTTTAGGCCGA#((((((((((((((.((((.#))))))))))))).......................))))).	4496	4538	1	-30.7	1	0.000666243	0.338	0	0	-4.67302	18	42	13	3UTR		0	0
hsa-miR-760	NM_001366704	MAS1	CGGCTCTGGGTCTGTGGGGA#TCCCCACTGATCAGAGCTC#.((((((.((((.(((((((#))))))).)))))))))).	7941	7960	1	-27.4	1	0.0051914	0.441	0	0	-7.39609	17	19	10	3UTR		0	0
hsa-miR-760	NM_001366784	ODF2L	CGGCTCTGGGTCTGTGGGGA#CCTTGCAGCCCTTTCTTTACCTCCTAATGCAAAGGGAGCCT#.(((((((((.((((((((.#))))))))))).......................)))))).	3439	3480	1	-23.9	1	2.751787e-05	0.544	0.0239648	0.0677361	-6.6181	17	41	11	3UTR		0	0
hsa-miR-760	NM_001366784	ODF2L	CGGCTCTGGGTCTGTGGGGA#TGGCAGACATCCAGAGTCT#.((((((((((((((.(...#).))))))..)))))))).	3927	3946	1	-22.8	1	2.823583e-05	0.515	-0.142788	0.22802661250000006	-4.02637	15	19	8	3UTR		0	0
hsa-miR-760	NM_001366803	VSNL1	CGGCTCTGGGTCTGTGGGGA#TCCACACACCACAGAAGCTT#.((((((((((.((((((..#)))))).))).)))).))).	1266	1286	1	-21	1	0.0890181	0.574	0	0	-7.14013	16	20	6	3UTR		0	0
hsa-miR-760	NM_001366886	GLT1D1	CGGCTCTGGGTCTGTGGGGA#TGCCCGCAGGCCCCGCCC#.(((...(((((((((((.(#).))))))))))).))).	1755	1773	1	-27.6	0	0.000296818	0.441	0	0	-11.357	15	18	11	3UTR		0	0
hsa-miR-760	NM_001366889	GLT1D1	CGGCTCTGGGTCTGTGGGGA#TGCCCGCAGGCCCCGCCC#.(((...(((((((((((.(#).))))))))))).))).	1803	1821	1	-27.6	0	0.000296818	0.441	0	0	-11.357	15	18	11	3UTR		0	0
hsa-miR-760	NM_001367172	ZNF763	CGGCTCTGGGTCTGTGGGGA#CTCTAGACTCCTGGAGCTGT#((((((((((..(.(((((.#))))).)..)))))))))).	2673	2693	1	-22.7	1	0.000119701	0.574	0	0	-10.966	16	20	10	3UTR		0	0
hsa-miR-760	NM_001367271	LMBRD1	CGGCTCTGGGTCTGTGGGGA#TCTCACATACCCTTGGCTT#.((((..((((.(((((((.#))))))).))))..)))).	3241	3260	1	-21.1	0	0.0536819	0.632	0	0	-10.5848	15	19	7	3UTR		0	0
hsa-miR-760	NM_001367272	LMBRD1	CGGCTCTGGGTCTGTGGGGA#TCTCACATACCCTTGGCTT#.((((..((((.(((((((.#))))))).))))..)))).	3237	3256	1	-21.1	0	0.0536819	0.632	0	0	-10.5848	15	19	7	3UTR		0	0
hsa-miR-760	NM_001367286	PGM3	CGGCTCTGGGTCTGTGGGGA#CCACCAGAAAGGGCCCAATTCTTTTCACGACAACACTGGGCCGC#(((((((((((((.(((((.#)).))).)...))))))....................)))))).	5007	5051	1	-21.8	1	0.0254752	0.5	0	0	-4.79441	18	44	6	3UTR		0	0
hsa-miR-760	NM_001367287	PGM3	CGGCTCTGGGTCTGTGGGGA#CCACCAGAAAGGGCCCAATTCTTTTCACGACAACACTGGGCCGC#(((((((((((((.(((((.#)).))).)...))))))....................)))))).	5267	5311	1	-21.8	1	0.0254752	0.5	0	0	-4.79441	18	44	6	3UTR		0	0
hsa-miR-760	NM_001367314	BEND3	CGGCTCTGGGTCTGTGGGGA#TGCCCAGAGATTCGGGGTCA#.((((((((((((.((((.(#).)))).)))))))))))).	2936	2956	1	-26.7	1	4.499927e-06	0.353	0	0	-4.65016	17	20	12	3UTR		0	0
hsa-miR-760	NM_001367364	GSG1	CGGCTCTGGGTCTGTGGGGA#TCCTCAAGAATCTAGACCTAGAAATACCATTTGACCCAGCCA#.(((((((((((((((((((#))))))......))))))))))................))).	2098	2140	1	-22.3	1	0.142578	0.574	2.542441134146342	3.4854059725000006	-3.79332	19	42	10	3UTR		0	0
hsa-miR-760	NM_001367531	CAMK2G	CGGCTCTGGGTCTGTGGGGA#TCCCCATGGACTTAGGGGGACCA#.(((((((((((((((((((#)))))))))))))))))...)).	2078	2101	1	-28.5	1	0.000178414	0.397	0	0	-3.79332	19	23	17	3UTR		1	1
hsa-miR-760	NM_001367531	CAMK2G	CGGCTCTGGGTCTGTGGGGA#CCTCAGGACTGAGAGCCC#.((((((.(((((.(((((.#)))))))))).)))))).	2306	2324	1	-26.7	1	4.245007e-05	0.441	0	0	-6.9638	16	18	10	3UTR		1	1
hsa-miR-760	NM_001367534	CAMK2G	CGGCTCTGGGTCTGTGGGGA#TCCCCATGGACTTAGGGGGACCA#.(((((((((((((((((((#)))))))))))))))))...)).	2255	2278	1	-28.5	1	0.000178414	0.397	0	0	-3.79332	19	23	17	3UTR		1	1
hsa-miR-760	NM_001367534	CAMK2G	CGGCTCTGGGTCTGTGGGGA#CCTCAGGACTGAGAGCCC#.((((((.(((((.(((((.#)))))))))).)))))).	2483	2501	1	-26.7	1	4.245007e-05	0.441	0	0	-6.9638	16	18	10	3UTR		1	1
hsa-miR-760	NM_001367542	CAMK2G	CGGCTCTGGGTCTGTGGGGA#TCCCCATGGACTTAGGGGGACCA#.(((((((((((((((((((#)))))))))))))))))...)).	2356	2379	1	-28.5	1	0.000178414	0.397	0	0	-3.79332	19	23	17	3UTR		1	1
hsa-miR-760	NM_001367542	CAMK2G	CGGCTCTGGGTCTGTGGGGA#CCTCAGGACTGAGAGCCC#.((((((.(((((.(((((.#)))))))))).)))))).	2584	2602	1	-26.7	1	4.245007e-05	0.441	0	0	-6.9638	16	18	10	3UTR		1	1
hsa-miR-760	NM_001367620	TTLL9	CGGCTCTGGGTCTGTGGGGA#TCCCCATTTCTCAGATGGACAAGACAGACCAGGGAGGCAGAGCTT#.(((((((((((((((((((#)))))..................))))))).......))))))).	1728	1773	1	-25.7	1	0.00114603	0.515	0	0	-3.79332	19	45	7	3UTR		0	0
hsa-miR-760	NM_001367621	KATNAL2	CGGCTCTGGGTCTGTGGGGA#TGCCCAGCTGACAGTCCCAGGGTG#..((((((((.((((.((..#.)).)))).)))))))).	2067	2091	1	-24.3	1	0.00780986	0.397	0	0	-8.01482	14	18	8	3UTR		0	0
hsa-miR-760	NM_001367711	HRH2	CGGCTCTGGGTCTGTGGGGA#CTTCACAGGCTGAGGGTCC#.((((((.(((((((((((.#))))))))))).)))))).	3500	3519	1	-27.2	1	1.782745e-06	0.368	0	0	-6.10696	17	19	11	3UTR		0	0
hsa-miR-760	NM_001367711	HRH2	CGGCTCTGGGTCTGTGGGGA#TCCTCAGGCCTAGGGCGGA#(.((((((((((((.(((..#))).)))))))))))).).	2023	2042	1	-27.3	1	2.218287e-06	0.397	0	0	-5.8367	16	19	12	3UTR		0	0
hsa-miR-760	NM_001367711	HRH2	CGGCTCTGGGTCTGTGGGGA#CCCTACCTGACAGCCAGAGTGGG#(.((((((((((.((((((.#))))))..)))..))))))).).	3679	3702	1	-26.4	1	3.498015e-07	0.353	0	0	-6.39038	17	23	7	3UTR		0	0
hsa-miR-760	NM_001367721	CASK	CGGCTCTGGGTCTGTGGGGA#TCCCCTGTGCTCCAGGCAGGCCTGGGCTGC#((((.(((((((((((((((#)))))..........)))))))))))))).	6643	6673	1	-27	0	2.213383e-07	0.426	0	0	-8.05661	19	30	14	3UTR		0	1
hsa-miR-760	NM_001367757	ZNF275	CGGCTCTGGGTCTGTGGGGA#CCCCAGAGAAACACACAGAGCTGT#((((((((..(((.(((((.#))))).)))......)))))))).	1793	1817	1	-26.8	1	0.0197008	0.426	0	0	-7.09331	16	24	8	3UTR		0	0
hsa-miR-760	NM_001367767	RASA4B	CGGCTCTGGGTCTGTGGGGA#TCCCCTCTTTCATGTCCCACAGGCCACAGAGCCC#.((((((((((((((((((.#.))))))))))).))))))).	3116	3150	1	-36.1	1	1.608343e-05	0.412	0	0	-3.79332	18	21	11	3UTR		0	0
hsa-miR-760	NM_001367789	ATP6V0E2	CGGCTCTGGGTCTGTGGGGA#CCGCCGCCCCCGACCCAGAGTA#..((((((((((.(.((((.#.))))))))))))))).	344	366	1	-28.2	1	0.0158348	0.324	0	0	-6.98158	15	17	15	3UTR		0	0
hsa-miR-760	NM_001367805	KIF23	CGGCTCTGGGTCTGTGGGGA#CCTCAGCTACATCATACACTGACCCAGAGCA#..((((((((((.(((..((#.))...))).)))))))))).	3161	3192	1	-25.8	1	0.0115541	0.529	0	0	-6.24613	15	21	10	3UTR		0	0
hsa-miR-760	NM_001367818	AGBL3	CGGCTCTGGGTCTGTGGGGA#TCACCATCAGCAGCTCAGAGTGGG#(.(((((((((((((((.((#)).))).)))..))))))))).).	795	819	1	-22	1	3.940464e-06	0.485	0	0	-5.10125	18	24	9	3UTR		0	0
hsa-miR-760	NM_001367838	TPM4	CGGCTCTGGGTCTGTGGGGA#TCCCCAGCAGCGTGTGGGGGCTGA#(((((((.(..(((((((((#)))))).)))....).))))))).	2293	2317	1	-23.9	1	4.567207e-06	0.574	0	0	-10.3185	17	24	7	3UTR		0	0
hsa-miR-760	NM_001367909	ZNF678	CGGCTCTGGGTCTGTGGGGA#TTCAGAAAAAAATAATAAATATGAACAGCCACAGCATGCCCAGAAGCCT#.((((((((((((((((...#.))))))...))))))).))).	7568	7617	1	-27.5	1	0.0276188	0.544	0	0	-3.79332	16	22	7	3UTR		0	0
hsa-miR-760	NM_001367909	ZNF678	CGGCTCTGGGTCTGTGGGGA#CTCAGAGATCTAGAGA#...((((((((((.((((..#)))).)))))))))).	5427	5443	1	-22	0	0.00121055	0.691	0	0	-7.37138	14	16	10	3UTR		0	0
hsa-miR-760	NM_001367934	ATP8B2	CGGCTCTGGGTCTGTGGGGA#CCTGTGCCAGTGACCAGAGCACCCAGGGCTGG#(((((((((((((.(((..(#.)..))).)).))))))))))).	3837	3869	1	-27.3	1	9.245886e-05	0.368	0	0	-4.79441	17	23	11	3UTR		0	0
hsa-miR-760	NM_001367943	TCF7L2	CGGCTCTGGGTCTGTGGGGA#CCCTTAGGACCCGGACTGA#(((.(((((((((..((((.#))))..)))))))))))).	3430	3449	1	-26.5	0	0.00167461	0.456	0	0	-8.56189	16	19	12	3UTR		0	0
hsa-miR-760	NM_001367969	PLA2G2C	CGGCTCTGGGTCTGTGGGGA#CCCCACATCCCAGGGTTT#.(((((((((..(((((((.#))))))).))))))))).	1037	1055	1	-28.6	1	0.000548581	0.397	0	0	-9.9649	16	18	9	3UTR		0	0
hsa-miR-760	NM_001367969	PLA2G2C	CGGCTCTGGGTCTGTGGGGA#TCCCCAACAGGCCCCTGTTCTTCCACTGGGAGG#...(((((((((((((((((#)))))).)))))))..............)))).	758	791	1	-25.2	0	2.302685e-06	0.412	0	0	-6.51454	17	33	7	3UTR		0	0
hsa-miR-760	NM_001367981	SCARB1	CGGCTCTGGGTCTGTGGGGA#CCCCACAGCCTGAGCCT#.(((((.(((.((((((((.#)))))))))))))))).	1902	1919	1	-30.6	0	0.0106203	0.309	0	0	-8.16179	16	17	16	3UTR		0	0
hsa-miR-760	NM_001367986	SCARB1	CGGCTCTGGGTCTGTGGGGA#CCCCACAGCCTGAGCCT#.(((((.(((.((((((((.#)))))))))))))))).	1697	1714	1	-30.6	0	0.0106203	0.309	0	0	-8.16179	16	17	16	3UTR		0	0
hsa-miR-760	NM_001368064	LDB3	CGGCTCTGGGTCTGTGGGGA#CCGCCTGTGCTGACGAGGCCCGGAGCTGC#(((((((((((((((.((.(#.).)).)).))))))))))))).	2089	2118	1	-28.3	1	0.00040228	0.324	0	0	-4.17062	18	23	13	3UTR		0	0
hsa-miR-760	NM_001368065	LDB3	CGGCTCTGGGTCTGTGGGGA#CCGCCTGTGCTGACGAGGCCCGGAGCTGC#(((((((((((((((.((.(#.).)).)).))))))))))))).	2088	2117	1	-28.3	1	0.00040228	0.324	-0.0452026	2.86068	-4.17062	18	23	13	3UTR		0	0
hsa-miR-760	NM_001368066	LDB3	CGGCTCTGGGTCTGTGGGGA#CCGCCTGTGCTGACGAGGCCCGGAGCTGC#(((((((((((((((.((.(#.).)).)).))))))))))))).	2136	2165	1	-28.3	1	0.00040228	0.324	0.709571	0.555597	-4.17062	18	23	13	3UTR		0	0
hsa-miR-760	NM_001368067	LDB3	CGGCTCTGGGTCTGTGGGGA#TGCCCACCCCAGAGCTGA#((((((((((...(((((.(#).))))))))))))))).	1087	1105	1	-27.8	1	0.00403473	0.353	0	0	-11.3983	16	18	15	3UTR		0	0
hsa-miR-760	NM_001368073	RFX7	CGGCTCTGGGTCTGTGGGGA#TCCACTATCACCATAGATCTGGAGCCC#.((((((((((((((((.((#.)).)))))))))))))))).	8251	8278	1	-29	1	0.000617728	0.574	0	0	-3.79332	18	21	16	3UTR		0	0
hsa-miR-760	NM_001368089	LCN10	CGGCTCTGGGTCTGTGGGGA#TCCTCCCAGACCCGAGGAGCG#..((((((((((((.(((((#))))).)))))))..))))).	638	659	1	-27.8	1	9.66942e-06	0.397	0	0	-5.69245	17	21	7	3UTR		0	0
hsa-miR-760	NM_001368089	LCN10	CGGCTCTGGGTCTGTGGGGA#CCTGCGGCTGCGTTAGGGAACAGAATCGGCAAACGCAGTCCCAGAGTTGA#((((((((((.(((((....#.))))).)))))))))).	1051	1101	1	-27	1	0.00730663	0.485	0	0	-6.76235	15	18	10	3UTR		0	0
hsa-miR-760	NM_001368090	LCN10	CGGCTCTGGGTCTGTGGGGA#TCCTCCCAGACCCGAGGAGCG#..((((((((((((.(((((#))))).)))))))..))))).	569	590	1	-27.8	1	9.66942e-06	0.397	0	0	-5.69245	17	21	7	3UTR		0	0
hsa-miR-760	NM_001368090	LCN10	CGGCTCTGGGTCTGTGGGGA#CCTGCGGCTGCGTTAGGGAACAGAATCGGCAAACGCAGTCCCAGAGTTGA#((((((((((.(((((....#.))))).)))))))))).	982	1032	1	-27	1	0.00730663	0.485	0	0	-6.76235	15	18	10	3UTR		0	0
hsa-miR-760	NM_001368123	CRISP3	CGGCTCTGGGTCTGTGGGGA#TCACAGACCACATGAGACTAAGGAGACATGTGAGCCA#.((((((((((((((((...#))))))))).))...................))))).	1905	1942	1	-22.3	1	0.000202896	0.559	0	0	-3.79332	16	37	9	3UTR		0	0
hsa-miR-760	NM_001368163	SMIM28	CGGCTCTGGGTCTGTGGGGA#CCCCTAGACCCAAGAAGCTGC#((((((((((((((.((((.#)))))))))))).)).)))).	733	754	1	-27.9	1	0.0117152	0.456	0	0	-4.67302	18	21	12	3UTR		0	0
hsa-miR-760	NM_001368719	GREM1	CGGCTCTGGGTCTGTGGGGA#TTCCAGCAGATCCGGAGCTC#.((((((((((((((.((((#)))).)))))))))))))).	14323	14343	1	-29.2	1	0.00750778	0.588	0	0	-4.02637	18	20	14	3UTR		0	0
hsa-miR-760	NM_001368769	B9D1	CGGCTCTGGGTCTGTGGGGA#TCCCCACTCAGAGCCTGCATGTCCCAGCAGCCCAGAGACCA#.(((((((((.((((.((((#.)))).))))))))))).)).	2122	2163	1	-29.4	1	0.000654512	0.412	0	0	-6.85115	17	21	11	3UTR		0	0
hsa-miR-760	NM_001368954	ALDH5A1	CGGCTCTGGGTCTGTGGGGA#TCCCCCATGTCGCTACAGAACATGGGCCCAGAGCA#..((((((((((((((((((#)))))................))))))))))))).	1851	1886	1	-29.1	1	0.000117256	0.426	0	0	-4.957	18	35	13	3UTR		0	0
hsa-miR-760	NM_001368954	ALDH5A1	CGGCTCTGGGTCTGTGGGGA#TGCCCACCGACCTGAGCCT#.(((((.(((((.(((((.(#).))))).)))))))))).	2525	2544	1	-27.4	0	0.0247843	0.368	0	0	-6.62614	16	19	10	3UTR		0	0
hsa-miR-760	NM_001369020	ARG1	CGGCTCTGGGTCTGTGGGGA#CCCCATACATAGAGTGGG#(.((((((....(((((((.#)))))))..)))))).).	1072	1090	1	-20.6	1	4.501156e-05	0.559	0	0	-13.5717	14	18	7	3UTR		0	0
hsa-miR-760	NM_001369025	CAMK2A	CGGCTCTGGGTCTGTGGGGA#CTCACAGAAAAATCTGCCCAGAGCCT#.(((((((((((((((((..#)))))))........)))))))))).	4354	4380	1	-30	1	0.000172571	0.441	0	0	-3.79332	17	26	10	3UTR		0	0
hsa-miR-760	NM_001369025	CAMK2A	CGGCTCTGGGTCTGTGGGGA#TGCCCCAGGCCCAGAGG#...(((((((((((.(((.(#).)))))))))))))).	3625	3642	1	-27.8	0	4.076809e-09	0.324	0	0	-7.24999	15	17	14	3UTR		0	0
hsa-miR-760	NM_001369030	ARHGEF9	CGGCTCTGGGTCTGTGGGGA#TTTCCGCATGGCCCTGAGCTC#.(((((.(((((((((((((#)))))))).))))).))))).	4719	4740	1	-26.6	0	0.0077157	0.529	0	0	-5.33701	18	21	8	3UTR		0	0
hsa-miR-760	NM_001369033	ARHGEF9	CGGCTCTGGGTCTGTGGGGA#TTTCCGCATGGCCCTGAGCTC#.(((((.(((((((((((((#)))))))).))))).))))).	4952	4973	1	-26.6	0	0.0077157	0.529	0	0	-5.33701	18	21	8	3UTR		0	0
hsa-miR-760	NM_001369034	ARHGEF9	CGGCTCTGGGTCTGTGGGGA#TTTCCGCATGGCCCTGAGCTC#.(((((.(((((((((((((#)))))))).))))).))))).	4708	4729	1	-26.6	0	0.0077157	0.529	0	0	-5.33701	18	21	8	3UTR		0	0
hsa-miR-760	NM_001369035	ARHGEF9	CGGCTCTGGGTCTGTGGGGA#TTTCCGCATGGCCCTGAGCTC#.(((((.(((((((((((((#)))))))).))))).))))).	4346	4367	1	-26.6	0	0.0077157	0.529	0	0	-5.33701	18	21	8	3UTR		0	0
hsa-miR-760	NM_001369036	ARHGEF9	CGGCTCTGGGTCTGTGGGGA#TTTCCGCATGGCCCTGAGCTC#.(((((.(((((((((((((#)))))))).))))).))))).	5030	5051	1	-26.6	0	0.0077157	0.529	0	0	-5.33701	18	21	8	3UTR		0	0
hsa-miR-760	NM_001369037	ARHGEF9	CGGCTCTGGGTCTGTGGGGA#TTTCCGCATGGCCCTGAGCTC#.(((((.(((((((((((((#)))))))).))))).))))).	4915	4936	1	-26.6	0	0.0077157	0.529	0	0	-5.33701	18	21	8	3UTR		0	0
hsa-miR-760	NM_001369040	ARHGEF9	CGGCTCTGGGTCTGTGGGGA#TTTCCGCATGGCCCTGAGCTC#.(((((.(((((((((((((#)))))))).))))).))))).	4535	4556	1	-26.6	0	0.0077157	0.529	0	0	-5.33701	18	21	8	3UTR		0	0
hsa-miR-760	NM_001369123	ADK	CGGCTCTGGGTCTGTGGGGA#TTCCACTGATGGAAGAGCTGA#(((((((..(((.((((((.#)))))).)))...))))))).	1023	1044	1	-21.6	1	0.00175553	0.485	0	0	-8.59673	16	21	7	3UTR		0	0
hsa-miR-760	NM_001369201	SMIM38	CGGCTCTGGGTCTGTGGGGA#TCCCCCGTGTCACGGACAATTTGCCACCTCCACCGGCAGCCCAGGGCTC#.(((((((((.(((((((((#.))).))).)))))))))))).	2610	2659	1	-27.9	1	9.692214e-07	0.412	0	0	-6.6181	18	22	12	3UTR		0	0
hsa-miR-760	NM_001369370	DCX	CGGCTCTGGGTCTGTGGGGA#TCCTGGCTCTTATTCCAGGGCCT#.(((((((((...((.((((#)))).))......))))))))).	4384	4407	1	-23.4	1	0.000142676	0.544	0	0	-11.4871	15	23	9	3UTR		0	0
hsa-miR-760	NM_001369372	DCX	CGGCTCTGGGTCTGTGGGGA#TCCTGGCTCTTATTCCAGGGCCT#.(((((((((...((.((((#)))).))......))))))))).	4296	4319	1	-23.4	1	0.000142676	0.544	0	0	-11.4871	15	23	9	3UTR		0	0
hsa-miR-760	NM_001369373	DCX	CGGCTCTGGGTCTGTGGGGA#TCCTGGCTCTTATTCCAGGGCCT#.(((((((((...((.((((#)))).))......))))))))).	4198	4221	1	-23.4	1	0.000142676	0.544	0	0	-11.4871	15	23	9	3UTR		0	0
hsa-miR-760	NM_001369387	GNAL	CGGCTCTGGGTCTGTGGGGA#CCCAAGACTTGGAGTCGA#(((((((((((((.((((..#))))))))))))))))).	1959	1977	1	-26.1	1	0.00131425	0.426	0	0	-4.79441	17	18	17	3UTR		0	0
hsa-miR-760	NM_001369400	RALB	CGGCTCTGGGTCTGTGGGGA#TCCTAAGGACACAGGGCTGG#((((((((.((((.(((((.#))))).)))).)))))))).	829	849	1	-24.4	1	0.00512951	0.471	0	0	-5.8508	17	20	8	3UTR		1	0
hsa-miR-760	NM_001369427	KMT5B	CGGCTCTGGGTCTGTGGGGA#CCACCAGTACCAGACTCAGAATTGTGATAGAGGAGCATTTTGAACAGTGCCGT#(((((((((((((((((((.#)).)))....))))))))))............................)))).	1919	1972	1	-23.3	1	0.000396434	0.559	0	0	-3.93757	19	53	10	3UTR		0	0
hsa-miR-760	NM_001369434	CALCRL	CGGCTCTGGGTCTGTGGGGA#CCCATGACTCTGTAGCCA#.(((((.(((((.(((((..#)))))))))).).)))).	2016	2034	1	-21.6	0	0.0117498	0.603	0	0	-6.62614	15	18	10	3UTR		0	0
hsa-miR-760	NM_001369483	COPS7B	CGGCTCTGGGTCTGTGGGGA#TCCCCAGTTGTTCCCTTCAGACTCAGGGGCT#.(.(((((((((((.(((((#.))))).))))))))))).).	1207	1238	1	-29.9	0	2.049638e-05	0.426	0	0	-6.08631	17	21	11	3UTR		1	0
hsa-miR-760	NM_001369491	LMO4	CGGCTCTGGGTCTGTGGGGA#TTGTAGGGACCCAGAGCTC#.((((((((((((.((.((.#)).)).)))))))))))).	1833	1852	1	-26.7	1	0.00346039	0.632	0	0	-4.65016	16	19	12	3UTR		0	0
hsa-miR-760	NM_001369533	NTRK2	CGGCTCTGGGTCTGTGGGGA#TTCCCACATCCTAGAGTG#..((((((((..((((((((#)))))))).)))))))).	7137	7155	1	-24.8	1	0.00193485	0.574	0	0	-11.1286	16	18	8	3UTR		0	1
hsa-miR-760	NM_001369535	NTRK2	CGGCTCTGGGTCTGTGGGGA#TTCCCACATCCTAGAGTG#..((((((((..((((((((#)))))))).)))))))).	6370	6388	1	-24.8	1	0.00193485	0.574	1.09546	1.1957217137500002	-11.1286	16	18	8	3UTR		0	1
hsa-miR-760	NM_001369536	NTRK2	CGGCTCTGGGTCTGTGGGGA#TTCCCACATCCTAGAGTG#..((((((((..((((((((#)))))))).)))))))).	6418	6436	1	-24.8	1	0.00193485	0.574	0	0	-11.1286	16	18	8	3UTR		0	1
hsa-miR-760	NM_001369538	NTRK2	CGGCTCTGGGTCTGTGGGGA#CCTCTAGACCTAGACTGG#(((.((((((((((.((((.#))))))))))))))))).	5989	6007	1	-24	0	0.000129251	0.471	0.11255109999999999	-0.0138743	-7.70505	17	18	17	3UTR		0	1
hsa-miR-760	NM_001369539	NTRK2	CGGCTCTGGGTCTGTGGGGA#TCCCCAGAGCCCTTGGAGTTGC#((((((((((.((.((((((#)))))).)))))..))))))).	6322	6344	1	-26.9	1	0.00196311	0.485	0.6124784283333334	0.4279454152499999	-7.61919	18	22	7	3UTR		0	1
hsa-miR-760	NM_001369540	NTRK2	CGGCTCTGGGTCTGTGGGGA#TCCCACAGGAATGGGAGCCT#.((((((.(.(((((((((.#)))))))))..).)))))).	4597	4617	1	-27.1	1	1.973813e-06	0.485	0.0838324	0.0462586	-7.34947	16	20	9	3UTR		0	1
hsa-miR-760	NM_001369542	NTRK2	CGGCTCTGGGTCTGTGGGGA#TCCCACAGGAATGGGAGCCT#.((((((.(.(((((((((.#)))))))))..).)))))).	4882	4902	1	-27.1	1	1.973813e-06	0.485	0	0	-7.34947	16	20	9	3UTR		0	1
hsa-miR-760	NM_001369542	NTRK2	CGGCTCTGGGTCTGTGGGGA#TCCCCAGAGCCCTTGGAGTTGC#((((((((((.((.((((((#)))))).)))))..))))))).	6444	6466	1	-26.9	1	0.00196311	0.485	0	0	-7.61919	18	22	7	3UTR		0	1
hsa-miR-760	NM_001369544	NTRK2	CGGCTCTGGGTCTGTGGGGA#TCCCACAGGAATGGGAGCCT#.((((((.(.(((((((((.#)))))))))..).)))))).	5091	5111	1	-27.1	1	1.973813e-06	0.485	0	0	-7.34947	16	20	9	3UTR		0	1
hsa-miR-760	NM_001369546	NTRK2	CGGCTCTGGGTCTGTGGGGA#TCCCACAGGAATGGGAGCCT#.((((((.(.(((((((((.#)))))))))..).)))))).	4575	4595	1	-27.1	1	1.973813e-06	0.485	0	0	-7.34947	16	20	9	3UTR		0	1
hsa-miR-760	NM_001369546	NTRK2	CGGCTCTGGGTCTGTGGGGA#TCCCCAGAGCCCTTGGAGTTGC#((((((((((.((.((((((#)))))).)))))..))))))).	6137	6159	1	-26.9	1	0.00196311	0.485	0	0	-7.61919	18	22	7	3UTR		0	1
hsa-miR-760	NM_001369547	NTRK2	CGGCTCTGGGTCTGTGGGGA#TCCCACAGGAATGGGAGCCT#.((((((.(.(((((((((.#)))))))))..).)))))).	4667	4687	1	-27.1	1	1.973813e-06	0.485	-0.049937	0.0710454	-7.34947	16	20	9	3UTR		0	1
hsa-miR-760	NM_001369547	NTRK2	CGGCTCTGGGTCTGTGGGGA#TCCCCAGAGCCCTTGGAGTTGC#((((((((((.((.((((((#)))))).)))))..))))))).	6229	6251	1	-26.9	1	0.00196311	0.485	-0.140386	0.167271	-7.61919	18	22	7	3UTR		0	1
hsa-miR-760	NM_001369550	NTRK2	CGGCTCTGGGTCTGTGGGGA#CTCCAGAGACCCTCTCAGGCTGC#(((((..((((((.(((((.#))))).)))))).....))))).	4625	4648	1	-25.4	0	4.531405e-06	0.426	2.4372316666666665	1.25117	-8.23906	16	23	6	3UTR		0	1
hsa-miR-760	XM_017015098	TSC1	CGGCTCTGGGTCTGTGGGGA#TCCCCACCTGACACTAACCAGAGTCAGCACAGGCCCCGAGGAGCCC#.(((((((((((((((((((#))))))).......................))))))...)))))).	6281	6327	1	-29.1	1	8.093116e-05	0.412	0	0	-3.79332	19	46	7	3UTR		0	0
hsa-miR-760	XM_017015599	ATE1	CGGCTCTGGGTCTGTGGGGA#CCCTTAGTAACTCAGAGCA#..((((((((((((.(((..#))).)))..))))))))).	2527	2546	1	-21.8	1	0.0171203	0.412	0	0	-5.69245	15	19	9	3UTR		0	0
hsa-miR-760	XM_017015706	ADK	CGGCTCTGGGTCTGTGGGGA#CCTTGCAGTCTCTTTTAATGAGGAGTTGGAGCCGG#((((((((((.((((((((.#)))))))).)))...............))))))).	3978	4013	1	-24.6	1	0.000152251	0.529	0	0	-6.76235	18	35	8	3UTR		0	0
hsa-miR-760	XM_017016161	KCNIP2	CGGCTCTGGGTCTGTGGGGA#TCTCTATAGACTTGGGACCTTCCTGAACTTGGGGCCT#.(((((((((((((((((((#))))))))))))).................)))))).	1643	1680	1	-23.5	1	0.000621143	0.485	0	0	-3.79332	19	37	13	3UTR		0	0
hsa-miR-760	XM_017016180	VWA2	CGGCTCTGGGTCTGTGGGGA#TGACAGAGCCCAGAGCA#..(((((((((((((.(...#).))))).)))))))).	1630	1647	1	-24.2	1	0.00478891	0.426	0	0	-5.19005	14	17	8	3UTR		0	0
hsa-miR-760	XM_017016187	IDE	CGGCTCTGGGTCTGTGGGGA#TTTCCAGGTTGGATCTAGAGCTGC#((((((((((((((((((((#))))))...)))))))))))))).	4931	4955	1	-24	1	0.000196475	0.574	0	0	-3.93757	20	24	14	3UTR		0	0
hsa-miR-760	XM_017016222	KCNMA1	CGGCTCTGGGTCTGTGGGGA#TCCCCACTCCCCAAGTCTCAGAGCTT#.(((((((((.(((((((((#)))))))......)).))))))))).	4746	4772	1	-27.7	1	0.000709319	0.529	0	0	-6.6181	18	26	9	3UTR		0	0
hsa-miR-760	XM_017016498	HPSE2	CGGCTCTGGGTCTGTGGGGA#CTCCACAGGTCCAGACACCT#.((.(((((((((((((((.#)))))))))))))))..)).	3442	3462	1	-25.7	0	0.00925818	0.456	0	0	-6.82535	17	20	15	3UTR		0	0
hsa-miR-760	XM_017016564	ZDHHC6	CGGCTCTGGGTCTGTGGGGA#TCTCCAGAGACTTTTGAGCTGT#((((((.((((((.((((((#)))))).))))))..)))))).	2095	2117	1	-26.6	0	0.000485338	0.603	0	0	-6.3381	18	22	6	3UTR		0	0
hsa-miR-760	XM_017016749	FAM107B	CGGCTCTGGGTCTGTGGGGA#TTTCGTGGGACCCAGAGCCT#.((((((((((((...((((#))))...)))))))))))).	966	986	1	-28.1	1	0.00183902	0.632	0	0	-5.61866	16	20	12	3UTR		1	0
hsa-miR-760	XM_017016749	FAM107B	CGGCTCTGGGTCTGTGGGGA#CCCCACAGAGCTGTCTGTGGGTGCCTTCTCAATCTCAGGGCA#..(((((((((((((((((.#)))))))))........................)))))))).	647	689	1	-27.7	1	5.375797e-05	0.471	0	0	-4.957	17	42	9	3UTR		1	0
hsa-miR-760	XM_017016884	ACBD5	CGGCTCTGGGTCTGTGGGGA#TCCCTAGGGTATTCCCAGGGCCT#.(((((((((.((.((((((#)))))).))....))))))))).	1839	1862	1	-29	1	2.403021e-05	0.5	0	0	-7.47494	17	23	9	3UTR		0	0
hsa-miR-760	XM_017016884	ACBD5	CGGCTCTGGGTCTGTGGGGA#TCCAGCCTGGGCGACAGACCCAGATCCT#.((.(((((((((((.(...#.).))))))))))).)).	2173	2201	1	-26.4	0	3.186167e-05	0.559	0	0	-7.0584	14	18	11	3UTR		0	0
hsa-miR-760	XM_017016896	ACBD5	CGGCTCTGGGTCTGTGGGGA#TCCCTAGGGTATTCCCAGGGCCT#.(((((((((.((.((((((#)))))).))....))))))))).	1816	1839	1	-29	1	2.403021e-05	0.5	0	0	-7.47494	17	23	9	3UTR		0	0
hsa-miR-760	XM_017016896	ACBD5	CGGCTCTGGGTCTGTGGGGA#TCCAGCCTGGGCGACAGACCCAGATCCT#.((.(((((((((((.(...#.).))))))))))).)).	2150	2178	1	-26.4	0	3.186167e-05	0.559	0	0	-7.0584	14	18	11	3UTR		0	0
hsa-miR-760	XM_017017220	CPT1A	CGGCTCTGGGTCTGTGGGGA#TCTTCACAACCCAGTGCCT#.(((.((((((.((((((((#)))))))))))))).))).	3095	3114	1	-26.6	0	0.0249929	0.588	0	0	-11.2592	17	19	14	3UTR		0	1
hsa-miR-760	XM_017017391	KDM2A	CGGCTCTGGGTCTGTGGGGA#CCCCAGGAGTCCCAGACCCGTGCCGA#((((..(((((((((((((.#))))).......)))))))).)))).	4151	4177	1	-28.7	0	0.00148413	0.368	0	0	-9.95757	17	26	8	3UTR		0	0
hsa-miR-760	XM_017017923	RSF1	CGGCTCTGGGTCTGTGGGGA#TTCAAAGACCCAGAGTTA#.((((((((((((.((((..#)))).)))))))))))).	8066	8084	1	-23.7	1	0.0728468	0.618	0	0	-4.65016	16	18	12	3UTR		1	0
hsa-miR-760	XM_017018098	RAD9A	CGGCTCTGGGTCTGTGGGGA#CCTGGCTGGGGCCCGGTGCCGA#((((.((((((((((.(((.#))).))..)))))))).)))).	1254	1276	1	-28.8	0	3.604713e-05	0.324	0	0	-8.28966	17	22	8	3UTR		0	0
hsa-miR-760	XM_017018098	RAD9A	CGGCTCTGGGTCTGTGGGGA#TCCCCACAACCCCCAGCCA#.((((..((((.((((((((#))))))))))))..)))).	914	933	1	-28.2	0	0.000981012	0.382	0	0	-10.5848	16	19	12	3UTR		0	0
hsa-miR-760	XM_017018098	RAD9A	CGGCTCTGGGTCTGTGGGGA#TCTCGCAGGCCCCAGCTGG#(((((..((((((((((((.#)))))))))))).))))).	848	867	1	-27.3	0	6.685764e-06	0.397	0	0	-7.38222	17	19	12	3UTR		0	0
hsa-miR-760	XM_017018136	SLC1A2	CGGCTCTGGGTCTGTGGGGA#CCCCATGGACCCATGGAGCG#..(((((((((((((((((.#)))))))))))))..)))).	9038	9058	1	-31.7	1	2.585956e-05	0.529	0	0	-4.957	17	20	13	3UTR		0	0
hsa-miR-760	XM_017018137	SLC1A2	CGGCTCTGGGTCTGTGGGGA#CCCCATGGACCCATGGAGCG#..(((((((((((((((((.#)))))))))))))..)))).	8283	8303	1	-31.7	1	2.585956e-05	0.529	0	0	-4.957	17	20	13	3UTR		0	0
hsa-miR-760	XM_017018138	SLC1A2	CGGCTCTGGGTCTGTGGGGA#CCCCATGGACCCATGGAGCG#..(((((((((((((((((.#)))))))))))))..)))).	8271	8291	1	-31.7	1	2.585956e-05	0.529	0	0	-4.957	17	20	13	3UTR		0	0
hsa-miR-760	XM_017018139	SLC1A2	CGGCTCTGGGTCTGTGGGGA#CCCCATGGACCCATGGAGCG#..(((((((((((((((((.#)))))))))))))..)))).	8507	8527	1	-31.7	1	2.585956e-05	0.529	0	0	-4.957	17	20	13	3UTR		0	0
hsa-miR-760	XM_017018142	TMEM135	CGGCTCTGGGTCTGTGGGGA#TCTCCACGGACAGTGCTGC#((((.((..(((((((((((#))))))))))))).)))).	1499	1518	1	-23.3	0	2.521853e-05	0.603	0	0	-11.4266	17	19	13	3UTR		0	0
hsa-miR-760	XM_017018154	STK33	CGGCTCTGGGTCTGTGGGGA#CTCCACAGAGCCCCGCCA#.(((...((((((((((((.#))))))))).))).))).	1833	1851	1	-25.7	0	0.000352204	0.5	0	0	-11.357	15	18	9	3UTR		0	0
hsa-miR-760	XM_017018285	FAM118B	CGGCTCTGGGTCTGTGGGGA#TTCCACTGACCGGCTGCAGCTCTGCATGAAGGACTCGGGGTCT#.(((((((((((((((.(((#.))).)))...)))))))))))).	1467	1510	1	-23.5	1	0.000341588	0.426	0	0	-3.79332	18	24	12	3UTR		0	0
hsa-miR-760	XM_017018310	CCDC82	CGGCTCTGGGTCTGTGGGGA#CCCTTTAGAATGCCTGGGGCTC#.(((((((((((((.((((.#)))).)))...)))))))))).	3232	3254	1	-22.4	1	4.413868e-05	0.515	0	0	-4.52877	17	22	10	3UTR		0	0
hsa-miR-760	XM_017018355	PGGHG	CGGCTCTGGGTCTGTGGGGA#TCTCCACGGACCAGCCAGAGGGACTGGAGCCA#.(((((((((((((((((((#))))))))))))............))))))).	3057	3089	1	-29.3	1	2.04793e-05	0.324	0	0	-3.79332	19	32	12	3UTR		0	0
hsa-miR-760	XM_017018560	INTS4	CGGCTCTGGGTCTGTGGGGA#CGCAGGCCCAGAGAGACTGA#((((((((((((((((....#)))))))))))))...))).	3438	3458	1	-26	1	0.00463789	0.529	0	0	-3.93757	16	20	13	3UTR		0	0
hsa-miR-760	XM_017018690	MCRS1	CGGCTCTGGGTCTGTGGGGA#CCTCAGGCTTCCCTAGATCCAGAGCCC#.(((((((((((((.(((((#.)))))))))))))))))).	2210	2237	1	-31.4	1	0.0287009	0.471	0	0	-4.52877	18	20	18	3UTR		0	1
hsa-miR-760	XM_017018806	AEBP2	CGGCTCTGGGTCTGTGGGGA#TCCCTTTTCAGGACTAGGGCTT#.((((((((..(((.(((((#)))))...)))..)))))))).	1021	1043	1	-22.9	1	0.00710416	0.574	0	0	-8.59606	16	22	8	3UTR		0	0
hsa-miR-760	XM_017019583	GPRC5D	CGGCTCTGGGTCTGTGGGGA#TCCCACAGGCTAAACTAAGCCC#.((((..((((((((((((.#)))))))))))...)..)))).	1032	1054	1	-24.4	0	0.000159721	0.529	0	0	-7.23797	16	22	11	3UTR		0	0
hsa-miR-760	XM_017019916	C12orf73	CGGCTCTGGGTCTGTGGGGA#CTTCATAGACCCCCTGCTA#.(((...((((((((((((.#))))))))))))...))).	1528	1547	1	-23.3	0	0.00718426	0.485	0	0	-11.357	15	19	12	3UTR		0	0
hsa-miR-760	XM_017019917	C12orf73	CGGCTCTGGGTCTGTGGGGA#CTTCATAGACCCCCTGCTA#.(((...((((((((((((.#))))))))))))...))).	1644	1663	1	-23.3	0	0.00718426	0.485	0	0	-11.357	15	19	12	3UTR		0	0
hsa-miR-760	XM_017019947	CACNA1C	CGGCTCTGGGTCTGTGGGGA#TCTCCCTAGAGCCAGGGCCC#.((((((((.((((.(((((#))))).)))).)))))))).	7269	7289	1	-29.3	1	5.126313e-06	0.353	0	0	-5.77128	17	20	8	3UTR		0	1
hsa-miR-760	XM_017019953	CACNA1C	CGGCTCTGGGTCTGTGGGGA#TCTCCCTAGAGCCAGGGCCC#.((((((((.((((.(((((#))))).)))).)))))))).	7191	7211	1	-29.3	1	5.126313e-06	0.353	0	0	-5.77128	17	20	8	3UTR		0	1
hsa-miR-760	XM_017019954	CACNA1C	CGGCTCTGGGTCTGTGGGGA#TCTCCCTAGAGCCAGGGCCC#.((((((((.((((.(((((#))))).)))).)))))))).	7191	7211	1	-29.3	1	5.126313e-06	0.353	0	0	-5.77128	17	20	8	3UTR		0	1
hsa-miR-760	XM_017020172	NAV3	CGGCTCTGGGTCTGTGGGGA#CCCTGACCCAGAGTTGT#((((((((((((...((((.#)))))))))))))))).	6535	6552	1	-26.9	1	0.00617568	0.471	0	0	-6.81899	16	17	16	3UTR		0	0
hsa-miR-760	XM_017021377	GNG2	CGGCTCTGGGTCTGTGGGGA#TCCAGGACCCAGGGCA#..(((((((((((.((((..#))))))))))))))).	2007	2023	1	-25.8	1	0.0024498	0.515	0	0	-5.81384	15	16	15	3UTR		0	1
hsa-miR-760	XM_017021449	ZNF839	CGGCTCTGGGTCTGTGGGGA#TCGTCACCGTGGAGCCAGAGCCC#.((((((((.(((((((.((#)).))))...))).)))))))).	2095	2118	1	-27	1	5.225924e-05	0.426	0	0	-5.03583	17	23	8	3UTR		1	0
hsa-miR-760	XM_017021618	TRAF3	CGGCTCTGGGTCTGTGGGGA#CCCCACAGCCCGAAGCA#..(((.((((.((((((((.#)))))))))))).))).	11252	11269	1	-28	0	0.00956389	0.309	0	0	-9.68273	15	17	12	3UTR		0	0
hsa-miR-760	XM_017021619	TRAF3	CGGCTCTGGGTCTGTGGGGA#CCCCACAGCCCGAAGCA#..(((.((((.((((((((.#)))))))))))).))).	11177	11194	1	-28	0	0.00956389	0.309	0	0	-9.68273	15	17	12	3UTR		0	0
hsa-miR-760	XM_017022132	FMN1	CGGCTCTGGGTCTGTGGGGA#TCCCCCAGACCCAGAT#....((((((((((.(((((#))))))))))))))).	10102	10118	1	-29.5	0	0.121301	0.603	0	0	-10.282	15	16	15	3UTR		0	0
hsa-miR-760	XM_017022132	FMN1	CGGCTCTGGGTCTGTGGGGA#CATCAGGCCCGGGCCGG#((((.(((((((((((....#)).))))))))))))).	5525	5542	1	-25.9	0	3.055202e-05	0.426	0	0	-8.05661	15	17	13	3UTR		0	0
hsa-miR-760	XM_017022581	SNX22	CGGCTCTGGGTCTGTGGGGA#CCCTGTGGCGGACTACAGGGCCT#.((((((((((((((((((.#))))...))))))).))))))).	1997	2020	1	-27.8	1	0.000410479	0.412	0	0	-3.79332	18	23	7	3UTR		0	0
hsa-miR-760	XM_017022941	TMEM170A	CGGCTCTGGGTCTGTGGGGA#CCTCACTGTGTTGCCCAGGCTGG#((((.(((((((.((((((.#)))))).)....)))))))))).	1760	1783	1	-24.7	0	7.701819e-05	0.456	0	0	-9.34574	17	23	10	3UTR		0	0
hsa-miR-760	XM_017023078	ZNF423	CGGCTCTGGGTCTGTGGGGA#CCCCATGGAGCCCAGGTGAGCCC#.((((((((((((((((((.#))))))))).))))...))))).	6048	6071	1	-30.3	1	0.000965468	0.529	0	0	-3.79332	18	23	9	3UTR		0	0
hsa-miR-760	XM_017023078	ZNF423	CGGCTCTGGGTCTGTGGGGA#TCCCCAGCCTAGGGCCGC#(((((((((((...((((((#))))))))))))))))).	4649	4667	1	-29.7	1	0.000124798	0.324	0	0	-9.43035	17	18	17	3UTR		0	0
hsa-miR-760	XM_017023172	GRIN2A	CGGCTCTGGGTCTGTGGGGA#CCCCAAGACCCAGCCATGGAGAAGCCT#.((((((((((((.(((((.#))))))))))))).........)))).	6757	6784	1	-28.5	1	0.00198702	0.397	0	0	-4.65016	17	27	13	3UTR		0	0
hsa-miR-760	XM_017023173	GRIN2A	CGGCTCTGGGTCTGTGGGGA#CCCCAAGACCCAGCCATGGAGAAGCCT#.((((((((((((.(((((.#))))))))))))).........)))).	6413	6440	1	-28.5	1	0.00198702	0.397	0	0	-4.65016	17	27	13	3UTR		0	0
hsa-miR-760	XM_017023457	ALG1	CGGCTCTGGGTCTGTGGGGA#CCCACACGCTTAGATAGCCGA#(((((((((((.((((((..#)))))).)))))))..)))).	1937	1958	1	-25.8	1	0.0084825	0.456	0	0	-7.28438	17	21	7	3UTR		0	0
hsa-miR-760	XM_017023457	ALG1	CGGCTCTGGGTCTGTGGGGA#TTCCCAGGCCCACCCAGGTGCCT#.((((((((((.(.((((((#)))))).)...))))))).))).	2343	2366	1	-24.8	1	7.626322e-07	0.441	0	0	-7.99697	17	23	7	3UTR		0	0
hsa-miR-760	XM_017023528	SRL	CGGCTCTGGGTCTGTGGGGA#TCCACTGAACACACCGCAGGAAAGCCAGGGCCT#.((((((((.(((((((...#.))))))...).)))))))).	2908	2941	1	-25.8	1	0.00225307	0.529	0	0	-5.03583	15	21	8	3UTR		0	0
hsa-miR-760	XM_017023651	TVP23A	CGGCTCTGGGTCTGTGGGGA#CCCCATCCCGGAGCTGG#((((((((((...((((((.#)))))))))))))))).	962	979	1	-29.5	1	0.000206148	0.353	0	0	-11.3983	16	17	16	3UTR		0	0
hsa-miR-760	XM_017023651	TVP23A	CGGCTCTGGGTCTGTGGGGA#TCCCCAGGCCTGAGCTGC#((((((.(((((((.((((.#))))))))))))))))).	2996	3014	1	-26.8	0	0.000492034	0.368	0	0	-6.21671	17	18	17	3UTR		0	0
hsa-miR-760	XM_017023657	FTO	CGGCTCTGGGTCTGTGGGGA#CTCAATGACCCATGCAAGGAGCTGG#((((((((((((..((((..#))))..))))))......)))))).	2081	2106	1	-23.4	1	0.000124599	0.574	0	0	-6.08354	16	25	6	3UTR		0	0
hsa-miR-760	XM_017023740	NETO2	CGGCTCTGGGTCTGTGGGGA#TGCCCACAGATCTATTGCA#..((..((((((((((((.(#).))))))))))))..)).	4698	4717	1	-24.1	0	0.0673175	0.529	0	0	-10.977	15	19	12	3UTR		0	0
hsa-miR-760	XM_017024176	ANKRD13B	CGGCTCTGGGTCTGTGGGGA#CCTCGCCAGCGCCACGCGCGCCACGCCCAGGGCCA#.((((((((((..((((.(.#.).)))))))))))))).	1842	1877	1	-28.8	1	1.736603e-05	0.206	0	0	-8.42926	15	18	14	3UTR		0	0
hsa-miR-760	XM_017024196	COX11	CGGCTCTGGGTCTGTGGGGA#CCCTACAGACTACTTCAGGAAGCCC#.((((((((((((((((((.#)))))))))))....)))..)))).	1037	1062	1	-26.5	1	0.00173227	0.529	0	0	-3.79332	18	25	11	3UTR		0	0
hsa-miR-760	XM_017024729	ARL17A	CGGCTCTGGGTCTGTGGGGA#CCCTGGGGATGCCCAGAGCTGG#(((((((((((((.(((((.#))))).))..))))))))))).	1184	1206	1	-30.9	1	2.40036e-06	0.397	0	0	-4.79441	18	22	11	3UTR		0	0
hsa-miR-760	XM_017024878	CA10	CGGCTCTGGGTCTGTGGGGA#TCCTTACAGGCTAAGCCC#.((((...((((((((((((#)))))))))))).)))).	1669	1687	1	-23.4	0	9.736714e-05	0.515	0	0	-9.55161	16	18	12	3UTR		0	0
hsa-miR-760	XM_017024977	STAT5B	CGGCTCTGGGTCTGTGGGGA#CCCACCCCAGGGCCT#.(((((((((...(((((..#)))))))))))))).	4299	4314	1	-27.4	1	1.012953e-06	0.368	0	0	-11.254	14	15	14	3UTR		0	0
hsa-miR-760	XM_017025013	PRCD	CGGCTCTGGGTCTGTGGGGA#CCTCACTGTTAGGAAGAAGCCCAAGACCTAGAGCTA#.((((((((((((.((((..#.)))))))))))))))).	2071	2107	1	-28.6	1	0.0190923	0.515	0	0	-4.65016	16	18	16	3UTR		0	0
hsa-miR-760	XM_017025314	STRADA	CGGCTCTGGGTCTGTGGGGA#CCCCACCCGCTACAGCCCAGGTCCT#.((.((((((.((((((((.#.)).)))))))))))).)).	1345	1370	1	-25.1	0	0.00147877	0.309	0	0	-9.65012	16	20	12	3UTR		0	0
hsa-miR-760	XM_017025325	SPECC1	CGGCTCTGGGTCTGTGGGGA#GCAGATGCAGAGCTGG#((((((((.((((((.....#)))))).)))))))).	2817	2833	1	-24.9	1	0.00328151	0.441	0	0	-5.22701	14	16	8	3UTR		0	0
hsa-miR-760	XM_017025375	GOSR1	CGGCTCTGGGTCTGTGGGGA#TCTCCGTGCTGCAGCCTATACTAAGGTGACCCAGGGCCA#.(((((((((((((((((..#.)))))).......))))))))))).	4263	4302	1	-28.2	1	4.222545e-05	0.456	0	0	-3.79332	17	26	11	3UTR		0	0
hsa-miR-760	XM_017025383	GOSR2	CGGCTCTGGGTCTGTGGGGA#CCCTGCAGGCCTCAGGACTCCT#.((.(((((((((((((((.#))))))))))).))))...)).	1044	1066	1	-26.3	0	3.462625e-05	0.441	0	0	-6.82535	17	22	11	3UTR		0	1
hsa-miR-760	XM_017025681	NEDD4L	CGGCTCTGGGTCTGTGGGGA#CCCCACCCCAGAGTG#..((((((((...((((((.#)))))))))))))).	6809	6824	1	-26.1	1	0.0467392	0.515	0	0	-12.4177	14	15	14	3UTR		0	0
hsa-miR-760	XM_017025749	SMAD2	CGGCTCTGGGTCTGTGGGGA#CTCCCAGGCTCAGGCA#..((.(((((((((.((((.#))))))))))))))).	4978	4994	1	-23.7	0	0.00296644	0.397	0	0	-9.81149	15	16	15	3UTR		0	0
hsa-miR-760	XM_017025904	PTPRM	CGGCTCTGGGTCTGTGGGGA#TCACAAAATGCAAAACTCAACGATCAGATTCACGGACCCAGAGCTT#.(((((((((((((((((..#.))))))))))))))))).	5024	5070	1	-31.3	1	0.0263589	0.662	0	0	-3.79332	17	19	17	3UTR		0	0
hsa-miR-760	XM_017025930	MPPE1	CGGCTCTGGGTCTGTGGGGA#CCCAGTGAGCCAGGGGCCA#.((((((((.((..((((..#))))..)).)))))).)).	1353	1372	1	-24.5	1	0.000437799	0.485	0	0	-7.1818	14	19	6	3UTR		0	0
hsa-miR-760	XM_017025969	LDLRAD4	CGGCTCTGGGTCTGTGGGGA#TCAGGTGTGCCCACAGATGCGGAGGCGA#((.(((((.(((((((((.(#.).))))))))).))))).)).	4826	4854	1	-31.1	0	9.960138e-05	0.485	0	0	-6.5515	17	22	9	3UTR		0	0
hsa-miR-760	XM_017026104	THOC1	CGGCTCTGGGTCTGTGGGGA#TGCACCATGTGGGACAAGGGGCCAGAGCCA#.((((((((.(((.((....#.)).))).)))))))).	1134	1164	1	-22.9	1	0.000216857	0.471	0	0	-5.89267	13	17	8	3UTR		0	0
hsa-miR-760	XM_017026104	THOC1	CGGCTCTGGGTCTGTGGGGA#TCTTCATGGACCAGAAATGCCA#.((((((.((((((((((((#)))))))))))))))...))).	1015	1037	1	-22.4	1	0.00425529	0.559	0	0	-6.10696	18	22	15	3UTR		0	0
hsa-miR-760	XM_017026428	LGI4	CGGCTCTGGGTCTGTGGGGA#CTCCATGAGGTCCCGGAGCCC#.((((((((((((((((((.#)))))).))).))))))))).	1865	1886	1	-29.3	1	0.000968528	0.324	0	0	-3.79332	18	21	9	3UTR		0	0
hsa-miR-760	XM_017026867	ZNF581	CGGCTCTGGGTCTGTGGGGA#CCCCAACCAGGCCTGAGACTGA#((((((.((((((((((((.#)))))..)))))))))).))).	1133	1155	1	-25.6	0	0.000550997	0.471	0	0	-5.48126	18	22	10	3UTR		0	0
hsa-miR-760	XM_017027111	CELF5	CGGCTCTGGGTCTGTGGGGA#CCCCACCTCGCCCCTTCGTCCCAGAGCCC#.(((((((((.(...((((.#.))))...).))))))))).	2068	2097	1	-29.4	1	0.00544435	0.368	0	0	-9.49952	14	20	9	3UTR		0	0
hsa-miR-760	XM_017027281	KXD1	CGGCTCTGGGTCTGTGGGGA#TTCCCAGACACCAGAGCCA#.(((((((((((((.((((.#))))))))).)))))))).	3411	3430	1	-29.5	1	0.0248594	0.426	0	0	-4.52877	17	19	9	3UTR		1	0
hsa-miR-760	XM_017027335	ELL	CGGCTCTGGGTCTGTGGGGA#CCCCAGACAGCTGCTCAGAGCCA#.((((((((((((((((((.#))))..))))..)))))))))).	2661	2684	1	-29.7	1	0.00253021	0.324	0	0	-3.79332	18	23	10	3UTR		0	0
hsa-miR-760	XM_017027504	GNG8	CGGCTCTGGGTCTGTGGGGA#CGCACAGAGCTTGGGGCCA#.(((((((((((((((.(..#).)))))).))))))))).	3022	3041	1	-24.9	1	0.00217194	0.38	0	0	-3.79332	16	19	9	3UTR		0	0
hsa-miR-760	XM_017027993	BCL2L1	CGGCTCTGGGTCTGTGGGGA#CCCAAGACAGATGCCCCAGAGCTGT#(((((((((((((((.(((.#)))...)))))...)))))))))).	1665	1690	1	-28.5	1	0.000149707	0.426	0	0	-4.17062	18	25	10	3UTR		0	0
hsa-miR-760	XM_017028696	RBFOX2	CGGCTCTGGGTCTGTGGGGA#TCCCACAGACCTTTTAAGAGAGGCA#.(.((((((((((((((((.#))))))))))))......)))).).	3792	3817	1	-27.8	0	0.0011711	0.471	0	0	-5.35086	17	25	12	3UTR		1	0
hsa-miR-760	XM_017029469	SH3KBP1	CGGCTCTGGGTCTGTGGGGA#TCCCCAGGGTTTAGTCCTGGGGCTGG#((((((((((.(((((((((#)))))).....))).)))))))))).	1547	1573	1	-27.5	1	1.205586e-05	0.5	0	0	-6.76235	19	26	10	3UTR		0	0
hsa-miR-760	XM_017029568	PDZD11	CGGCTCTGGGTCTGTGGGGA#CCCACAGCCCTTCATGTGGA#(.((...(((.(((((((..#)))))))))).....)).).	753	773	1	-21.2	0	0.000102864	0.515	0	0	-15.4897	13	20	10	3UTR		0	0
hsa-miR-760	XM_017029597	NLGN3	CGGCTCTGGGTCTGTGGGGA#TCACCCACAGCGTATCTAGAGTTC#.(((((((((((((((((((#)).)))))))...)))))))))).	5003	5027	1	-24.4	1	0.122466	0.574	0	0	-3.79332	19	24	10	3UTR		0	0
hsa-miR-760	XM_017029641	HDAC8	CGGCTCTGGGTCTGTGGGGA#TCCTCAACTGGACCTAGGGG#...((((((((((.((((((#))))))...)))))))))).	1325	1345	1	-23.3	0	0.000485388	0.485	0	0	-7.37138	16	20	10	3UTR		0	0
hsa-miR-760	XM_017029642	HDAC8	CGGCTCTGGGTCTGTGGGGA#TCCTCAACTGGACCTAGGGG#...((((((((((.((((((#))))))...)))))))))).	1208	1228	1	-23.3	0	0.000485388	0.485	0	0	-7.37138	16	20	10	3UTR		0	0
hsa-miR-760	XM_017029645	HDAC8	CGGCTCTGGGTCTGTGGGGA#TCCTCAACTGGACCTAGGGG#...((((((((((.((((((#))))))...)))))))))).	1103	1123	1	-23.3	0	0.000485388	0.485	0	0	-7.37138	16	20	10	3UTR		0	0
hsa-miR-760	XM_017029717	RPS6KA3	CGGCTCTGGGTCTGTGGGGA#CCCTACAGGCCGGGCGCA#..((.((.(((((((((((.#))))))))))).)).)).	3676	3694	1	-28.7	0	2.050793e-07	0.441	0	0	-11.3897	15	18	11	3UTR		1	0
hsa-miR-760	XM_017029718	RPS6KA3	CGGCTCTGGGTCTGTGGGGA#CCCTACAGGCCGGGCGCA#..((.((.(((((((((((.#))))))))))).)).)).	3715	3733	1	-28.7	0	2.050793e-07	0.441	0	0	-11.3897	15	18	11	3UTR		1	0
hsa-miR-760	XM_017029719	RPS6KA3	CGGCTCTGGGTCTGTGGGGA#CCCTACAGGCCGGGCGCA#..((.((.(((((((((((.#))))))))))).)).)).	3677	3695	1	-28.7	0	2.050793e-07	0.441	0	0	-11.3897	15	18	11	3UTR		1	0
hsa-miR-760	XM_017029762	TAFAZZIN	CGGCTCTGGGTCTGTGGGGA#CCCGCACAGAGCTGGGGCTGA#(((((((((.(((((((((.#))).)))))).))))))))).	1177	1198	1	-30.9	1	2.492886e-07	0.441	0	0	-5.18008	18	21	9	3UTR		0	0
hsa-miR-760	XM_024446222	CLPTM1L	CGGCTCTGGGTCTGTGGGGA#CCTCACAGGCAAGGGGGCTGT#(((((((..((((((((((.#))))))))))...))))))).	1503	1524	1	-27.5	1	3.987634e-05	0.412	0	0	-7.3076	17	21	10	3UTR		0	0
hsa-miR-760	XM_024446222	CLPTM1L	CGGCTCTGGGTCTGTGGGGA#TTCCCATCACGTCAGATTTGGAGCTGG#((((((((((((((((((((#))))))......)))))))))))))).	1336	1363	1	-25.5	1	7.85466e-05	0.456	0	0	-3.93757	20	27	14	3UTR		0	0
hsa-miR-760	XM_024446319	FOXP4	CGGCTCTGGGTCTGTGGGGA#CCCGCAGGCGGGGCTTAGCCACCCCTCAAACCCAGGGCCC#.((((((((((.((.((((.#.)))).)).)))))))))).	2861	2901	1	-31.6	1	6.170807e-05	0.309	0	0	-7.87558	16	20	10	3UTR		0	0
hsa-miR-760	XM_024446454	ARHGEF16	CGGCTCTGGGTCTGTGGGGA#TCCCCACTGCACCCAGGGG#...(((((((((.(((((((#))))))).).)))))))).	1939	1958	1	-28.2	0	2.296304e-07	0.309	0	0	-7.80367	16	19	8	3UTR		0	0
hsa-miR-760	XM_024446455	ARHGEF16	CGGCTCTGGGTCTGTGGGGA#TCCCCACTGCACCCAGGGG#...(((((((((.(((((((#))))))).).)))))))).	1630	1649	1	-28.2	0	2.296304e-07	0.309	0	0	-7.80367	16	19	8	3UTR		0	0
hsa-miR-760	XM_024446478	GTPBP2	CGGCTCTGGGTCTGTGGGGA#CCCCACAGGTGCTATTTGTTGTGCTGGCCCAGGCGTGGG#(.(((((((((((((((((.#))))))))..................))))))).)).).	2311	2350	1	-27.7	1	1.879708e-07	0.426	0	0	-5.10125	18	39	8	3UTR		0	0
hsa-miR-760	XM_024446692	ITPRID1	CGGCTCTGGGTCTGTGGGGA#TCCTCTCTGTCAGTGGCACAGCCTTTCTCCTTGCTGCAGGCTCAGTGCCA#.(((.(((((((((((((((#.))))).....)))))))))).))).	6221	6271	1	-27.2	0	1.645472e-06	0.397	0	0	-7.91236	18	26	10	3UTR		0	0
hsa-miR-760	XM_024447004	CEP41	CGGCTCTGGGTCTGTGGGGA#CCTGCAGACCCCACCCCAGCAGGCTCACTCAGCAAGGAGCTC#.(((((((((((((((((..#)))))))))))........................)))))).	1908	1950	1	-26.1	1	0.00323048	0.397	0	0	-3.79332	17	42	11	3UTR		0	0
hsa-miR-760	XM_024447005	CREB5	CGGCTCTGGGTCTGTGGGGA#CCCCACCCCTCCTCCAAGGCTCTGAGCGGC#(.((((.((((((((((((.#))))))..........)))))).)))).).	6278	6308	1	-24.8	0	0.00281874	0.544	0	0	-6.64494	17	30	6	3UTR		0	0
hsa-miR-760	XM_024447094	EXTL3	CGGCTCTGGGTCTGTGGGGA#TGCCCACAGGCCTAGATCTTGTGCTTGGCTGT#((((((((((((((((((.(#).))))))))))))))...........)))).	6764	6796	1	-28.8	1	3.241479e-05	0.412	0	0	-3.93757	19	32	14	3UTR		0	0
hsa-miR-760	XM_024447380	POMT1	CGGCTCTGGGTCTGTGGGGA#CCTCAGCAGACCAGGGCCT#.((((((.(((((((((((.#))))).)))))))))))).	2279	2298	1	-28.6	1	4.791035e-05	0.353	0	0	-6.10696	17	19	12	3UTR		0	0
hsa-miR-760	XM_024447380	POMT1	CGGCTCTGGGTCTGTGGGGA#CCACGAGCCAGGGCTGG#(((((((((.((.((((...#)))))).))))))))).	2447	2464	1	-26.5	1	1.959112e-05	0.412	0	0	-6.46921	15	17	9	3UTR		0	0
hsa-miR-760	XM_024447984	KCNMA1	CGGCTCTGGGTCTGTGGGGA#TCCCCACTCCCCAAGTCTCAGAGCTT#.(((((((((.(((((((((#)))))))......)).))))))))).	4920	4946	1	-27.7	1	0.000709319	0.529	0	0	-6.6181	18	26	9	3UTR		0	0
hsa-miR-760	XM_024447985	KCNMA1	CGGCTCTGGGTCTGTGGGGA#TCCCCACTCCCCAAGTCTCAGAGCTT#.(((((((((.(((((((((#)))))))......)).))))))))).	4758	4784	1	-27.7	1	0.000709319	0.529	0	0	-6.6181	18	26	9	3UTR		0	0
hsa-miR-760	XM_024447987	KCNMA1	CGGCTCTGGGTCTGTGGGGA#TCCCCACTCCCCAAGTCTCAGAGCTT#.(((((((((.(((((((((#)))))))......)).))))))))).	4949	4975	1	-27.7	1	0.000709319	0.529	0	0	-6.6181	18	26	9	3UTR		0	0
hsa-miR-760	XM_024447988	KCNMA1	CGGCTCTGGGTCTGTGGGGA#TCCCCACTCCCCAAGTCTCAGAGCTT#.(((((((((.(((((((((#)))))))......)).))))))))).	4787	4813	1	-27.7	1	0.000709319	0.529	0	0	-6.6181	18	26	9	3UTR		0	0
hsa-miR-760	XM_024447989	KCNMA1	CGGCTCTGGGTCTGTGGGGA#TCCCCACTCCCCAAGTCTCAGAGCTT#.(((((((((.(((((((((#)))))))......)).))))))))).	4787	4813	1	-27.7	1	0.000709319	0.529	0	0	-6.6181	18	26	9	3UTR		0	0
hsa-miR-760	XM_024447990	KCNMA1	CGGCTCTGGGTCTGTGGGGA#TCCCCACTCCCCAAGTCTCAGAGCTT#.(((((((((.(((((((((#)))))))......)).))))))))).	4775	4801	1	-27.7	1	0.000709319	0.529	0	0	-6.6181	18	26	9	3UTR		0	0
hsa-miR-760	XM_024448004	CC2D2B	CGGCTCTGGGTCTGTGGGGA#TCCCACAAGCAGAGAGCA#..(((((..((.(((((((.#))))))).))..))))).	5109	5127	1	-21.9	0	0.00324902	0.5	0	0	-11.6738	14	18	7	3UTR		0	0
hsa-miR-760	XM_024448113	PLEKHA1	CGGCTCTGGGTCTGTGGGGA#TCCCCCCTCCCCCCACCCCCCAACAGTCCCCAGAGTG#..((((((((.((((((((.#.))))).)))..)))))))).	7810	7847	1	-28.6	1	0.00265636	0.368	0	0	-7.78178	16	21	8	3UTR		0	0
hsa-miR-760	XM_024448436	TIMM10	CGGCTCTGGGTCTGTGGGGA#TCTTCAAGATCCCGGAGTGGT#(.(((((((((((.((((((#))))))))).)))))))).).	588	609	1	-23.1	1	0.00394383	0.485	0	0	-5.95809	18	21	9	3UTR		0	0
hsa-miR-760	XM_024448531	NUCB2	CGGCTCTGGGTCTGTGGGGA#TCATCAGGGACCCAGAACCC#.((.(((((((((.(((.((#)).))).))))))))).)).	1541	1561	1	-24	0	5.646752e-06	0.485	0	0	-7.68219	16	20	9	3UTR		0	0
hsa-miR-760	XM_024448693	CCDC82	CGGCTCTGGGTCTGTGGGGA#CCCTTTAGAATGCCTGGGGCTC#.(((((((((((((.((((.#)))).)))...)))))))))).	3356	3378	1	-22.4	1	4.413868e-05	0.515	0	0	-4.52877	17	22	10	3UTR		0	0
hsa-miR-760	XM_024448880	EPS8	CGGCTCTGGGTCTGTGGGGA#TCCCCATCCCAGGGTA#..((((((((...(((((((#))))))))))))))).	2810	2826	1	-25	1	0.000169511	0.647	0	0	-12.4177	15	16	15	3UTR		0	0
hsa-miR-760	XM_024448919	MSRB3	CGGCTCTGGGTCTGTGGGGA#TCACCCCAGGCCCTGGGTTC#.(((((.(((((((.(((((#)).)))))))))).))))).	3263	3283	1	-24.5	0	4.688245e-06	0.456	0	0	-6.07246	17	20	10	3UTR		0	0
hsa-miR-760	XM_024449558	HNRNPC	CGGCTCTGGGTCTGTGGGGA#CCCCGCGCCTAGTCCCA#.((..((((((..((((((.#))))))))))))..)).	2448	2465	1	-23.1	0	0.199822	0.544	0	0	-15.5803	14	17	12	3UTR		0	0
hsa-miR-760	XM_024449577	RAB15	CGGCTCTGGGTCTGTGGGGA#CCCCATATGGCCCAAGAGTA#..(((((((((((((((((.#))))))).)))))).)))).	2116	2136	1	-28.3	1	0.000211864	0.515	0	0	-4.957	17	20	7	3UTR		0	0
hsa-miR-760	XM_024449858	ADAL	CGGCTCTGGGTCTGTGGGGA#TCCTTAGAGTCTCCAGAGTG#..((((((((.((.((((((#)))))).)).).))))))).	3000	3020	1	-22.4	1	0.000285093	0.588	0	0	-8.63862	16	20	7	3UTR		0	0
hsa-miR-760	XM_024449945	NDUFAF1	CGGCTCTGGGTCTGTGGGGA#TCTCCAGAGCTTAACCCAAGGCTT#.((((.(((((((.((((((#)))))).))....))))).)))).	1069	1093	1	-22.2	0	0.000324492	0.676	0	0	-6.55112	17	24	6	3UTR		0	0
hsa-miR-760	XM_024450085	APH1B	CGGCTCTGGGTCTGTGGGGA#CTCCACCTTCCAGAGCTA#.(((((((((...((((((.#))))))..))))))))).	919	937	1	-24.5	1	0.000764371	0.485	0	0	-11.254	15	18	9	3UTR		0	0
hsa-miR-760	XM_024450294	TPPP3	CGGCTCTGGGTCTGTGGGGA#CCTGCCACCCAGAGCTT#.((((((((((..(((((..#))))).)))))))))).	819	836	1	-24.9	1	0.00884226	0.309	0	0	-8.42926	15	17	10	3UTR		0	0
hsa-miR-760	XM_024450526	GJC1	CGGCTCTGGGTCTGTGGGGA#TCCCTCTTTCACCCAGGCTGG#((((.((((((....(((((#))))).....)))))))))).	2946	2967	1	-22.8	0	0.000202688	0.471	0	0	-14.2848	15	21	10	3UTR		1	1
hsa-miR-760	XM_024450861	ELAC2	CGGCTCTGGGTCTGTGGGGA#TCCCCGCAGGTTTATTAAAGCAAGAACAGATGCCA#.(((((((..((((((((((#))))))))))................)))).))).	3455	3490	1	-24.6	1	0.0299043	0.632	0	0	-6.09222	17	35	10	3UTR		0	0
hsa-miR-760	XM_024450897	STAT5B	CGGCTCTGGGTCTGTGGGGA#CCCACCCCAGGGCCT#.(((((((((...(((((..#)))))))))))))).	4896	4911	1	-27.4	1	1.012953e-06	0.368	0	0	-11.254	14	15	14	3UTR		0	0
hsa-miR-760	XM_024451135	NEDD4L	CGGCTCTGGGTCTGTGGGGA#CCCCACCCCAGAGTG#..((((((((...((((((.#)))))))))))))).	7136	7151	1	-26.1	1	0.0467392	0.515	0	0	-12.4177	14	15	14	3UTR		0	0
hsa-miR-760	XM_024451617	MEIS3	CGGCTCTGGGTCTGTGGGGA#CCTCCAGGCCCTGAGCCC#.(((((.(((((((.((((.#))))))))))).))))).	2400	2418	1	-30.1	0	6.170298e-05	0.338	0	0	-6.07246	16	18	11	3UTR		0	0
hsa-miR-760	XM_024452386	ATP2B3	CGGCTCTGGGTCTGTGGGGA#CTCTGCAGGCCTGTGAAGGGTGCCACCTGAGGGAGCCGC#(((((((((((((((((((.#))))))))))))...................))))))).	4761	4800	1	-28	1	2.140502e-06	0.338	0	0	-3.93757	19	39	12	3UTR		0	0
hsa-miR-760	XM_024452592	MTMR11	CGGCTCTGGGTCTGTGGGGA#TTCCCACAGGCTCATGCTA#.(((..((((((((((((((#)))))))))))))).))).	1990	2009	1	-26.6	0	0.00137401	0.559	0	0	-9.81332	17	19	14	3UTR		0	0
hsa-miR-760	XM_024452791	VPS45	CGGCTCTGGGTCTGTGGGGA#CACAGACACAAGACTCCCAGAGTTGT#((((((((((((((((....#)))))).........)))))))))).	1989	2015	1	-23.1	1	0.000811896	0.515	0	0	-3.93757	16	26	10	3UTR		0	1
hsa-miR-760	XM_024453101	RGPD8	CGGCTCTGGGTCTGTGGGGA#TTGTCAGAGCCCTAGAGCTGG#((((((((((.((.(((.((#)).))).)).)))))))))).	6061	6082	1	-24.5	1	9.858671e-05	0.544	0	0	-7.61919	17	21	10	3UTR		0	0
hsa-miR-760	XM_024453158	TSGA10	CGGCTCTGGGTCTGTGGGGA#TCCTAAATCTCTTACCTTATCTATCCATAGGCTTTGATGTAATGTTCATATTAGAGCCT#.(((((((((((((((((..#.))))))))))..................))))))).	3520	3579	1	-22.7	1	0.00202126	0.676	0	0	-3.79332	17	37	10	3UTR		0	0
hsa-miR-760	XM_024453172	ELMOD3	CGGCTCTGGGTCTGTGGGGA#TTCCCGCAGACCTGCCTCCAGAGCA#..((((((((((((((((((#))))))))))))......)))))).	2129	2154	1	-29.9	1	0.00317797	0.456	0	0	-4.957	18	25	12	3UTR		0	0
hsa-miR-760	XM_024453172	ELMOD3	CGGCTCTGGGTCTGTGGGGA#TCTCCATGGGATAGGGGTTGGGGGTACTCCCTAGAGCTGC#((((((((((((((((((((#))))))))))...................)))))))))).	1615	1655	1	-25.7	1	0.00102425	0.426	0	0	-3.93757	20	40	10	3UTR		0	0
hsa-miR-760	XM_024453352	GLYCTK	CGGCTCTGGGTCTGTGGGGA#CCACAGTACCAGGGCCT#.((((((((..((((((...#))))))..)))))))).	4333	4350	1	-29.7	1	1.306971e-05	0.353	0	0	-7.86061	14	17	8	3UTR		0	0
hsa-miR-760	XM_024453611	SLC25A38	CGGCTCTGGGTCTGTGGGGA#CCCCACCCCTACACCACAGGGTCT#.((((((((((..((((((.#.))))))))).))))))).	1245	1269	1	-24.2	1	0.000236195	0.412	0	0	-8.42926	16	19	9	3UTR		0	0
hsa-miR-760	XM_024453769	CEP63	CGGCTCTGGGTCTGTGGGGA#TCCCCCTTGCAGACCTGCACTCTGGCATCCTCTCCTGAGCA#..((((((((((((((((((#)))))...)))))))))...................)))).	4692	4733	1	-23.6	1	0.000662713	0.426	0	0	-4.957	18	41	9	3UTR		0	0
hsa-miR-760	XM_024453778	CEP63	CGGCTCTGGGTCTGTGGGGA#TCCCCCTTGCAGACCTGCACTCTGGCATCCTCTCCTGAGCA#..((((((((((((((((((#)))))...)))))))))...................)))).	4068	4109	1	-23.6	1	0.000662713	0.426	0	0	-4.957	18	41	9	3UTR		0	0
hsa-miR-760	XM_024454131	STK32B	CGGCTCTGGGTCTGTGGGGA#CCCTGCCCACCCAGAGCCC#.((((((((((..((((((.#))))))..)))))))))).	1339	1358	1	-31.1	1	0.00251299	0.368	0	0	-8.42926	16	19	10	3UTR		0	0
hsa-miR-760	XM_024454232	CEP44	CGGCTCTGGGTCTGTGGGGA#CTCTATTGCCCAGGCTGG#((((.((((((..((((((.#)))))).)))))))))).	2929	2947	1	-23.1	0	0.000106108	0.456	0	0	-12.6925	16	18	10	3UTR		0	0
hsa-miR-760	XM_024454349	MGAT4B	CGGCTCTGGGTCTGTGGGGA#CCCCACACTGTGCCTGAGGCCCGGAACCGT#(((.(((((((((((((((.#)))))))..........)))))))).))).	5292	5322	1	-29.5	0	0.000466279	0.25	0	0	-6.9696	18	30	8	3UTR		0	0
hsa-miR-760	XM_047416067	SCOC	CGGCTCTGGGTCTGTGGGGA#TCACAGATCCTCGTCTGAAACTTGTAGGGCCA#.((((((((((((((((...#))))))))))...............)))))).	4703	4735	1	-22.8	1	0.00183	0.574	0	0	-3.79332	16	32	10	3UTR		0	0
hsa-miR-760	XM_047416245	CASP6	CGGCTCTGGGTCTGTGGGGA#TCCCCACTCCCTCAGCCT#.((((..(((...(((((((#))))))).)))..)))).	2719	2737	1	-25.3	0	0.000815345	0.471	0	0	-14.6987	14	18	7	3UTR		0	0
hsa-miR-760	XM_047416343	FAM193A	CGGCTCTGGGTCTGTGGGGA#CCCCAAGAGCCACGCCCCTCGCTGGCGCCCCAGAGCCGT#((((((((((.((((((((.#.)))))).))...)))))))))).	3744	3783	1	-30.6	1	1.270084e-06	0.265	0	0	-6.76235	18	24	10	3UTR	MIRT720755	0	0
hsa-miR-760	XM_047416343	FAM193A	CGGCTCTGGGTCTGTGGGGA#CCTCGGAGGCCTGGGCCGT#((((.((((((((.(((((.#))))).)))))))))))).	3961	3980	1	-28.5	0	1.339234e-06	0.353	0	0	-8.91345	17	19	12	3UTR	MIRT720755	0	0
hsa-miR-760	XM_047416358	INPP4B	CGGCTCTGGGTCTGTGGGGA#CTCCATGGACCCAGCCTCCAGCCC#.((((((((((((((((((.#)))))))))))))).....)))).	6025	6049	1	-30	1	0.0200602	0.485	0	0	-3.79332	18	24	14	3UTR		0	0
hsa-miR-760	XM_047416390	LDB2	CGGCTCTGGGTCTGTGGGGA#TTTTCATCAAAGACACCAGGGCA#..((((((((((((((((((#)))))))...)))).))))))).	1573	1596	1	-20.6	1	0.0815863	0.676	0	0	-4.957	18	23	7	3UTR		0	0
hsa-miR-760	XM_047416419	LOC93622	CGGCTCTGGGTCTGTGGGGA#TCTTCAGGGGCCCAGAGTGGC#(.(((((((((((.((((((#)))))).))))))))))).).	1416	1437	1	-30.4	1	2.959237e-05	0.426	0	0	-5.95809	18	21	11	3UTR		0	0
hsa-miR-760	XM_047416420	LOC93622	CGGCTCTGGGTCTGTGGGGA#TCTTCAGGGGCCCAGAGTGGC#(.(((((((((((.((((((#)))))).))))))))))).).	1347	1368	1	-30.4	1	2.959237e-05	0.426	0	0	-5.95809	18	21	11	3UTR		0	0
hsa-miR-760	XM_047416429	SCARB2	CGGCTCTGGGTCTGTGGGGA#TCCTTGCAGGCTTGTTGCCT#.(((..((((((((((((((#))))))))))))))..))).	1624	1644	1	-23	0	1.602506e-06	0.441	0	0	-9.81332	17	20	14	3UTR		0	0
hsa-miR-760	XM_047416639	RGS14	CGGCTCTGGGTCTGTGGGGA#TCCCTGGCCCCTTCCTGCCATGGGCAGGCCCGCAGGAAGAGCCGG#(((((((((((((((((((.#.))))............))))))))......))))))).	1823	1868	1	-30.9	1	0.000289528	0.338	0	0	-3.93757	19	39	8	3UTR		0	0
hsa-miR-760	XM_047416640	SLC12A7	CGGCTCTGGGTCTGTGGGGA#CCCCATCCAGAACATTCTTGGAAGAGCACCCGGAGCTGA#(((((((((((((((((((.#))))))..................)).))))))))))).	3597	3636	1	-29.4	1	0.00334791	0.471	0	0	-3.93757	19	39	11	3UTR		0	0
hsa-miR-760	XM_047416702	EMB	CGGCTCTGGGTCTGTGGGGA#CCCCCATACCTGGTAGAGCA#..(((((((((..((((((.#.))))))))))...))))).	3687	3707	1	-21.8	1	0.000947964	0.574	0	0	-9.59293	15	20	10	3UTR		0	0
hsa-miR-760	XM_047416910	GAPT	CGGCTCTGGGTCTGTGGGGA#ACAGACACTGGGGCCT#.((((((((((((((.....#)))))).)))))))).	1295	1311	1	-22.2	1	5.643397e-05	0.441	0	0	-4.02637	14	16	8	3UTR		0	0
hsa-miR-760	XM_047417020	WWC1	CGGCTCTGGGTCTGTGGGGA#TCACCACTGGCCCAGGGCTT#.(((((((((((.((((.((#)).)))).))))))))))).	5765	5785	1	-28.5	1	1.870537e-07	0.382	0	0	-5.08246	17	20	11	3UTR		0	0
hsa-miR-760	XM_047417052	ZNF346	CGGCTCTGGGTCTGTGGGGA#CCCCATTCAGACCTCAGTAGTCC#.((((((((((((((((((.#)))))..)))))).))).)))).	2426	2449	1	-27.3	1	0.0211837	0.441	0	0	-3.79332	18	23	6	3UTR		0	0
hsa-miR-760	XM_047417133	HINT1	CGGCTCTGGGTCTGTGGGGA#CCTCACGTGATCCACCCGCCT#.(((..(((((((((((((.#))))))).))))))...))).	1353	1374	1	-23.4	0	0.0112562	0.456	0	0	-9.81332	16	21	7	3UTR		0	0
hsa-miR-760	XM_047417133	HINT1	CGGCTCTGGGTCTGTGGGGA#CCACCACGCCCAGCCCCA#.((..((((((..((((((.#)).))))))))))..)).	1408	1426	1	-21.2	0	0.0627615	0.574	0	0	-15.5803	14	18	10	3UTR		0	0
hsa-miR-760	XM_047417184	MEF2C	CGGCTCTGGGTCTGTGGGGA#TCCTGGGGCAGAGCAGACCAGAGGCTCAGAGCA#..(((((((((((.(((...#.))).))))))))))).	6840	6873	1	-26.8	1	0.000936646	0.397	0	0	-5.81384	14	17	11	3UTR		0	0
hsa-miR-760	XM_047417189	MEF2C	CGGCTCTGGGTCTGTGGGGA#TCCTGGGGCAGAGCAGACCAGAGGCTCAGAGCA#..(((((((((((.(((...#.))).))))))))))).	7141	7174	1	-26.8	1	0.000936646	0.397	0	0	-5.81384	14	17	11	3UTR		0	0
hsa-miR-760	XM_047417190	MEF2C	CGGCTCTGGGTCTGTGGGGA#TCCTGGGGCAGAGCAGACCAGAGGCTCAGAGCA#..(((((((((((.(((...#.))).))))))))))).	8540	8573	1	-26.8	1	0.000936646	0.397	0	0	-5.81384	14	17	11	3UTR		0	0
hsa-miR-760	XM_047417258	SAR1B	CGGCTCTGGGTCTGTGGGGA#TCCCCAAAAGCAATGACAGGCACCAGTGTCT#.(((.(((((((((((((((#)))))..........)))))).)))).))).	1375	1406	1	-25.2	0	0.000305524	0.529	0	0	-7.91236	18	31	6	3UTR		0	0
hsa-miR-760	XM_047417258	SAR1B	CGGCTCTGGGTCTGTGGGGA#CCTCACGTGATCCACCTGCCT#.(((..(((((((((((((.#))))))).))))))...))).	5554	5575	1	-23.7	0	0.00839467	0.456	0	0	-9.81332	16	21	7	3UTR		0	0
hsa-miR-760	XM_047417411	ERGIC1	CGGCTCTGGGTCTGTGGGGA#TCCCTACGGGTGCAGAGCA#..((((((.(((((((((((#))))))))))).)))))).	1735	1754	1	-28.3	1	2.595523e-06	0.412	0	0	-6.01339	17	19	11	3UTR		0	0
hsa-miR-760	XM_047417411	ERGIC1	CGGCTCTGGGTCTGTGGGGA#CCCCATCCCTTCCTGCCCAACCTAGAACCCAGGCCT#.(((.((((((((((((((.#)))))).................))).)))))))).	1249	1285	1	-25.2	0	0.0134225	0.426	0	0	-7.91236	17	36	8	3UTR		0	0
hsa-miR-760	XM_047417664	TCOF1	CGGCTCTGGGTCTGTGGGGA#CTCCACAGATCCAGCTAGGCCT#.((((((((((((((((((.#))))))))))))))...)))).	4521	4543	1	-31.7	1	0.000658531	0.368	0	0	-3.79332	18	22	14	3UTR		0	0
hsa-miR-760	XM_047417744	PTCD2	CGGCTCTGGGTCTGTGGGGA#TCCCTGACAGAGACCAGAGCTC#.((((((((.((((((((((#))))).)))))..)))))))).	9641	9663	1	-28.2	1	0.0135304	0.515	0	0	-5.03583	18	22	8	3UTR		0	0
hsa-miR-760	XM_047417744	PTCD2	CGGCTCTGGGTCTGTGGGGA#TCTTCACTAGACTCAGGTGCCA#.(((((((((((((((((((#))))))).))))))))).))).	4306	4328	1	-27	1	0.000408936	0.5	0	0	-3.79332	19	22	9	3UTR		0	0
hsa-miR-760	XM_047417770	SPEF2	CGGCTCTGGGTCTGTGGGGA#CCCCGCTGGCCAACAGGGCA#..((((((((((.((((((.#)))))).))))..)))))).	3994	4014	1	-27.5	1	0.000128038	0.544	0	0	-6.24613	16	20	6	3UTR		0	0
hsa-miR-760	XM_047417799	ATG10	CGGCTCTGGGTCTGTGGGGA#CTACAGATGCTGGGGCCA#.((((((((((((((((...#)))))))).)))))))).	2333	2351	1	-23.9	1	8.905032e-06	0.456	0	0	-3.79332	16	18	8	3UTR		0	0
hsa-miR-760	XM_047417820	FAM172A	CGGCTCTGGGTCTGTGGGGA#TCCCAGCCCCTCATTAGATTGTTTTCTTCCCAGAGCCCAGGGTCGT#((((((((((.((.((((((#.)))))).)))))))))))).	1242	1288	1	-30.8	1	0.000473972	0.588	0	0	-7.61919	18	21	12	3UTR		0	0
hsa-miR-760	XM_047418084	GNG4	CGGCTCTGGGTCTGTGGGGA#CCCCATACCAGTCGGGAAGTGGTCATTGACCTGGGGTGGA#(.(((((((((((((((((.#)))))))....................)))))))))).).	3870	3910	1	-25.6	1	0.00057753	0.412	0	0	-5.10125	18	40	10	3UTR		0	0
hsa-miR-760	XM_047418165	SLC18B1	CGGCTCTGGGTCTGTGGGGA#CTCCGTGGACCCCGTGCCA#.(((.(.((((((((((((.#)))))))))))).).))).	1451	1470	1	-24.8	0	0.00029386	0.529	0	0	-9.45605	16	19	12	3UTR		0	0
hsa-miR-760	XM_047418250	RNF217	CGGCTCTGGGTCTGTGGGGA#TCTCCGTGGGCCACAATGCCT#.(((..((((((((((((((#)))))))))))).))..))).	993	1014	1	-22.6	0	0.000101799	0.485	0	0	-9.81332	17	21	12	3UTR		1	0
hsa-miR-760	XM_047418250	RNF217	CGGCTCTGGGTCTGTGGGGA#TGCCCACAGCAATTCCCAGAA#....((((((.(((((((.(#).))))))).....)))))).	4478	4499	1	-21.2	0	0.119447	0.676	0	0	-12.3713	14	21	7	3UTR		1	0
hsa-miR-760	XM_047418274	EPHA7	CGGCTCTGGGTCTGTGGGGA#TCCTCAGCAGTTAAGATCTTCCAGAGCCT#.(((((((((.(((((((((#)))))).))).........))))))))).	2537	2566	1	-24.8	1	0.0410022	0.618	0	0	-6.6181	18	29	9	3UTR		0	0
hsa-miR-760	XM_047418577	MMS22L	CGGCTCTGGGTCTGTGGGGA#TTCCCAGACTTGGAGTCC#.(((((((((((((.((((.#))))))))))))))))).	5926	5944	1	-23.8	1	0.00424367	0.574	0	0	-4.52877	17	18	17	3UTR		0	0
hsa-miR-760	XM_047418652	GSTM4	CGGCTCTGGGTCTGTGGGGA#CCCCACGTGGGGAATCCTGAGAGCCAGAGCTGT#(((((((((.(((((((((.#)))))).............))).))))))))).	1202	1235	1	-30.9	1	3.872735e-05	0.426	0	0	-5.18008	18	33	9	3UTR		0	0
hsa-miR-760	XM_047419317	ZSCAN9	CGGCTCTGGGTCTGTGGGGA#TCCTGACTTAAGGCCCAGGGACTT#.((((((((((((((.((((#)))).))...)))))))))).)).	1576	1600	1	-24.7	1	0.000172205	0.574	0	0	-4.02637	18	24	10	3UTR		0	0
hsa-miR-760	XM_047419458	SYNGAP1	CGGCTCTGGGTCTGTGGGGA#CTCCACAGACTCCAGCCCTCCGA#(((..((((((((((((((.#)))))))))).))))....))).	4242	4265	1	-27.6	0	0.217875	0.412	0	0	-11.0886	17	23	10	3UTR		0	0
hsa-miR-760	XM_047419577	POLR1C	CGGCTCTGGGTCTGTGGGGA#TCCCGATAAACACTCAGAGCCC#.((((((((((.(((.((((#)))).)))...)))))))))).	4423	4445	1	-26.8	1	0.0342668	0.5	0	0	-7.37318	17	22	10	3UTR		0	0
hsa-miR-760	XM_047419593	RIPOR2	CGGCTCTGGGTCTGTGGGGA#TCCCATGATGCCAGGGCCT#.(((((((((((.((((((.#))))))))).)))))))).	2373	2392	1	-26.1	1	3.792558e-06	0.412	0	0	-5.08246	17	19	9	3UTR		0	0
hsa-miR-760	XM_047419681	RASA4B	CGGCTCTGGGTCTGTGGGGA#TCCCCTCTTTCATGTCCCACAGGCCACAGAGCCC#.((((((((((((((((((.#.))))))))))).))))))).	3077	3111	1	-36.1	1	1.608343e-05	0.412	0	0	-3.79332	18	21	11	3UTR		0	0
hsa-miR-760	XM_047419706	RASA4	CGGCTCTGGGTCTGTGGGGA#TCCCCTCTTTCATGTCCCACAGGCCACAGAGCCC#.((((((((((((((((((.#.))))))))))).))))))).	3007	3041	1	-36.1	1	1.608343e-05	0.412	0	0	-3.79332	18	21	11	3UTR		0	0
hsa-miR-760	XM_047420067	AVL9	CGGCTCTGGGTCTGTGGGGA#CCACAGATCCACAGCA#..(((.(((((((((((...#))))))))))).))).	2192	2208	1	-24.7	0	0.00126312	0.471	0	0	-6.85796	14	16	11	3UTR		0	0
hsa-miR-760	XM_047420082	IQCE	CGGCTCTGGGTCTGTGGGGA#TTCCCGCAGGCCTGGGGTG#..((((((((((((((((((#)))))))))))))))))).	5939	5958	1	-30.5	1	4.776068e-06	0.368	0	0	-4.957	18	19	18	3UTR		0	0
hsa-miR-760	XM_047420186	TBL2	CGGCTCTGGGTCTGTGGGGA#TCCTCCCAGGCCCAGTGGGTGG#((.(((((((((((.(((((#))))).))))))))).)).)).	1532	1554	1	-27	0	3.486812e-08	0.397	0	0	-6.23056	18	22	9	3UTR		0	0
hsa-miR-760	XM_047420241	GRB10	CGGCTCTGGGTCTGTGGGGA#TCTGCACCTGGGGACCCAGAGCG#..(((((((((((.((((..#.)))).))))))))))).	2149	2172	1	-30.3	1	7.904809e-06	0.426	0	0	-5.81384	15	18	11	3UTR		0	0
hsa-miR-760	XM_047420402	MKLN1	CGGCTCTGGGTCTGTGGGGA#TCCAGAAGAGCTCTGCAGAACCAGGGCTC#.((((((((.(((((((((.#.))))))))).)))))))).	3991	4020	1	-27.2	1	8.95199e-05	0.515	0	0	-5.03583	17	20	9	3UTR		0	0
hsa-miR-760	XM_047420522	MIOS	CGGCTCTGGGTCTGTGGGGA#ACAGACTTTGAGCCT#.(((((.((((((((.....#)))))))).))))).	1754	1769	1	-21.2	0	0.000760375	0.603	0	0	-5.57006	13	15	8	3UTR		0	0
hsa-miR-760	XM_047420623	C1GALT1	CGGCTCTGGGTCTGTGGGGA#CCGTATCAGGCTTGGGGCTA#.(((((((((((((((.((.#)).)).))))))))))))).	3738	3758	1	-23.1	1	0.00136222	0.588	0	0	-3.79332	17	20	13	3UTR		0	0
hsa-miR-760	XM_047420903	ZMIZ2	CGGCTCTGGGTCTGTGGGGA#TCCCCCAAAACACACCTGGAGCCA#.((((((((((.((((((((#)))))....))).)))))))))).	3060	3084	1	-28.1	1	0.00113841	0.368	0	0	-7.14013	18	24	10	3UTR		0	0
hsa-miR-760	XM_047420911	CALN1	CGGCTCTGGGTCTGTGGGGA#TTCCACAGACCAAGGTTCACAGGCCA#.(((.((((((((((((((.#)))))))))))........)))))).	1019	1045	1	-25.1	0	0.000303012	0.5	0	0	-7.91236	17	26	11	3UTR		0	0
hsa-miR-760	XM_047421030	MGST3	CGGCTCTGGGTCTGTGGGGA#TTGCTACAGATACTCCAAGGCCA#.((((.(((((((((((.((#)).))))))))...))).)))).	920	943	1	-21.5	0	0.0956141	0.588	0	0	-5.69428	17	23	8	3UTR		0	0
hsa-miR-760	XM_047421053	CEP41	CGGCTCTGGGTCTGTGGGGA#CCTGCAGACCCCACCCCAGCAGGCTCACTCAGCAAGGAGCTC#.(((((((((((((((((..#)))))))))))........................)))))).	1674	1716	1	-26.1	1	0.00323048	0.397	0	0	-3.79332	17	42	11	3UTR		0	0
hsa-miR-760	XM_047421075	FAM131B	CGGCTCTGGGTCTGTGGGGA#CCCACAGGCCTGGGAACTGAGACCTGGGCAACTAGATGGCCGT#((((((((((((((((((..#)))))))))))))........................))))).	1258	1301	1	-29	1	0.00205522	0.397	0	0	-3.93757	18	43	13	3UTR		0	0
hsa-miR-760	XM_047421184	MTR	CGGCTCTGGGTCTGTGGGGA#TTCCCACCTCCTAGAGCTGG#((((((((((...(((((((#)))))))..)))))))))).	8421	8441	1	-28	1	0.000548002	0.426	0	0	-11.3983	17	20	10	3UTR		0	0
hsa-miR-760	XM_047421187	MTR	CGGCTCTGGGTCTGTGGGGA#TTCCCACCTCCTAGAGCTGG#((((((((((...(((((((#)))))))..)))))))))).	7340	7360	1	-28	1	0.000548002	0.426	0	0	-11.3983	17	20	10	3UTR		0	0
hsa-miR-760	XM_047421187	MTR	CGGCTCTGGGTCTGTGGGGA#CCCTGCCTCTTCCTGAGCTCAGGATACCCAGAGCCT#.((((((((((((((((((.#))))))...............)))..))))))))).	7892	7928	1	-26.6	1	0.000178456	0.426	0	0	-3.79332	18	36	9	3UTR		0	0
hsa-miR-760	XM_047421274	ADAM28	CGGCTCTGGGTCTGTGGGGA#TCCCCACAGGCCTGTCGC#((((...(((((((((((((#))))))))))))))))).	3115	3133	1	-28.7	0	0.00131817	0.544	0	0	-11.5013	17	18	17	3UTR		0	0
hsa-miR-760	XM_047421286	ATP1A2	CGGCTCTGGGTCTGTGGGGA#TGCCCACTTACCCTGGGCTGG#((((((.((((..(((((.(#).)))))..)))).)))))).	3751	3772	1	-27	0	1.652898e-05	0.485	0	0	-10.1172	16	21	6	3UTR		0	0
hsa-miR-760	XM_047421286	ATP1A2	CGGCTCTGGGTCTGTGGGGA#CCCCATAGACCTAACTGT#(((...(((((((((((((.#))))))))))))).))).	2353	2371	1	-25.6	0	0.00010177	0.618	0	0	-12.9896	16	18	13	3UTR		0	0
hsa-miR-760	XM_047421384	NFYC	CGGCTCTGGGTCTGTGGGGA#TCCCCAGAGGACCCGGCCGA#(((((..((((((.((((((#))))))..))))))))))).	1304	1324	1	-29.5	0	5.314357e-05	0.324	0	0	-8.23906	17	20	11	3UTR		0	0
hsa-miR-760	XM_047421899	ZNF691	CGGCTCTGGGTCTGTGGGGA#CCTCAGGGAGCCATGACCCAGGGACCT#.(((((((((((.((((...#.))))))))))))).)).	1632	1659	1	-25	1	0.00582483	0.485	0	0	-5.08246	15	18	13	3UTR		0	0
hsa-miR-760	XM_047421910	ZNF691	CGGCTCTGGGTCTGTGGGGA#CCTCAGGGAGCCATGACCCAGGGACCT#.(((((((((((.((((...#.))))))))))))).)).	2756	2783	1	-25	1	0.00582483	0.485	0	0	-5.08246	15	18	13	3UTR		0	0
hsa-miR-760	XM_047421995	BIN3	CGGCTCTGGGTCTGTGGGGA#TCCTCCAGCCCTGGCAGGCCCTCAGCCA#.((((..((((((((.(((.#.))).))))))))..)))).	3171	3199	1	-29.9	0	8.244917e-06	0.338	0	0	-7.47102	15	20	8	3UTR		0	0
hsa-miR-760	XM_047422067	PLEKHA2	CGGCTCTGGGTCTGTGGGGA#CCTCACAGCCTCCCAAAGTACTCAGATTATAGGTGTGAGCCA#.(((((((((.((((((((.#))))))))...)))).....................))))).	4874	4916	1	-25.3	1	2.604736e-06	0.5	0	0	-6.6181	17	42	8	3UTR		0	0
hsa-miR-760	XM_047422075	DEFB134	CGGCTCTGGGTCTGTGGGGA#CCAGCAGACTCTTGTGGTCTTAAATTTAAAGAGCTGA#(((((((((((((((.((..#)).))))))))..................))))))).	398	435	1	-22.8	1	0.000358973	0.559	0	0	-4.17062	17	37	8	3UTR		0	0
hsa-miR-760	XM_047422097	MROH6	CGGCTCTGGGTCTGTGGGGA#CCCCGAGGCCCTGAGCCA#.(((((.((((((.(((((.#))))))))))).))))).	1870	1888	1	-30.8	0	0.000441484	0.324	0	0	-6.19385	16	18	11	3UTR		0	0
hsa-miR-760	XM_047422330	NUDCD1	CGGCTCTGGGTCTGTGGGGA#ATAGGTCTAGAGCCGT#(((((((((((((((.....#))))))))))))))).	3499	3515	1	-21.7	1	0.000728399	0.618	0	0	-4.17062	15	16	15	3UTR		0	0
hsa-miR-760	XM_047422482	RIMS2	CGGCTCTGGGTCTGTGGGGA#TCCCCACACAGCCCTGAGCCT#.(((((.((((.((((((((#))))))))..)))).))))).	7431	7452	1	-31.7	0	0.00279837	0.471	0	0	-8.68381	17	21	8	3UTR		0	0
hsa-miR-760	XM_047422482	RIMS2	CGGCTCTGGGTCTGTGGGGA#CCCCATGTTTGATTCAGAGCTGT#(((((((((((((((((((.#)))))))...)))))))))))).	5910	5933	1	-28.4	1	3.772191e-05	0.574	0	0	-3.93757	19	23	12	3UTR		0	0
hsa-miR-760	XM_047422509	PRSS51	CGGCTCTGGGTCTGTGGGGA#TCCACAGATGCAGAAACCATGGATATGGAGGGCCA#.(((((((.(((((((((..#))))))))).)))).................))).	2542	2577	1	-23.5	1	0.00522333	0.603	0	0	-4.84971	16	35	9	3UTR		0	0
hsa-miR-760	XM_047422817	LINGO2	CGGCTCTGGGTCTGTGGGGA#CCCTGCTTTCCCTGGGAGCCC#.(((((((((...((((((.#))))))...)))..)))))).	13101	13122	1	-24.8	1	0.000374665	0.544	0	0	-11.254	15	21	6	3UTR		0	1
hsa-miR-760	XM_047422818	LINGO2	CGGCTCTGGGTCTGTGGGGA#CCCTGCTTTCCCTGGGAGCCC#.(((((((((...((((((.#))))))...)))..)))))).	13020	13041	1	-24.8	1	0.000374665	0.544	0	0	-11.254	15	21	6	3UTR		0	1
hsa-miR-760	XM_047422877	POU2F1	CGGCTCTGGGTCTGTGGGGA#CCCTGCACAGGGCTCCACCACCCAGGGCCA#.((((((((((..((((((.#.)))))).)))))))))).	11760	11790	1	-30.2	1	0.00118011	0.397	0	0	-8.42926	16	19	10	3UTR		0	0
hsa-miR-760	XM_047422921	ABCA2	CGGCTCTGGGTCTGTGGGGA#CTCCACTGACCACCCAGAGCTGG#((((((((((((.((((((.#)))))).))...)))))))))).	7477	7500	1	-30	1	3.450468e-05	0.368	0	0	-5.22671	18	23	10	3UTR		0	0
hsa-miR-760	XM_047423030	KDM4C	CGGCTCTGGGTCTGTGGGGA#TCCCCTTGTGCGGCTTAGGGCCC#.(((((((((.(((((((((#)))))....))))))))))))).	2795	2818	1	-26.3	1	1.06101e-06	0.353	0	0	-6.6181	18	23	13	3UTR		0	0
hsa-miR-760	XM_047423214	FBXW2	CGGCTCTGGGTCTGTGGGGA#TTTCCACCAGTCCTAGGGCCA#.(((((((((.(((((((((#))))))).)).))))))))).	7745	7766	1	-27.6	1	0.00191529	0.529	0	0	-6.6181	18	21	9	3UTR		0	0
hsa-miR-760	XM_047423252	RAPGEF1	CGGCTCTGGGTCTGTGGGGA#TTCCCCAGGCCCTCACTGGGAGCCC#.(((((((((((((.(((((#))))))))))))......)))))).	5850	5875	1	-28.6	1	1.041454e-06	0.338	0	0	-4.52877	18	25	12	3UTR		0	0
hsa-miR-760	XM_047423308	HSD17B3	CGGCTCTGGGTCTGTGGGGA#CTCCATAGCCCAGAACCT#.((.((((((.((((((((.#)))))))))))))).)).	819	837	1	-26.8	0	0.0908989	0.588	0	0	-9.65012	16	18	14	3UTR		0	0
hsa-miR-760	XM_047423458	UBAP1	CGGCTCTGGGTCTGTGGGGA#TCCCTATGGGGCCCAGAGTTT#.((((((((((((.((((((#))))))..)))))))))))).	2087	2108	1	-29.4	1	0.000209653	0.485	0	0	-4.65016	18	21	12	3UTR		0	0
hsa-miR-760	XM_047423518	HAUS6	CGGCTCTGGGTCTGTGGGGA#TCCCTACAGAATAGCCT#.((((.....((((((((((#))))))))))..)))).	3199	3216	1	-22	0	0.105669	0.544	0	0	-11.8505	14	17	10	3UTR		0	0
hsa-miR-760	XM_047423518	HAUS6	CGGCTCTGGGTCTGTGGGGA#CCCCAAGGCCATGTGTCA#.(((.(..(((((.(((((.#))))))))))..).))).	4812	4830	1	-21.6	0	0.00103403	0.662	0	0	-12.6265	14	18	10	3UTR		0	0
hsa-miR-760	XM_047423562	STRBP	CGGCTCTGGGTCTGTGGGGA#CCTATGGATGAAACAGAGCCA#.(((((((.(((((((((..#)))))))))....))))))).	4249	4270	1	-23	1	0.000787506	0.574	0	0	-4.84971	16	21	9	3UTR		1	0
hsa-miR-760	XM_047423999	CDC14B	CGGCTCTGGGTCTGTGGGGA#CCATCAGCCCAGGGCCT#.(((((((((.((((((...#))).)))))))))))).	1995	2012	1	-27.3	1	7.508038e-08	0.397	0	0	-6.6181	15	17	12	3UTR		0	0
hsa-miR-760	XM_047424107	GDA	CGGCTCTGGGTCTGTGGGGA#TCCCCTAGGTATGAAACCCAGAGTGGA#(.(((((((((((..(((((#)))))..))......))))))))).).	1704	1731	1	-27.5	1	0.00116266	0.485	0	0	-6.69354	17	27	9	3UTR		0	0
hsa-miR-760	XM_047424436	H4C15	CGGCTCTGGGTCTGTGGGGA#CCGCCGCTCCAGCTTTGCACGTTTCGATCCCAAAGGCCCTTTTTAGGGCCGA#(((((((((((((.(((((.#.))))).)))))).....))))))).	422	474	1	-28.1	1	4.150171e-07	0.485	0	0	-4.79441	18	26	7	3UTR		0	0
hsa-miR-760	XM_047424524	ATE1	CGGCTCTGGGTCTGTGGGGA#CCCTTAGTAACTCAGAGCA#..((((((((((((.(((..#))).)))..))))))))).	3203	3222	1	-21.8	1	0.0171203	0.412	0	0	-5.69245	15	19	9	3UTR		0	0
hsa-miR-760	XM_047424525	ATE1	CGGCTCTGGGTCTGTGGGGA#CCCTTAGTAACTCAGAGCA#..((((((((((((.(((..#))).)))..))))))))).	3251	3270	1	-21.8	1	0.0171203	0.412	0	0	-5.69245	15	19	9	3UTR		0	0
hsa-miR-760	XM_047424743	C1orf112	CGGCTCTGGGTCTGTGGGGA#CCTCACCACCCAGGGCTT#.((((((((((..((((((.#)))))).)))))))))).	3433	3451	1	-27.4	1	0.00078964	0.441	0	0	-8.42926	16	18	10	3UTR		0	0
hsa-miR-760	XM_047424836	INPP5F	CGGCTCTGGGTCTGTGGGGA#CCACACAGAACCAGGGCTGC#(((((((((.((((((((..#)).)))))).))))))))).	4500	4520	1	-28.1	1	4.443519e-05	0.515	0	0	-5.18008	17	20	9	3UTR		0	0
hsa-miR-760	XM_047425039	EDRF1	CGGCTCTGGGTCTGTGGGGA#TCCCCACTAGATGGCATTTTTAATCTTCGAGGGCTT#.((((((.((((((((((((#))))))).))))...............).)))))).	2873	2909	1	-23	1	0.00181297	0.559	0	0	-6.10696	18	36	7	3UTR		0	0
hsa-miR-760	XM_047425059	PALD1	CGGCTCTGGGTCTGTGGGGA#CCTCACTCCCCAGAGCCC#.(((((((((...((((((.#))))))..))))))))).	3133	3151	1	-29	1	0.0213565	0.412	0	0	-11.254	15	18	9	3UTR		0	0
hsa-miR-760	XM_047425170	IDE	CGGCTCTGGGTCTGTGGGGA#TTTCCAGGTTGGATCTAGAGCTGC#((((((((((((((((((((#))))))...)))))))))))))).	5229	5253	1	-24	1	0.000196475	0.574	0	0	-3.93757	20	24	14	3UTR		0	0
hsa-miR-760	XM_047425186	IL15RA	CGGCTCTGGGTCTGTGGGGA#TGCCTGCCTGTCGTGCCTTGGACCCAGGGCCC#.((((((((((((..(((.(#.).))).)))))))))))).	1247	1279	1	-28.3	1	1.359811e-05	0.353	0	0	-5.38561	16	20	12	3UTR		0	0
hsa-miR-760	XM_047425187	IL15RA	CGGCTCTGGGTCTGTGGGGA#TGCCTGCCTGTCGTGCCTTGGACCCAGGGCCC#.((((((((((((..(((.(#.).))).)))))))))))).	1148	1180	1	-28.3	1	1.359811e-05	0.353	0	0	-5.38561	16	20	12	3UTR		0	0
hsa-miR-760	XM_047425201	KCNMA1	CGGCTCTGGGTCTGTGGGGA#TCCCCACCAAGGGCCCAGGGCTC#.(((((((((((((((((((#)))))))...)))))))))))).	2333	2356	1	-34.4	1	7.85502e-07	0.441	0	0	-3.79332	19	23	12	3UTR		0	0
hsa-miR-760	XM_047425247	ASH1L	CGGCTCTGGGTCTGTGGGGA#CCCCATGGGGTCAGAAGGGCACGG#(((((((((.(((((((((.#))))))))).)))))...)).)).	9665	9689	1	-25.4	1	9.819632e-05	0.5	0	0	-5.18008	18	24	9	3UTR		0	0
hsa-miR-760	XM_047425293	PLCE1	CGGCTCTGGGTCTGTGGGGA#CCTCTTCCCAGAGCCA#.(((((((((.....((((.#))))..))))))))).	8448	8464	1	-24.7	1	0.00329033	0.603	0	0	-12.8463	13	16	9	3UTR		0	0
hsa-miR-760	XM_047425301	PLCE1	CGGCTCTGGGTCTGTGGGGA#CCTCTTCCCAGAGCCA#.(((((((((.....((((.#))))..))))))))).	7175	7191	1	-24.7	1	0.00329033	0.603	0	0	-12.8463	13	16	9	3UTR		0	0
hsa-miR-760	XM_047425479	TMEM234	CGGCTCTGGGTCTGTGGGGA#CCCCACAGCCAGGGCTGC#(((((((((..((((((((.#))))))))))))))))).	731	749	1	-31	1	3.116039e-06	0.412	0	0	-8.00486	17	18	17	3UTR		0	0
hsa-miR-760	XM_047425482	MAPK8	CGGCTCTGGGTCTGTGGGGA#CCCCGTCATCTAAATGGCAGAATAACTCAGAGCA#..(((((((((((((((((.#))))............)))))....)))))))).	2420	2454	1	-23.4	1	0.0519798	0.529	0	0	-4.957	17	34	8	3UTR		0	0
hsa-miR-760	XM_047425730	OR13A1	CGGCTCTGGGTCTGTGGGGA#CCCCACAGCCCCTGAAGGGTTGT#((((((((((.((((((((.#)))))))).)))...))))))).	5057	5080	1	-28.5	1	1.911209e-05	0.5	0	0	-6.76235	18	23	8	3UTR		0	0
hsa-miR-760	XM_047425805	CAMK2G	CGGCTCTGGGTCTGTGGGGA#TCCCCATGGACTTAGGGGGACCA#.(((((((((((((((((((#)))))))))))))))))...)).	1831	1854	1	-28.5	1	0.000178414	0.397	0	0	-3.79332	19	23	17	3UTR		1	1
hsa-miR-760	XM_047425805	CAMK2G	CGGCTCTGGGTCTGTGGGGA#CCTCAGGACTGAGAGCCC#.((((((.(((((.(((((.#)))))))))).)))))).	2059	2077	1	-26.7	1	4.245007e-05	0.441	0	0	-6.9638	16	18	10	3UTR		1	1
hsa-miR-760	XM_047425904	FBH1	CGGCTCTGGGTCTGTGGGGA#TCTCCGCAGTGCAGAGCA#..((((((.(.(((((((((#)))))))))).)))))).	3377	3395	1	-26.4	1	4.709952e-05	0.382	0	0	-8.83816	16	18	10	3UTR		0	0
hsa-miR-760	XM_047426107	LOC124900286	CGGCTCTGGGTCTGTGGGGA#CCCACAGCCTCAGGCCA#.(((.(((((.(((((((..#))))))).)))))))).	2005	2022	1	-27.3	0	0.00166256	0.324	0	0	-10.7371	15	17	8	3UTR		0	0
hsa-miR-760	XM_047426120	LOC124902436	CGGCTCTGGGTCTGTGGGGA#CCTCACAGACACACCCAGGATCA#.((.(((((((((((((((.#)))))))))....)))))).)).	940	963	1	-24.1	0	0.0364943	0.544	0	0	-6.82535	17	23	9	3UTR		0	0
hsa-miR-760	XM_047426120	LOC124902436	CGGCTCTGGGTCTGTGGGGA#TGCCCAACCCAAGGGCCC#.((((((((((...((((.(#).))))))))).))))).	2238	2256	1	-21.9	1	2.391213e-05	0.382	0	0	-9.2861	15	18	9	3UTR		0	0
hsa-miR-760	XM_047426133	ELAPOR1	CGGCTCTGGGTCTGTGGGGA#CCCATCCGCCAGAGCCA#.((((((((....(((((..#)))))...)))))))).	2496	2513	1	-25.1	1	0.000518143	0.544	0	0	-12.4965	13	17	8	3UTR		1	0
hsa-miR-760	XM_047426133	ELAPOR1	CGGCTCTGGGTCTGTGGGGA#TCCTTGACCCAGGGCTA#.(((((((((((...(((((#)))))))))))))))).	5580	5597	1	-24.8	1	9.558714e-05	0.544	0	0	-6.67474	16	17	16	3UTR		1	0
hsa-miR-760	XM_047426176	KCNE3	CGGCTCTGGGTCTGTGGGGA#CCCCATCTACTAAAAAAATACAAAAATTAGCCAGACCTGGTGGCGG#((.(.((((((((((((((.#)))))..........................))))))))).).)).	1861	1907	1	-24.7	0	3.345726e-05	0.515	0	0	-9.61415	17	46	9	3UTR		0	0
hsa-miR-760	XM_047426307	ME3	CGGCTCTGGGTCTGTGGGGA#TCCCTGGACCCATGGGCTT#.((((((((((((..(((((#)))))))))))).))))).	1374	1393	1	-25.6	1	9.02738e-08	0.455	0	0	-5.38561	17	19	12	3UTR		0	0
hsa-miR-760	XM_047426630	FLI1	CGGCTCTGGGTCTGTGGGGA#TCCCCTGGGCACTTCAGACCCAGACGGCCA#.(((((((((((((.(((((#))))).........))))))))))..))).	3109	3139	1	-29.1	1	0.00122227	0.397	0	0	-4.52877	18	30	10	3UTR		0	0
hsa-miR-760	XM_047426686	BACE1	CGGCTCTGGGTCTGTGGGGA#TCCTCACCCCAGTGCCT#.(((.(((((...(((((((#)))))))))))).))).	4781	4798	1	-24.8	0	0.015146	0.485	0	0	-15.3731	15	17	12	3UTR		0	0
hsa-miR-760	XM_047426715	EML3	CGGCTCTGGGTCTGTGGGGA#CCCCACGACTAGGGGCCGA#(((((((.((((.((((((.#)))))))))).))))))).	2923	2942	1	-30.5	1	1.034738e-05	0.397	0	0	-7.54034	17	19	10	3UTR		0	0
hsa-miR-760	XM_047426758	EHF	CGGCTCTGGGTCTGTGGGGA#CCCCGTATGCCTGAGTTGA#((((((.((((.(((((((.#))))))).)))))))))).	4220	4239	1	-21.6	0	0.0279011	0.574	0	0	-8.82806	17	19	10	3UTR		0	0
hsa-miR-760	XM_047426858	TRPM5	CGGCTCTGGGTCTGTGGGGA#TCTGCACTAGGCCTGGGGCTGA#((((((((((((((((.(((#))).))).))))))))))))).	4514	4536	1	-28.8	1	6.812075e-07	0.382	0	0	-3.93757	19	22	13	3UTR		0	0
hsa-miR-760	XM_047426935	FADS1	CGGCTCTGGGTCTGTGGGGA#CCTACTGAACCCAGAGTCA#.(((((((((((.(((((..#))))).)).))))))))).	1957	1976	1	-27	1	0.000359983	0.544	0	0	-5.08246	16	19	9	3UTR		0	0
hsa-miR-760	XM_047427102	PHF21A	CGGCTCTGGGTCTGTGGGGA#TCCCCACGGCCCAGAATTTAGCTGC#((((((((((.(((((((((#))))))))))))))).....)))).	5340	5365	1	-31.1	1	0.000482852	0.412	0	0	-6.76235	19	25	15	3UTR		0	1
hsa-miR-760	XM_047427129	C11orf24	CGGCTCTGGGTCTGTGGGGA#TCCCCAGGTGTCGGAGCCT#.((((((((.....((((((#))))))....)))))))).	1228	1247	1	-25	1	8.756866e-07	0.353	0	0	-13.3534	14	19	8	3UTR		0	0
hsa-miR-760	XM_047427146	SLC35F2	CGGCTCTGGGTCTGTGGGGA#TGTCCACAGGCCTTTGGGTACAGATGAGGCCTTGGGGCTGA#((((((((((((((((((.(#).)))))))))))....................))))))).	1561	1602	1	-25.8	1	4.494372e-09	0.412	0	0	-3.93757	19	41	11	3UTR		1	0
hsa-miR-760	XM_047427187	ANO1	CGGCTCTGGGTCTGTGGGGA#CCCCATCACACCAAGCCGACCTCAGAGTTGT#(((((((((((((((((((.#))))).)).........)))).)))))))).	2927	2958	1	-25.3	1	0.0247341	0.471	0	0	-3.93757	19	31	8	3UTR		0	0
hsa-miR-760	XM_047427221	PPP6R3	CGGCTCTGGGTCTGTGGGGA#TCCTGCTTGCCTCAGGGCTGC#(((((((((((..((((((.#))))))..))).)))))))).	4449	4470	1	-24.5	1	7.081083e-06	0.353	0	0	-8.57351	17	21	8	3UTR		0	0
hsa-miR-760	XM_047427224	PPP6R3	CGGCTCTGGGTCTGTGGGGA#TCCTGCTTGCCTCAGGGCTGC#(((((((((((..((((((.#))))))..))).)))))))).	4416	4437	1	-24.5	1	7.081083e-06	0.353	0	0	-8.57351	17	21	8	3UTR		0	0
hsa-miR-760	XM_047427294	EMSY	CGGCTCTGGGTCTGTGGGGA#CCCATAGATGGAGCTGT#(((((((..(((((((((..#)))))))))))))))).	5278	5295	1	-24.5	1	0.00129764	0.676	0	0	-7.3076	16	17	16	3UTR		0	0
hsa-miR-760	XM_047427436	SLC1A2	CGGCTCTGGGTCTGTGGGGA#CCCCATGGACCCATGGAGCG#..(((((((((((((((((.#)))))))))))))..)))).	8863	8883	1	-31.7	1	2.585956e-05	0.529	0	0	-4.957	17	20	13	3UTR		0	0
hsa-miR-760	XM_047427440	SLC1A2	CGGCTCTGGGTCTGTGGGGA#CCCCATGGACCCATGGAGCG#..(((((((((((((((((.#)))))))))))))..)))).	8150	8170	1	-31.7	1	2.585956e-05	0.529	0	0	-4.957	17	20	13	3UTR		0	0
hsa-miR-760	XM_047427579	TMEM223	CGGCTCTGGGTCTGTGGGGA#CTCCGCGGGCCGGGCCT#.(((((..(((((((((((.#)))))))))))))))).	745	762	1	-27.5	0	1.352927e-08	0.265	0	0	-7.65065	16	17	16	3UTR		0	0
hsa-miR-760	XM_047427610	NAA40	CGGCTCTGGGTCTGTGGGGA#TCCTGGCAGATCTCCCCAGAGTGGT#(.(((((((((((((.((((#)))).)))))....)))))))).).	2490	2515	1	-28.7	1	0.000193472	0.441	0	0	-5.3343	18	25	8	3UTR		0	0
hsa-miR-760	XM_047427650	GDPD5	CGGCTCTGGGTCTGTGGGGA#AGATGCCCCTGCAGGCCTGGGGCTC#.((((((((((((((((((.#.)))))))))))))))))).	2458	2483	1	-32.9	1	1.423154e-07	0.382	0	0	-3.79332	18	20	18	3UTR		0	0
hsa-miR-760	XM_047427650	GDPD5	CGGCTCTGGGTCTGTGGGGA#CCCCAAGGGCCTGGGCCGA#((((.((((((((.(((((.#))))).)))))))))))).	2675	2694	1	-30.1	0	1.058743e-05	0.412	0	0	-8.91345	17	19	12	3UTR		0	0
hsa-miR-760	XM_047428270	ST3GAL3	CGGCTCTGGGTCTGTGGGGA#TCCATAGGACTACCGCAGGCCCGGACTCACCAACTTGCCA#.((((((((((((((((...#.)))))))))))))...........))).	1818	1858	1	-28.1	1	0.0200198	0.456	0	0	-3.79332	16	29	13	3UTR		0	0
hsa-miR-760	XM_047428367	TMEM120B	CGGCTCTGGGTCTGTGGGGA#CCCCAGACACCATGAGCTGG#((((((((((((((.(((..#)))))))).))).)))))).	3198	3218	1	-28	1	0.000690113	0.324	0	0	-4.67302	17	20	8	3UTR		0	1
hsa-miR-760	XM_047428367	TMEM120B	CGGCTCTGGGTCTGTGGGGA#CCCCGGGCCCTGGGTCGT#((((((.(((((((.(((..#)))))))))).)))))).	1781	1799	1	-27.6	0	3.872748e-06	0.324	0	0	-6.21671	16	18	10	3UTR		0	1
hsa-miR-760	XM_047428407	ALDH1L2	CGGCTCTGGGTCTGTGGGGA#TCCCCATCCCCATGCCT#.(((..((((...(((((((#))))))).)))).))).	5048	5065	1	-22.8	0	0.573017	0.529	0	0	-17.274	14	17	7	3UTR		0	1
hsa-miR-760	XM_047428407	ALDH1L2	CGGCTCTGGGTCTGTGGGGA#CCTGCTCCTGCCTCAGGGCCT#.((((((((((..(((((..#)))))....))).))))))).	5965	5986	1	-22.7	1	1.083622e-05	0.441	0	0	-8.42926	15	21	7	3UTR		0	1
hsa-miR-760	XM_047428497	EPS8	CGGCTCTGGGTCTGTGGGGA#TCCCCATCCCAGGGTA#..((((((((...(((((((#))))))))))))))).	3106	3122	1	-25	1	0.000169511	0.647	0	0	-12.4177	15	16	15	3UTR		0	0
hsa-miR-760	XM_047428499	EPS8	CGGCTCTGGGTCTGTGGGGA#TCCCCATCCCAGGGTA#..((((((((...(((((((#))))))))))))))).	2781	2797	1	-25	1	0.000169511	0.647	0	0	-12.4177	15	16	15	3UTR		0	0
hsa-miR-760	XM_047428596	TBC1D30	CGGCTCTGGGTCTGTGGGGA#CCCTCAGGGCCCAGAGACCC#.((((((((((((..((((.#))))..)))))))))).)).	6571	6591	1	-29.1	1	0.000611594	0.515	0	0	-5.38561	16	20	10	3UTR		0	0
hsa-miR-760	XM_047428711	RASSF3	CGGCTCTGGGTCTGTGGGGA#CCCCACTATGCTAGGGTCT#.((((((((....((((((.#))))))....)))))))).	958	977	1	-24.7	1	0.000775579	0.485	0	0	-12.4965	14	19	8	3UTR		0	0
hsa-miR-760	XM_047429104	CNTN2	CGGCTCTGGGTCTGTGGGGA#CCCCACAGCTTAGTGGCCA#.(((((((((.((((((((.#))))))))))))).)))).	6451	6470	1	-28.7	1	1.315003e-05	0.515	0	0	-6.6181	17	19	13	3UTR		0	0
hsa-miR-760	XM_047429175	PARP11	CGGCTCTGGGTCTGTGGGGA#CCCCACTTTCCAGTTGCCT#.(((.(((((...((((((.#))))))..)))))..))).	1416	1435	1	-24.2	0	0.0335551	0.5	0	0	-15.3731	14	19	6	3UTR		0	0
hsa-miR-760	XM_047429368	C12orf43	CGGCTCTGGGTCTGTGGGGA#TCTTCGCAGGCCTCTGGCCT#.((((..(((((((((((((#)))))))))))))..)))).	2294	2314	1	-26.8	0	1.6295e-09	0.309	0	0	-7.23797	17	20	13	3UTR		0	0
hsa-miR-760	XM_047429465	SOX5	CGGCTCTGGGTCTGTGGGGA#TTGCCACAGTCATCTAGAGCCA#.((((((((((((((((.((#)).))))))..)))))))))).	4694	4716	1	-27.4	1	0.0566542	0.75	0	0	-3.79332	18	22	10	3UTR		0	0
hsa-miR-760	XM_047429475	STAT6	CGGCTCTGGGTCTGTGGGGA#TCTCCGCCCATTCTGACCCAGGGCCT#.(((((((((((.(((((..#.)))))...))))))))))).	3245	3271	1	-31.5	1	0.000474424	0.412	0	0	-5.08246	16	21	11	3UTR		0	0
hsa-miR-760	XM_047430437	GPALPP1	CGGCTCTGGGTCTGTGGGGA#CCTAACCTGCCCTAGAGTCA#.((((((((((..((.(((.#))).))..)))).)))))).	1071	1091	1	-20.1	1	0.0115497	0.559	0	0	-8.66231	15	20	6	3UTR		0	0
hsa-miR-760	XM_047430782	MAD2L2	CGGCTCTGGGTCTGTGGGGA#TCGCCCGCCCCAGCCCGGGGCCGC#(((((((((((...(((((.#.)))))))))))))))).	843	867	1	-30.7	1	7.350348e-07	0.279	0	0	-9.43035	16	18	16	3UTR		0	0
hsa-miR-760	XM_047430802	MTRF1	CGGCTCTGGGTCTGTGGGGA#TCCCCACAGATTCCTTTCTGAAAAGATGCAGACGGTGAGCA#..((((.(((((((((((((#))))))))))))).......................)))).	2534	2575	1	-24.8	0	0.00253	0.5	0	0	-6.50069	17	41	13	3UTR		0	0
hsa-miR-760	XM_047430826	KIAA0319L	CGGCTCTGGGTCTGTGGGGA#TCCCCCGAGGGCAGACCCAGCCAGCTGC#((((((((((((((((((((#))))).....))))))))))..))))).	3546	3574	1	-31.4	1	0.00051408	0.338	0	0	-3.93757	20	28	10	3UTR		0	0
hsa-miR-760	XM_047430845	KIAA0319L	CGGCTCTGGGTCTGTGGGGA#TCCCCCGAGGGCAGACCCAGCCAGCTGC#((((((((((((((((((((#))))).....))))))))))..))))).	2849	2877	1	-31.4	1	0.00051408	0.338	0	0	-3.93757	20	28	10	3UTR		0	0
hsa-miR-760	XM_047430981	MIPOL1	CGGCTCTGGGTCTGTGGGGA#CCCCAAGTGGGACCCAGAGCTA#.((((((((((((.(((((.#)))))....)))))))))))).	23001	23023	1	-31.6	1	0.000335266	0.485	0	0	-4.65016	17	22	12	3UTR		0	0
hsa-miR-760	XM_047431024	PTP4A2	CGGCTCTGGGTCTGTGGGGA#TCCCCCGATCCAAGTTGT#(((((.((((((.(.(((((#))))))))))))))))).	1833	1851	1	-20.7	0	0.0128034	0.515	0	0	-7.86311	17	18	17	3UTR		1	0
hsa-miR-760	XM_047431032	PTP4A2	CGGCTCTGGGTCTGTGGGGA#TCCCCCGATCCAAGTTGT#(((((.((((((.(.(((((#))))))))))))))))).	1624	1642	1	-20.7	0	0.0128034	0.515	0	0	-7.86311	17	18	17	3UTR		1	0
hsa-miR-760	XM_047431035	PTP4A2	CGGCTCTGGGTCTGTGGGGA#TCCCCCGATCCAAGTTGT#(((((.((((((.(.(((((#))))))))))))))))).	1606	1624	1	-20.7	0	0.0128034	0.515	0	0	-7.86311	17	18	17	3UTR		1	0
hsa-miR-760	XM_047431064	COCH	CGGCTCTGGGTCTGTGGGGA#CCCCTAAGGCAGCACACAGAGTCC#.(((((((.((((((((((.#))))....)))).)).))))))).	1828	1852	1	-23.6	1	0.10066	0.662	0	0	-4.84971	17	24	7	3UTR		0	0
hsa-miR-760	XM_047431080	ESRRB	CGGCTCTGGGTCTGTGGGGA#TCCCCATAGACTCTGCCC#.(((...(((((((((((((#))))))))))))).))).	4487	4505	1	-28	0	0.00138448	0.338	0	0	-11.357	16	18	13	3UTR		0	0
hsa-miR-760	XM_047431290	SNX27	CGGCTCTGGGTCTGTGGGGA#CCCTACTCGCTCAGAGTGGG#(.(((((((((..((((((.#))))))..))))))))).).	5341	5361	1	-27.7	1	3.223828e-06	0.529	0	0	-9.73718	16	20	9	3UTR		0	0
hsa-miR-760	XM_047431338	ISG20L2	CGGCTCTGGGTCTGTGGGGA#TTCCCACCTTGACTTCCAGAGCA#..((((((((((.(((((((#)))))))...)))..))))))).	3027	3050	1	-25.4	1	0.00194784	0.5	0	0	-6.24613	17	23	7	3UTR		0	0
hsa-miR-760	XM_047431351	ITPK1	CGGCTCTGGGTCTGTGGGGA#TCCCCACCCCAAGAGCCA#.(((((((((...(((((((#))))))))))).))))).	4303	4321	1	-28.5	1	0.000376193	0.353	0	0	-11.254	16	18	11	3UTR		0	0
hsa-miR-760	XM_047431605	SDR39U1	CGGCTCTGGGTCTGTGGGGA#TCCTCACAGGCTTCCAGGTTAGGCA#..((((((((((((((((((#)))))))))))..))))....))).	767	792	1	-24.7	1	0.000273323	0.426	0	0	-4.957	18	25	11	3UTR		0	0
hsa-miR-760	XM_047431691	PALS1	CGGCTCTGGGTCTGTGGGGA#CTACAGCATTTCCTATACCCAGAGCTA#.((((((((((..(((((((#.))))))))))))))))).	3871	3898	1	-25.7	1	0.000995919	0.632	0	0	-8.42926	17	19	17	3UTR		0	0
hsa-miR-760	XM_047431831	HORMAD1	CGGCTCTGGGTCTGTGGGGA#TTCTGCAGGCTTGCAGAGTTC#.((((((((((((((((((.#)))))))))))..))))))).	1075	1096	1	-21.3	1	0.000140966	0.662	0	0	-3.79332	18	21	11	3UTR		0	0
hsa-miR-760	XM_047432042	LOC124903372	CGGCTCTGGGTCTGTGGGGA#CCCCAGCTTGGAACCCAGAGCTGT#(((((((((((((((((((.#)))))...)))).)))))))))).	2153	2177	1	-30.2	1	3.498643e-06	0.5	0	0	-3.93757	19	24	10	3UTR		0	0
hsa-miR-760	XM_047432061	SGIP1	CGGCTCTGGGTCTGTGGGGA#TCCCCAAGGCCCTGTGTTT#.(((.(.((((((.((((((#)))))))))))).).))).	1304	1323	1	-22.4	0	0.00592902	0.632	0	0	-10.3129	16	19	12	3UTR		0	0
hsa-miR-760	XM_047432080	ACBD6	CGGCTCTGGGTCTGTGGGGA#CCCCACAGTCCTCTGCAGAGCTC#.(((((((((.((((((((.#)))))))).))....))))))).	4767	4790	1	-30	1	2.717832e-05	0.397	0	0	-6.6181	17	23	8	3UTR		0	0
hsa-miR-760	XM_047432092	DENND4A	CGGCTCTGGGTCTGTGGGGA#TGCCCAGACTGACTCATGGAGCCT#.(((((((((((..((((.(#).))))....))))))..))))).	6728	6752	1	-22.8	1	0.000344812	0.441	0	0	-5.9393	16	24	6	3UTR		0	0
hsa-miR-760	XM_047432115	DYRK3	CGGCTCTGGGTCTGTGGGGA#CCCCACAGGGGCTCTGAAAGAGTCT#.((((((((((((((((((.#))))))))..))))....)))))).	6822	6847	1	-26.1	1	1.685146e-06	0.471	0	0	-3.79332	18	25	8	3UTR		0	0
hsa-miR-760	XM_047432115	DYRK3	CGGCTCTGGGTCTGTGGGGA#CTCCACGGACCAGCCT#.((((...(((((((((((.#))))))))))))))).	2862	2878	1	-26.1	0	0.000439594	0.485	0	0	-9.55161	15	16	15	3UTR		0	0
hsa-miR-760	XM_047432272	PSRC1	CGGCTCTGGGTCTGTGGGGA#CCCAGGGACAGGAGGAAGAGATGCCACCAGGGCTGG#(((((((((((((.((((..#)))).)))).................))))))))).	1251	1287	1	-27.1	1	5.108257e-05	0.397	0	0	-4.79441	17	36	9	3UTR		0	0
hsa-miR-760	XM_047432276	MGA	CGGCTCTGGGTCTGTGGGGA#TCCCCAGACCAGAGACAGTGGCCA#.(((((((..((((((((((#))))))...))))..))).)))).	10323	10347	1	-25.2	1	0.0132617	0.603	0	0	-6.09222	17	24	6	3UTR		0	0
hsa-miR-760	XM_047432436	FMN1	CGGCTCTGGGTCTGTGGGGA#TCCCCCAGACCCAGAT#....((((((((((.(((((#))))))))))))))).	11677	11693	1	-29.5	0	0.121301	0.603	0	0	-10.282	15	16	15	3UTR		0	0
hsa-miR-760	XM_047432450	IL16	CGGCTCTGGGTCTGTGGGGA#TCCCATAGGCCCAGTGAGATGCATTCTTGGTTGGCTGG#(((((((((((((((((((.#))))))))))))))..................))))).	7020	7058	1	-30	1	1.006172e-06	0.456	0	0	-3.93757	19	38	14	3UTR		0	0
hsa-miR-760	XM_047432450	IL16	CGGCTCTGGGTCTGTGGGGA#TTCCCATGACCCAGGCTGG#((((.(((((((.(((((((#)))))))))))))))))).	6084	6103	1	-29	0	0.000230969	0.426	0	0	-9.34574	18	19	18	3UTR		0	0
hsa-miR-760	XM_047432602	NTRK3	CGGCTCTGGGTCTGTGGGGA#TCCCCATTGTGCCCTGCTGATGCTTTGGGTCCAGGGCCT#.(((((((((((((((((((#)))))))...................)))))))))))).	3963	4002	1	-27.6	1	2.942952e-05	0.426	0	0	-3.79332	19	39	12	3UTR		0	0
hsa-miR-760	XM_047432765	DPP8	CGGCTCTGGGTCTGTGGGGA#CCCACGACCACACAGCCA#.((((.((((((.(((((..#))))))))).)).)))).	6325	6343	1	-24.6	0	0.0646719	0.485	0	0	-6.98341	15	18	9	3UTR		0	0
hsa-miR-760	XM_047432786	LINS1	CGGCTCTGGGTCTGTGGGGA#TCTCCCAGGCTCACTGCAGCCTCAACGTTTTGAGCTGA#((((((((((((((.(((((#)))))))))))))..................)))))).	1704	1742	1	-24.6	1	0.000559018	0.441	0	0	-4.67302	19	38	13	3UTR		0	0
hsa-miR-760	XM_047432864	C15orf39	CGGCTCTGGGTCTGTGGGGA#CCCGACAGACCTGGGCTT#.(((.((((((((((.(((.#))).))))))))))))).	3807	3825	1	-28.3	0	3.152125e-05	0.412	0	0	-8.14541	16	18	13	3UTR		1	0
hsa-miR-760	XM_047432867	KCNAB2	CGGCTCTGGGTCTGTGGGGA#CCTACAGGCCCAGGCCT#.(((.(((((((((((((..#)))))))))))))))).	2615	2632	1	-32.4	0	1.61293e-07	0.353	0	0	-7.91236	16	17	16	3UTR		0	0
hsa-miR-760	XM_047432870	KCNAB2	CGGCTCTGGGTCTGTGGGGA#CCTACAGGCCCAGGCCT#.(((.(((((((((((((..#)))))))))))))))).	2817	2834	1	-32.4	0	1.61293e-07	0.353	0	0	-7.91236	16	17	16	3UTR		0	0
hsa-miR-760	XM_047432875	PARP6	CGGCTCTGGGTCTGTGGGGA#TCCCCCAGACCCGATCCATTCAGTCACGGTTCCTGCAGAGTCGG#((((((((((((((.(((((#))))))))))))........................))))))).	2019	2063	1	-30.6	1	1.26454e-05	0.515	0	0	-4.67302	19	44	12	3UTR		0	0
hsa-miR-760	XM_047432876	PARP6	CGGCTCTGGGTCTGTGGGGA#TCCCCCAGACCCGATCCATTCAGTCACGGTTCCTGCAGAGTCGG#((((((((((((((.(((((#))))))))))))........................))))))).	2016	2060	1	-30.6	1	1.26454e-05	0.515	0	0	-4.67302	19	44	12	3UTR		0	0
hsa-miR-760	XM_047432877	PARP6	CGGCTCTGGGTCTGTGGGGA#TCCCCCAGACCCGATCCATTCAGTCACGGTTCCTGCAGAGTCGG#((((((((((((((.(((((#))))))))))))........................))))))).	1956	2000	1	-30.6	1	1.26454e-05	0.515	0	0	-4.67302	19	44	12	3UTR		0	0
hsa-miR-760	XM_047432878	KCNAB2	CGGCTCTGGGTCTGTGGGGA#TCCCCAGACCAGAGAACCTCCAGTTCTAGAGTCCAGAGCCA#.(((((((((((((((((((#))))))...))))..................))))))))).	3441	3482	1	-27.9	1	0.00137826	0.5	0	0	-3.79332	19	41	9	3UTR		0	0
hsa-miR-760	XM_047432996	TP53BP1	CGGCTCTGGGTCTGTGGGGA#TCCTACCTGCCCAGAGTTC#.((((((((((..((((((.#))))))..)))))))))).	9093	9112	1	-25.1	1	0.0406265	0.515	0	0	-8.42926	16	19	10	3UTR		0	0
hsa-miR-760	XM_047433394	USP3	CGGCTCTGGGTCTGTGGGGA#TCTCCAGCAATATATGTGGCTTCTGGCTCAGAGCTT#.(((((((((((((((((((#)))))).))...............))))))))))).	4622	4658	1	-23.3	1	0.00065453	0.441	0	0	-3.79332	19	36	11	3UTR		0	0
hsa-miR-760	XM_047433395	USP3	CGGCTCTGGGTCTGTGGGGA#TCTCCAGCAATATATGTGGCTTCTGGCTCAGAGCTT#.(((((((((((((((((((#)))))).))...............))))))))))).	4738	4774	1	-23.3	1	0.00065453	0.441	0	0	-3.79332	19	36	11	3UTR		0	0
hsa-miR-760	XM_047433396	SLC12A6	CGGCTCTGGGTCTGTGGGGA#TCCTGCTGACCCTCTGCCT#.(((...(((((.((((((.#)))))).)))))...))).	6623	6642	1	-23.4	0	0.0223061	0.603	0	0	-12.6461	14	19	6	3UTR		1	0
hsa-miR-760	XM_047433412	TNFRSF14	CGGCTCTGGGTCTGTGGGGA#TTCCCATGGGCCAGTGAGGGCCTGGGGCCT#.(((((((((((((((((((#)))))))..........)))))))))))).	1569	1599	1	-27.4	1	2.517666e-08	0.338	0	0	-3.79332	19	30	12	3UTR		0	0
hsa-miR-760	XM_047433413	TNFRSF14	CGGCTCTGGGTCTGTGGGGA#TTCCCATGGGCCAGTGAGGGCCTGGGGCCT#.(((((((((((((((((((#)))))))..........)))))))))))).	1167	1197	1	-27.4	1	2.517666e-08	0.338	0	0	-3.79332	19	30	12	3UTR		0	0
hsa-miR-760	XM_047433416	TNFRSF14	CGGCTCTGGGTCTGTGGGGA#TTCCCATGGGCCAGTGAGGGCCTGGGGCCT#.(((((((((((((((((((#)))))))..........)))))))))))).	1349	1379	1	-27.4	1	2.517666e-08	0.338	0	0	-3.79332	19	30	12	3UTR		0	0
hsa-miR-760	XM_047433467	NPIPA5	CGGCTCTGGGTCTGTGGGGA#TCCTGCAGGCAGAGCTGG#(((((((..((((((((((.#))))))))))))))))).	863	881	1	-25	1	3.71428e-05	0.456	0	0	-7.3076	17	18	17	3UTR		0	0
hsa-miR-760	XM_047433471	CDH5	CGGCTCTGGGTCTGTGGGGA#CCCTGCAGCCCAGGCCA#.(((.(((((.((((((((.#)))))))))))))))).	2551	2568	1	-30.2	0	9.244297e-05	0.324	0	0	-10.7371	16	17	16	3UTR		0	0
hsa-miR-760	XM_047433483	CDH8	CGGCTCTGGGTCTGTGGGGA#TCCTAAAGTGGAACAACCTGCTGTGCCACAAACCCAGAGCCA#.((((((((((.(((((.(.#.).))))).)))))))))).	2356	2398	1	-31.1	1	0.0528622	0.588	0	0	-7.14013	16	20	10	3UTR		1	0
hsa-miR-760	XM_047433591	ACSM2A	CGGCTCTGGGTCTGTGGGGA#TTCCCACAGATAGACAAAGTCAAGCATAAAACTGGAGCTT#.(((((((((((((((((((#)))))))))))....................)))))))).	2536	2576	1	-24.9	1	0.0043901	0.544	0	0	-3.79332	19	40	11	3UTR		0	0
hsa-miR-760	XM_047433601	TAF1A	CGGCTCTGGGTCTGTGGGGA#TCCCCACAACCATGGCCC#.(((.(..(((.((((((((#)))))))))))..)))).	1327	1345	1	-24.5	0	0.0114224	0.485	0	0	-15.1165	15	18	11	3UTR		0	0
hsa-miR-760	XM_047433619	UBALD1	CGGCTCTGGGTCTGTGGGGA#CCACCTCAGAACCCAGGGCCC#.(((((((((((((.((((.#)).)).)))).))))))))).	763	784	1	-30.4	1	0.00237879	0.324	0	0	-4.52877	17	21	9	3UTR		0	0
hsa-miR-760	XM_047433689	MAP3K6	CGGCTCTGGGTCTGTGGGGA#CCCCAGGACCTGGGGCG#..(((((((((((.(((((.#)))))))))))))))).	4219	4236	1	-28.3	1	5.748261e-09	0.324	0	0	-5.81384	16	17	16	3UTR		0	0
hsa-miR-760	XM_047433810	ZNF423	CGGCTCTGGGTCTGTGGGGA#CCCCATGGAGCCCAGGTGAGCCC#.((((((((((((((((((.#))))))))).))))...))))).	5727	5750	1	-30.3	1	0.000965468	0.529	0	0	-3.79332	18	23	9	3UTR		0	0
hsa-miR-760	XM_047433810	ZNF423	CGGCTCTGGGTCTGTGGGGA#TCCCCAGCCTAGGGCCGC#(((((((((((...((((((#))))))))))))))))).	4328	4346	1	-29.7	1	0.000124798	0.324	0	0	-9.43035	17	18	17	3UTR		0	0
hsa-miR-760	XM_047434037	UBN1	CGGCTCTGGGTCTGTGGGGA#TCCAGAGTTCGTGGAGGTGGACTGCAGAGCCCAGAGCCC#.((((((((((((((((...#.))))))).))))))))).	4421	4460	1	-29.9	1	0.000849745	0.426	0	0	-3.79332	16	19	9	3UTR		1	1
hsa-miR-760	XM_047434037	UBN1	CGGCTCTGGGTCTGTGGGGA#TCCCCAGGCTGTGTGCTCAAAGCGGACAAAACTCAGGCCAGAGCCA#.((((((.((((((((((((#))))))...........................)))))))))))).	3908	3954	1	-27.9	1	0.000725629	0.397	0	0	-6.10696	18	46	12	3UTR		1	1
hsa-miR-760	XM_047434143	ABCC1	CGGCTCTGGGTCTGTGGGGA#TCCCCTTGGCAGTGTCCCAGGGCCC#.(((((((((.(((((((((#)))))...))))...))))))))).	5094	5119	1	-30.6	1	5.966046e-06	0.485	0	0	-6.6181	18	25	9	3UTR		0	0
hsa-miR-760	XM_047434143	ABCC1	CGGCTCTGGGTCTGTGGGGA#CCCCAAGACTCAGACTTGCTAAGAATTACGCCGCCGA#(((((((((((((.(((((.#))))))))))))))..................)))).	6124	6161	1	-27.2	1	0.17363	0.529	0	0	-4.79441	18	37	14	3UTR		0	0
hsa-miR-760	XM_047434153	ABCC1	CGGCTCTGGGTCTGTGGGGA#TCCCCTTGGCAGTGTCCCAGGGCCC#.(((((((((.(((((((((#)))))...))))...))))))))).	4800	4825	1	-30.6	1	5.966046e-06	0.485	0	0	-6.6181	18	25	9	3UTR		0	0
hsa-miR-760	XM_047434153	ABCC1	CGGCTCTGGGTCTGTGGGGA#CCCCAAGACTCAGACTTGCTAAGAATTACGCCGCCGA#(((((((((((((.(((((.#))))))))))))))..................)))).	5830	5867	1	-27.2	1	0.17363	0.529	0	0	-4.79441	18	37	14	3UTR		0	0
hsa-miR-760	XM_047434195	CHMP1A	CGGCTCTGGGTCTGTGGGGA#CCCCGCGGGGCTGCGGCCGG#(((((.(((.(((((((((.#))))))))).))).))))).	832	852	1	-29.6	0	1.580346e-09	0.294	0	0	-7.08104	17	20	9	3UTR		0	0
hsa-miR-760	XM_047434402	MRTFB	CGGCTCTGGGTCTGTGGGGA#TTCCTAGAGACGGCCGGAGCCA#.((((((((((((.((((((#)))))).))))..)))))))).	3763	3785	1	-28.7	1	0.000191389	0.412	0	0	-4.65016	18	22	8	3UTR		1	0
hsa-miR-760	XM_047434412	BBS2	CGGCTCTGGGTCTGTGGGGA#TTCCCACAGGGCCAGATAGAGCA#..(((((((.((((((((((#)))))))))).)))))....)).	1632	1655	1	-26.8	1	0.0316344	0.515	0	0	-6.19951	17	23	10	3UTR		0	0
hsa-miR-760	XM_047434501	MTHFSD	CGGCTCTGGGTCTGTGGGGA#TCCCAGCCAGCTCCCAGGGCTGA#((((((((((.((((((((.#)))))..)))..)))))))))).	3437	3460	1	-28.2	1	6.247479e-07	0.441	0	0	-6.76235	18	23	10	3UTR		0	0
hsa-miR-760	XM_047434501	MTHFSD	CGGCTCTGGGTCTGTGGGGA#TCACCCACAGACCCGTGAAACTCAGGGTGACTTGGCCA#.(((((((((((((((((((#)).)))))))))))).))................))).	3009	3047	1	-28	1	1.719487e-05	0.441	0	0	-3.79332	19	38	12	3UTR		0	0
hsa-miR-760	XM_047434505	MTHFSD	CGGCTCTGGGTCTGTGGGGA#TCCCAGCCAGCTCCCAGGGCTGA#((((((((((.((((((((.#)))))..)))..)))))))))).	3326	3349	1	-28.2	1	6.247479e-07	0.441	0	0	-6.76235	18	23	10	3UTR		0	0
hsa-miR-760	XM_047434505	MTHFSD	CGGCTCTGGGTCTGTGGGGA#TCACCCACAGACCCGTGAAACTCAGGGTGACTTGGCCA#.(((((((((((((((((((#)).)))))))))))).))................))).	2898	2936	1	-28	1	1.719487e-05	0.441	0	0	-3.79332	19	38	12	3UTR		0	0
hsa-miR-760	XM_047434551	TBX6	CGGCTCTGGGTCTGTGGGGA#TCCCCCAGCCCTGGAGCCC#.(((((((((.(((.(((((#)))))))).))))))))).	1698	1717	1	-30.4	1	3.819258e-05	0.294	0	0	-7.35355	17	19	9	3UTR		0	0
hsa-miR-760	XM_047434605	USP7	CGGCTCTGGGTCTGTGGGGA#TCCCCGCGGACCTGGCCC#.((((..(((((((((((((#))))))))))))))))).	4953	4971	1	-31.2	0	0.00245696	0.368	0	0	-7.23797	17	18	17	3UTR		0	0
hsa-miR-760	XM_047434609	FTO	CGGCTCTGGGTCTGTGGGGA#CTCAATGACCCATGCAAGGAGCTGG#((((((((((((..((((..#))))..))))))......)))))).	1667	1692	1	-23.4	1	0.000137906	0.574	0	0	-6.08354	16	25	6	3UTR		0	0
hsa-miR-760	XM_047434715	CD101	CGGCTCTGGGTCTGTGGGGA#TCCTGACAGACCCCGGCA#..(((..((((((((.((((#)))).)))))))).))).	5261	5279	1	-25.4	0	0.0422742	0.471	0	0	-8.6347	15	18	8	3UTR		0	0
hsa-miR-760	XM_047434733	ZRANB2	CGGCTCTGGGTCTGTGGGGA#CCCTACGGAACACCACTACTTTACCCAGGTTGA#((((.((((((((((((((.#)))))))))..............))))))))).	1016	1049	1	-24.8	0	0.0316347	0.559	0	0	-8.05661	18	33	9	3UTR		0	0
hsa-miR-760	XM_047434895	THEMIS2	CGGCTCTGGGTCTGTGGGGA#TCCCTCAGCCTCAGAGCCT#.(((((((((.(((.(((((#)))))))).))))))))).	1610	1629	1	-28.3	1	0.00173288	0.397	0	0	-7.35355	17	19	9	3UTR		0	0
hsa-miR-760	XM_047435161	CEP104	CGGCTCTGGGTCTGTGGGGA#TCCCACCTGGTGCCCAGGGCTT#.((((((((((((((((((.#))))))..)).)))))))))).	4249	4271	1	-27.6	1	2.881566e-06	0.368	0	0	-3.79332	18	22	10	3UTR		0	0
hsa-miR-760	XM_047435161	CEP104	CGGCTCTGGGTCTGTGGGGA#TCCCAGGGGCCTAGGCTA#.(((.((((((((.(((((.#))))).))))))))))).	4208	4226	1	-27	0	5.333838e-06	0.324	0	0	-8.7692	16	18	11	3UTR		0	0
hsa-miR-760	XM_047435224	POLG2	CGGCTCTGGGTCTGTGGGGA#TCCACTATTGCCACAGAGCCC#.((((((((((..(((((((#))).)))).))).))))))).	1117	1138	1	-23.9	1	0.0435378	0.647	0	0	-8.42926	17	21	7	3UTR		0	0
hsa-miR-760	XM_047435281	DDX42	CGGCTCTGGGTCTGTGGGGA#CCTTTCAGACCCAGGCTC#.(((.(((((((((.((((.#)))).)))))))))))).	3792	3810	1	-26.9	0	2.771992e-05	0.5	0	0	-8.64781	16	18	12	3UTR		0	0
hsa-miR-760	XM_047435370	COX11	CGGCTCTGGGTCTGTGGGGA#CCCTACAGACTACTTCAGGAAGCCC#.((((((((((((((((((.#)))))))))))....)))..)))).	2640	2665	1	-26.5	1	0.00173227	0.529	0	0	-3.79332	18	25	11	3UTR		0	0
hsa-miR-760	XM_047435562	LYRM9	CGGCTCTGGGTCTGTGGGGA#CCTCACAGTTGTCACACACCCAGCAGTCT#.((((((((((((((((((.#)))))))).........)))))).)))).	1050	1079	1	-26.2	1	0.00423343	0.426	0	0	-3.79332	18	29	8	3UTR		0	0
hsa-miR-760	XM_047435650	ARSG	CGGCTCTGGGTCTGTGGGGA#CCCATTGGCAACCAGGGTCGT#((((((((((((.(((((..#))))).)))..))))))))).	2536	2557	1	-25.5	1	0.000287868	0.441	0	0	-5.22671	17	21	9	3UTR		0	0
hsa-miR-760	XM_047435689	JMJD6	CGGCTCTGGGTCTGTGGGGA#TCCTCGCAGACTCGGTTGACCT#.(((.(((((((((((((((#)))))))))))))))..).)).	1193	1215	1	-27.4	0	0.000453838	0.397	0	0	-7.91236	18	22	15	3UTR		0	0
hsa-miR-760	XM_047435692	CLUH	CGGCTCTGGGTCTGTGGGGA#CCCCCGGGCCCAGCCTGTCTGAAAGTTCAGGGTTTAGGCCGA#((((((((((((((.((((.#))))))))))))).......................))))).	4424	4466	1	-30.7	1	0.000666243	0.338	0	0	-4.67302	18	42	13	3UTR		0	0
hsa-miR-760	XM_047435694	CLUH	CGGCTCTGGGTCTGTGGGGA#CCCCCGGGCCCAGCCTGTCTGAAAGTTCAGGGTTTAGGCCGA#((((((((((((((.((((.#))))))))))))).......................))))).	4451	4493	1	-30.7	1	0.000666243	0.338	0	0	-4.67302	18	42	13	3UTR		0	0
hsa-miR-760	XM_047435736	TANC2	CGGCTCTGGGTCTGTGGGGA#TCCTCATCAGGCTCAGGGCA#..((((((((((((((((((#)))))).)))))))))))).	11707	11727	1	-29.6	1	6.486763e-06	0.382	0	0	-4.957	18	20	12	3UTR		0	0
hsa-miR-760	XM_047435738	TANC2	CGGCTCTGGGTCTGTGGGGA#TCCTCATCAGGCTCAGGGCA#..((((((((((((((((((#)))))).)))))))))))).	11687	11707	1	-29.6	1	6.486763e-06	0.382	0	0	-4.957	18	20	12	3UTR		0	0
hsa-miR-760	XM_047435938	JUP	CGGCTCTGGGTCTGTGGGGA#CCCCAGGGCCTCCAGGGCCC#.(((((((((.((.(((((.#))))).)).).)))))))).	2699	2719	1	-29.7	1	1.924974e-09	0.353	0	0	-7.47494	16	20	8	3UTR		0	0
hsa-miR-760	XM_047435959	SCIMP	CGGCTCTGGGTCTGTGGGGA#CCATAGACTGGGGTGCTT#.((((((.(((((((((...#))))))))).))).))).	995	1013	1	-22	1	0.00233038	0.603	0	0	-6.10696	15	18	9	3UTR		0	0
hsa-miR-760	XM_047436056	RABGAP1L	CGGCTCTGGGTCTGTGGGGA#CCTTACAGACTTAGGGAGCCT#.((((((((((((((((((.#))))))))))))..)))))).	2084	2105	1	-28.4	1	0.000518665	0.529	0	0	-3.79332	18	21	12	3UTR		0	0
hsa-miR-760	XM_047436155	NUP88	CGGCTCTGGGTCTGTGGGGA#TCCTCACAAGCTGTATTACCTTTCAGAGCTGA#(((((((((((.((((((((#)))))))).)))...........)))))))).	2545	2577	1	-25	1	0.000380846	0.515	0	0	-7.28438	19	32	8	3UTR		0	0
hsa-miR-760	XM_047436162	PAFAH1B1	CGGCTCTGGGTCTGTGGGGA#TCCTGTAGATACACACAGAGACTAGGCCGT#((((.((((.((((((((((#)))).........))))))..)))))))).	3236	3266	1	-21.3	0	0.0426655	0.574	0	0	-9.29912	18	30	8	3UTR		0	0
hsa-miR-760	XM_047436213	ARL17A	CGGCTCTGGGTCTGTGGGGA#CCCTGGGGATGCCCAGAGCTGG#(((((((((((((.(((((.#))))).))..))))))))))).	1460	1482	1	-30.9	1	2.40036e-06	0.397	0	0	-4.79441	18	22	11	3UTR		0	0
hsa-miR-760	XM_047436214	ARL17A	CGGCTCTGGGTCTGTGGGGA#CCACATACCCGGGGTCT#.((((((((((.(((((...#))))).)))))))))).	871	888	1	-26.3	1	0.000162991	0.5	0	0	-7.14013	15	17	10	3UTR		0	0
hsa-miR-760	XM_047436310	PIMREG	CGGCTCTGGGTCTGTGGGGA#CCACTGCTAACAAGCACCTAACAAGGGGCCCAGAGCCC#.((((((((((((((.(((.#.))).)))...))))))))))).	1516	1554	1	-28.2	1	2.413188e-08	0.382	0	0	-4.02637	17	23	11	3UTR		0	0
hsa-miR-760	XM_047436311	PIMREG	CGGCTCTGGGTCTGTGGGGA#CCACTGCTAACAAGCACCTAACAAGGGGCCCAGAGCCC#.((((((((((((((.(((.#.))).)))...))))))))))).	1192	1230	1	-28.2	1	2.413188e-08	0.382	0	0	-4.02637	17	23	11	3UTR		0	0
hsa-miR-760	XM_047436344	VPS53	CGGCTCTGGGTCTGTGGGGA#CCCTAAAGGATCCAGAGCTT#.((((((((((((.(((((.#)))))..)))))))))))).	5560	5580	1	-29.1	1	0.000531802	0.441	0	0	-4.65016	17	20	12	3UTR		0	0
hsa-miR-760	XM_047436344	VPS53	CGGCTCTGGGTCTGTGGGGA#CCCCACAGCCTCATACCCATGCCT#.(((..(((((((((((((.#))))))))......))))).))).	5519	5543	1	-27.3	0	0.0166149	0.485	0	0	-9.81332	16	24	8	3UTR		0	0
hsa-miR-760	XM_047436346	VPS53	CGGCTCTGGGTCTGTGGGGA#CCCTAAAGGATCCAGAGCTT#.((((((((((((.(((((.#)))))..)))))))))))).	5417	5437	1	-29.1	1	0.000531802	0.441	0	0	-4.65016	17	20	12	3UTR		0	0
hsa-miR-760	XM_047436346	VPS53	CGGCTCTGGGTCTGTGGGGA#CCCCACAGCCTCATACCCATGCCT#.(((..(((((((((((((.#))))))))......))))).))).	5376	5400	1	-27.3	0	0.0166149	0.485	0	0	-9.81332	16	24	8	3UTR		0	0
hsa-miR-760	XM_047436417	PRPSAP2	CGGCTCTGGGTCTGTGGGGA#CCCGGCGGATTGAAGAGTCT#.((((((.(((((((.(((.#))).)))))))..)))))).	1016	1036	1	-24.7	1	2.691786e-06	0.451	0	0	-6.34001	16	20	7	3UTR		0	0
hsa-miR-760	XM_047436462	NLGN2	CGGCTCTGGGTCTGTGGGGA#TCCCCCAGGCCTCAGGCCC#.(((.(((((((((.(((((#))))))))))).)))))).	4275	4294	1	-29.7	0	6.768711e-05	0.338	0	0	-8.64781	17	19	11	3UTR		0	0
hsa-miR-760	XM_047436514	SLC25A19	CGGCTCTGGGTCTGTGGGGA#TCCCTGCAGGCCAGCTGCCC#.(((....((((((((((((#))))))))))))....))).	927	947	1	-27.1	0	1.910611e-06	0.309	0	0	-13.6706	15	20	12	3UTR		0	0
hsa-miR-760	XM_047436532	NXN	CGGCTCTGGGTCTGTGGGGA#CCTCATCCACCCTGGGCCT#.(((((.((((..((((((.#))))))..)))).))))).	2464	2483	1	-24.7	0	0.000342267	0.483	0	0	-9.97295	15	19	6	3UTR		0	0
hsa-miR-760	XM_047436697	METTL16	CGGCTCTGGGTCTGTGGGGA#CCCAGGGTCACACAGAGCCA#.(((((((((.((.((((..#)))).)).).).))))))).	3589	3609	1	-25.2	1	0.000185493	0.485	0	0	-7.47494	15	20	7	3UTR		0	0
hsa-miR-760	XM_047436853	LIMD2	CGGCTCTGGGTCTGTGGGGA#TTCCCACAGCAAGCCTGGGGCTGC#((((((((((((((((((((#)))))))))...))))))))))).	3029	3053	1	-30.2	1	3.870338e-07	0.338	0	0	-3.93757	20	24	11	3UTR		0	0
hsa-miR-760	XM_047436868	AKAP1	CGGCTCTGGGTCTGTGGGGA#CCCCTCTGGCCAGGGCCC#.((((((.((((.(.((((.#)))).).)))))))))).	3797	3815	1	-25.7	1	2.388596e-07	0.353	0	0	-8.13154	15	18	10	3UTR		0	0
hsa-miR-760	XM_047436872	AXIN2	CGGCTCTGGGTCTGTGGGGA#TCCCCCTCATGTAGCCTCCCCAGGCCCAGGGCCC#.(((((((((((((.((((.#.))))))))))))))))).	3325	3359	1	-34.4	1	3.618374e-06	0.324	0	0	-4.52877	17	19	17	3UTR		0	0
hsa-miR-760	XM_047436933	TMEM101	CGGCTCTGGGTCTGTGGGGA#TCCTTGCTGGCCCAGCTGCTGT#((((.(((((((.(((((((#))))))).)))))))..)))).	1213	1235	1	-26.3	0	0.00506914	0.5	0	0	-9.34574	18	22	7	3UTR		0	0
hsa-miR-760	XM_047436956	GAS7	CGGCTCTGGGTCTGTGGGGA#CCACCACAGGCTCTTAATGGGGCCGG#(((((((((((((((((((.#)).)))))))))).....))))))).	2230	2256	1	-30.8	1	9.39973e-06	0.368	0	0	-3.93757	19	26	10	3UTR		0	0
hsa-miR-760	XM_047437059	STRADA	CGGCTCTGGGTCTGTGGGGA#CCCCACCCGCTACAGCCCAGGTCCT#.((.((((((.((((((((.#.)).)))))))))))).)).	1321	1346	1	-25.1	0	0.00147877	0.309	0	0	-9.65012	16	20	12	3UTR		0	0
hsa-miR-760	XM_047437095	ORMDL3	CGGCTCTGGGTCTGTGGGGA#CCTCGCTTCCCCCAGTAGCCA#.(((((((((...((((((.#))))))....))))).)))).	646	667	1	-25.4	1	0.00726759	0.412	0	0	-11.254	15	21	6	3UTR		0	0
hsa-miR-760	XM_047437098	PIGL	CGGCTCTGGGTCTGTGGGGA#CCCATGTAGGCCAGGGGCTGT#(((((((.((((((((((..#)))))..))))).))))))).	877	898	1	-24.9	1	2.254475e-07	0.426	0	0	-6.25121	17	21	7	3UTR		0	0
hsa-miR-760	XM_047437405	NEDD4L	CGGCTCTGGGTCTGTGGGGA#CCCCACCCCAGAGTG#..((((((((...((((((.#)))))))))))))).	7022	7037	1	-26.1	1	0.0467392	0.515	0	0	-12.4177	14	15	14	3UTR		0	0
hsa-miR-760	XM_047437507	SMAD2	CGGCTCTGGGTCTGTGGGGA#CTCCCAGGCTCAGGCA#..((.(((((((((.((((.#))))))))))))))).	5076	5092	1	-23.7	0	0.00296644	0.397	0	0	-9.81149	15	16	15	3UTR		0	0
hsa-miR-760	XM_047437702	EPG5	CGGCTCTGGGTCTGTGGGGA#CCCCGGATTAGCAGGGCCAGGGCTA#.((((((((.(((((((((.#))))......))))).)))))))).	11596	11621	1	-28.5	1	5.781502e-05	0.397	0	0	-5.03583	17	25	8	3UTR		1	0
hsa-miR-760	XM_047437750	MPPE1	CGGCTCTGGGTCTGTGGGGA#CCCAGTGAGCCAGGGGCCA#.((((((((.((..((((..#))))..)).)))))).)).	1460	1479	1	-24.5	1	0.000437799	0.485	0	0	-7.1818	14	19	6	3UTR		0	0
hsa-miR-760	XM_047438178	C19orf47	CGGCTCTGGGTCTGTGGGGA#CCTCTCCAGACCCTGGGCTGC#((((((.(((((((.((((.#))))..))))))).)))))).	1978	1999	1	-28.3	0	9.435306e-06	0.324	0	0	-6.21671	17	21	7	3UTR		0	0
hsa-miR-760	XM_047438216	ZNF418	CGGCTCTGGGTCTGTGGGGA#TCCTTACAGAAGAGCCA#.((((((...((((((((((#)))))))))))))))).	2895	2912	1	-24.1	1	0.0160424	0.559	0	0	-8.40586	16	17	16	3UTR		0	0
hsa-miR-760	XM_047438246	CAPN12	CGGCTCTGGGTCTGTGGGGA#TCCCCAGAGACCCACGCCC#.(((..(((((((.((((((#)))))).))))))).))).	2148	2167	1	-30.7	0	0.00389998	0.309	0	0	-10.6702	16	19	7	3UTR		0	0
hsa-miR-760	XM_047438287	ZNF610	CGGCTCTGGGTCTGTGGGGA#CCACAGCGCCCGGCCT#.((((..((((((((((...#)))))).)))))))).	2313	2329	1	-22.7	0	0.00126205	0.559	0	0	-7.23797	14	16	8	3UTR		0	0
hsa-miR-760	XM_047438696	ZNF875	CGGCTCTGGGTCTGTGGGGA#TCCCCTATTCTGAGCCCATAAAAGACCCAGACTCAGCTGC#((((((((((((((((((..#.)))))...)))))))))....)))).	2777	2817	1	-26.3	1	0.00173104	0.456	0	0	-3.93757	18	27	9	3UTR		0	0
hsa-miR-760	XM_047438697	ZNF875	CGGCTCTGGGTCTGTGGGGA#TCCCCTATTCTGAGCCCATAAAAGACCCAGACTCAGCTGC#((((((((((((((((((..#.)))))...)))))))))....)))).	2813	2853	1	-26.3	1	0.00173104	0.456	0	0	-3.93757	18	27	9	3UTR		0	0
hsa-miR-760	XM_047438710	GTF2F1	CGGCTCTGGGTCTGTGGGGA#TCCCTCACACTGACCAAGGGCCT#.((((((.((((((((((((#)))).))))..)))).)))))).	1978	2001	1	-27.5	1	6.273889e-05	0.397	0	0	-6.10696	18	23	6	3UTR		0	0
hsa-miR-760	XM_047438710	GTF2F1	CGGCTCTGGGTCTGTGGGGA#TCCCTGACTCCCAGGGCCC#.(((((((((....((((((#))))))...))))))))).	1848	1867	1	-26.4	1	3.24605e-06	0.456	0	0	-12.1109	15	19	9	3UTR		0	0
hsa-miR-760	XM_047439047	SHFL	CGGCTCTGGGTCTGTGGGGA#TCCCATTTTCAGCGCCCAGGGTCA#.(((((((((((((..((((#)))).....))).)))))))))).	961	985	1	-26.2	1	0.000522136	0.397	0	0	-4.76182	17	24	10	3UTR		0	0
hsa-miR-760	XM_047439056	ZNF331	CGGCTCTGGGTCTGTGGGGA#CCCTGCTAGTGACTTAGTAGCCGT#((((((((((((.((((((.#))))))....))))))).))))).	2910	2934	1	-24.8	1	0.00246373	0.5	0	0	-5.22671	18	24	7	3UTR		0	0
hsa-miR-760	XM_047439070	PRKACA	CGGCTCTGGGTCTGTGGGGA#CCCCCAGCCCCTCAGCCC#.((((..(((.(((.((((.#))))))).)))..)))).	1156	1174	1	-25.4	0	0.208359	0.368	0	0	-10.7982	14	18	7	3UTR		0	0
hsa-miR-760	XM_047439451	ZNF665	CGGCTCTGGGTCTGTGGGGA#TCTCTACCAGTAGACCATGAAATAGAGCCA#.(((((((((((((((((((#)))))))....)))))......))))))).	3420	3450	1	-23.5	1	0.0593205	0.603	0	0	-3.79332	19	30	7	3UTR		0	0
hsa-miR-760	XM_047439555	KMT5C	CGGCTCTGGGTCTGTGGGGA#CCCCAGGGATCTGAGCCC#.(((((.((((((.(((((.#))))).))))))))))).	1350	1368	1	-29.1	0	4.506711e-07	0.397	0	0	-6.19385	16	18	11	3UTR		0	0
hsa-miR-760	XM_047439723	ZNF101	CGGCTCTGGGTCTGTGGGGA#CCCCACCTTGGCCTCCCAAAGTGCTGAGATTACAGGAGTGAGCCA#.(((((.(((((.((((((.#))))))...))))).........................))))).	4110	4155	1	-23.8	0	0.000665961	0.485	0	0	-6.62614	16	45	6	3UTR		0	1
hsa-miR-760	XM_047439899	C20orf96	CGGCTCTGGGTCTGTGGGGA#TCCCCTCCTGCTCTCTTCCCAGCACCTGGAGCCT#.(((((((((((((.(((((#)))))..............))).)))))))))).	1136	1170	1	-26.6	1	5.605481e-05	0.397	0	0	-4.52877	18	34	10	3UTR		0	0
hsa-miR-760	XM_047439953	DNMT3B	CGGCTCTGGGTCTGTGGGGA#CCCCACAAACCCAAGGGCA#..(((((((((.(((((((.#))))))).))))).)))).	3376	3395	1	-29	1	0.00423829	0.456	0	0	-8.3038	16	19	7	3UTR		0	1
hsa-miR-760	XM_047440094	ABHD12	CGGCTCTGGGTCTGTGGGGA#TCGTCCACGGATTCAGCCCAGGGCTGG#((((((((((((((((((((#)).))))))).....))))))))))).	1419	1446	1	-29.3	1	2.253142e-07	0.353	0	0	-3.93757	20	27	11	3UTR		0	0
hsa-miR-760	XM_047440131	C20orf203	CGGCTCTGGGTCTGTGGGGA#CCCATGGTCCGGGGCCGA#((((((((((.(((((((..#))))))))))))))))).	2636	2654	1	-29.9	1	8.358628e-05	0.368	0	0	-6.76235	17	18	17	3UTR		0	0
hsa-miR-760	XM_047440192	OSER1	CGGCTCTGGGTCTGTGGGGA#TCCCACAGATTTGGTCAGCCA#.((((((((((((((((((.#))))))))))))))..)))).	2626	2647	1	-26.4	1	0.000271871	0.647	0	0	-3.79332	18	21	14	3UTR		0	0
hsa-miR-760	XM_047440347	RPRD1B	CGGCTCTGGGTCTGTGGGGA#TCCGCCCAGCCCCCCAGCCT#.((((..(((.(((.(((((#))).))))).)))..)))).	937	957	1	-21.8	0	0.0643275	0.426	0	0	-10.7982	15	20	5	3UTR		0	0
hsa-miR-760	XM_047440395	BPI	CGGCTCTGGGTCTGTGGGGA#TCCTCTCCAGATCTTAACCAAGAGCCC#.(((((((((((((.(((((#)))))..)))))))......)))))).	1026	1053	1	-23.8	1	0.0214148	0.515	0	0	-4.52877	18	27	7	3UTR		0	0
hsa-miR-760	XM_047440600	ENTPD6	CGGCTCTGGGTCTGTGGGGA#CCCTAGGGCCTCCCAGGGCTGC#((((((((((.((.(((((.#))))).))...)))))))))).	2713	2735	1	-28.9	1	1.620602e-08	0.353	0	0	-7.61919	17	22	10	3UTR		0	0
hsa-miR-760	XM_047441072	NUP50	CGGCTCTGGGTCTGTGGGGA#CCAGCTGATCTTGTGTACAGGCTCAGGGTCA#.(((((((((((((((.(.(#.).).))))))))))))))).	2823	2854	1	-25.3	1	3.436556e-06	0.426	0	0	-3.79332	17	21	15	3UTR		0	0
hsa-miR-760	XM_047441143	ZNF280B	CGGCTCTGGGTCTGTGGGGA#CCCTGCAGACATCAAACAGCCGT#(((((.(((((((((((((.#)))))))))).)))...))))).	2980	3003	1	-26.7	0	0.00436173	0.529	0	0	-5.83853	18	23	10	3UTR		0	0
hsa-miR-760	XM_047441253	RBFOX2	CGGCTCTGGGTCTGTGGGGA#TCCCACAGACCTTTTAAGAGAGGCA#.(.((((((((((((((((.#))))))))))))......)))).).	3782	3807	1	-27.8	0	0.0011711	0.471	0	0	-5.35086	17	25	12	3UTR		1	0
hsa-miR-760	XM_047441368	ARVCF	CGGCTCTGGGTCTGTGGGGA#TCCCCGCAGGACTTTGGCCTCCAGTCCAGCAGCCCAGTGGCCC#.(((((((((((((((((((#)))))))))......................)))))).)))).	3291	3334	1	-30.4	1	0.000467814	0.368	0	0	-3.79332	19	43	9	3UTR		0	0
hsa-miR-760	XM_047441372	ARVCF	CGGCTCTGGGTCTGTGGGGA#TCCCCGCAGGACTTTGGCCTCCAGTCCAGCAGCCCAGTGGCCC#.(((((((((((((((((((#)))))))))......................)))))).)))).	2916	2959	1	-30.4	1	0.000467814	0.368	0	0	-3.79332	19	43	9	3UTR		0	0
hsa-miR-760	XM_047441373	ARVCF	CGGCTCTGGGTCTGTGGGGA#TCCCCGCAGGACTTTGGCCTCCAGTCCAGCAGCCCAGTGGCCC#.(((((((((((((((((((#)))))))))......................)))))).)))).	2898	2941	1	-30.4	1	0.000467814	0.368	0	0	-3.79332	19	43	9	3UTR		0	0
hsa-miR-760	XM_047441419	DGCR8	CGGCTCTGGGTCTGTGGGGA#CCCATTCTTGATCCAGAGCTGT#((((((((((((.(((((..#)))))....)))))))))))).	3645	3667	1	-27.6	1	0.000956381	0.471	0	0	-5.22671	17	22	12	3UTR		0	0
hsa-miR-760	XM_047441426	PPARA	CGGCTCTGGGTCTGTGGGGA#TTCCAGGGACAGGGCAGCCTCCCAGAGCCGA#(((((((((((((.(((((.#))))).)))...........)))))))))).	5512	5543	1	-28.8	1	0.00125512	0.441	0	0	-4.79441	18	31	10	3UTR		0	0
hsa-miR-760	XM_047441454	SBF1	CGGCTCTGGGTCTGTGGGGA#TCCCACCAGGCCCAGGGCTT#.((((((((((((((((((.#)))))).)))))))))))).	6888	6908	1	-33	1	4.14193e-06	0.441	0	0	-3.79332	18	20	12	3UTR		0	0
hsa-miR-760	XM_047441485	SEC14L6	CGGCTCTGGGTCTGTGGGGA#TCCCCAGGGAGGCATCAGGGCCGA#(((((((((((((.((((((#))))))...)))).))))))))).	2563	2587	1	-30	1	0.000379536	0.412	0	0	-4.79441	19	24	9	3UTR		0	0
hsa-miR-760	XM_047441521	CLTCL1	CGGCTCTGGGTCTGTGGGGA#CCCTGGGCCTGGAGCGGG#(.(((((((((((..((((.#))))))))))))))).).	3932	3950	1	-25.8	1	7.619323e-05	0.364	0	0	-6.69354	16	18	15	3UTR		0	0
hsa-miR-760	XM_047441561	HPS4	CGGCTCTGGGTCTGTGGGGA#TCCCACAGCCCCAGGCCC#.(((.(((((.((((((((.#)))))))).)))))))).	4666	4684	1	-30.4	0	0.00046258	0.412	0	0	-10.7371	16	18	8	3UTR		0	0
hsa-miR-760	XM_047441584	HPS4	CGGCTCTGGGTCTGTGGGGA#TCCCACAGCCCCAGGCCC#.(((.(((((.((((((((.#)))))))).)))))))).	3476	3494	1	-30.4	0	0.00046258	0.412	0	0	-10.7371	16	18	8	3UTR		0	0
hsa-miR-760	XM_047441840	PNCK	CGGCTCTGGGTCTGTGGGGA#CCCCCAGCCCCAGAGCTC#.(((((((((.(((.((((.#))))))).))))))))).	755	773	1	-31	1	0.000322231	0.353	0	0	-7.35355	16	18	9	3UTR		0	0
hsa-miR-760	XM_047442040	SH3KBP1	CGGCTCTGGGTCTGTGGGGA#TCCCCAGGGTTTAGTCCTGGGGCTGG#((((((((((.(((((((((#)))))).....))).)))))))))).	2218	2244	1	-27.5	1	1.205586e-05	0.5	0	0	-6.76235	19	26	10	3UTR		0	0
hsa-miR-760	XM_047442044	SH3KBP1	CGGCTCTGGGTCTGTGGGGA#TCCCCAGGGTTTAGTCCTGGGGCTGG#((((((((((.(((((((((#)))))).....))).)))))))))).	2086	2112	1	-27.5	1	1.205586e-05	0.5	0	0	-6.76235	19	26	10	3UTR		0	0
hsa-miR-760	XM_047442049	SH3KBP1	CGGCTCTGGGTCTGTGGGGA#TCCCCAGGGTTTAGTCCTGGGGCTGG#((((((((((.(((((((((#)))))).....))).)))))))))).	1957	1983	1	-27.5	1	1.205586e-05	0.5	0	0	-6.76235	19	26	10	3UTR		0	0
hsa-miR-760	XM_047442334	RPS6KA3	CGGCTCTGGGTCTGTGGGGA#CCCTACAGGCCGGGCGCA#..((.((.(((((((((((.#))))))))))).)).)).	4007	4025	1	-28.7	0	2.050793e-07	0.441	0	0	-11.3897	15	18	11	3UTR		1	0
hsa-miR-760	XM_047442390	SSR4	CGGCTCTGGGTCTGTGGGGA#TCCTTCAATAAACATCACAGGACCTGGGACTGCACAGGACCTGGGGCTGC#((((((((((((((((.((.#.)).))))).))))))))))).	582	632	1	-27.9	1	4.195909e-07	0.366	0	0	-3.93757	18	22	11	3UTR		0	0
hsa-miR-760	XM_047442407	TAFAZZIN	CGGCTCTGGGTCTGTGGGGA#CCCGCACAGAGCTGGGGCTGA#(((((((((.(((((((((.#))).)))))).))))))))).	1506	1527	1	-30.9	1	2.492886e-07	0.441	0	0	-5.18008	18	21	9	3UTR		0	0
hsa-miR-760	XM_047442601	CASK	CGGCTCTGGGTCTGTGGGGA#TCCCCTGTGCTCCAGGCAGGCCTGGGCTGC#((((.(((((((((((((((#)))))..........)))))))))))))).	6069	6099	1	-27	0	2.213383e-07	0.426	0	0	-8.05661	19	30	14	3UTR		0	1
hsa-miR-760	XM_047442702	MED12	CGGCTCTGGGTCTGTGGGGA#CCCCAGTTCCAGCGCCAGGGGCTTCAGCAGACCCAGCAGCA#..(((((((((((((((((.#))))......................)))))))))).))).	6933	6974	1	-28.2	1	0.0145463	0.368	0	0	-4.957	17	41	10	3UTR		0	0
hsa-miR-760	XM_047442771	USP9Y	CGGCTCTGGGTCTGTGGGGA#TGCCCAGAGTGACAGCTGTATATTGCTCAGAGCTT#.((((((((((((.((((.(#).)))).))...............)))))))))).	8489	8524	1	-22.8	1	0.0134123	0.662	0	0	-4.65016	17	35	10	3UTR		0	0
hsa-miR-760	XM_047442772	USP9Y	CGGCTCTGGGTCTGTGGGGA#TGCCCAGAGTGACAGCTGTATATTGCTCAGAGCTT#.((((((((((((.((((.(#).)))).))...............)))))))))).	8495	8530	1	-22.8	1	0.0134123	0.662	0	0	-4.65016	17	35	10	3UTR		0	0
hsa-miR-760	XM_047442962	STAMBP	CGGCTCTGGGTCTGTGGGGA#TCCCTAAGACCCAGAGCA#..(((((((((((.((((((#))))))))))))))))).	5014	5032	1	-31.4	1	0.0474372	0.588	0	0	-5.81384	17	18	17	3UTR		0	0
hsa-miR-760	XM_047442962	STAMBP	CGGCTCTGGGTCTGTGGGGA#TCCTGCTGCAGCCCAGAGCA#..((((((((.(((((((((#)))..)))))))))))))).	2734	2754	1	-26.5	1	1.918348e-06	0.426	0	0	-7.78178	17	20	14	3UTR		0	0
hsa-miR-760	XM_047442971	STAMBP	CGGCTCTGGGTCTGTGGGGA#CCCACAAGCCCTGAGACTGG#((((((.((((.((((((..#)))))).)))).))).))).	1709	1729	1	-25.9	0	0.00264688	0.426	0	0	-8.82806	16	20	6	3UTR		0	0
hsa-miR-760	XM_047443119	CHRM3	CGGCTCTGGGTCTGTGGGGA#TCCCTTTGTACAGGGCATTCGTGTTGTGAACCCAGAGCTGG#((((((((((((((((((((#)))))....))))................))))))))))).	3944	3985	1	-28.1	1	1.894747e-05	0.515	0	0	-3.93757	20	41	11	3UTR		0	0
hsa-miR-760	XM_047443419	GALM	CGGCTCTGGGTCTGTGGGGA#CCCATGGACCAGGAGCA#..(((((.((((((((((..#)))))))))).))))).	726	743	1	-27.2	0	0.000442418	0.456	0	0	-7.27064	15	17	10	3UTR		0	0
hsa-miR-760	XM_047443717	MYSM1	CGGCTCTGGGTCTGTGGGGA#CCTTGGGCTACTACCGAGGATAATGGAGCCAGGGCCT#.((((((((.(((((.....#.))))).)))))))).	4841	4878	1	-22.7	1	0.000419266	0.471	0	0	-5.26888	13	16	8	3UTR		0	0
hsa-miR-760	XM_047443789	CLASP1	CGGCTCTGGGTCTGTGGGGA#TTTCCACAGACCCCTCTGCCC#.(((...(((((((((((((#)))))))))))))....))).	6322	6343	1	-27.4	0	0.00374177	0.485	0	0	-11.357	16	21	13	3UTR		1	1
hsa-miR-760	XM_047443789	CLASP1	CGGCTCTGGGTCTGTGGGGA#TCCCTACCCCAGAGCTT#.(((((((((...(((((((#)))))))))))))))).	5450	5467	1	-27.4	1	0.0303783	0.544	0	0	-11.254	16	17	16	3UTR		1	1
hsa-miR-760	XM_047443792	CLASP1	CGGCTCTGGGTCTGTGGGGA#TTTCCACAGACCCCTCTGCCC#.(((...(((((((((((((#)))))))))))))....))).	6295	6316	1	-27.4	0	0.00374177	0.485	0	0	-11.357	16	21	13	3UTR		1	1
hsa-miR-760	XM_047443792	CLASP1	CGGCTCTGGGTCTGTGGGGA#TCCCTACCCCAGAGCTT#.(((((((((...(((((((#)))))))))))))))).	5423	5440	1	-27.4	1	0.0303783	0.544	0	0	-11.254	16	17	16	3UTR		1	1
hsa-miR-760	XM_047443869	LCLAT1	CGGCTCTGGGTCTGTGGGGA#TCTTCACAGTTTACCCAGGCCA#.(((.(((((((((((((((#)))))))))...))))))))).	10951	10973	1	-27.4	0	0.0965728	0.559	0	0	-7.91236	18	22	9	3UTR		0	0
hsa-miR-760	XM_047443919	GGCX	CGGCTCTGGGTCTGTGGGGA#CCTTGCTCTGGCCCAGGCTGG#((((.(((((((.((((((.#))))))...))))))))))).	4736	4757	1	-25.3	0	1.818332e-06	0.441	0	0	-9.34574	17	21	11	3UTR		0	0
hsa-miR-760	XM_047444441	MYO7B	CGGCTCTGGGTCTGTGGGGA#CCTGGCGGCACCTTCCCAGGCCCTCTCAACCCAGGGCCT#.((((((((((.((.((((.#.)))).)))))))))))).	3629	3668	1	-28.3	1	0.000427921	0.294	0	0	-7.87558	16	19	12	3UTR		0	0
hsa-miR-760	XM_047444487	NDUFA10	CGGCTCTGGGTCTGTGGGGA#TCCCTGCTTCTCCAGAGCCC#.(((((((((...(((((((#)))))))...))))))))).	8675	8695	1	-27.9	1	0.00616845	0.456	0	0	-11.254	16	20	9	3UTR		0	0
hsa-miR-760	XM_047444687	CCSAP	CGGCTCTGGGTCTGTGGGGA#CCCCACACTGACGGACTGCCT#.(((((((....(((((((.#)))))))....))))..))).	2772	2793	1	-22	1	0.00120528	0.471	0	0	-12.2638	14	21	7	3UTR		0	0
hsa-miR-760	XM_047444820	KIF1A	CGGCTCTGGGTCTGTGGGGA#CTTGGCTAGGACCCAGAGCCA#.((((((((((((((.(((.#))).))..)))))))))))).	8139	8160	1	-29.7	1	0.000382901	0.324	0	0	-4.02637	17	21	12	3UTR		0	0
hsa-miR-760	XM_047444823	MAB21L3	CGGCTCTGGGTCTGTGGGGA#CCCTTCAAAAAATTAATAGATCCAGGAGCTGG#(((((((((((((((((((.#))))...........)))))))))).))))).	3506	3538	1	-25.9	1	0.00122353	0.691	0	0	-3.93757	19	32	10	3UTR		0	0
hsa-miR-760	XM_047445120	CYP26B1	CGGCTCTGGGTCTGTGGGGA#CCCCAGGGCCTAGGGTTGA#(((((((((((((.(((((.#)))))))))))))))))).	2255	2274	1	-29.5	1	1.797631e-05	0.382	0	0	-4.79441	18	19	18	3UTR		0	0
hsa-miR-760	XM_047445406	PRXL2B	CGGCTCTGGGTCTGTGGGGA#TCCCTGGGGACCCTAACAGGCCCAGAGCA#..(((((((((((((((((.#.))))).)))))))))))).	1388	1417	1	-33.4	1	0.000302069	0.368	0	0	-4.957	17	20	12	3UTR	MIRT036744	0	0
hsa-miR-760	XM_047445534	REEP1	CGGCTCTGGGTCTGTGGGGA#TCCCCACTGAGAGCTGAGCCGA#((((((.((.((((((((((#)))))))..))).)))))))).	2320	2342	1	-29	0	0.000688097	0.544	0	0	-6.72377	18	22	8	3UTR		0	0
hsa-miR-760	XM_047445535	REEP1	CGGCTCTGGGTCTGTGGGGA#TCCCCACTGAGAGCTGAGCCGA#((((((.((.((((((((((#)))))))..))).)))))))).	2204	2226	1	-29	0	0.000688097	0.544	0	0	-6.72377	18	22	8	3UTR		0	0
hsa-miR-760	XM_047445905	ANKRD53	CGGCTCTGGGTCTGTGGGGA#CCCCACCACCCAGATCAGCCA#.((((((((((..((((((.#)))))).)))))))...))).	1347	1368	1	-28.1	1	0.0569801	0.309	0	0	-8.42926	16	21	7	3UTR		0	0
hsa-miR-760	XM_047445973	ELMOD3	CGGCTCTGGGTCTGTGGGGA#TTCCCGCAGACCTGCCTCCAGAGCA#..((((((((((((((((((#))))))))))))......)))))).	1892	1917	1	-29.9	1	0.00317797	0.456	0	0	-4.957	18	25	12	3UTR		0	0
hsa-miR-760	XM_047445976	ELMOD3	CGGCTCTGGGTCTGTGGGGA#TTCCCGCAGACCTGCCTCCAGAGCA#..((((((((((((((((((#))))))))))))......)))))).	1797	1822	1	-29.9	1	0.00317797	0.456	0	0	-4.957	18	25	12	3UTR		0	0
hsa-miR-760	XM_047446434	CHST10	CGGCTCTGGGTCTGTGGGGA#TCTCCCACAGGCCTGTGAGTTGC#((((((((((((((((((((#)).)))))))))))).)))))).	1811	1834	1	-29.1	1	6.213787e-05	0.382	0	0	-3.93757	20	23	12	3UTR		0	0
hsa-miR-760	XM_047446449	GCC2	CGGCTCTGGGTCTGTGGGGA#TTTCGTTGTGAAAATCAGACCCAGCAGCCA#.(((((((((((((......#.))))))))).)))).	3241	3271	1	-25.1	1	0.0100139	0.559	0	0	-4.76182	13	16	9	3UTR		0	0
hsa-miR-760	XM_047447091	RC3H1	CGGCTCTGGGTCTGTGGGGA#CCCTACAGACCTGGCTGG#(((((..((((((((((((.#))))))))))))))))).	5319	5337	1	-29.6	0	0.000335887	0.618	0	0	-7.38222	17	18	17	3UTR		1	1
hsa-miR-760	XM_047447091	RC3H1	CGGCTCTGGGTCTGTGGGGA#CGCCTTGGATCCAGGGCTT#.((((((((((((..((.(.#).))..)))))))))))).	3935	3954	1	-25.4	1	0.000234182	0.721	0	0	-5.38561	15	19	12	3UTR		1	1
hsa-miR-760	XM_047447091	RC3H1	CGGCTCTGGGTCTGTGGGGA#CTCCATCAGACTTTCCAGAGTTC#.((((((((((((((((((.#))))).)))))...)))))))).	7472	7495	1	-25.1	1	0.00412156	0.632	0	0	-3.79332	18	23	8	3UTR		1	1
hsa-miR-760	XM_047447393	OSBPL10	CGGCTCTGGGTCTGTGGGGA#CCTCACAGGCCATCTCAACACCTGGGTGGGCTGGAGCCC#.((((((((((((((((((.#)))))))))))....................))))))).	2386	2425	1	-27.6	1	1.782174e-06	0.441	0	0	-3.79332	18	39	11	3UTR		1	1
hsa-miR-760	XM_047447472	CTPS1	CGGCTCTGGGTCTGTGGGGA#CGCACAGCCTGGGGTCA#.(((((((((.(((((.(..#).)))))))))))))).	2297	2314	1	-23.8	1	0.00509205	0.562	0	0	-6.6181	15	17	14	3UTR		0	0
hsa-miR-760	XM_047448121	MAP4	CGGCTCTGGGTCTGTGGGGA#CCCGCACCGACCACGGGGCCGA#((((((((((((.((((((.#))).))).)))).)))))))).	7122	7144	1	-31.6	1	2.172768e-06	0.279	0	0	-5.22671	18	22	8	3UTR		0	0
hsa-miR-760	XM_047448121	MAP4	CGGCTCTGGGTCTGTGGGGA#CACAGGCCCAGAGTA#..((((((((((((((....#)))))))))))))).	8961	8976	1	-28.1	1	0.000606687	0.353	0	0	-4.957	14	15	14	3UTR		0	0
hsa-miR-760	XM_047448181	MYL3	CGGCTCTGGGTCTGTGGGGA#TCCCCACCCCATGGGCCT#.(((((((((...(((((((#))))))))))).))))).	966	984	1	-27.5	1	0.000783939	0.441	0	0	-11.254	16	18	11	3UTR		0	0
hsa-miR-760	XM_047448216	OPA1	CGGCTCTGGGTCTGTGGGGA#CCCCATAGTATAACCAGATTCA#.((.(((((..((((((((.#)))))))).....))))).)).	5374	5396	1	-22.2	0	0.0110695	0.588	0	0	-10.8926	15	22	8	3UTR		0	0
hsa-miR-760	XM_047448216	OPA1	CGGCTCTGGGTCTGTGGGGA#CCTGTATACCTAGGGTCA#.((((((((((.((((((..#)))))).)))))))))).	5348	5366	1	-19.9	1	0.000566558	0.618	0	0	-7.14013	16	18	10	3UTR		0	0
hsa-miR-760	XM_047448244	COMMD2	CGGCTCTGGGTCTGTGGGGA#CTCACACCCCAGAAGCA#..((((((((..((((((..#)))))).)))))).)).	512	529	1	-20.5	1	0.00484925	0.5	0	0	-11.1286	14	17	6	3UTR		0	0
hsa-miR-760	XM_047448245	MEGF6	CGGCTCTGGGTCTGTGGGGA#CCTTTGGTGACCACTGAGAAGGACACTTCACGGGCCCAGAGCTC#.((((((((((((((((((.#.)))))))))))))))))).	4270	4314	1	-33.8	1	1.751426e-05	0.382	0	0	-3.79332	18	20	18	3UTR		0	0
hsa-miR-760	XM_047448294	IP6K2	CGGCTCTGGGTCTGTGGGGA#TCCTCTGCACCCAGAGCTGG#(((((((((((....(((((#)))))...))))))))))).	714	734	1	-27.6	1	2.891873e-07	0.382	0	0	-10.1658	16	20	11	3UTR		0	0
hsa-miR-760	XM_047448306	ATP6V1A	CGGCTCTGGGTCTGTGGGGA#TCCCTCTTGTTGCCCAGGCTGG#((((.((((((....(((((#)))))......)))))))))).	2677	2699	1	-22.4	0	0.000878057	0.426	0	0	-14.2848	15	22	10	3UTR		0	0
hsa-miR-760	XM_047448337	ELAVL4	CGGCTCTGGGTCTGTGGGGA#TCCACTACAGGCTGAGCA#..((((..((((((((((((#))).))))))))))))).	1106	1124	1	-22.2	0	0.00403327	0.574	0	0	-8.81432	16	18	13	3UTR		0	0
hsa-miR-760	XM_047448393	ELP6	CGGCTCTGGGTCTGTGGGGA#CCTTTCAGAGCCAGAGTGGG#(.(((((((.((((.((((.#)))).)))).))))))).).	1213	1233	1	-27.4	1	0.00114223	0.471	0	0	-7.07921	16	20	7	3UTR		1	1
hsa-miR-760	XM_047448480	SETD5	CGGCTCTGGGTCTGTGGGGA#CCCCTGGAGGAGCCCTGGAGCCA#.((((((((((((..((((.#))))....))).))).)))))).	6148	6171	1	-26.5	1	0.00145741	0.456	0	0	-5.38561	16	23	6	3UTR		0	0
hsa-miR-760	XM_047448599	BBX	CGGCTCTGGGTCTGTGGGGA#CTCACTTCATGTGGACTTGGAGCTA#.((((((((((((((((((.#.))))))..)))))))))))).	4012	4037	1	-22.2	1	0.00025453	0.559	0	0	-3.79332	18	22	12	3UTR		0	1
hsa-miR-760	XM_047448682	BDH1	CGGCTCTGGGTCTGTGGGGA#TCCCTGCGACTGCCCAGGGCCT#.((((((((((.((((((((#))))))))...)))))))))).	2561	2583	1	-31.4	1	0.000147391	0.426	0	0	-7.14013	18	22	10	3UTR		0	0
hsa-miR-760	XM_047448682	BDH1	CGGCTCTGGGTCTGTGGGGA#CCAGTGACTCAGAGCTGG#((((((((((((..(((...#)))..)))))))))))).	1743	1761	1	-27	1	6.316426e-05	0.397	0	0	-6.08354	15	18	12	3UTR		0	0
hsa-miR-760	XM_047448873	CACNA1D	CGGCTCTGGGTCTGTGGGGA#CCGTAGCTGGCACAGCCACAGGCTCAAAGCTGG#(((((.(((((((((((...#.))))))))))).))))).	5194	5227	1	-27.2	0	3.403154e-05	0.485	0	0	-5.83853	16	19	11	3UTR		0	1
hsa-miR-760	XM_047448876	BRPF1	CGGCTCTGGGTCTGTGGGGA#TGCCTAGAGGCCTGGGGCCC#.((((((((((((.((((.(#).)))).)))))))))))).	4689	4709	1	-28.6	1	1.035518e-06	0.382	0	0	-4.65016	17	20	12	3UTR		0	0
hsa-miR-760	XM_047448877	BRPF1	CGGCTCTGGGTCTGTGGGGA#TGCCTAGAGGCCTGGGGCCC#.((((((((((((.((((.(#).)))).)))))))))))).	4195	4215	1	-28.6	1	1.035518e-06	0.382	0	0	-4.65016	17	20	12	3UTR		0	0
hsa-miR-760	XM_047448879	BRPF1	CGGCTCTGGGTCTGTGGGGA#TGCCTAGAGGCCTGGGGCCC#.((((((((((((.((((.(#).)))).)))))))))))).	4137	4157	1	-28.6	1	1.035518e-06	0.382	0	0	-4.65016	17	20	12	3UTR		0	0
hsa-miR-760	XM_047448881	BRPF1	CGGCTCTGGGTCTGTGGGGA#TGCCTAGAGGCCTGGGGCCC#.((((((((((((.((((.(#).)))).)))))))))))).	4119	4139	1	-28.6	1	1.035518e-06	0.382	0	0	-4.65016	17	20	12	3UTR		0	0
hsa-miR-760	XM_047448947	TBL1XR1	CGGCTCTGGGTCTGTGGGGA#TCCCACTTGAACCATGGCCA#.((((.(((.((.((((((.#))))))..)).))).)))).	1753	1773	1	-22.1	0	0.00357617	0.559	0	0	-8.22592	15	20	6	3UTR		0	0
hsa-miR-760	XM_047448952	ZBBX	CGGCTCTGGGTCTGTGGGGA#TTTCCATTTTGTACCCAGAGTA#..((((((((((.(((((((#)))))))...).))))))))).	2748	2770	1	-21.7	1	0.00995217	0.676	0	0	-6.24613	17	22	9	3UTR		0	0
hsa-miR-760	XM_047448959	ZNF385D	CGGCTCTGGGTCTGTGGGGA#CCTTAGAGTAGCCAGAGTCT#.((((((((.(((.(((((.#))))).)).).)))))))).	5822	5842	1	-24.1	1	0.00212938	0.515	0	0	-5.89267	16	20	8	3UTR		0	0
hsa-miR-760	XM_047448979	NEK11	CGGCTCTGGGTCTGTGGGGA#CCTGAGACTCTAGGGCCT#.((((((((((((..(((..#))).)))).)))))))).	1674	1692	1	-23.1	1	5.818148e-05	0.485	0	0	-5.38561	15	18	8	3UTR		0	0
hsa-miR-760	XM_047449013	CEP63	CGGCTCTGGGTCTGTGGGGA#TCCCCCTTGCAGACCTGCACTCTGGCATCCTCTCCTGAGCA#..((((((((((((((((((#)))))...)))))))))...................)))).	4206	4247	1	-23.6	1	0.000662713	0.426	0	0	-4.957	18	41	9	3UTR		0	0
hsa-miR-760	XM_047449030	TSEN2	CGGCTCTGGGTCTGTGGGGA#TCTCCAATCCAGAGCCT#.((((((((((...((((((#)))))))))))))))).	1650	1667	1	-25.6	1	0.00183933	0.471	0	0	-9.2861	16	17	16	3UTR		0	0
hsa-miR-760	XM_047449052	ESYT3	CGGCTCTGGGTCTGTGGGGA#TCCCCACAACAAGGACCCTGTGTGGAGCCA#.(((((((((((((((((((#)))))))).....))))).....)))))).	1695	1725	1	-31.1	1	1.088025e-06	0.471	0	0	-3.79332	19	30	8	3UTR		0	0
hsa-miR-760	XM_047449055	EIF2A	CGGCTCTGGGTCTGTGGGGA#CCATCTAATCCCAGAGCCT#.(((((((((...((((...#)))).....))))))))).	1877	1896	1	-23.8	1	0.00133809	0.588	0	0	-11.254	13	19	9	3UTR		0	0
hsa-miR-760	XM_047449146	GMPS	CGGCTCTGGGTCTGTGGGGA#TCTGGTCTTTACAGATTTAGAGTCA#.(((((((((((((((((((#.))))))))))))))))))).	3964	3989	1	-26.4	1	0.00435949	0.647	0	0	-3.79332	19	21	19	3UTR		0	0
hsa-miR-760	XM_047449146	GMPS	CGGCTCTGGGTCTGTGGGGA#TCTCCACAGCAAAAATCTACGGCTTAAGAGCTGA#((((((((((((((((((((#)))))))))............))))).)))))).	2520	2554	1	-24.5	1	0.00012385	0.544	0	0	-3.93757	20	34	9	3UTR		0	0
hsa-miR-760	XM_047449244	SH3BP5	CGGCTCTGGGTCTGTGGGGA#TTCCTATGAAAGAACCAGAGCTGG#(((((((((.((((((((((#)))))))...))).))))))))).	1578	1602	1	-25.3	1	0.00338806	0.5	0	0	-5.18008	19	24	9	3UTR		0	0
hsa-miR-760	XM_047449402	ESRRG	CGGCTCTGGGTCTGTGGGGA#TCACAGACCTTGCCTCAGAAGGAGCTGT#(((((((((((((((((...#))))))))))..........))))))).	2896	2924	1	-24.4	1	0.000166121	0.559	0	0	-3.93757	17	28	10	3UTR		0	0
hsa-miR-760	XM_047449494	MAEA	CGGCTCTGGGTCTGTGGGGA#TGCCCATGGCCCACTGTGCCA#.(((.(((((((.(((((.(#).)))))))))))..).))).	928	949	1	-22.2	0	0.000121557	0.353	0	0	-9.20149	16	21	11	3UTR		0	0
hsa-miR-760	XM_047449496	TLR6	CGGCTCTGGGTCTGTGGGGA#TCCCACGGGGCCCATTGCCC#.(((..(((((((((((((.#))))))))).))))..))).	5926	5946	1	-27.8	0	2.199586e-09	0.338	0	0	-9.81332	16	20	9	3UTR		0	0
hsa-miR-760	XM_047449505	ANAPC10	CGGCTCTGGGTCTGTGGGGA#CCACCAGGCCCAGTCATAAAATGGCCT#.((((((((((((((((...#)))).)))))))).........)))).	16129	16156	1	-24.9	1	0.000130643	0.574	0	0	-3.79332	16	27	8	3UTR		0	0
hsa-miR-760	XM_047449505	ANAPC10	CGGCTCTGGGTCTGTGGGGA#TCCCTGCTCTCCAGAGTCC#.(((((((((...(((((((#)))))))..))))))))).	17107	17126	1	-24.3	1	0.00140532	0.529	0	0	-11.254	16	19	9	3UTR		0	0
hsa-miR-760	XM_047449505	ANAPC10	CGGCTCTGGGTCTGTGGGGA#CTCACCTGACCTAGGAGTTGG#((((((((((((.(((((..#)))))..))))))).))))).	18632	18653	1	-23.1	1	0.000477002	0.544	0	0	-5.22671	17	21	7	3UTR		0	0
hsa-miR-760	XM_047449623	PACRGL	CGGCTCTGGGTCTGTGGGGA#TCCCCAGGGTTTCCTCCATAGCCT#.((((.((((.((.((((((#)))))).)).....)))).)))).	5325	5349	1	-22.7	0	0.00185923	0.559	0	0	-9.3759	16	24	6	3UTR		0	0
hsa-miR-760	XM_047449627	PACRGL	CGGCTCTGGGTCTGTGGGGA#TCCCCAGGGTTTCCTCCATAGCCT#.((((.((((.((.((((((#)))))).)).....)))).)))).	5325	5349	1	-22.7	0	0.00185923	0.559	0	0	-9.3759	16	24	6	3UTR		0	0
hsa-miR-760	XM_047449722	AGA	CGGCTCTGGGTCTGTGGGGA#CTCACCAATACCTGGAGCTGG#(((((((((((..(((((..#)))))....))))))))))).	750	771	1	-23.3	1	0.00530784	0.441	0	0	-8.57351	16	21	11	3UTR		0	0
hsa-miR-760	XM_047449832	MMRN1	CGGCTCTGGGTCTGTGGGGA#CCAAGGCCCATGAGCTC#.((((((((((((.(((...#)))))))))).))))).	4120	4137	1	-22.9	1	0.000626792	0.485	0	0	-4.65016	15	17	10	3UTR		0	0
hsa-miR-760	XM_047449832	MMRN1	CGGCTCTGGGTCTGTGGGGA#CCTACAGATCTGCCC#.(((...(((((((((((..#)))))))))))))).	3929	3944	1	-21.5	0	0.000151475	0.647	0	0	-11.357	14	15	14	3UTR		0	0
hsa-miR-760	NM_152439	BEST3	CGGCTCTGGGTCTGTGGGGA#TCCCCTAGACCCAAAGGCCC#.((((.((((((((.(((((#)))))))))))))..)))).	1930	1950	1	-28.6	0	0.0124556	0.515	2.66511	2.55447	-6.42973	17	20	13	3UTR		0	0
hsa-miR-760	NM_152442	RAD9B	CGGCTCTGGGTCTGTGGGGA#CTGCACAGACAGTGGTGGTCCCATAAGATAATGGAGCTGC#((((((((.((((((((((.#.))))))).)))..)))))))).	2309	2349	1	-21.9	1	0.000362401	0.559	0	0	-4.99396	18	23	8	3UTR		0	0
hsa-miR-760	NM_152450	FAM81A	CGGCTCTGGGTCTGTGGGGA#CCCCGCTGTGCCTCCCAGACCGA#(((.((((((...((((((.#)))))).......))))))))).	3232	3255	1	-25.5	0	0.00519457	0.412	0	0	-14.4303	15	23	9	3UTR		0	0
hsa-miR-760	NM_152463	EME1	CGGCTCTGGGTCTGTGGGGA#CCCCACTCCTACCCAGCCAGCCC#.((((((((((..((((((.#))))))....))))))..)))).	2036	2059	1	-27.5	1	0.317499	0.456	0.1660944166666667	0.6635695349999999	-8.42926	16	23	6	3UTR		0	0
hsa-miR-760	NM_152464	TMEM199	CGGCTCTGGGTCTGTGGGGA#TCTCCACAGCCCCACATCAGAGGGCA#..((((((((.(((((((((#))))))))))))........))))).	3014	3040	1	-24.7	1	2.622363e-06	0.559	0.5441726666666666	0.44724717249999996	-7.78178	17	26	12	3UTR		0	0
hsa-miR-760	NM_152470	RNF165	CGGCTCTGGGTCTGTGGGGA#TCCCCAGGCCCAGGGCTC#.(((((((((((((.((((.#))))))))))))))))).	2187	2205	1	-32	1	0.000115769	0.368	0.23825341538461536	-0.059364	-4.52877	17	18	17	3UTR		0	0
hsa-miR-760	NM_152478	ZNF583	CGGCTCTGGGTCTGTGGGGA#TCCCTAGAGAAGTTCAGGCTTGGAGTTGG#((((((((((((((((((((#))))))........)))))))))))))).	4644	4673	1	-25.1	1	0.000341367	0.5	-0.180779	0.0192871	-3.93757	20	29	14	3UTR		0	0
hsa-miR-760	NM_152485	C1orf74	CGGCTCTGGGTCTGTGGGGA#TTCCTTGGCCTGGAGCTGC#((((((((((((...(((((#))))).)))))))))))).	3291	3310	1	-23.6	1	9.133554e-07	0.456	-0.407903	-0.0989974	-6.81899	17	19	12	3UTR		0	0
hsa-miR-760	NM_152485	C1orf74	CGGCTCTGGGTCTGTGGGGA#TCCCATCATCCAGGGCTT#.((((((((((..((((((.#)))))).)))))))))).	2391	2409	1	-23.7	1	0.000752851	0.515	0.016966300000000028	0.052013	-8.42926	16	18	10	3UTR		0	0
hsa-miR-760	NM_152495	CNIH3	CGGCTCTGGGTCTGTGGGGA#CCCCAGACAGCTCAGAGCTC#.(((((((((.((((((((.#))))..))))))))))))).	2114	2134	1	-27.5	1	0.00253783	0.529	-0.894082	-0.174136	-6.6181	17	20	13	3UTR		0	0
hsa-miR-760	NM_152499	CCDC24	CGGCTCTGGGTCTGTGGGGA#TCCCCTGGGGGACCCAGACAAAGCACAGCAGCCGC#(((((((((((((..(((((#)))))....)))))))))............)))).	1391	1426	1	-29.2	1	0.0246548	0.5	0.8367607359999998	1.2838738966666665	-5.52986	18	35	9	3UTR		0	0
hsa-miR-760	NM_152511	DUSP18	CGGCTCTGGGTCTGTGGGGA#TCACACCCAGAGCCAGAGCCT#.((((((((.((((.(((((#)).).)))))).)))))))).	1429	1450	1	-27.7	1	0.00880892	0.515	1.3738020750000002	0.18427812000000002	-5.77128	17	21	8	3UTR		1	1
hsa-miR-760	NM_152553	RNF217	CGGCTCTGGGTCTGTGGGGA#TCTCCGTGGGCCACAATGCCT#.(((..((((((((((((((#)))))))))))).))..))).	1331	1352	1	-22.6	0	0.000101799	0.485	1.2270048266666662	0.9877912754999997	-9.81332	17	21	12	3UTR		1	0
hsa-miR-760	NM_152553	RNF217	CGGCTCTGGGTCTGTGGGGA#TGCCCACAGCAATTCCCAGAA#....((((((.(((((((.(#).))))))).....)))))).	4816	4837	1	-21.2	0	0.119447	0.676	-0.21559	0.016262349999999967	-12.3713	14	21	7	3UTR		1	0
hsa-miR-760	NM_152568	NKX6-3	CGGCTCTGGGTCTGTGGGGA#CTCCTCAGACCTGTGCACAGGAAGGGTCCCACTGGAGGGGCCAGAGCTGA#(((((((((.(((((((((.#.))))))....))).))))))))).	943	993	1	-29.5	1	1.062577e-05	0.382	-0.950758	-0.456491	-5.18008	18	25	9	3UTR		0	0
hsa-miR-760	NM_152572	AK8	CGGCTCTGGGTCTGTGGGGA#CCCCAGGGAAAGAGTTAATCCCCTGCCCCCAGCCCCCCAGCCT#.((((..(((.(((.((((.#.))))))).)))..)))).	1492	1535	1	-25	0	0.0198078	0.426	1.4021677499999998	2.1007361658750003	-10.7982	14	19	7	3UTR		0	0
hsa-miR-760	NM_152581	MOSPD2	CGGCTCTGGGTCTGTGGGGA#CCCCATTCCAGAGCA#..((((((((...((((((.#)))))))))))))).	2516	2531	1	-24.5	1	0.0508904	0.471	0.24907527500000004	-0.0132427	-12.4177	14	15	14	3UTR		0	0
hsa-miR-760	NM_152588	TMTC2	CGGCTCTGGGTCTGTGGGGA#CCCATAGACTGTAAACCAGAGCA#..((((((((((((((((..#)))))))))......))))))).	3414	3437	1	-27.4	1	0.034719	0.618	1.370324268181818	0.948599	-4.957	16	23	9	3UTR		0	0
hsa-miR-760	NM_152595	PGBD4	CGGCTCTGGGTCTGTGGGGA#CCTGGCAGGGGATGGGGACATGATGCCCAGAGCCA#.((((((((((((((.(((.#))).))))................)))))))))).	3426	3461	1	-29.9	1	0.0649722	0.368	-0.663852	-0.21693	-4.02637	17	35	10	3UTR		0	0
hsa-miR-760	NM_152609	CNST	CGGCTCTGGGTCTGTGGGGA#TCACAGGCCTAGAGACCA#.((((((((((((((((...#)))))))))))))).)).	3188	3206	1	-27.6	1	0.00937461	0.559	0.41527284705882356	0.21788005124999993	-3.79332	16	18	14	3UTR		0	0
hsa-miR-760	NM_152618	BBS12	CGGCTCTGGGTCTGTGGGGA#TTCCCACAGGAGGAACACAAAGGGCCC#.((((((..(((((((((((#))))))))).......))..)))))).	2634	2661	1	-23.9	1	0.00124004	0.529	0.1899631666666666	0.15726664874999996	-7.16335	17	27	9	3UTR		0	0
hsa-miR-760	NM_152627	CDC14C	CGGCTCTGGGTCTGTGGGGA#TCTCACAGCCTTCAGAGCTGA#((((((((((.((((((((.#))))))))))..)))))))).	1848	1869	1	-26.6	1	5.349209e-05	0.5	-0.0284721	0.22701996374999997	-6.76235	18	21	10	3UTR		0	0
hsa-miR-760	NM_152634	TCEANC	CGGCTCTGGGTCTGTGGGGA#TCTCCGTGTCTTCCCAGGGCTGC#((((((((((....((((((#))))))......)))))))))).	2993	3016	1	-24	1	0.000377771	0.588	-0.213916	0.37192558000000003	-12.2551	16	23	10	3UTR		0	0
hsa-miR-760	NM_152647	FAM227B	CGGCTCTGGGTCTGTGGGGA#TCCCCATCCTGCTCCAGTAAGTCGTGACCCTTGAGCCC#.(((((.(((((.(((((((#)))))))..................)))))..))))).	2288	2326	1	-26.3	0	0.125035	0.515	3.571857142857143	2.2262815899999997	-6.62614	17	38	7	3UTR		0	0
hsa-miR-760	NM_152660	FAM76A	CGGCTCTGGGTCTGTGGGGA#TCCTCACCCACCCGAGCCC#.(((((.((((..(((((((#)))))))..))))))))).	2546	2565	1	-26.6	0	0.060342	0.485	0.32514889999999996	0.35360457250000005	-9.97295	16	19	9	3UTR		0	0
hsa-miR-760	NM_152671	PIKFYVE	CGGCTCTGGGTCTGTGGGGA#TCCCACGTGGCTGAGGGTA#..(((((.(((((((((((.#))))))).)))).))))).	1605	1624	1	-23.9	0	0.00258715	0.485	0.8901818333333332	0.601076	-7.27064	16	19	7	3UTR		0	0
hsa-miR-760	NM_152680	TMEM154	CGGCTCTGGGTCTGTGGGGA#CCCTAGGCCCAGAAGTAATGGTCTATCATGCTGA#((((((((((((((.(((..#)))))))))))))................)))).	8762	8796	1	-24.5	1	0.000313575	0.5	0.5158739533333334	0.209653	-4.67302	17	34	13	3UTR		0	0
hsa-miR-760	NM_152680	TMEM154	CGGCTCTGGGTCTGTGGGGA#TCCCACAGAGTTAGGGA#...((((((.(((((((((.#))))))))).)))))).	7716	7733	1	-24.4	0	0.000200267	0.515	0.29812594444444446	0.0627429	-7.75705	15	17	9	3UTR		0	0
hsa-miR-760	NM_152686	DNAJC18	CGGCTCTGGGTCTGTGGGGA#TCCCTCACAGGCAGGCAGCCC#.((((((..(((((((((((#)))).))))))).)).)))).	2548	2569	1	-25.1	1	0.000176481	0.5	-0.0234541	0.184634	-7.16335	17	21	7	3UTR		0	0
hsa-miR-760	NM_152687	GAPT	CGGCTCTGGGTCTGTGGGGA#ACAGACACTGGGGCCT#.((((((((((((((.....#)))))).)))))))).	1193	1209	1	-22.2	1	5.643397e-05	0.441	0.1613640666666667	-0.0303267	-4.02637	14	16	8	3UTR		0	0
hsa-miR-760	NM_152699	SENP5	CGGCTCTGGGTCTGTGGGGA#TCCTCCAGACCCAAAATCCT#.((...((((((((.(((((#)))))))))))))....)).	4031	4051	1	-23	0	0.105778	0.544	0.40707800000000005	0.874001	-13.5808	15	20	13	3UTR		0	0
hsa-miR-760	NM_152724	RSU1	CGGCTCTGGGTCTGTGGGGA#CCACAGTTGCAGAGTCA#.(((((((.(.((((((...#)))))).).))))))).	1780	1797	1	-23.1	1	0.0541631	0.603	0.6572419714285712	0.255579	-7.67449	14	17	7	3UTR		0	0
hsa-miR-760	NM_152730	TBC1D32	CGGCTCTGGGTCTGTGGGGA#CTCCAGCCAGGCCACAGAGTG#..(((((((((((((((((.#)))))..)))))).)))))).	4325	4346	1	-25.2	1	0.0142846	0.588	2.9405075500000004	2.8961508875000006	-4.957	17	21	6	3UTR		0	0
hsa-miR-760	NM_152732	RSPH9	CGGCTCTGGGTCTGTGGGGA#TTCAGGCAGCCCAGGGCCA#.(((((((((.((((..(((#)))..))))))))))))).	2070	2089	1	-26.1	1	2.811065e-05	0.441	1.4243826666666668	0.5574732825000002	-6.85115	16	19	13	3UTR		0	0
hsa-miR-760	NM_152749	ATXN7L1	CGGCTCTGGGTCTGTGGGGA#TCTTTGCATCCCTCAGAGCCT#.(((((((((..((((((((#))))))))..)).))))))).	1254	1275	1	-23.1	1	0.0205352	0.529	2.00495	2.96489	-9.9649	17	21	8	3UTR		0	1
hsa-miR-760	NM_152753	SCUBE3	CGGCTCTGGGTCTGTGGGGA#CCCCCAGACTCCTTAGCCCTCAGAGCCGG#((((((((((((((.((((.#))))))))))..........)))))))).	3477	3506	1	-31	1	0.00266857	0.441	0.8548065541666667	1.55051	-4.67302	18	29	10	3UTR		0	0
hsa-miR-760	NM_152755	CNPY4	CGGCTCTGGGTCTGTGGGGA#TCTACTTAAGCTCAATGTAACCCAGAGCCC#.(((((((((((..((((..#.))))..)..)))))))))).	1381	1411	1	-24.4	1	0.00517737	0.618	0.2951032230769231	0.3689584502500001	-5.9393	15	21	10	3UTR		0	0
hsa-miR-760	NM_152769	CBARP	CGGCTCTGGGTCTGTGGGGA#CCCCGAGCAGGCCCAGACCA#.((.(((((((((((((((.#))))..))))))))))))).	2506	2526	1	-30.7	0	0.000313217	0.221	-0.425919	-0.539013	-6.82535	17	20	13	3UTR		0	0
hsa-miR-760	NM_152780	MAP7D2	CGGCTCTGGGTCTGTGGGGA#CCCACATTGGACCCAGTATGTCA#.(((.(((((((((((((..#))))))...)))))))...))).	3167	3190	1	-25.1	0	0.000625168	0.588	0.7988599731249999	1.2079820133749999	-7.91236	16	23	7	3UTR		0	0
hsa-miR-760	NM_152785	GCSAM	CGGCTCTGGGTCTGTGGGGA#CCATGGGAGAGTTGAGTAATTGTGACATGGACCATAGGCCCTAAAGAGCCA#.((((((((((((((((...#.))))))))))...)))))).	1809	1860	1	-29.1	1	0.000319593	0.632	0.28203228421052623	-0.170367	-3.79332	16	21	10	3UTR		0	0
hsa-miR-760	NM_152834	TMEM18	CGGCTCTGGGTCTGTGGGGA#TCCCTGTAGCATTGTCCAGGGCCGT#((((((((((.(((((((((#))))))))).....)))))))))).	1670	1695	1	-25.2	1	0.00241359	0.544	-0.360041	-0.0890292	-6.76235	19	25	10	3UTR		0	0
hsa-miR-760	NM_152841	HPS4	CGGCTCTGGGTCTGTGGGGA#TCTTCAGGTCGGCAGACCCAGAGCA#..(((((((((((((.((..#.)).))))))))))))).	2594	2619	1	-30.5	1	0.000966096	0.515	1.916271453846154	2.2262981187500004	-5.19005	15	18	13	3UTR		0	0
hsa-miR-760	NM_152852	MS4A6A	CGGCTCTGGGTCTGTGGGGA#CCCCATATAATGAAGTCTCAGGGTA#..((((((((.((((((((.#)))))).......)).)))))))).	1726	1751	1	-22	1	0.000537312	0.632	-0.132158	-0.318173	-7.78178	16	25	8	3UTR		0	0
hsa-miR-760	NM_152871	FAS	CGGCTCTGGGTCTGTGGGGA#CCCCACGGTCCAGAATCA#.((.((((((.((((((((.#)))))))))))))).)).	3230	3248	1	-25.9	0	0.000318569	0.485	-0.135336	0.23628100749999992	-9.65012	16	18	14	3UTR		0	0
hsa-miR-760	NM_152872	FAS	CGGCTCTGGGTCTGTGGGGA#CCCCACGGTCCAGAATCA#.((.((((((.((((((((.#)))))))))))))).)).	3268	3286	1	-25.9	0	0.000318569	0.485	-0.135336	0.23628100749999992	-9.65012	16	18	14	3UTR		0	0
hsa-miR-760	NM_152903	KBTBD6	CGGCTCTGGGTCTGTGGGGA#TCCTAGCAACTCGGGGCTGA#(((((((((((.(((.((((#)))).)))))))))))))).	3872	3892	1	-23.9	1	5.201941e-07	0.441	2.675037509090909	2.63904	-7.51743	18	20	14	3UTR		0	0
hsa-miR-760	NM_152904	SPECC1	CGGCTCTGGGTCTGTGGGGA#GCAGATGCAGAGCTGG#((((((((.((((((.....#)))))).)))))))).	2781	2797	1	-24.9	1	0.00328151	0.441	-0.125667	-0.123419	-5.22701	14	16	8	3UTR		0	0
hsa-miR-760	NM_152910	DGKH	CGGCTCTGGGTCTGTGGGGA#CCCTGCAGACCAAGGAGA#...((((.(((((((((((.#)))))))))))..)))).	12325	12343	1	-26	0	0.00321864	0.603	-0.0935432	0.0728975	-8.82818	15	18	11	3UTR		0	0
hsa-miR-760	NM_152943	ZNF268	CGGCTCTGGGTCTGTGGGGA#CCCCACAGTGGTCCTCAGGTTGGCCA#.(((((((((.((((((((.#)))))))).....)))))...)))).	9190	9216	1	-25.4	1	0.0016687	0.426	0.0332275	0.22838921925000003	-6.6181	17	26	8	3UTR		0	0
hsa-miR-760	NM_152990	PXT1	CGGCTCTGGGTCTGTGGGGA#TTCCCATTTCCATGCCTAGAGGCCC#.((((((((((.((((((((#))))))....)).)))))))).)).	1443	1468	1	-22.5	1	0.00336986	0.485	0.8428976727272727	0.6979184727499999	-7.14013	18	25	8	3UTR		0	0
hsa-miR-760	NM_153018	ZFP3	CGGCTCTGGGTCTGTGGGGA#CCCAACAGGCCTGGGGGCTGG#(((((((.(((((((.(((.#))).)))))))..))))))).	3100	3121	1	-28.1	1	8.292968e-07	0.426	0.5209831428571429	0.12119434500000012	-6.48426	17	21	7	3UTR		0	0
hsa-miR-760	NM_153022	TMEM52B	CGGCTCTGGGTCTGTGGGGA#TTCCCATGGACCATGCCGC#((((....((((((((((((#))))))))))))..)))).	1996	2015	1	-25.7	0	0.00185032	0.515	-0.679224	-0.286862	-13.8149	16	19	12	3UTR		0	1
hsa-miR-760	NM_153028	ZNF75A	CGGCTCTGGGTCTGTGGGGA#TTTCCATAGTCTCATGAGGCCGA#((((((((((.(((((((((#))))))))).)))).))).))).	1688	1711	1	-24.1	1	0.00356632	0.588	0.43844236666666664	-0.0287876	-6.76235	19	23	9	3UTR		0	0
hsa-miR-760	NM_153029	N4BP1	CGGCTCTGGGTCTGTGGGGA#TTCCCGAGGCTCCAGGCCGC#((((.((((((((.((((((#)))))))))).)))))))).	5227	5247	1	-25.8	0	1.446104e-07	0.441	0.3262483333333333	1.00304	-8.91345	18	20	10	3UTR		0	0
hsa-miR-760	NM_153035	TCEANC2	CGGCTCTGGGTCTGTGGGGA#CCCCTCAGGGCTGAGGGTCT#.((((((.((((((.((((.#)))).)))).)).)))))).	9267	9287	1	-25.3	1	3.223431e-05	0.412	0.181706	0.14460153000000003	-6.84241	16	20	6	3UTR		0	0
hsa-miR-760	NM_153045	TMEM268	CGGCTCTGGGTCTGTGGGGA#CCTCATAGCCCTTGGCCT#.((((..(((.((((((((.#)))))))))))..)))).	3227	3245	1	-25.7	0	0.00738823	0.574	-0.947932	-0.0280824	-10.0627	15	18	11	3UTR		0	0
hsa-miR-760	NM_153182	RIOX2	CGGCTCTGGGTCTGTGGGGA#TCCCCACAGATGAGAGGCA#.(.((((..(((((((((((#))))))))))).)))).).	1981	2000	1	-27.8	0	0.0399342	0.618	0.1608660909090909	0.31973	-8.72089	16	19	11	3UTR		0	0
hsa-miR-760	NM_153184	CADM2	CGGCTCTGGGTCTGTGGGGA#TTCCCACATCCAGGGTCA#.(((((((((..((((((((#))))))))))))))))).	7309	7327	1	-25.5	1	0.000699285	0.529	2.7194993333333333	2.07441	-9.9649	17	18	17	3UTR		0	0
hsa-miR-760	NM_153184	CADM2	CGGCTCTGGGTCTGTGGGGA#TTTTGCAGTTCCAGAGCTGC#((((((((((.((((((((.#)))))))).)))))))))).	2793	2813	1	-23.4	1	1.432279e-05	0.676	2.89167	2.9606552000000006	-6.76235	18	20	10	3UTR		0	0
hsa-miR-760	NM_153188	TNPO1	CGGCTCTGGGTCTGTGGGGA#TTCCCACATGATGGGGCCT#.((((((..(((((((((((#)))))))).))))))))).	3282	3301	1	-23.3	1	0.000456032	0.647	1.7890313333333332	2.8191084912499997	-7.16335	17	19	9	3UTR		0	0
hsa-miR-760	NM_153200	EDF1	CGGCTCTGGGTCTGTGGGGA#TCTCTGCAGGCCTCAGGAAACCCCTAAGAGCAAGTGGAGTCCGA#((((((((((((((((((((#)))))))))))))......................)))).))).	605	649	1	-25.5	1	0.00246437	0.387	1.62094	1.7168537862500004	-3.93757	20	44	13	3UTR		0	0
hsa-miR-760	NM_153215	LSMEM2	CGGCTCTGGGTCTGTGGGGA#CCCCACAGCCCTGAGG#...(((.(((.((((((((.#))))))))))).))).	1254	1270	1	-27.1	0	0.000352323	0.397	-0.289193	0.18736476625000006	-10.883	14	16	11	3UTR		0	0
hsa-miR-760	NM_153217	TMEM174	CGGCTCTGGGTCTGTGGGGA#TTTCCACAGAGGTGAGAGTCGG#(((((((.(.((((((((((#))))))))))..).))))))).	1166	1188	1	-25.3	1	0.00402753	0.471	-0.117979	-0.0497741	-7.49372	18	22	10	3UTR		0	0
hsa-miR-760	NM_153249	CCDC186	CGGCTCTGGGTCTGTGGGGA#TCCCTCACAGGCACAGGGATTCGA#((((((((.(((((((((((#)))).))))))).)))))..))).	1056	1080	1	-25.4	1	0.00342944	0.676	4.018869166666666	2.5359879562499996	-4.99396	19	24	7	3UTR		0	0
hsa-miR-760	NM_153254	TTLL10	CGGCTCTGGGTCTGTGGGGA#CCCGTGCAGGCCCGGACTCTCCCTAGCTAAGGGCCA#.((((((((((((((.(((.#)))..)))))))))))................))).	1765	1801	1	-27.2	1	2.500248e-05	0.382	0.045220633333333364	-0.0625316	-4.02637	17	36	11	3UTR		0	0
hsa-miR-760	NM_153262	SYT14	CGGCTCTGGGTCTGTGGGGA#TTCCCTAAGACCTGGAGTTT#.((((((((((((..(((((#)))))..)))))))))))).	11815	11835	1	-26.2	1	0.00536788	0.676	-0.0629057	0.307134	-5.38561	17	20	12	3UTR		0	0
hsa-miR-760	NM_153269	C20orf96	CGGCTCTGGGTCTGTGGGGA#TCCCCTCCTGCTCTCTTCCCAGCACCTGGAGCCT#.(((((((((((((.(((((#)))))..............))).)))))))))).	1254	1288	1	-26.6	1	5.605481e-05	0.397	0.6741328857142855	0.31253350250000006	-4.52877	18	34	10	3UTR		0	0
hsa-miR-760	NM_153332	ERI1	CGGCTCTGGGTCTGTGGGGA#TCCTACAGACGTGAGCCA#.(((((.(.((((((((((.#)))))))))).)))))).	3196	3214	1	-26.8	0	0.0033773	0.5	0	0	-6.3934	16	18	10	3UTR		0	0
hsa-miR-760	NM_153347	TMEM86A	CGGCTCTGGGTCTGTGGGGA#CTCAGACCCAGGAGCCC#.(((((((((((((.(....#).))))))))).)))).	1285	1302	1	-25.4	1	5.609436e-05	0.426	-0.0517165	0.4387530593749999	-4.52877	14	17	9	3UTR		0	0
hsa-miR-760	NM_153358	ZNF791	CGGCTCTGGGTCTGTGGGGA#CTGACTCACCCAGAGCA#..(((((((((..((.((..#)).))..))))))))).	3674	3691	1	-23.3	1	0.00450014	0.515	-0.121567	0.0216021	-9.82598	13	17	9	3UTR		0	0
hsa-miR-760	NM_153358	ZNF791	CGGCTCTGGGTCTGTGGGGA#CCCAGGAGGCCGAGCTGA#((((((..(((((.((((..#))))..))))))))))).	2434	2452	1	-22.4	0	7.338604e-05	0.397	-0.437602	-0.0368393	-8.65174	15	18	11	3UTR		0	0
hsa-miR-760	NM_153369	MFSD4B	CGGCTCTGGGTCTGTGGGGA#CTCCAAAGACCCTTGGGCTGA#((((((.((((((.(((((.#))))).))))))..)))))).	12733	12754	1	-27.5	0	4.297628e-05	0.529	0.0326273	-0.17856	-6.3381	17	21	6	3UTR		0	0
hsa-miR-760	NM_153378	SLC22A12	CGGCTCTGGGTCTGTGGGGA#TCCCCACTCTCCCCCAGGGCTGC#((((((((((...(((((((#))))))).....)))))))))).	1850	1873	1	-30.8	1	0.000559037	0.294	-0.531557	-0.506	-11.3983	17	23	10	3UTR		0	0
hsa-miR-760	NM_153378	SLC22A12	CGGCTCTGGGTCTGTGGGGA#TTTCCAGAGGCCCAGAGGCT#.(.((((((((((.((((((#)))))).)))))))))).).	1819	1839	1	-29.9	0	4.433909e-07	0.382	-0.619174	-0.507826	-6.2077	17	20	10	3UTR		0	0
hsa-miR-760	NM_153446	B4GALNT2	CGGCTCTGGGTCTGTGGGGA#CTCACAGACTTCAGAGCTGA#((((((((((((((((((..#)))))))))).)))))))).	2975	2995	1	-30.4	1	0.000655248	0.471	-0.265276	0.0868427	-3.93757	18	20	10	3UTR		0	0
hsa-miR-760	NM_153477	UXT	CGGCTCTGGGTCTGTGGGGA#CCCCATCCTCAGACATTAAAGAGCCT#.((((((..((((((((((.#)))))....))))).....)))))).	735	761	1	-25.6	1	0.0344095	0.549	0.27778327857142854	1.1587303904166668	-7.16335	16	26	6	3UTR		0	0
hsa-miR-760	NM_153485	NUP155	CGGCTCTGGGTCTGTGGGGA#TTCCCAAGACCATAGGGTTGC#(((((((((((((.((((((#))))))))))).)))))))).	6126	6147	1	-23.8	1	3.456345e-05	0.618	3.9280913214285715	2.9116587075000004	-4.79441	19	21	11	3UTR		0	0
hsa-miR-760	NM_153485	NUP155	CGGCTCTGGGTCTGTGGGGA#CCCCAACCCAGACCT#.((.(((((((...(((((.#)))))))))))))).	5352	5367	1	-23.3	0	0.0755592	0.515	3.503500471428571	5.254581827499999	-12.3181	14	15	14	3UTR		0	0
hsa-miR-760	NM_153498	CAMK1D	CGGCTCTGGGTCTGTGGGGA#TCCCCCGAGACGCAGGGCTC#.(((((((.((((..(((((#)))))..)))).))))))).	2532	2552	1	-29.5	1	9.172688e-06	0.412	-0.105288	-0.117273	-6.442	16	20	7	3UTR		0	1
hsa-miR-760	NM_153604	MYOCD	CGGCTCTGGGTCTGTGGGGA#CCCCACAGCCCTCAGCTGC#(((((..(((.((((((((.#)))))))))))..))))).	7439	7458	1	-29.8	0	0.00056045	0.515	-0.688607	-0.16014	-10.207	16	19	11	3UTR		0	0
hsa-miR-760	NM_153607	CREBRF	CGGCTCTGGGTCTGTGGGGA#TTCCCATGGAACTGAGGCCA#.(((.((.((((((((((((#)))))))))).)).))))).	6558	6578	1	-23.5	0	0.000505698	0.529	2.221852076923077	2.19238	-10.226	17	20	10	3UTR		0	0
hsa-miR-760	NM_153634	CPNE8	CGGCTCTGGGTCTGTGGGGA#TCCCAAGTTGACCTAGGGTG#..((((((((((..(((((.#)))))....)))))))))).	3125	3145	1	-23.4	1	0.000435724	0.647	4.938013799999999	5.17978	-7.10297	15	20	10	3UTR		0	0
hsa-miR-760	NM_153645	NUP50	CGGCTCTGGGTCTGTGGGGA#GATCTTGTGTACAGGCTCAGGGTCA#.(((((((((((((((.(.(#.).).))))))))))))))).	2940	2965	1	-25.3	1	3.436556e-06	0.426	0	0	-3.79332	17	21	15	3UTR		0	0
hsa-miR-760	NM_153714	C10orf67	CGGCTCTGGGTCTGTGGGGA#CCATGGCTGCAGACCCAGGCA#..((.((((((((((((...#.)))))))))))))).	2092	2113	1	-25.5	0	9.716496e-06	0.324	0.046193416666666626	0.0430372	-9.07604	14	16	14	3UTR		0	0
hsa-miR-760	NM_153717	EVC	CGGCTCTGGGTCTGTGGGGA#CACAGACTCGGGGCTGC#((((((((((((((((....#)))))))))))))))).	6155	6172	1	-28.3	1	7.679085e-06	0.426	-0.158178	-0.385224	-3.93757	16	17	16	3UTR		0	0
hsa-miR-760	NM_153719	NUP62	CGGCTCTGGGTCTGTGGGGA#TCCCCGTAGCACCCTGAGCCT#.(((((.(((((((((((((#))))))))).)))).))))).	2972	2993	1	-30.5	0	0.0142699	0.426	1.8761623285714286	1.33155	-5.33701	18	21	9	3UTR		0	0
hsa-miR-760	NM_153756	FNDC5	CGGCTCTGGGTCTGTGGGGA#TCCCCAGGCCCACGGGCA#..((((((((((((.((((.#)))))))))))).)))).	1406	1424	1	-27.4	1	3.19297e-06	0.382	0.5718451538461539	0.924097	-5.69245	16	18	12	3UTR		1	0
hsa-miR-760	NM_153768	CABYR	CGGCTCTGGGTCTGTGGGGA#TCCCCAGGCCAAAAAGCCC#.((((...((((((.((((.#))))))))))....)))).	1951	1970	1	-22.6	0	0.000429266	0.5	1.6773608333333332	1.8012088937500002	-10.2871	14	19	10	3UTR		0	0
hsa-miR-760	NM_153812	PHF13	CGGCTCTGGGTCTGTGGGGA#TTCCCGCTGATTGGGCTCAGTGCCA#.(((.(((((((((((((((#))))))).....)))))))).))).	1559	1584	1	-26.4	0	3.74126e-06	0.485	0.0980794	0.12684058624999997	-7.91236	18	25	8	3UTR		0	0
hsa-miR-760	NM_153823	GSG1	CGGCTCTGGGTCTGTGGGGA#CCAACAGCACACAGGGTCAGGGTCA#.((((((((.((((((....#.)))))).)))))))).	1645	1670	1	-23	1	0.00724034	0.485	3.0707595000000003	3.4927241975000003	-5.03583	14	17	8	3UTR		0	0
hsa-miR-760	NM_153823	GSG1	CGGCTCTGGGTCTGTGGGGA#TCCTCAAGAATCTAGACCTAGAAATACCATTTGACCCAGCCA#.(((((((((((((((((((#))))))......))))))))))................))).	1848	1890	1	-22.3	1	0.142578	0.574	2.9098598121951214	3.6524217987499994	-3.79332	19	42	10	3UTR		0	0
hsa-miR-760	NM_153832	GPR161	CGGCTCTGGGTCTGTGGGGA#CCCCACTGACCCCACACTAGCTGG#(((((..(((((.((((((.#)))))).)))))......))))).	4638	4662	1	-26.9	0	0.000492436	0.515	-0.560779	-0.777928	-8.67135	16	24	6	3UTR		0	0
hsa-miR-760	NM_170601	SIAE	CGGCTCTGGGTCTGTGGGGA#CCCCTTTTTATCCAGAGTTGT#(((((((((((....((((.#)))).....))))))))))).	1911	1932	1	-23.7	1	0.0255423	0.647	-0.05202	0.0216846	-10.1658	15	21	11	3UTR		0	0
hsa-miR-760	NM_170604	RASGRP4	CGGCTCTGGGTCTGTGGGGA#CCCCACAGAGAGAGGTCCTACAGCTGT#(((((.(((((((((((((.#))))))))).......)))).))))).	3081	3108	1	-26.8	0	0.00126476	0.54	0.8909612499999998	0.8011908744431819	-5.83853	18	27	9	3UTR		0	0
hsa-miR-760	NM_170609	CRISP1	CGGCTCTGGGTCTGTGGGGA#TCCCTCAACAGTAACCTGGGCTA#.(((.(((((((((((((((#)))))..))))..))))))))).	1045	1068	1	-20.5	0	0.00491711	0.559	0.6583016421052632	0.029199338749999998	-7.91236	18	23	9	3UTR		0	0
hsa-miR-760	NM_170737	KCNJ15	CGGCTCTGGGTCTGTGGGGA#TGCCAGAGAGCTAGGGCTGC#(((((((((.(((.(((.(.#).))).))).))))))))).	6454	6474	1	-25.7	1	5.995276e-05	0.544	0	0	-6.03692	16	20	9	3UTR		0	0
hsa-miR-760	NM_170743	IFNLR1	CGGCTCTGGGTCTGTGGGGA#TCCCCCATCCCAGGGCTC#.(((((((((..((.(((((#))))))).))))))))).	2046	2064	1	-27.1	1	5.83637e-06	0.412	0.5801832333333334	-0.208103	-10.7004	16	18	9	3UTR		0	0
hsa-miR-760	NM_170744	UNC5B	CGGCTCTGGGTCTGTGGGGA#TCCTAGAGCACAGACCCATTGGCTGGAGCCT#.(((((((((((((((((((#))))....)))))))))).......))))).	5985	6016	1	-28.4	1	3.005706e-06	0.441	0.29743873000000004	-0.0223299	-3.79332	19	31	10	3UTR		0	0
hsa-miR-760	NM_170769	RNF39	CGGCTCTGGGTCTGTGGGGA#TCCCACTCTTGCCACTCCTAGCTCCAGAAGGGCTCAGGGCCT#.((((((((((((.(((((.#.)))))...)))))))))))).	1414	1456	1	-28.1	1	2.269676e-07	0.397	0	0	-4.65016	17	22	12	3UTR		0	0
hsa-miR-760	NM_170782	KCNN3	CGGCTCTGGGTCTGTGGGGA#CTCCATGGGCCCTGCCT#.(((...((((((((((((.#)))))))))))).))).	10713	10730	1	-25.6	0	0.000181224	0.471	1.5401372166666665	3.193183576249999	-11.357	15	17	12	3UTR		0	0
hsa-miR-760	NM_170784	MKKS	CGGCTCTGGGTCTGTGGGGA#TCCCCAGTGGAACCTTGAGTTGA#((((((.((((((.((((((#))))))..))).))).)))))).	4660	4683	1	-24.4	0	0.000112204	0.471	0.42545083333333333	2.3883064787499997	-6.3381	18	23	6	3UTR		0	0
hsa-miR-760	NM_170784	MKKS	CGGCTCTGGGTCTGTGGGGA#CCCTACCACTGGAGCCA#.((((((((....((((((.#))))))..)))))))).	4689	4706	1	-23.3	1	0.0033142	0.485	3.46181	2.18281	-12.4965	14	17	8	3UTR		0	0
hsa-miR-760	NM_171982	TRIM35	CGGCTCTGGGTCTGTGGGGA#CCCCAGATACCAGAGCA#..((((((((((((.(((..#)))))))).))))))).	2328	2345	1	-25.8	1	0.0675642	0.5	-0.232809	-0.0353026	-5.69245	15	17	8	3UTR		0	0
hsa-miR-760	NM_172071	RC3H1	CGGCTCTGGGTCTGTGGGGA#CCCTACAGACCTGGCTGG#(((((..((((((((((((.#))))))))))))))))).	5485	5503	1	-29.6	0	0.000335887	0.618	0	0	-7.38222	17	18	17	3UTR		1	1
hsa-miR-760	NM_172079	CAMK2B	CGGCTCTGGGTCTGTGGGGA#CCCTACACACCCAGGGCTC#.((((((((((.(((((((.#))))))).)))))))))).	2481	2500	1	-31.3	1	4.038838e-06	0.397	0	0	-7.14013	17	19	10	3UTR		0	0
hsa-miR-760	NM_172080	CAMK2B	CGGCTCTGGGTCTGTGGGGA#CCCTACACACCCAGGGCTC#.((((((((((.(((((((.#))))))).)))))))))).	2478	2497	1	-31.3	1	4.038838e-06	0.397	0.120348	0.39261083249999995	-7.14013	17	19	10	3UTR		0	0
hsa-miR-760	NM_172082	CAMK2B	CGGCTCTGGGTCTGTGGGGA#CCCTACACACCCAGGGCTC#.((((((((((.(((((((.#))))))).)))))))))).	2403	2422	1	-31.3	1	4.038838e-06	0.397	0	0	-7.14013	17	19	10	3UTR		0	0
hsa-miR-760	NM_172095	CATSPER2	CGGCTCTGGGTCTGTGGGGA#TTGCCATAGCTCAGGGCA#..((((((((.((((((.((#)).)))))))))))))).	2725	2743	1	-23.8	1	0.000263372	0.588	0	0	-7.78178	16	18	14	3UTR		0	0
hsa-miR-760	NM_172106	KCNQ2	CGGCTCTGGGTCTGTGGGGA#CCCCGACAGACCTGGGGCA#..(((((((((((((((((.#)))).))))))))))))).	3772	3791	1	-31.8	1	1.55977e-05	0.294	0	0	-4.957	17	19	13	3UTR		0	0
hsa-miR-760	NM_172107	KCNQ2	CGGCTCTGGGTCTGTGGGGA#CCCCGACAGACCTGGGGCA#..(((((((((((((((((.#)))).))))))))))))).	3826	3845	1	-31.8	1	1.55977e-05	0.294	-0.553952	-1.07242	-4.957	17	19	13	3UTR		0	0
hsa-miR-760	NM_172108	KCNQ2	CGGCTCTGGGTCTGTGGGGA#CCCCGACAGACCTGGGGCA#..(((((((((((((((((.#)))).))))))))))))).	3733	3752	1	-31.8	1	1.55977e-05	0.294	-0.485708	-0.571115	-4.957	17	19	13	3UTR		0	0
hsa-miR-760	NM_172130	KCNAB2	CGGCTCTGGGTCTGTGGGGA#CCTACAGGCCCAGGCCT#.(((.(((((((((((((..#)))))))))))))))).	2574	2591	1	-32.4	0	1.61293e-07	0.353	0	0	-7.91236	16	17	16	3UTR		0	0
hsa-miR-760	NM_172169	CAMK2G	CGGCTCTGGGTCTGTGGGGA#TCCCCATGGACTTAGGGGGACCA#.(((((((((((((((((((#)))))))))))))))))...)).	2072	2095	1	-28.5	1	0.000178414	0.397	0	0	-3.79332	19	23	17	3UTR		1	1
hsa-miR-760	NM_172169	CAMK2G	CGGCTCTGGGTCTGTGGGGA#CCTCAGGACTGAGAGCCC#.((((((.(((((.(((((.#)))))))))).)))))).	2300	2318	1	-26.7	1	4.245007e-05	0.441	0	0	-6.9638	16	18	10	3UTR		1	1
hsa-miR-760	NM_172171	CAMK2G	CGGCTCTGGGTCTGTGGGGA#TCCCCATGGACTTAGGGGGACCA#.(((((((((((((((((((#)))))))))))))))))...)).	2159	2182	1	-28.5	1	0.000178414	0.397	0	0	-3.79332	19	23	17	3UTR		1	1
hsa-miR-760	NM_172171	CAMK2G	CGGCTCTGGGTCTGTGGGGA#CCTCAGGACTGAGAGCCC#.((((((.(((((.(((((.#)))))))))).)))))).	2387	2405	1	-26.7	1	4.245007e-05	0.441	0	0	-6.9638	16	18	10	3UTR		1	1
hsa-miR-760	NM_172177	MRPL42	CGGCTCTGGGTCTGTGGGGA#TCACTGGGACCCAGAGTTGC#(((((((((((((((((...#))))..))))))))))))).	8980	9000	1	-25.5	1	0.000122262	0.441	0	0	-3.93757	17	20	13	3UTR		0	0
hsa-miR-760	NM_172193	KLHDC1	CGGCTCTGGGTCTGTGGGGA#CCCCACCATTCTACAGAGTTGT#((((((((((...((((((.#))))))....)).)))))))).	2160	2182	1	-22.6	1	0.00122402	0.603	-0.335641	-0.0431882	-11.3983	16	22	8	3UTR		0	0
hsa-miR-760	NM_172200	IL15RA	CGGCTCTGGGTCTGTGGGGA#TGCCTGCCTGTCGTGCCTTGGACCCAGGGCCC#.((((((((((((..(((.(#.).))).)))))))))))).	960	992	1	-28.3	1	1.359811e-05	0.353	0.6514571666666666	1.9420342524999994	-5.38561	16	20	12	3UTR		0	0
hsa-miR-760	NM_172217	IL16	CGGCTCTGGGTCTGTGGGGA#TCCCATAGGCCCAGTGAGATGCATTCTTGGTTGGCTGG#(((((((((((((((((((.#))))))))))))))..................))))).	7112	7150	1	-30	1	1.006172e-06	0.456	0	0	-3.93757	19	38	14	3UTR		0	0
hsa-miR-760	NM_172217	IL16	CGGCTCTGGGTCTGTGGGGA#TTCCCATGACCCAGGCTGG#((((.(((((((.(((((((#)))))))))))))))))).	6176	6195	1	-29	0	0.000230969	0.426	0	0	-9.34574	18	19	18	3UTR		0	0
hsa-miR-760	NM_172242	SPAG6	CGGCTCTGGGTCTGTGGGGA#CCATCAGGCTCAGAGTTT#.((((((((((((((((...#))).))))))))))))).	2332	2350	1	-24.6	1	0.015297	0.647	0	0	-3.79332	16	18	13	3UTR		0	0
hsa-miR-760	NM_172249	CSF2RA	CGGCTCTGGGTCTGTGGGGA#CCTGAGACCCAGAGG#...((((((((((..(((..#))).)))))))))).	981	996	1	-23.4	0	4.246663e-05	0.471	-0.0001551	-0.166425	-8.10683	13	15	10	3UTR		0	0
hsa-miR-760	NM_172250	MMAA	CGGCTCTGGGTCTGTGGGGA#TCCCCAGTTCTTGGACCCATTATATTTGTAGCCA#.(((((((((((((((((((#)))))).....))))))))........).)))).	2001	2035	1	-23.6	1	0.0229438	0.603	0	0	-3.79332	19	34	8	3UTR		0	0
hsa-miR-760	NM_172347	KCNG4	CGGCTCTGGGTCTGTGGGGA#CCTCACAGAGACATGGGCAGGGCTGG#((((((((..(((((((((.#)))))))))........)))))))).	3149	3175	1	-26.6	1	0.00350973	0.456	4.316824788888889	1.8519500912499995	-6.23647	17	26	9	3UTR		0	0
hsa-miR-760	NM_173050	SCUBE1	CGGCTCTGGGTCTGTGGGGA#TCCCCGCGCCAGAGCCT#.((((((((...((((((((#)))))))))))))))).	7270	7287	1	-29.4	1	0.0112842	0.338	0	0	-11.2074	16	17	16	3UTR		0	0
hsa-miR-760	NM_173065	IFNLR1	CGGCTCTGGGTCTGTGGGGA#TCCCCCATCCCAGGGCTC#.(((((((((..((.(((((#))))))).))))))))).	1915	1933	1	-27.1	1	5.83637e-06	0.412	-0.29638	-0.285319	-10.7004	16	18	9	3UTR		0	0
hsa-miR-760	NM_173073	SLC35C2	CGGCTCTGGGTCTGTGGGGA#TCCCAGCACAGACTCAGCAGGCGG#((.(((((((((((((((((#))))..))))))))))).)).)).	3117	3141	1	-29.2	0	0.00347963	0.397	1.06836	0.487476	-5.49511	19	24	11	3UTR		0	1
hsa-miR-760	NM_173073	SLC35C2	CGGCTCTGGGTCTGTGGGGA#CACAGACCCAGGGTG#..((((((((((((((....#)))))))))))))).	2897	2912	1	-27.5	1	0.00198425	0.5	-0.113306	-0.509286	-4.957	14	15	14	3UTR		0	1
hsa-miR-760	NM_173078	SLITRK4	CGGCTCTGGGTCTGTGGGGA#TTTCCACTGACTGTAGGACCCAGAACCA#.((.((((((((((((((((#)))))))........))))))))).)).	8056	8084	1	-24.6	0	0.0196993	0.544	1.6572480333333335	1.7289793612500006	-6.82535	18	28	9	3UTR		0	0
hsa-miR-760	NM_173080	SPRR4	CGGCTCTGGGTCTGTGGGGA#TCTCTGCAGGCTCCAGCGTGGCCA#.(((((((((((((((((((#))))))))))).))))...)))).	546	570	1	-27.5	1	5.70886e-05	0.441	0.23000109565217394	0.16034253124999998	-3.79332	19	24	11	3UTR		0	0
hsa-miR-760	NM_173086	KRT6C	CGGCTCTGGGTCTGTGGGGA#TCCCACAGTCCTCAGGCCCTTCTCTGGCTGCAGAGCCGT#((((((((((.((((((((.#)))))))).))...................)))))))).	1784	1823	1	-29.5	1	4.417589e-06	0.368	-0.188651	-0.230699	-6.76235	18	39	8	3UTR		0	0
hsa-miR-760	NM_173156	SMG7	CGGCTCTGGGTCTGTGGGGA#CCCACAGAGGGCCCAGGCCC#.(((.(((((((((((((..#)))))))...))))))))).	4657	4677	1	-29.2	0	2.727322e-07	0.324	0	0	-7.91236	16	20	9	3UTR		0	0
hsa-miR-760	NM_173167	UNC45B	CGGCTCTGGGTCTGTGGGGA#TCCCCAGCAGCCCCAGGGTG#..((((((((.(((((((((#)))))).))).)))))))).	3650	3670	1	-29.1	1	0.000183281	0.544	-0.227747	0.26493342374999995	-7.78178	17	20	8	3UTR		0	0
hsa-miR-760	NM_173179	SLC35C2	CGGCTCTGGGTCTGTGGGGA#CACAGACCCAGGGTG#..((((((((((((((....#)))))))))))))).	3155	3170	1	-27.5	1	0.00198425	0.5	0	0	-4.957	14	15	14	3UTR		0	1
hsa-miR-760	NM_173207	TGIF1	CGGCTCTGGGTCTGTGGGGA#GCAGGCCCTTAGAGCTT#.((((((((((((((.....#))))))))..)))))).	1725	1742	1	-22.3	1	0.000502375	0.603	0.10759378125000002	0.30477165749999996	-4.02637	14	17	8	3UTR		0	0
hsa-miR-760	NM_173216	ST6GAL1	CGGCTCTGGGTCTGTGGGGA#TCCCTGTAGCCAGACAGTTTATGAGCCCAGAGCCT#.(((((((((((((((((((#)))))))))...............)))))))))).	2029	2064	1	-28	1	0.0198884	0.456	-0.162511	-0.169287	-3.79332	19	35	10	3UTR		0	0
hsa-miR-760	NM_173344	ST3GAL1	CGGCTCTGGGTCTGTGGGGA#TCCCTGCCTGCAGCACCCAGAGCTGA#((((((((((((((((((.(#.).))))))).))))))))))).	5177	5203	1	-32.8	1	0.000197358	0.397	0	0	-3.93757	19	23	11	3UTR		0	0
hsa-miR-760	NM_173352	KRT78	CGGCTCTGGGTCTGTGGGGA#TGCCCACAGCCCAAGCCA#.((((.((((.(((((((.(#).))))))))))))))).	1711	1729	1	-27.6	0	0.0351685	0.412	0	0	-8.51906	16	18	15	3UTR		0	0
hsa-miR-760	NM_173358	SSX7	CGGCTCTGGGTCTGTGGGGA#TCCCCATTGCCATGAGTCC#.(((((..(((..(((((((#))))))).)))..))))).	1220	1239	1	-24.1	0	0.0332758	0.515	0	0	-12.2866	15	19	7	3UTR		0	0
hsa-miR-760	NM_173470	MMGT1	CGGCTCTGGGTCTGTGGGGA#TCTCCCAGTGCCCACCCCATCCCCGAGCCC#.(((((.(((...((((((.#.))))))))).))))).	2585	2615	1	-25.1	0	0.118803	0.456	0	0	-12.7977	14	17	9	3UTR		0	0
hsa-miR-760	NM_173474	NTAN1	CGGCTCTGGGTCTGTGGGGA#CCTGACAGACCATTGGTGGGGCTGG#(((((((((((((((.(((.#))).))))))).....)))))))).	1070	1095	1	-26.5	1	0.000163674	0.456	0.644565	0.8390736950000001	-4.17062	18	25	8	3UTR		0	0
hsa-miR-760	NM_173483	CYP4F22	CGGCTCTGGGTCTGTGGGGA#CCCTGCAGATCCAGGTCTCCAGGCCT#.((((((((((((((((((.#)))))))))))))).......)))).	2098	2124	1	-30	1	3.937993e-06	0.368	0	0	-3.79332	18	26	14	3UTR		0	0
hsa-miR-760	NM_173483	CYP4F22	CGGCTCTGGGTCTGTGGGGA#CCCACCTATGACTCAGGGCCC#.(((((((((((.(((((..#)))))....))))))))))).	2153	2174	1	-28.1	1	0.00197879	0.353	0	0	-5.08246	16	21	11	3UTR		0	0
hsa-miR-760	NM_173487	C4orf33	CGGCTCTGGGTCTGTGGGGA#CCATGCAGAGCTAGAGTTA#.((((((((.(((((..((.#))..))))).)))))))).	3945	3964	1	-22.8	1	0.0279327	0.603	0	0	-5.26888	15	19	8	3UTR		0	0
hsa-miR-760	NM_173491	LSM11	CGGCTCTGGGTCTGTGGGGA#TCCCCACAGACACCTACCTCACAGGGGCA#..((((((((((((((((((#))))))))))).)).........))))).	2562	2591	1	-28.8	1	0.000433683	0.574	2.037550146785714	1.7384134951249997	-4.957	18	29	11	3UTR		0	0
hsa-miR-760	NM_173495	PTCHD1	CGGCTCTGGGTCTGTGGGGA#TCCAGGGACCCAAAACCACAGGGCCA#.((((((((((((.((((..#)))).)))))))........))))).	3539	3565	1	-25.8	1	0.00128535	0.456	0	0	-4.65016	16	26	7	3UTR		0	0
hsa-miR-760	NM_173505	ANKRD29	CGGCTCTGGGTCTGTGGGGA#CTCACAGGCCCCACAGGTGCCT#.(((((((((((((((((..#)))))))))))...))).))).	2557	2579	1	-26.2	1	4.465544e-06	0.471	0	0	-3.79332	17	22	11	3UTR		0	0
hsa-miR-760	NM_173514	SLC38A9	CGGCTCTGGGTCTGTGGGGA#TTCTCAGGGTGTCAGAGCA#..(((((((..((.((((((#)))))).))..))))))).	2214	2233	1	-20.3	1	0.000259088	0.603	0	0	-9.88112	15	19	7	3UTR		0	0
hsa-miR-760	NM_173518	MCMDC2	CGGCTCTGGGTCTGTGGGGA#TCTCCCACTCTCCACAGGACCCGGAGG#...(((((((((((((((((#.))))))))).)))))))).	3161	3188	1	-30.1	0	0.00116968	0.5	0	0	-6.51454	17	20	9	3UTR		0	0
hsa-miR-760	NM_173530	ZNF610	CGGCTCTGGGTCTGTGGGGA#CCACAGCGCCCGGCCT#.((((..((((((((((...#)))))).)))))))).	2406	2422	1	-22.7	0	0.00126205	0.559	0.41948632727272733	-0.0232285	-7.23797	14	16	8	3UTR		0	0
hsa-miR-760	NM_173530	ZNF610	CGGCTCTGGGTCTGTGGGGA#TCTCGCTGTATTACCCAGGCTGG#((((.(((((((.((((((.#)))))).)....)))))))))).	2147	2170	1	-21.4	0	0.00500089	0.5	1.3727981363636361	1.10008	-9.34574	17	23	10	3UTR		0	0
hsa-miR-760	NM_173562	KCTD20	CGGCTCTGGGTCTGTGGGGA#CCTCACAGAAACAAGGGCTGG#((((((((..(((((((((.#)))))))))..)).)))))).	3861	3882	1	-27.4	1	0.0182725	0.471	0	0	-6.23647	17	21	9	3UTR		0	1
hsa-miR-760	NM_173566	PRR14L	CGGCTCTGGGTCTGTGGGGA#CCTGAAAGGGTCTTTGGCACGGGCTCCAGAGCCA#.(((((((((((((((....#.))))))).)))))))).	9888	9922	1	-28.8	1	2.567633e-05	0.456	0	0	-3.79332	15	18	8	3UTR		1	1
hsa-miR-760	NM_173568	UMODL1	CGGCTCTGGGTCTGTGGGGA#CCCCGCAGCCTAGACCT#.((.((((((.((((((((.#)))))))))))))))).	4677	4694	1	-28.6	0	0.000608253	0.265	0	0	-9.65012	16	17	16	3UTR		0	0
hsa-miR-760	NM_173570	ZDHHC23	CGGCTCTGGGTCTGTGGGGA#CTCCGGAGGCTGTGGGCTGC#((((((..(((((.(((((.#))))).)))))..)))))).	3479	3499	1	-23.9	0	6.521042e-05	0.529	1.0705983333333335	1.6545500375000002	-8.65174	16	20	6	3UTR		0	1
hsa-miR-760	NM_173601	GXYLT1	CGGCTCTGGGTCTGTGGGGA#CCCCATGGGCTCTAATTGATTGGGACTTGTGTAGAGCG#..(((((((((((((((((.#))))))))))))....................))))).	3923	3961	1	-25.2	1	0.00463825	0.515	-0.132195	-0.21069	-4.957	17	38	12	3UTR		0	0
hsa-miR-760	NM_173602	DIP2B	CGGCTCTGGGTCTGTGGGGA#TCCTCCACAGAGGGCAGAGCTC#.(((((((..((((((((((#))).)))))))...))))))).	6613	6635	1	-27.2	1	5.808562e-06	0.471	6.109492272727274	4.64652	-6.09222	17	22	7	3UTR		0	0
hsa-miR-760	NM_173635	SIGLECL1	CGGCTCTGGGTCTGTGGGGA#CCTCATACCTGGAGTCGC#(((((((((((..((((((.#))))))))))))))))).	957	975	1	-24.3	1	0.00316041	0.515	1.0792405454545453	-1.13229	-8.57351	17	18	17	3UTR		0	0
hsa-miR-760	NM_173642	RIMKLA	CGGCTCTGGGTCTGTGGGGA#TCCCCACTTTATCTAAAAGGAGGCTAGCAGGGCCC#.(((((((((((((((((((#))))))).............)))))..))))))).	3490	3525	1	-26.8	1	4.464569e-07	0.441	0	0	-3.79332	19	35	7	3UTR		0	0
hsa-miR-760	NM_173658	ZNF660	CGGCTCTGGGTCTGTGGGGA#CCTCACAAGATCCACCTGCCT#.(((..(((((((((((((.#))))))).))))))...))).	4517	4538	1	-24.4	0	0.00537936	0.441	0	0	-9.81332	16	21	7	3UTR		0	0
hsa-miR-760	NM_173672	PPIL6	CGGCTCTGGGTCTGTGGGGA#CCGCCTATGTTACATTCTCAACTGACCCAGAGCA#..((((((((((.((.((((#.)))).)).)))))))))).	3307	3341	1	-26.9	1	0.0138785	0.544	-0.24414	-0.0676533	-6.47918	16	20	10	3UTR		0	0
hsa-miR-760	NM_173798	ZCCHC12	CGGCTCTGGGTCTGTGGGGA#TCCCTGCAGCCTACGGGTCT#.(((((((((.(((((((((#))))))))))))).))))).	1879	1899	1	-26.2	1	1.03358e-05	0.456	3.426015888888889	2.0639423637500003	-6.6181	18	20	13	3UTR		0	0
hsa-miR-760	NM_173810	TTC9C	CGGCTCTGGGTCTGTGGGGA#CCCTATACCTCTGACCCAGGTGGA#(.((.((((((((((((((.#))))))).....))))))))).).	968	992	1	-24.5	0	0.000204679	0.603	0	0	-9.22029	17	24	9	3UTR		0	0
hsa-miR-760	NM_173815	CES4A	CGGCTCTGGGTCTGTGGGGA#CCCACACTTATCTCCCCCAGGGCCA#.(((((((((..((((((..#)))))).........))))))))).	2183	2208	1	-26.5	1	0.0041742	0.441	0.2513833777777778	-0.0627781	-9.9649	15	25	9	3UTR		0	0
hsa-miR-760	NM_173822	FAM126B	CGGCTCTGGGTCTGTGGGGA#TCCTTCCACAGAATACATCAGAGCTA#.(((((((((((((((((((#)))..)))))))...).)))))))).	3328	3354	1	-23.1	1	0.0556715	0.676	0	0	-3.79332	19	26	8	3UTR		1	0
hsa-miR-760	NM_173825	RABL3	CGGCTCTGGGTCTGTGGGGA#TCCCCTAGATCCCTGGGCTC#.(((((.(((((((.(((((#))))))))))))..))))).	5474	5494	1	-25.4	0	0.00012705	0.471	0	0	-6.07246	17	20	12	3UTR		0	0
hsa-miR-760	NM_173829	SREK1IP1	CGGCTCTGGGTCTGTGGGGA#CCTCAGTAAGACTCAGGGAGCCT#.((((((((((((.(((((.#)))))...)))))))..))))).	2153	2176	1	-24	1	3.938521e-05	0.544	0.4110749071428571	0.8589985324999998	-4.65016	17	23	7	3UTR		0	0
hsa-miR-760	NM_173830	CEP57L1	CGGCTCTGGGTCTGTGGGGA#TCCCATCACAGATCCAGGCTT#.(((.(((((((((((((((#))))..)))))))))))))).	12911	12932	1	-28	0	0.0386276	0.559	0	0	-7.91236	18	21	14	3UTR		0	0
hsa-miR-760	NM_173830	CEP57L1	CGGCTCTGGGTCTGTGGGGA#CTCACAGAACTCAGAAAAGCTGT#((((((((((((((((((..#)))))))).))))))...)))).	10615	10638	1	-24.1	1	0.0255303	0.632	0	0	-3.93757	18	23	8	3UTR		0	0
hsa-miR-760	NM_173832	ZFP41	CGGCTCTGGGTCTGTGGGGA#CCCACGGACCCTGGGGTGT#((.(((.(((((((((((..#))))))))))).))).)).	3260	3279	1	-29.4	0	8.697044e-06	0.368	0	0	-7.0388	16	19	11	3UTR		0	0
hsa-miR-760	NM_173844	MALT1	CGGCTCTGGGTCTGTGGGGA#CCCCATCCAGCTGGCCCCGGAGCCA#.(((((((((.((((((((.#))))))......)).))))))))).	4180	4205	1	-29.4	1	1.477022e-06	0.456	0	0	-6.6181	17	25	9	3UTR		0	0
hsa-miR-760	NM_173860	HOXC12	CGGCTCTGGGTCTGTGGGGA#TCCCCACATGGCCCAGCAGA#...(((((((((((((((((#)))))))).))))))).)).	2658	2678	1	-29.2	0	0.00367593	0.471	0.7869453157894736	-0.193468	-6.51454	17	20	8	3UTR		0	0
hsa-miR-760	NM_174878	CLRN1	CGGCTCTGGGTCTGTGGGGA#CCAAGCATGACCCAGGTCA#.(((.((((((((((..((.#))..))).)))))))))).	1720	1739	1	-23.9	0	0.000134864	0.544	0	0	-8.14541	15	19	10	3UTR		0	0
hsa-miR-760	NM_174894	TRAPPC5	CGGCTCTGGGTCTGTGGGGA#CCACACATAGCCCCAGGGCTGA#((((((((((.((((((((.#)).).))))).)))))))))).	3679	3701	1	-27.8	1	5.924018e-06	0.471	0	0	-6.76235	18	22	10	3UTR		0	0
hsa-miR-760	NM_174894	TRAPPC5	CGGCTCTGGGTCTGTGGGGA#CCCACCCCAGAGCTGC#((((((((((...(((((..#))))))))))))))).	2129	2145	1	-27.5	1	6.294836e-05	0.441	0	0	-11.3983	15	16	15	3UTR		0	0
hsa-miR-760	NM_174917	ACSF3	CGGCTCTGGGTCTGTGGGGA#CCCCATTTCATGTCTGTGGCTCACCAGCTTTTCCCCAGACCCAGCTCCGGAGCCCACAGGCGTGGCCGA#((((((((((((((.(((((#.))))))))))))))...................))))).	2855	2924	1	-30.3	1	2.416995e-05	0.382	0	0	-4.67302	19	40	14	3UTR		0	0
hsa-miR-760	NM_174926	TLCD5	CGGCTCTGGGTCTGTGGGGA#TCTACTGGACAAGGTCACTACAGACTCAGTGCCC#.(((.((((((((((((.((#.)).)))))))))))).))).	1620	1654	1	-27.3	0	0.00221947	0.544	1.94079	1.40486	-7.91236	17	21	12	3UTR		0	0
hsa-miR-760	NM_174928	EEF1AKMT1	CGGCTCTGGGTCTGTGGGGA#TCCCCCCAAACTGGAGCTGT#(((((((((...((.(((((#))))).))..))))))))).	860	880	1	-23	1	0.000688929	0.529	0	0	-12.0871	16	20	9	3UTR		0	0
hsa-miR-760	NM_174934	SCN4B	CGGCTCTGGGTCTGTGGGGA#TGCCCACAGTTTTCCTTTGCTTCTCCCAGAGCTGG#((((((((((.(((((((.(#).)))))))...............)))))))))).	2008	2043	1	-29.4	1	0.00123226	0.441	0	0	-6.76235	18	35	10	3UTR		0	0
hsa-miR-760	NM_174942	GAS2L3	CGGCTCTGGGTCTGTGGGGA#TCCACCACCAGGCCCAGC#.....(((((((((((((((#))).)))).)))))))).	4868	4886	1	-23.9	0	0.00221027	0.544	0	0	-13.6656	15	18	8	3UTR		0	0
hsa-miR-760	NM_174953	ATP2A3	CGGCTCTGGGTCTGTGGGGA#CCCAGAGATCCGGGGCCC#.((((((((((((.((((..#)))).)))))))))))).	3617	3635	1	-32.2	1	1.807889e-06	0.324	0	0	-4.65016	16	18	12	3UTR		0	0
hsa-miR-760	NM_174955	ATP2A3	CGGCTCTGGGTCTGTGGGGA#CCCAGAGATCCGGGGCCC#.((((((((((((.((((..#)))).)))))))))))).	3546	3564	1	-32.2	1	1.807889e-06	0.324	2.79612	2.2266461375000004	-4.65016	16	18	12	3UTR		0	0
hsa-miR-760	NM_174956	ATP2A3	CGGCTCTGGGTCTGTGGGGA#CCCAGAGATCCGGGGCCC#.((((((((((((.((((..#)))).)))))))))))).	3559	3577	1	-32.2	1	1.807889e-06	0.324	6.4039191666666655	4.43503	-4.65016	16	18	12	3UTR		0	0
hsa-miR-760	NM_174957	ATP2A3	CGGCTCTGGGTCTGTGGGGA#CCCAGAGATCCGGGGCCC#.((((((((((((.((((..#)))).)))))))))))).	3455	3473	1	-32.2	1	1.807889e-06	0.324	2.77348	3.6259869249999994	-4.65016	16	18	12	3UTR		0	0
hsa-miR-760	NM_174963	ST3GAL3	CGGCTCTGGGTCTGTGGGGA#TCCATAGGACTACCGCAGGCCCGGACTCACCAACTTGCCA#.((((((((((((((((...#.)))))))))))))...........))).	2274	2314	1	-28.1	1	0.0200198	0.456	0	0	-3.79332	16	29	13	3UTR		0	0
hsa-miR-760	NM_174964	ST3GAL3	CGGCTCTGGGTCTGTGGGGA#TCCATAGGACTACCGCAGGCCCGGACTCACCAACTTGCCA#.((((((((((((((((...#.)))))))))))))...........))).	2112	2152	1	-28.1	1	0.0200198	0.456	3.885543777777778	4.778267714999999	-3.79332	16	29	13	3UTR		0	0
hsa-miR-760	NM_174965	ST3GAL3	CGGCTCTGGGTCTGTGGGGA#TCCATAGGACTACCGCAGGCCCGGACTCACCAACTTGCCA#.((((((((((((((((...#.)))))))))))))...........))).	1471	1511	1	-28.1	1	0.0200198	0.456	0.35539368888888884	0.884855	-3.79332	16	29	13	3UTR		0	0
hsa-miR-760	NM_174966	ST3GAL3	CGGCTCTGGGTCTGTGGGGA#TCCATAGGACTACCGCAGGCCCGGACTCACCAACTTGCCA#.((((((((((((((((...#.)))))))))))))...........))).	1773	1813	1	-28.1	1	0.0200198	0.456	0	0	-3.79332	16	29	13	3UTR		0	0
hsa-miR-760	NM_174967	ST3GAL3	CGGCTCTGGGTCTGTGGGGA#TCCATAGGACTACCGCAGGCCCGGACTCACCAACTTGCCA#.((((((((((((((((...#.)))))))))))))...........))).	1426	1466	1	-28.1	1	0.0200198	0.456	0.8971754592592593	1.0104461625000003	-3.79332	16	29	13	3UTR		0	0
hsa-miR-760	NM_174968	ST3GAL3	CGGCTCTGGGTCTGTGGGGA#TCCATAGGACTACCGCAGGCCCGGACTCACCAACTTGCCA#.((((((((((((((((...#.)))))))))))))...........))).	2229	2269	1	-28.1	1	0.0200198	0.456	0	0	-3.79332	16	29	13	3UTR		0	0
hsa-miR-760	NM_174969	ST3GAL3	CGGCTCTGGGTCTGTGGGGA#TCCATAGGACTACCGCAGGCCCGGACTCACCAACTTGCCA#.((((((((((((((((...#.)))))))))))))...........))).	2019	2059	1	-28.1	1	0.0200198	0.456	0	0	-3.79332	16	29	13	3UTR		0	0
hsa-miR-760	NM_174971	ST3GAL3	CGGCTCTGGGTCTGTGGGGA#TCCATAGGACTACCGCAGGCCCGGACTCACCAACTTGCCA#.((((((((((((((((...#.)))))))))))))...........))).	2181	2221	1	-28.1	1	0.0200198	0.456	0	0	-3.79332	16	29	13	3UTR		0	0
hsa-miR-760	NM_174976	ZDHHC22	CGGCTCTGGGTCTGTGGGGA#TCCCTGGGACCTAGAGGCTGG#(((((((((((((..(((((#))))).)))))))))).))).	1400	1421	1	-28	1	0.00854442	0.515	0.48409517142857145	0.121501	-5.52986	18	21	10	3UTR		0	0
hsa-miR-760	NM_175623	RAB3IP	CGGCTCTGGGTCTGTGGGGA#TCTCGAGGGATACAGGGCCC#.(((((((.((((.(.((((#)))).).)))).))))))).	7590	7610	1	-23.8	1	2.833209e-05	0.426	0	0	-5.9396	16	20	7	3UTR		0	0
hsa-miR-760	NM_175625	RAB3IP	CGGCTCTGGGTCTGTGGGGA#TCTCGAGGGATACAGGGCCC#.(((((((.((((.(.((((#)))).).)))).))))))).	7490	7510	1	-23.8	1	2.833209e-05	0.426	0.284898	-0.00897375	-5.9396	16	20	7	3UTR		0	0
hsa-miR-760	NM_175724	IL5RA	CGGCTCTGGGTCTGTGGGGA#CGCCAACTCTCCTAGACCTGGTGCCT#.(((.(((((((((.(((((#.)))))))))))))).))).	1844	1870	1	-26.2	0	0.00120189	0.559	-0.181705	-0.089811	-8.64781	17	20	14	3UTR		0	0
hsa-miR-760	NM_175727	IL5RA	CGGCTCTGGGTCTGTGGGGA#CGCCAACTCTCCTAGACCTGGTGCCT#.(((.(((((((((.(((((#.)))))))))))))).))).	1775	1801	1	-26.2	0	0.00120189	0.559	-0.181705	-0.089811	-8.64781	17	20	14	3UTR		0	0
hsa-miR-760	NM_175738	RAB37	CGGCTCTGGGTCTGTGGGGA#TCCTTTAACTTCTCAAACAGATACCAGGGCCT#.((((((((((((((.((((#.))))..)))))).)))))))).	2474	2506	1	-26.8	1	0.00416403	0.529	-0.0607351	-0.0587285	-4.02637	18	23	8	3UTR		0	0
hsa-miR-760	NM_175748	UBR7	CGGCTCTGGGTCTGTGGGGA#TCCTCATGGAAGGTTGTACAGAGCCC#.(((((((..((((((((((#))))))))))........))))))).	2481	2507	1	-24.5	1	0.00140777	0.574	0	0	-6.09222	17	26	10	3UTR		0	0
hsa-miR-760	NM_175748	UBR7	CGGCTCTGGGTCTGTGGGGA#CTCCAGTGCACCCAGGGTTA#.(((((((((((..(((((.#)))))..).)))))))))).	1551	1571	1	-23.8	1	0.00035483	0.603	0	0	-5.9393	16	20	10	3UTR		0	0
hsa-miR-760	NM_175769	TCF23	CGGCTCTGGGTCTGTGGGGA#CCCTAAACCCAGGGCCC#.((((((((((...(((((.#))))).)))))))))).	4757	4774	1	-27.4	1	0.000524857	0.515	0.15172337000000002	0.0927197	-9.2861	15	17	10	3UTR		0	0
hsa-miR-760	NM_175834	KRT79	CGGCTCTGGGTCTGTGGGGA#CCAGGGGACCTCAGACCCAGGGTA#..((((((((((((.((...#.)).)))))))))))).	1754	1778	1	-27.2	1	3.024512e-05	0.471	-0.913145	0.018522086250000007	-5.69245	14	17	12	3UTR		0	0
hsa-miR-760	NM_175848	DNMT3B	CGGCTCTGGGTCTGTGGGGA#CCCCACAAACCCAAGGGCA#..(((((((((.(((((((.#))))))).))))).)))).	3505	3524	1	-29	1	0.00423829	0.456	0	0	-8.3038	16	19	7	3UTR		0	1
hsa-miR-760	NM_175850	DNMT3B	CGGCTCTGGGTCTGTGGGGA#CCCCACAAACCCAAGGGCA#..(((((((((.(((((((.#))))))).))))).)))).	3484	3503	1	-29	1	0.00423829	0.456	0.0838458	-0.420517	-8.3038	16	19	7	3UTR		0	1
hsa-miR-760	NM_175902	OGFOD3	CGGCTCTGGGTCTGTGGGGA#CCCCACCTGTGGCCCGGGAGCTGC#((((((((((((.((((((.#))))))....))))))).))))).	2673	2697	1	-29.5	1	2.383872e-06	0.397	0	0	-5.22671	18	24	7	3UTR		0	0
hsa-miR-760	NM_175921	RIMOC1	CGGCTCTGGGTCTGTGGGGA#TTTCCGCAGATCAGGGCA#..(((((.((((((((((((#))))))))))))))))).	2876	2894	1	-24.2	0	0.00123494	0.559	2.5877999333333332	2.04878	-7.27064	17	18	17	3UTR		0	0
hsa-miR-760	NM_176071	P2RY2	CGGCTCTGGGTCTGTGGGGA#TTCCCACAGGCCCGAGCCA#.(((((.(((((((((((((#)))))))))))))))))).	3731	3750	1	-35.2	0	5.360791e-06	0.397	0	0	-5.33701	18	19	18	3UTR		0	0
hsa-miR-760	NM_176072	P2RY2	CGGCTCTGGGTCTGTGGGGA#TTCCCACAGGCCCGAGCCA#.(((((.(((((((((((((#)))))))))))))))))).	3922	3941	1	-35.2	0	5.360791e-06	0.397	0	0	-5.33701	18	19	18	3UTR		0	0
hsa-miR-760	NM_176792	MRPL43	CGGCTCTGGGTCTGTGGGGA#CCTTGCAGACACGAGCCA#.(((((.(.((((((((((.#)))))))))).)))))).	935	953	1	-24.7	0	0.00205716	0.338	0	0	-6.3934	16	18	10	3UTR		0	0
hsa-miR-760	NM_176796	P2RY6	CGGCTCTGGGTCTGTGGGGA#TCCCTCACAGGACCCAGAAGCTC#.(((((((((((((((((((#)))).))))).))))))).))).	1529	1552	1	-30.3	1	0.0049663	0.5	0	0	-3.79332	19	23	7	3UTR		0	0
hsa-miR-760	NM_176805	MRPS11	CGGCTCTGGGTCTGTGGGGA#CTCCCAGGCTGCAGAGTGGA#(.((((((((((((.((((.#)))))))))).)))))).).	2640	2660	1	-25.1	1	7.066941e-06	0.426	-0.150097	0.8228084124999999	-5.8367	17	20	10	3UTR		0	0
hsa-miR-760	NM_176815	DHFR2	CGGCTCTGGGTCTGTGGGGA#TCTCCAAGACCCCGACTGAGTCC#.(((((.((((((.((((((#)))))))))))).....))))).	1017	1040	1	-22.4	0	0.0119298	0.456	0	0	-6.19385	17	23	12	3UTR		0	0
hsa-miR-760	NM_176818	GATC	CGGCTCTGGGTCTGTGGGGA#TCCCCAGGCCCTCTGCCT#.(((...(((((((.((((.#)))))))))))...))).	3258	3276	1	-25.9	0	0.000588444	0.441	3.438375171428571	1.60571	-12.0925	14	18	11	3UTR		0	1
hsa-miR-760	NM_176823	S100A7A	CGGCTCTGGGTCTGTGGGGA#TCCGCAACCACAGCCCAGAGCTC#.(((((((((.((((((...#.))))))))))))))).	3274	3297	1	-29.8	1	0.0566266	0.5	1.411833222222222	1.5659545000000001	-6.6181	15	17	15	3UTR		0	0
hsa-miR-760	NM_176877	PATJ	CGGCTCTGGGTCTGTGGGGA#TCCCCATGTGGGCCAGGCTGG#((((.((((.((((((((((#)))))))).)).)))))))).	6115	6136	1	-27.3	0	4.884021e-06	0.471	0	0	-9.29912	18	21	8	3UTR		0	0
hsa-miR-760	NM_176888	TAS2R19	CGGCTCTGGGTCTGTGGGGA#CTCCATAGATTCACAAGGGGAGCA#..(((((((((((((((((.#)))))))))))))......)))).	971	995	1	-22.8	1	0.00211418	0.5	0	0	-4.957	17	24	13	3UTR		0	0
hsa-miR-760	NM_176892	CD86	CGGCTCTGGGTCTGTGGGGA#CTCTGGGGAGCCTGAGCCA#.(((((.((.(((.(((((.#))))).))).)).))))).	2495	2514	1	-24.6	0	0.000438375	0.588	0	0	-7.43636	15	19	5	3UTR		0	0
hsa-miR-760	NM_176892	CD86	CGGCTCTGGGTCTGTGGGGA#CCAAGACACAGATCACCCGGGGCTT#.(((((((((((((((....#.))))))...))))))))).	2266	2291	1	-24	1	0.00234167	0.471	0	0	-3.79332	15	20	9	3UTR		0	0
hsa-miR-760	NM_176892	CD86	CGGCTCTGGGTCTGTGGGGA#TCCTACGGGAACGTGGGCTGG#((((((((..(((((((((.#)))))))))..)).)))))).	2307	2328	1	-22.8	1	2.244886e-08	0.485	0	0	-6.23647	17	21	9	3UTR		0	0
hsa-miR-760	NM_177402	SYT2	CGGCTCTGGGTCTGTGGGGA#CCCCACACCTTTCACGGACACTGACAAGATCCAGAGCTA#.((((((((((((((((((.#)))))))....................))))))))))).	1490	1529	1	-30.2	1	0.0335119	0.515	2.3838071052631578	2.8021	-3.79332	18	39	11	3UTR		1	1
hsa-miR-760	NM_177402	SYT2	CGGCTCTGGGTCTGTGGGGA#TCCCCACAGACCACTTCTGAAGGGCTC#.(((((((((((((((((((#)))))))))))).)......)))))).	6166	6193	1	-30	1	0.000154701	0.412	0	0	-3.79332	19	27	12	3UTR		1	1
hsa-miR-760	NM_177403	RAB7B	CGGCTCTGGGTCTGTGGGGA#TCCCTGCAGATTCCAAGGCTGG#(((((.((((((((((((((#))))))))))).))).))))).	2470	2492	1	-28.2	0	6.104793e-08	0.456	0	0	-5.83853	19	22	11	3UTR		0	1
hsa-miR-760	NM_177403	RAB7B	CGGCTCTGGGTCTGTGGGGA#TCTCCGCAGACCGGCCA#.((((...((((((((((((#)))))))))))))))).	1253	1270	1	-27.3	0	0.00841399	0.426	0	0	-9.55161	16	17	16	3UTR		0	1
hsa-miR-760	NM_177405	ADA2	CGGCTCTGGGTCTGTGGGGA#TGCTGCTAACCCAGAGCCT#.((((((((((..((((.(.#).))))..)))))))))).	3007	3026	1	-26.8	1	0.000318923	0.544	0	0	-8.42926	15	19	10	3UTR		0	0
hsa-miR-760	NM_177424	STX12	CGGCTCTGGGTCTGTGGGGA#TTTCCACAGGCCTAGAA#....((((((((((((((((#)))))))))))))))).	2086	2103	1	-25.9	0	0.0144773	0.618	5.716350437499999	4.96193	-9.54656	16	17	16	3UTR		0	0
hsa-miR-760	NM_177441	TMUB2	CGGCTCTGGGTCTGTGGGGA#CCCCCAGCACCCAGGGCTGC#((((((((((((((.((((.#))))))).))))))))))).	1908	1928	1	-33.1	1	9.526605e-08	0.309	0.62527	0.29371630823749995	-4.67302	18	20	11	3UTR		0	0
hsa-miR-760	NM_177452	TRAPPC6B	CGGCTCTGGGTCTGTGGGGA#CCAAGATGCAGGGCCC#.(((((((.((((.(((...#))))))).))))))).	855	871	1	-22.6	1	0.0436798	0.618	0	0	-5.70655	14	16	7	3UTR		0	0
hsa-miR-760	NM_177476	LYNX1	CGGCTCTGGGTCTGTGGGGA#TCCCCAGAGGGAAGATGGGCATCATACTGGGCCCAGAGCTGG#((((((((((((((((((((#)))))).....................)))))))))))))).	2342	2384	1	-32.4	1	1.651702e-07	0.368	0	0	-3.93757	20	42	14	3UTR		0	0
hsa-miR-760	NM_177477	LYNX1	CGGCTCTGGGTCTGTGGGGA#TCCCCAGAGGGAAGATGGGCATCATACTGGGCCCAGAGCTGG#((((((((((((((((((((#)))))).....................)))))))))))))).	2330	2372	1	-32.4	1	1.651702e-07	0.368	0	0	-3.93757	20	42	14	3UTR		0	0
hsa-miR-760	NM_177559	CSNK2A1	CGGCTCTGGGTCTGTGGGGA#TCCCTGCAGCCTGAGCA#..((((.(((.(((((((((#)))))))))))))))).	4377	4394	1	-24.8	0	0.00691807	0.574	0	0	-9.32546	16	17	16	3UTR	MIRT007209	1	0
hsa-miR-760	NM_177560	CSNK2A1	CGGCTCTGGGTCTGTGGGGA#TCCCTGCAGCCTGAGCA#..((((.(((.(((((((((#)))))))))))))))).	4050	4067	1	-24.8	0	0.00691807	0.574	0.13799411111111115	-0.0730473	-9.32546	16	17	16	3UTR	MIRT007209	1	0
hsa-miR-760	NM_177947	ARMCX3	CGGCTCTGGGTCTGTGGGGA#TCCCATTGAATACCCAGAGCCA#.(((((((((((.((((((.#)))))).))...))))))))).	2387	2409	1	-28.9	1	0.145104	0.721	0	0	-5.08246	17	22	9	3UTR		0	0
hsa-miR-760	NM_177948	ARMCX3	CGGCTCTGGGTCTGTGGGGA#TCCCATTGAATACCCAGAGCCA#.(((((((((((.((((((.#)))))).))...))))))))).	2569	2591	1	-28.9	1	0.145104	0.721	0	0	-5.08246	17	22	9	3UTR		0	0
hsa-miR-760	NM_177952	PPM1A	CGGCTCTGGGTCTGTGGGGA#TTCATGGGCCCCCTGGTTAAGAGCCC#.(((((((((((((((((..#)))))))))))........)))))).	6866	6892	1	-23.3	1	0.000335784	0.544	0	0	-3.79332	17	26	11	3UTR		0	0
hsa-miR-760	NM_177977	HAP1	CGGCTCTGGGTCTGTGGGGA#CCCCACAGACAGCTTGAGGCCC#.(((((.((((((((((((.#))))))))))..)).))).)).	3062	3084	1	-26.7	0	9.462344e-05	0.324	0	0	-5.33701	17	22	10	3UTR		0	0
hsa-miR-760	NM_177995	PTPDC1	CGGCTCTGGGTCTGTGGGGA#CTCCATAGACCCACTTGCCT#.(((..(((((((((((((.#)))))))))))))...))).	3633	3653	1	-28.9	0	0.0794477	0.529	2.1798387846153844	2.07108	-9.81332	16	20	13	3UTR		0	0
hsa-miR-760	NM_178009	DGKH	CGGCTCTGGGTCTGTGGGGA#CCCTGCAGACCAAGGAGA#...((((.(((((((((((.#)))))))))))..)))).	12456	12474	1	-26	0	0.00321864	0.603	0	0	-8.82818	15	18	11	3UTR		0	0
hsa-miR-760	NM_178013	PRIMA1	CGGCTCTGGGTCTGTGGGGA#TCACTGAACCCGCAGCCCAGGGCCA#.(((((((((.(((((((..#.)))))))))))))))).	1292	1317	1	-34.4	1	3.121842e-06	0.324	5.695941222222221	4.783692372500001	-6.6181	16	18	16	3UTR		0	0
hsa-miR-760	NM_178019	CATSPER3	CGGCTCTGGGTCTGTGGGGA#CCTTGCAGACCATGACAGGTCCC#.((.(((((((((((((((.#)))))))))))....)))).)).	1311	1334	1	-22.5	0	0.000256127	0.483	0	0	-6.82535	17	23	11	3UTR		0	0
hsa-miR-760	NM_178039	ERC1	CGGCTCTGGGTCTGTGGGGA#CTCCAATGGACCAGAGAGCTGA#(((((((.(((((((((((.#))))).))))))..))))))).	3926	3948	1	-26	1	0.000650594	0.529	1.8508634166666669	1.5893879424999997	-6.25121	18	22	7	3UTR		0	0
hsa-miR-760	NM_178136	POLDIP3	CGGCTCTGGGTCTGTGGGGA#TCCCCAGTGGCTCCAGGCCT#.(((.(((((((..((((((#))))))..))).))))))).	1761	1781	1	-27.7	0	3.748605e-05	0.368	2.75463	2.57392	-10.0583	16	20	7	3UTR		0	0
hsa-miR-760	NM_178136	POLDIP3	CGGCTCTGGGTCTGTGGGGA#CTGGCAGAGCTGGAGCCA#.((((((((.(((((.((..#)).))))).)))))))).	2454	2472	1	-27.1	1	6.568949e-06	0.382	0	0	-5.26888	15	18	8	3UTR		0	0
hsa-miR-760	NM_178150	FBH1	CGGCTCTGGGTCTGTGGGGA#TCTCCGCAGTGCAGAGCA#..((((((.(.(((((((((#)))))))))).)))))).	3250	3268	1	-26.4	1	4.709952e-05	0.382	0	0	-8.83816	16	18	10	3UTR		0	0
hsa-miR-760	NM_178152	DCX	CGGCTCTGGGTCTGTGGGGA#TCCTGGCTCTTATTCCAGGGCCT#.(((((((((...((.((((#)))).))......))))))))).	4308	4331	1	-23.4	1	0.000142676	0.544	0	0	-11.4871	15	23	9	3UTR		0	0
hsa-miR-760	NM_178153	DCX	CGGCTCTGGGTCTGTGGGGA#TCCTGGCTCTTATTCCAGGGCCT#.(((((((((...((.((((#)))).))......))))))))).	4293	4316	1	-23.4	1	0.000142676	0.544	0.3630660777777778	0.334505	-11.4871	15	23	9	3UTR		0	0
hsa-miR-760	NM_178172	GPIHBP1	CGGCTCTGGGTCTGTGGGGA#TCCCCACCAGTTCAACACTCCATTAACTGGGAAGCCCAGAGTCC#.(((((((((((((((((((#))))))).)).......................)))))))))).	1881	1925	1	-29	1	3.575343e-05	0.441	0.13703379069767446	-0.0645951	-3.79332	19	44	10	3UTR		0	0
hsa-miR-760	NM_178175	LHFPL1	CGGCTCTGGGTCTGTGGGGA#CTTGCATTTAGCCTGGAGCCC#.((((((((((.((((((..#))))))....)))))))))).	1344	1365	1	-20.9	1	0.00473276	0.647	0	0	-7.14013	16	21	10	3UTR		0	0
hsa-miR-760	NM_178221	ATG4C	CGGCTCTGGGTCTGTGGGGA#TCCCCCAAAGACTGGGATCACCA#.((.(((.(((((.(((((.#.))))).))))).)))...)).	1874	1897	1	-23.3	0	0.00013156	0.618	0.20790319999999998	0.6006345609722225	-9.99582	15	22	5	3UTR		0	0
hsa-miR-760	NM_178229	IQGAP3	CGGCTCTGGGTCTGTGGGGA#TCCCTGCAGACACCTAGAGCTC#.(((((((((((((((((((#))))))))))).)).)))))).	5007	5029	1	-30.8	1	0.0053782	0.426	0	0	-3.79332	19	22	11	3UTR		0	0
hsa-miR-760	NM_178229	IQGAP3	CGGCTCTGGGTCTGTGGGGA#TCCCACAAAGCCAGGGCCA#.((((((((.(.(((((((.#))))))).).)))))))).	5324	5343	1	-29.5	1	0.000116307	0.382	0	0	-8.38263	16	19	8	3UTR		0	0
hsa-miR-760	NM_178270	ATG4A	CGGCTCTGGGTCTGTGGGGA#CTTTGCAGGCCATGCGGCCT#.(((((..(((((((((((.#)))))))))))..).)))).	1785	1805	1	-22.2	0	2.626474e-07	0.5	0	0	-7.65065	16	20	11	3UTR		0	0
hsa-miR-760	NM_178313	SPTBN1	CGGCTCTGGGTCTGTGGGGA#CCTCACAGACTTCCATGCCTCTCCATTCAGCCGA#(((((.(((((((((((((.#))))))))))............)))...))))).	7673	7707	1	-25.9	0	0.101126	0.529	0	0	-5.83853	18	34	10	3UTR		0	0
hsa-miR-760	NM_178432	CDK20	CGGCTCTGGGTCTGTGGGGA#TCCCCATGGCCACAGTGGGCCC#.(((((((((((.(((((((#))))))))))).)))..)))).	1194	1216	1	-26.4	1	1.336117e-06	0.324	0	0	-5.08246	18	22	11	3UTR		0	1
hsa-miR-760	NM_178441	ZFYVE1	CGGCTCTGGGTCTGTGGGGA#TCTCCGCATCCAGGGCCA#.(((((((((..((((((((#))))))))))))))))).	1306	1324	1	-27.7	1	1.162914e-05	0.338	0.4295338777777778	0.924673	-9.9649	17	18	17	3UTR		0	0
hsa-miR-760	NM_178450	MARCHF3	CGGCTCTGGGTCTGTGGGGA#CCCACACAGTGCCTTCCCCCAACCATGAGCCA#.(((((..(((.((.(((((#.))))))))))..))))).	2139	2171	1	-25.3	0	0.269836	0.5	0	0	-11.7329	15	19	10	3UTR		0	0
hsa-miR-760	NM_178450	MARCHF3	CGGCTCTGGGTCTGTGGGGA#TCTCCATCAGCATCAGGGCCC#.((((((((..(((((((((#)))))).)))..)))))))).	3370	3391	1	-24.5	1	4.427671e-05	0.485	0	0	-7.86061	17	21	8	3UTR		0	0
hsa-miR-760	NM_178456	C20orf85	CGGCTCTGGGTCTGTGGGGA#TCACCAGGCACCCAGGGCCA#.((((((((((.(.(((.((#)).))).).)))))))))).	515	535	1	-26.3	1	4.654075e-05	0.382	0	0	-7.99697	16	20	10	3UTR		0	0
hsa-miR-760	NM_178470	DCAF12L1	CGGCTCTGGGTCTGTGGGGA#CTCTGGAGACCTAGAGTTT#.((((((((((((.(((((.#))))).)))))))))))).	3282	3301	1	-25.9	1	0.000429438	0.721	0	0	-4.65016	17	19	12	3UTR		0	0
hsa-miR-760	NM_178509	STXBP4	CGGCTCTGGGTCTGTGGGGA#TCCCCATGCCCAGAGCTGG#(((((((((((..(((((((#)))))))))))))))))).	8602	8621	1	-33.4	1	7.663138e-05	0.456	0	0	-8.57351	18	19	18	3UTR		0	0
hsa-miR-760	NM_178526	SLC25A42	CGGCTCTGGGTCTGTGGGGA#TCCCCACCAGGCTCAGAGCCA#.(((((((((((((((((((#))))))).)))))))))))).	1473	1494	1	-36.9	1	6.467997e-05	0.412	0	0	-3.79332	19	21	12	3UTR		0	0
hsa-miR-760	NM_178571	TBC1D26	CGGCTCTGGGTCTGTGGGGA#CCCCATGCAGGCCGGTGTGCCC#.(((.((.(((((((((((.#))))..))))))).).).))).	1625	1647	1	-25.2	0	2.464346e-05	0.338	-0.0779848	0.0543957	-10.226	16	22	7	3UTR		0	0
hsa-miR-760	NM_178578	PSMF1	CGGCTCTGGGTCTGTGGGGA#TCCTGAGTACCTCCACCTGCAGCCACAGTGCCCAGAGCA#..(((((((((((((((...#.)))))).))))))))).	7098	7137	1	-29.4	1	3.353352e-05	0.412	0	0	-4.957	15	18	9	3UTR		1	1
hsa-miR-760	NM_178582	HM13	CGGCTCTGGGTCTGTGGGGA#TCCCCACAGCCCAGCCTCCACCTCAGAGAGCCC#.(((((((((.(((((((((#)))))))))))))..............))))).	2661	2694	1	-31	1	0.00074442	0.412	0	0	-6.6181	18	33	13	3UTR	MIRT657396	1	1
hsa-miR-760	NM_178819	GPAT4	CGGCTCTGGGTCTGTGGGGA#TCCAGCTGGCTGGGGCCACCGTGCGGGGTGCCAACGGGCTCAGAGCTGG#(((((((((((((((.((.(#.).)).))))))))))))))).	2305	2354	1	-29.3	1	6.918961e-05	0.265	-0.115239	-0.0192276	-4.17062	18	22	15	3UTR		0	0
hsa-miR-760	NM_178835	ZNF827	CGGCTCTGGGTCTGTGGGGA#TCGGCAGCCCACGGCAGCAGCTCAGAGCCC#.(((((((((((((((((..#.))))))).....)))))))))).	4250	4280	1	-29.8	1	0.000645736	0.353	0	0	-3.79332	17	24	10	3UTR		0	0
hsa-miR-760	NM_178841	RNF166	CGGCTCTGGGTCTGTGGGGA#CCAGCCACAGGCTGTGGCTGCTCCCAGCAGAGGCGGGGCCGG#((((((((..(((((.((((#.)))).)))))..)))))))).	1588	1630	1	-28.6	1	1.633333e-05	0.279	0	0	-6.46952	17	22	8	3UTR		0	0
hsa-miR-760	NM_178842	CERS3	CGGCTCTGGGTCTGTGGGGA#TCACCCAGGAGGCCTGAGCCT#.(((((.((((((.((((((#)).))))..))))))))))).	2556	2577	1	-25.1	0	3.353931e-07	0.368	-0.108353	0.0933398	-6.19385	17	21	11	3UTR		0	0
hsa-miR-760	NM_180976	PPP2R5D	CGGCTCTGGGTCTGTGGGGA#CCCCCAGTCCCAGCCGT#((((..((((.(((.((((.#))))))).)))))))).	2321	2338	1	-26.3	0	0.00118741	0.426	0	0	-13.5178	15	17	8	3UTR		0	0
hsa-miR-760	NM_181309	IL22RA2	CGGCTCTGGGTCTGTGGGGA#CATAGACGCAGAGACTGA#((((((((.(((((((....#))))))).))))).))).	2391	2409	1	-23.5	1	0.000226749	0.691	0	0	-4.99396	15	18	7	3UTR		0	0
hsa-miR-760	NM_181310	IL22RA2	CGGCTCTGGGTCTGTGGGGA#CATAGACGCAGAGACTGA#((((((((.(((((((....#))))))).))))).))).	2221	2239	1	-23.5	1	0.000226749	0.691	2.1000284888888885	1.4431	-4.99396	15	18	7	3UTR		0	0
hsa-miR-760	NM_181310	IL22RA2	CGGCTCTGGGTCTGTGGGGA#TGCCTACAGAGACTATAGAGCTA#.(((((((..((((((((.(#).)))))))).....))))))).	1829	1852	1	-22.1	1	0.0342273	0.441	0.9775091250000001	0.5791445350000002	-6.09222	16	23	8	3UTR		0	0
hsa-miR-760	NM_181311	TAFAZZIN	CGGCTCTGGGTCTGTGGGGA#CCCGCACAGAGCTGGGGCTGA#(((((((((.(((((((((.#))).)))))).))))))))).	1123	1144	1	-30.9	1	2.492886e-07	0.441	-0.223905	0.263636	-5.18008	18	21	9	3UTR		0	0
hsa-miR-760	NM_181312	TAFAZZIN	CGGCTCTGGGTCTGTGGGGA#CCCGCACAGAGCTGGGGCTGA#(((((((((.(((((((((.#))).)))))).))))))))).	1171	1192	1	-30.9	1	2.492886e-07	0.441	-0.859527	-0.201717	-5.18008	18	21	9	3UTR		0	0
hsa-miR-760	NM_181313	TAFAZZIN	CGGCTCTGGGTCTGTGGGGA#CCCGCACAGAGCTGGGGCTGA#(((((((((.(((((((((.#))).)))))).))))))))).	1081	1102	1	-30.9	1	2.492886e-07	0.441	0	0	-5.18008	18	21	9	3UTR		0	0
hsa-miR-760	NM_181332	NLGN4X	CGGCTCTGGGTCTGTGGGGA#TCCCGGCAGACCCTTATCGTTGG#((((...((((((((.((((#)))).)))))))).....)))).	3244	3267	1	-26.5	0	0.000141936	0.544	0	0	-11.7343	16	23	8	3UTR		0	0
hsa-miR-760	NM_181349	SMURF1	CGGCTCTGGGTCTGTGGGGA#CCTGGGAGGCCCGGGGCG#..(((((((((((.(.(((.#))).).))))))))))).	5123	5141	1	-28.6	1	1.164283e-09	0.382	0	0	-6.04689	15	18	11	3UTR		0	0
hsa-miR-760	NM_181357	DCAF11	CGGCTCTGGGTCTGTGGGGA#TCCCCATGGGGCAGAGTGGT#(.((((((..((((((((((#)))))))))).)))))).).	1880	1900	1	-25.8	1	3.76676e-07	0.412	0	0	-7.40015	17	20	10	3UTR		1	0
hsa-miR-760	NM_181357	DCAF11	CGGCTCTGGGTCTGTGGGGA#CCCCTGAACGCAGAGCCT#.(((((((.((....((((.#))))...)).))))))).	2765	2783	1	-25.3	1	0.000440834	0.426	0	0	-11.0779	13	18	7	3UTR		1	0
hsa-miR-760	NM_181425	FXN	CGGCTCTGGGTCTGTGGGGA#TCCCCACCACAGACCCTGGGAGCA#..((((((((((((((((((#)))))))...))))))..))))).	3486	3510	1	-29.7	1	1.025462e-05	0.456	0	0	-4.957	18	24	7	3UTR		0	0
hsa-miR-760	NM_181449	CD300E	CGGCTCTGGGTCTGTGGGGA#CCCCCAGGCCTGAGCTC#.(((((.(((((((.((((.#)))))))))))))))).	2007	2024	1	-27.7	0	3.793279e-06	0.368	3.1287098571428564	3.071676867322499	-6.07246	16	17	16	3UTR		0	1
hsa-miR-760	NM_181482	LDLRAD4	CGGCTCTGGGTCTGTGGGGA#TGCCCACAGATGCGGAGGCGA#((.(((((.(((((((((.(#).))))))))).))))).)).	3952	3973	1	-30.9	0	9.960138e-05	0.485	0	0	-6.5515	17	21	9	3UTR		0	0
hsa-miR-760	NM_181489	ZNF445	CGGCTCTGGGTCTGTGGGGA#TCCCCAAAGGCACCCAAGGCCA#.((((.(((((((.((((((#))))))..)).))))).)))).	14023	14045	1	-27.2	0	7.550056e-06	0.515	0	0	-6.55112	17	22	6	3UTR		1	0
hsa-miR-760	NM_181531	BTN2A2	CGGCTCTGGGTCTGTGGGGA#TCCACAGCACACACCCACAGGCCTGGACCTGG#(((.((((((((((((((..#.)))))))))))))).))).	1905	1937	1	-29.8	0	9.137802e-06	0.485	0	0	-6.9696	17	20	14	3UTR		0	0
hsa-miR-760	NM_181605	KRTAP6-3	CGGCTCTGGGTCTGTGGGGA#TCCTGTGACATTGCAATTCACCAATTCTGAAGCCCACATGCTCTGAGCCT#.(((((.((((.((((((..#.)))))).)))).))))).	367	417	1	-26.7	0	0.0150095	0.529	0	0	-8.68381	15	19	6	3UTR		0	0
hsa-miR-760	NM_181609	KRTAP19-3	CGGCTCTGGGTCTGTGGGGA#ACTTTCCCAGAGCTGA#((((((((((...((.....#))...)))))))))).	342	358	1	-20.8	1	0.0211927	0.618	0.39556747999999997	-0.170931	-11.6313	12	16	10	3UTR		0	0
hsa-miR-760	NM_181643	PIFO	CGGCTCTGGGTCTGTGGGGA#CCCTCTTGTCTGGCAGCCTGGAGCCC#.(((((((((.((((.(((.#.))).))))))))))))).	697	723	1	-26.3	1	1.010676e-05	0.397	0	0	-6.85115	16	19	13	3UTR		0	0
hsa-miR-760	NM_181643	PIFO	CGGCTCTGGGTCTGTGGGGA#TCTCCAGGACTGAGGACAGAGCTGC#(((((((((((((.((((((#))))))))))).....)))))))).	648	673	1	-23.9	1	2.737285e-06	0.5	0	0	-4.79441	19	25	11	3UTR		0	0
hsa-miR-760	NM_181644	MFSD4A	CGGCTCTGGGTCTGTGGGGA#CCATGGACACTGGCAAAAGCTACAGATCCCGGAGAGCCA#.((((((((((((((((...#.))))))))))...)))))).	2504	2543	1	-26.5	1	0.00503998	0.5	0.7504579473684209	0.63377	-3.79332	16	21	10	3UTR		0	0
hsa-miR-760	NM_181659	NCOA3	CGGCTCTGGGTCTGTGGGGA#CCCCCAGCCTTAGATGCCT#.(((((((((.(((.((((.#))))))).)))))).))).	5685	5704	1	-24.6	1	0.0927783	0.515	0	0	-7.35355	16	19	7	3UTR		0	0
hsa-miR-760	NM_181673	OGT	CGGCTCTGGGTCTGTGGGGA#CCCCTATACCTGAGCCT#.(((((.((((..((((((.#.))))))))))))))).	3330	3347	1	-22.5	0	0.00150281	0.529	3.0603883666666665	3.0913279750000004	-9.97295	15	17	15	3UTR		0	0
hsa-miR-760	NM_181674	PPP2R2B	CGGCTCTGGGTCTGTGGGGA#CCCCACACCCAGGCTGC#((((.((((((..((((((.#)))))))))))))))).	9392	9409	1	-27.7	0	0.0230672	0.544	0	0	-12.6925	16	17	16	3UTR		0	0
hsa-miR-760	NM_181674	PPP2R2B	CGGCTCTGGGTCTGTGGGGA#CCCCAAAGAAATCTTTCAGAGCTGA#(((((((((((((.(((((.#))))).))).....)))))))))).	9533	9558	1	-25.3	1	0.0312404	0.515	0	0	-4.79441	18	25	10	3UTR		0	0
hsa-miR-760	NM_181675	PPP2R2B	CGGCTCTGGGTCTGTGGGGA#CCCCACACCCAGGCTGC#((((.((((((..((((((.#)))))))))))))))).	9262	9279	1	-27.7	0	0.0230672	0.544	0	0	-12.6925	16	17	16	3UTR		0	0
hsa-miR-760	NM_181676	PPP2R2B	CGGCTCTGGGTCTGTGGGGA#CCCCACACCCAGGCTGC#((((.((((((..((((((.#)))))))))))))))).	9198	9215	1	-27.7	0	0.0230672	0.544	2.069467166666667	4.390683937500001	-12.6925	16	17	16	3UTR		0	0
hsa-miR-760	NM_181688	KRTAP10-10	CGGCTCTGGGTCTGTGGGGA#CCCCAGCAGGCCTGGTTCCA#.((..((((((((((((((.#))))).)))))))))..)).	1027	1047	1	-27.3	0	0.00011271	0.426	0	0	-10.9444	16	20	9	3UTR		0	0
hsa-miR-760	NM_181688	KRTAP10-10	CGGCTCTGGGTCTGTGGGGA#TCCCCCAGACCCAAGTTC#.((((.((((((((.(((((#))))))))))))))))).	997	1015	1	-27	0	0.00286565	0.382	0	0	-6.42973	17	18	17	3UTR		0	0
hsa-miR-760	NM_181688	KRTAP10-10	CGGCTCTGGGTCTGTGGGGA#CCCTGGATGTGATCCGGAGTCC#.((((((((((((.(((((.#))))).)...))))))))))).	821	843	1	-24.1	1	0.000289026	0.353	0	0	-4.65016	17	22	11	3UTR		0	0
hsa-miR-760	NM_181698	CCNY	CGGCTCTGGGTCTGTGGGGA#CTGGCTGCACCCAGGGCTGG#((((((((((((.((.((..#)).)).).))))))))))).	1560	1580	1	-25.5	1	5.405162e-07	0.382	0	0	-5.45975	16	20	11	3UTR		0	0
hsa-miR-760	NM_181703	GJA5	CGGCTCTGGGTCTGTGGGGA#TCCCCACCCTCTACCCAGTATACGAAGCCT#.((((((((((..(((((((#))))))).....)))))).......)))).	1426	1456	1	-25.5	1	0.0586796	0.485	3.69618	4.36859	-8.42926	17	30	7	3UTR		0	0
hsa-miR-760	NM_181705	LYRM7	CGGCTCTGGGTCTGTGGGGA#TATAGGCCCGGGCGCTGT#((((((((((((((((....#)))))))))))).)))).	1820	1838	1	-23.1	1	7.414593e-05	0.529	0.5817396588235293	-0.082721	-3.93757	16	18	12	3UTR		0	0
hsa-miR-760	NM_181705	LYRM7	CGGCTCTGGGTCTGTGGGGA#CTCAGAGGCCCAGCAGG#...((((((((((.((((..#)))).)))))))).)).	3605	3622	1	-22.6	0	0.00088665	0.574	0	0	-7.37138	14	17	8	3UTR		0	0
hsa-miR-760	NM_181713	UBXN2A	CGGCTCTGGGTCTGTGGGGA#TCCCCCAGACTAGAGTG#..(((((.((((((.(((((#)))))))))))))))).	3560	3577	1	-24.7	0	0.000148484	0.515	0	0	-8.00609	16	17	16	3UTR		0	0
hsa-miR-760	NM_181741	ORC4	CGGCTCTGGGTCTGTGGGGA#TCCTCAGGGATCTAGAACTGG#(((.(((((((((.((((((#)))))).))))))))).))).	5519	5540	1	-26.1	0	8.941658e-05	0.5	0	0	-7.82644	18	21	9	3UTR		0	0
hsa-miR-760	NM_181741	ORC4	CGGCTCTGGGTCTGTGGGGA#TCCCAGACCCAGGTTT#.(((.(((((((((.(((..#))))))))))))))).	1884	1900	1	-22.7	0	0.00365974	0.574	0	0	-8.64781	15	16	15	3UTR		0	0
hsa-miR-760	NM_181742	ORC4	CGGCTCTGGGTCTGTGGGGA#TCCTCAGGGATCTAGAACTGG#(((.(((((((((.((((((#)))))).))))))))).))).	5518	5539	1	-26.1	0	8.941658e-05	0.5	1.9190391666666666	2.8707696874999997	-7.82644	18	21	9	3UTR		0	0
hsa-miR-760	NM_181746	CERS2	CGGCTCTGGGTCTGTGGGGA#CCCCAGCTGTTTGCCTTTGACTCCCTGACCTCCAGAGCCAGGGTTGT#(((((((((.((((.((((.#.)))))))).))))))))).	1735	1782	1	-27.5	1	2.751227e-05	0.456	0.38103998888888885	0.6608160820000001	-5.91553	17	20	9	3UTR		0	0
hsa-miR-760	NM_181784	SPRED2	CGGCTCTGGGTCTGTGGGGA#TCCCCCGACCCGGAGGCA#.(.(((((((((.(.(((((#))))))))))))))).).	3794	3812	1	-28.8	0	1.067257e-05	0.397	0.26463305555555555	0.494825	-7.37544	16	18	15	3UTR		0	0
hsa-miR-760	NM_181786	ZNF875	CGGCTCTGGGTCTGTGGGGA#TCCCCTATTCTGAGCCCATAAAAGACCCAGACTCAGCTGC#((((((((((((((((((..#.)))))...)))))))))....)))).	2801	2841	1	-26.3	1	0.00173104	0.456	0.3411275959999999	1.1918728200000002	-3.93757	18	27	9	3UTR		0	0
hsa-miR-760	NM_181791	GPR141	CGGCTCTGGGTCTGTGGGGA#TCCCCTAGCCCCCCACCCCTGGACAGGCCCC#.(((((((((...((((((.#.)))))).))))))...))).	2390	2421	1	-23	1	4.96082e-05	0.338	0.00675221	-0.0220826	-11.254	15	21	6	3UTR		0	0
hsa-miR-760	NM_181828	NF2	CGGCTCTGGGTCTGTGGGGA#TCCCTGGGGGCCAGCCAGGGCCC#.((((((((((((.((((((#)))))).)))))...))))))).	3157	3180	1	-28.7	1	5.970135e-09	0.353	0	0	-4.65016	18	23	7	3UTR		0	0
hsa-miR-760	NM_181832	NF2	CGGCTCTGGGTCTGTGGGGA#TCCCTGGGGGCCAGCCAGGGCCC#.((((((((((((.((((((#)))))).)))))...))))))).	3298	3321	1	-28.7	1	5.970135e-09	0.353	0	0	-4.65016	18	23	7	3UTR		0	0
hsa-miR-760	NM_181844	BCL6B	CGGCTCTGGGTCTGTGGGGA#CCCCACTTGCTTCCTGCGGGTGGGAAAGCTGCAGGCCCAGGCCT#.(((.((((((((((((((.#))))..........................))))))))))))).	1519	1563	1	-29.6	0	1.076812e-06	0.368	0	0	-7.91236	17	44	13	3UTR		0	0
hsa-miR-760	NM_181845	ZNF283	CGGCTCTGGGTCTGTGGGGA#TCCCCCAGTATCACCAGTGCCA#.(((.((((..(((.(((((#)))))))).....)))).))).	3962	3984	1	-24.9	0	0.0272505	0.559	0	0	-12.7151	15	22	8	3UTR		0	0
hsa-miR-760	NM_182314	ENOX2	CGGCTCTGGGTCTGTGGGGA#CCCCATAATTGCAAGAGCCA#.((((((..((.(((((((.#)))))))...)).)))))).	4671	4691	1	-23.1	1	0.0169041	0.632	0	0	-10.5102	15	20	7	3UTR		0	0
hsa-miR-760	NM_182487	OLFML2A	CGGCTCTGGGTCTGTGGGGA#CCCACACAGCCCAGAGGACGA#((.(((((((.((((((((.#))).))))))))))))..)).	3428	3449	1	-28.9	0	0.000280004	0.368	6.915968888888889	5.5852	-8.31989	17	21	12	3UTR		1	0
hsa-miR-760	NM_182499	TDRD10	CGGCTCTGGGTCTGTGGGGA#TCCTGTTTGCCACGGATCCAGAGGCCA#.((((((((((((((((.((#.)).)))))))))))))).)).	1920	1947	1	-31.1	1	2.022091e-06	0.412	0	0	-3.79332	18	22	14	3UTR		0	0
hsa-miR-760	NM_182503	ADAT2	CGGCTCTGGGTCTGTGGGGA#CCCAGGGACCTGGAGTG#..(((((((((((.((((..#)))).))))))))))).	951	968	1	-27.8	1	6.602315e-05	0.456	2.9114015454545457	1.5817309274999996	-5.81384	15	17	11	3UTR		0	0
hsa-miR-760	NM_182509	ISM2	CGGCTCTGGGTCTGTGGGGA#TCCCCACTCCCTGCCACGAGCCA#.((((((((....(((((((#)))))))......))).))))).	1931	1954	1	-26.3	1	0.0387343	0.397	0	0	-12.4965	15	23	7	3UTR		0	0
hsa-miR-760	NM_182515	ZNF714	CGGCTCTGGGTCTGTGGGGA#CCACAGTGCCCGGCCA#.((((..((((((((((...#)))))).)))))))).	7297	7313	1	-22.8	0	0.00167744	0.574	0	0	-7.23797	14	16	8	3UTR		0	0
hsa-miR-760	NM_182523	CMC1	CGGCTCTGGGTCTGTGGGGA#TCCCCATAGAAGCCAGAT#....(((((.((((((((((#))))))))))..))))).	2269	2287	1	-25	0	0.0240534	0.676	0	0	-10.7891	15	18	10	3UTR		0	0
hsa-miR-760	NM_182547	TMED4	CGGCTCTGGGTCTGTGGGGA#TCCCACAGGGCCTTAGAGTCA#.((((((((.(((((((((.#))))))))).))..)))))).	1709	1730	1	-27.8	1	0.00124237	0.515	0	0	-5.03583	17	21	9	3UTR		0	0
hsa-miR-760	NM_182554	C10orf53	CGGCTCTGGGTCTGTGGGGA#CCCCACAGCCCTAAGTG#..(((..(((.((((((((.#)))))))))))..))).	1623	1640	1	-25.8	0	0.0134346	0.456	0	0	-11.2264	14	17	11	3UTR		0	0
hsa-miR-760	NM_182556	SLC25A45	CGGCTCTGGGTCTGTGGGGA#TCCTCCGAGACCCAGGCTGA#((((.((((((((..(((((#)))))..)))))))))))).	1993	2013	1	-29.2	0	7.668611e-05	0.309	0.000690038	-0.179567	-9.6489	17	20	12	3UTR		0	0
hsa-miR-760	NM_182573	LYPD5	CGGCTCTGGGTCTGTGGGGA#TTCCCAGACTCCAGAGCTA#.(((((((((((((.((((.#))))))))).)))))))).	2401	2420	1	-27.1	1	0.049289	0.574	0	0	-4.52877	17	19	9	3UTR		0	0
hsa-miR-760	NM_182573	LYPD5	CGGCTCTGGGTCTGTGGGGA#CCCCATAACACGGCTTCCTGTGCTCTCCCTCCAGAGCCT#.((((((((((((((((((.#)))))))....)))................)))))))).	1076	1115	1	-26	1	0.00342926	0.426	0	0	-3.79332	18	39	8	3UTR		0	0
hsa-miR-760	NM_182584	C20orf203	CGGCTCTGGGTCTGTGGGGA#CCCATGGTCCGGGGCCGA#((((((((((.(((((((..#))))))))))))))))).	1762	1780	1	-29.9	1	8.358628e-05	0.368	0	0	-6.76235	17	18	17	3UTR		0	0
hsa-miR-760	NM_182612	GATD1	CGGCTCTGGGTCTGTGGGGA#CCCCACAGACCTGTCTCCGCGTGAGCTGC#(((((((((((((((((((.#))))))))))))).........)))))).	4095	4124	1	-31.6	1	0.00447286	0.309	0	0	-3.93757	19	29	13	3UTR		0	0
hsa-miR-760	NM_182612	GATD1	CGGCTCTGGGTCTGTGGGGA#CCCCACGTGCCTGGAGAGCTGT#(((((((((((.(((((((.#))))))).))))..))))))).	925	947	1	-28.9	1	0.000159615	0.412	1.949531615384615	1.2825323692000001	-7.28438	18	22	7	3UTR		0	0
hsa-miR-760	NM_182612	GATD1	CGGCTCTGGGTCTGTGGGGA#TCCTCACAGTTCCCCAGTTTGAGCCA#.(((((((((.(((((((((#)))))))))...))))....))))).	1522	1548	1	-28.2	1	0.0089701	0.412	4.033411133333334	3.38443	-6.6181	18	26	9	3UTR		0	0
hsa-miR-760	NM_182614	TMEM255B	CGGCTCTGGGTCTGTGGGGA#CCCTCCAGACCCAGGCTGG#((((.(((((((((.((((.#)))).))))))))))))).	1206	1225	1	-31.8	0	1.993756e-09	0.353	0.0717209	-0.18935	-8.79206	17	19	13	3UTR		0	0
hsa-miR-760	NM_182688	UBE2G2	CGGCTCTGGGTCTGTGGGGA#CCCCTGGGCCCAGGCTGG#((((.(((((((((.((((.#))))))))))))))))).	1984	2002	1	-29.5	0	6.929765e-09	0.368	0.049384	-0.174912	-8.79206	17	18	17	3UTR		0	0
hsa-miR-760	NM_182688	UBE2G2	CGGCTCTGGGTCTGTGGGGA#TCCCTGTGGGCCCCATGAGGAGTCC#.(((((((((((((((((((#))))))))))))).....)))))).	1142	1167	1	-24.5	1	5.157606e-06	0.5	1.82012	1.85745	-3.79332	19	25	13	3UTR		0	0
hsa-miR-760	NM_182744	NBL1	CGGCTCTGGGTCTGTGGGGA#CCCCCAGAAAGCTGCCAGAGCCGG#(((((((((.((((.((((.#))))))))......))))))))).	1558	1582	1	-29.6	1	3.169013e-06	0.324	0	0	-5.91553	17	24	9	3UTR		0	0
hsa-miR-760	NM_182798	EGFLAM	CGGCTCTGGGTCTGTGGGGA#CCCTGCCTGATGCTATATGCAGAGGCCCAGGGACCA#.((((((((((((((((((.#))))))................)))))))))).)).	2731	2767	1	-26.9	1	0.00142349	0.471	0	0	-3.79332	18	36	10	3UTR		0	0
hsa-miR-760	NM_182828	GDF7	CGGCTCTGGGTCTGTGGGGA#TCTCCCAATCCCAGTCCCAGAGCCT#.(((((((((.(((((((((#)).))))....))).))))))))).	5741	5766	1	-30.1	1	0.00317419	0.412	0	0	-6.6181	18	25	9	3UTR		0	0
hsa-miR-760	NM_182848	CLDN10	CGGCTCTGGGTCTGTGGGGA#CACAGGCTTCTTCCTAGAGCCA#.(((((((((((((((....#))))))......))))))))).	2058	2080	1	-23.5	1	0.002006	0.529	0.30133854285714295	0.4637117849999999	-3.79332	15	22	9	3UTR		0	0
hsa-miR-760	NM_182894	VSX2	CGGCTCTGGGTCTGTGGGGA#TTCCTGCAGACCTGGCTGGGCCT#.(((((((((((((((((((#)))))))))))))))...)))).	1707	1730	1	-28.3	1	3.626332e-05	0.412	0.0532126	-0.259137	-3.79332	19	23	15	3UTR		0	0
hsa-miR-760	NM_182898	CREB5	CGGCTCTGGGTCTGTGGGGA#CCCCACCCCTCCTCCAAGGCTCTGAGCGGC#(.((((.((((((((((((.#))))))..........)))))).)))).).	6694	6724	1	-24.8	0	0.00281874	0.544	0	0	-6.64494	17	30	6	3UTR		0	0
hsa-miR-760	NM_182899	CREB5	CGGCTCTGGGTCTGTGGGGA#CCCCACCCCTCCTCCAAGGCTCTGAGCGGC#(.((((.((((((((((((.#))))))..........)))))).)))).).	6343	6373	1	-24.8	0	0.00281874	0.544	0.7835444454545456	1.4646545424999997	-6.64494	17	30	6	3UTR		0	0
hsa-miR-760	NM_182910	SYNE2	CGGCTCTGGGTCTGTGGGGA#TCCCTGGAGCCCAGGGCA#..((((((((.((.((((((#)))))).)))))))))).	1801	1819	1	-27.8	1	9.574554e-08	0.353	0.6411065912499999	-0.228947	-8.63862	16	18	10	3UTR		0	1
hsa-miR-760	NM_182911	TSGA10	CGGCTCTGGGTCTGTGGGGA#TCCATAGGCTTTGATGTAATGTTCATATTAGAGCCT#.(((((((((((((((((..#))))))))))..................))))))).	3679	3715	1	-22.9	1	0.00202126	0.676	1.1528551999999999	0.2865488124999998	-3.79332	17	36	10	3UTR		0	0
hsa-miR-760	NM_182918	ERG	CGGCTCTGGGTCTGTGGGGA#CCCCAAAGTGACCCATTGCCT#.(((..((((((..(((((.#)))))....))))))..))).	4763	4784	1	-26.9	0	0.0415975	0.588	0	0	-11.9593	14	21	6	3UTR		0	0
hsa-miR-760	NM_182920	ADAMTS9	CGGCTCTGGGTCTGTGGGGA#TCTCTTCAGGCCATGAGCCT#.(((((..((((((.(((((#))))).))))))..))))).	7206	7226	1	-27.4	0	0.000187251	0.426	0	0	-8.3861	16	20	6	3UTR		0	0
hsa-miR-760	NM_182925	FLT4	CGGCTCTGGGTCTGTGGGGA#CTTCACAGACTGTTAGAGCTGC#(((((((((((((((((((.#)))))))))))..)))))))).	4839	4861	1	-27.4	1	0.00110827	0.588	0	0	-3.93757	19	22	11	3UTR		0	1
hsa-miR-760	NM_182958	KAT8	CGGCTCTGGGTCTGTGGGGA#CCCTGCTGTCGGACCTGAGCCT#.(((((.((((((((((((.#))))))....))))))))))).	1699	1721	1	-26.1	0	0.002514	0.412	1.2664784374999998	1.5319802000000005	-5.33701	17	22	11	3UTR		0	0
hsa-miR-760	NM_182962	BIRC3	CGGCTCTGGGTCTGTGGGGA#CACAGGTTGGGGACCCAGCAAGGCCT#.((((((((((((.(((...#.))).))))))))...)))).	3488	3514	1	-21.1	1	6.7992e-05	0.515	-0.136339	-0.172587	-4.65016	15	21	8	3UTR		0	0
hsa-miR-760	NM_182966	NEDD9	CGGCTCTGGGTCTGTGGGGA#TTCTACTTAACCCAGAGCTGG#(((((((((((..((((((.#))))))...))))))))))).	2812	2833	1	-26.2	1	0.000104984	0.515	0	0	-8.57351	17	21	11	3UTR		0	0
hsa-miR-760	NM_182976	ZNF326	CGGCTCTGGGTCTGTGGGGA#TCTCTGACTCAGAGCTGC#((((((((((((...(((((#))))))))))))))))).	6946	6964	1	-24	1	0.000388594	0.544	0	0	-6.81899	17	18	17	3UTR		0	0
hsa-miR-760	NM_183001	SHC1	CGGCTCTGGGTCTGTGGGGA#TCCCTGGGGATATGCAACCCTTAGAGATTGCCCCAGAGCCC#.((((((((((((.(((((.#.))))).)))....))))))))).	2576	2617	1	-28.5	1	0.026759	0.338	0	0	-4.65016	17	24	9	3UTR		0	0
hsa-miR-760	NM_183045	RNF6	CGGCTCTGGGTCTGTGGGGA#CTTCGCTGGAACCTGGAGCCT#.((((((((((((((((((.#)))))).))).))))))))).	974	995	1	-25.3	1	0.000568769	0.603	0	0	-3.79332	18	21	9	3UTR		0	0
hsa-miR-760	NM_183059	RD3	CGGCTCTGGGTCTGTGGGGA#TCCCTGCCCAGAAGCGGAGCCT#.(((((((..((((.(((((#)))))...))))..))))))).	1008	1030	1	-25	1	2.097787e-07	0.324	0	0	-6.82767	16	22	7	3UTR		0	0
hsa-miR-760	NM_183228	IKZF3	CGGCTCTGGGTCTGTGGGGA#TCCACCATACACCCAGGAGGCCA#.((((((((((.((((((((#))).))))).))))))..)))).	5279	5302	1	-26.5	1	0.00127921	0.441	0	0	-7.14013	18	23	6	3UTR		1	0
hsa-miR-760	NM_183229	IKZF3	CGGCTCTGGGTCTGTGGGGA#TCCACCATACACCCAGGAGGCCA#.((((((((((.((((((((#))).))))).))))))..)))).	5330	5353	1	-26.5	1	0.00127921	0.441	0	0	-7.14013	18	23	6	3UTR		1	0
hsa-miR-760	NM_183231	IKZF3	CGGCTCTGGGTCTGTGGGGA#TCCACCATACACCCAGGAGGCCA#.((((((((((.((((((((#))).))))).))))))..)))).	5162	5185	1	-26.5	1	0.00127921	0.441	-0.288101	-0.100686	-7.14013	18	23	6	3UTR		1	0
hsa-miR-760	NM_183234	RAB27A	CGGCTCTGGGTCTGTGGGGA#TAGGCCCAGAGTCT#.(((((((((((((......#))))))))))))).	1250	1264	1	-23.8	1	3.051475e-05	0.603	0.7494501484615383	0.83044	-4.76182	13	14	13	3UTR		1	1
hsa-miR-760	NM_183236	RAB27A	CGGCTCTGGGTCTGTGGGGA#TAGGCCCAGAGTCT#.(((((((((((((......#))))))))))))).	1223	1237	1	-23.8	1	3.051475e-05	0.603	2.1548351253846154	0.646121	-4.76182	13	14	13	3UTR		1	1
hsa-miR-760	NM_183397	PXMP4	CGGCTCTGGGTCTGTGGGGA#AGTGGACAGTGCAGATCTAGAGCTA#.((((((((((((((.....#.)))))))))))))).	1573	1598	1	-23.7	1	0.0104226	0.5	2.524770559285714	1.23845	-4.02637	14	16	14	3UTR		1	0
hsa-miR-760	NM_183397	PXMP4	CGGCTCTGGGTCTGTGGGGA#TCTGGCAGGCCTGAAGGGCTGG#(((((((((((((((.(((.#))).))))))))..))))))).	4431	4453	1	-26.7	1	7.238777e-07	0.426	0	0	-4.17062	18	22	8	3UTR		1	0
hsa-miR-760	NM_183419	RNF19A	CGGCTCTGGGTCTGTGGGGA#CCCCATTGATTCTTGGTGCCT#.(((.(((((((.((((((.#)))))).)))))..)).))).	3480	3501	1	-22.1	0	0.0261039	0.529	-0.0814019	1.9269972549999999	-9.20149	16	21	6	3UTR		0	0
hsa-miR-760	NM_184231	NCKIPSD	CGGCTCTGGGTCTGTGGGGA#CCCCAGAGGCCTTGGCCA#.((((..((((((.(((((.#))))).)))))).)))).	2749	2767	1	-28.5	0	3.740408e-06	0.397	0	0	-8.09481	15	18	6	3UTR		0	0
hsa-miR-760	NM_194071	CREB3L2	CGGCTCTGGGTCTGTGGGGA#CCTCACTCAGGCCCCGGGCTC#.(((((.((((((((((((.#))))))..)))))).))))).	2938	2959	1	-26.3	0	3.104421e-06	0.441	0	0	-5.33701	17	21	6	3UTR		0	0
hsa-miR-760	NM_194247	HNRNPA3	CGGCTCTGGGTCTGTGGGGA#TTCCTACAGACCTGAATTCAAATTTGGATAGTCTGAGTTC#.(((((((((((((((((((#))))))))))))))....................))))).	2418	2458	1	-22.1	1	8.41155e-05	0.662	0.7392118897435895	0.3511968199999999	-3.79332	19	40	14	3UTR		0	0
hsa-miR-760	NM_194247	HNRNPA3	CGGCTCTGGGTCTGTGGGGA#ACAGACTCAGTAAGCTGC#(((((((((((((((.....#))))))))))..))))).	4208	4226	1	-21	1	0.0417314	0.544	1.0339884170588236	1.4799164022500002	-4.17062	15	18	10	3UTR		0	0
hsa-miR-760	NM_194255	SLC19A1	CGGCTCTGGGTCTGTGGGGA#CCCCAGGGACCTGAGCCT#.(((((.((((((.(((((.#))))).))))))))))).	4621	4639	1	-32	0	3.286564e-05	0.309	0	0	-6.19385	16	18	11	3UTR		0	0
hsa-miR-760	NM_194271	RNF34	CGGCTCTGGGTCTGTGGGGA#TCTCTAGTCGACTGCCAGGGCCT#.(((((((((((..((((((#))))))...)))..)))))))).	1831	1854	1	-22.9	1	0.00129349	0.515	0.0899818	-1.11917	-5.9393	17	23	8	3UTR		0	0
hsa-miR-760	NM_194279	ISCA2	CGGCTCTGGGTCTGTGGGGA#TTCCCGCAGTCCAGGAGTG#..(((((.((.(((((((((#))))))))).)).))))).	583	602	1	-25	0	0.00505687	0.618	0	0	-10.0954	16	19	9	3UTR		0	0
hsa-miR-760	NM_194286	SRRM4	CGGCTCTGGGTCTGTGGGGA#CTCCATGGAGACAAAGGCTTCCCAGAGCCA#.((((((((((((((((((.#)))))))))...........))))))))).	4108	4138	1	-29.6	1	3.52608e-05	0.471	0.8738817910344826	0.471243	-3.79332	18	30	9	3UTR		0	0
hsa-miR-760	NM_194315	UBE2J2	CGGCTCTGGGTCTGTGGGGA#CTCCGCAGGCCGGGCCT#.(((((..(((((((((((.#)))))))))))))))).	1709	1726	1	-28.2	0	0.000127429	0.162	0.4728800909090909	0.546973	-7.65065	16	17	16	3UTR		0	0
hsa-miR-760	NM_194317	LYPD6	CGGCTCTGGGTCTGTGGGGA#TCCCCAGCCTCAAGGAGCCA#.((((((((((...((((((#))))))))))...)))))).	3228	3248	1	-24.1	1	0.00273287	0.5	0	0	-9.2861	16	20	10	3UTR		0	0
hsa-miR-760	NM_194359	RNF41	CGGCTCTGGGTCTGTGGGGA#TTCCATAGACCCCTCTCTAGCCC#.((((..((((((((((((.#))))))))))))......)))).	1999	2022	1	-23.8	0	0.0839928	0.574	0.568019	0.8279359299999999	-7.23797	16	23	12	3UTR		0	0
hsa-miR-760	NM_194431	RNASE4	CGGCTCTGGGTCTGTGGGGA#CCACTTATCCAGGGCTT#.((((((((((..((((...#))))..)))))))))).	1021	1038	1	-23.5	1	0.00811982	0.588	3.3332943459999997	2.95646	-8.42926	14	17	10	3UTR		0	0
hsa-miR-760	NM_197961	DPP8	CGGCTCTGGGTCTGTGGGGA#CCCACGACCACACAGCCA#.((((.((((((.(((((..#))))))))).)).)))).	6437	6455	1	-24.6	0	0.0646719	0.485	0	0	-6.98341	15	18	9	3UTR		0	0
hsa-miR-760	NM_197975	BTNL3	CGGCTCTGGGTCTGTGGGGA#CCACACCACAGACCCAGACACAGCCA#.((((((((((((((((((.#))...)))))))))))))....))).	1611	1637	1	-30.8	1	0.209986	0.368	-0.294023	-0.133752	-3.79332	18	26	13	3UTR		0	0
hsa-miR-760	NM_198045	ZDHHC16	CGGCTCTGGGTCTGTGGGGA#CCCCAGACTAGGGGTCA#.((((((.((((((.(((..#))))))))).)))))).	1307	1324	1	-23.5	1	3.629806e-06	0.426	3.7177328333333333	1.3273385875000003	-6.84241	15	17	9	3UTR		0	0
hsa-miR-760	NM_198047	HIBCH	CGGCTCTGGGTCTGTGGGGA#TTCCAGACTCAGAACCT#.((.((((((((((.(((..#))))))))))))).)).	2187	2204	1	-20.2	0	0.0100464	0.691	0	0	-7.5608	15	17	13	3UTR		0	0
hsa-miR-760	NM_198053	CD247	CGGCTCTGGGTCTGTGGGGA#TCCCCAGAGAAAGCGCAGATGCTA#.(((((((.((((.((((((#)))))).))...)).)))).))).	897	921	1	-24.3	1	0.000577159	0.529	0.11201300000000003	-0.0739101	-5.70655	17	24	6	3UTR		0	0
hsa-miR-760	NM_198057	TSC22D3	CGGCTCTGGGTCTGTGGGGA#CCCTGGGGGCTCCCAGGGCCT#.((((((((((((.(((((.#))))).)))..))))))))).	1224	1245	1	-28.9	1	7.525445e-08	0.368	-0.514279	-0.180072	-4.65016	17	21	9	3UTR		1	0
hsa-miR-760	NM_198066	GNPNAT1	CGGCTCTGGGTCTGTGGGGA#TCCCACTCCATCACCCAGGCTGG#((((.((((((..((((((.#))))))......)))))))))).	3186	3209	1	-24.5	0	0.000121907	0.485	1.9129826666666663	3.2353328887500004	-12.6925	16	23	10	3UTR		0	0
hsa-miR-760	NM_198083	DHRS4L2	CGGCTCTGGGTCTGTGGGGA#TCTGAGGACCGGGAGACAGCCCACAGGCCAGAGTTGG#(((((((.((((((((((..#.))))))))))))))))).	850	887	1	-30.3	1	1.553295e-06	0.382	0.46063030000000005	-0.0497226	-6.25121	17	19	17	3UTR		0	0
hsa-miR-760	NM_198087	ZNF200	CGGCTCTGGGTCTGTGGGGA#CCCCAAGACCCAGAGAGGA#(..((((((((((.(((((.#)))))))))))))))..).	2160	2179	1	-29.5	0	0.00156482	0.471	0.535897	0.890141	-7.51563	16	19	15	3UTR		0	0
hsa-miR-760	NM_198098	AQP1	CGGCTCTGGGTCTGTGGGGA#CTCTACAGGCCTGCAGCCC#.((((.(((((((((((((.#))))))))))))).)))).	1483	1502	1	-27.2	0	1.925105e-05	0.397	0.0758565	0.38208979249999997	-5.69428	17	19	13	3UTR		0	0
hsa-miR-760	NM_198098	AQP1	CGGCTCTGGGTCTGTGGGGA#TTCCACCAGGGCCAGAGCA#..(((((((.(((((((((.#)))))).))).))))))).	2247	2266	1	-25.9	1	0.000514199	0.5	0.706388	0.0775115	-6.19951	16	19	7	3UTR		0	0
hsa-miR-760	NM_198141	GANC	CGGCTCTGGGTCTGTGGGGA#CTCCACAGACCTCAGTGGCTC#.((((((((((((((((((.#))))))))))).))).)))).	5053	5074	1	-29.4	1	0.00153556	0.412	0	0	-3.79332	18	21	11	3UTR		0	0
hsa-miR-760	NM_198175	NME1	CGGCTCTGGGTCTGTGGGGA#TTCCCATGGGCAGAGGACCAGGCTGT#((((.(((((((((((((((#)))))))))))......)))))))).	830	856	1	-24.2	0	8.215728e-05	0.515	0.5335687380952381	0.21697583750000005	-8.05661	19	26	11	3UTR		0	0
hsa-miR-760	NM_198183	UBE2L6	CGGCTCTGGGTCTGTGGGGA#CCTCATGGACTGAGGCCAGAGCCC#.((((((((((((((((((.#)))))))))).....)))))))).	574	598	1	-29.6	1	1.620751e-05	0.412	4.6834	3.1009791274999996	-3.79332	18	24	10	3UTR		1	1
hsa-miR-760	NM_198183	UBE2L6	CGGCTCTGGGTCTGTGGGGA#CCTGGCCACAGGTGCACCCTTCCCACACCCTTTACATTCCCCAGAGCCA#.(((((((((..((((((((#.))))))))............))))))))).	723	772	1	-28.2	1	0.0839058	0.471	2.8845926666666664	4.12919	-9.9649	17	31	9	3UTR		1	1
hsa-miR-760	NM_198184	OSTN	CGGCTCTGGGTCTGTGGGGA#TCCTGGAGGACTCAGGAGTTGA#(((((((((((((.(.((((#)))).).)))))))).))))).	2211	2233	1	-22.7	1	0.00427783	0.618	-0.36707	-0.066734	-5.02746	18	22	8	3UTR		0	0
hsa-miR-760	NM_198185	OVCH2	CGGCTCTGGGTCTGTGGGGA#CCCTCAGACAGAGCCA#.((((((..(((((.(((..#))).))))))))))).	1887	1903	1	-24.2	1	0.00101434	0.426	0	0	-7.8988	14	16	11	3UTR		0	0
hsa-miR-760	NM_198207	CERS1	CGGCTCTGGGTCTGTGGGGA#CCCCAGGCCTGGGGCA#..((((((((((((.(((..#))))))))))))))).	1705	1721	1	-27.1	1	3.606338e-10	0.324	0.054602025000000005	-0.185116	-5.69245	15	16	15	3UTR		0	0
hsa-miR-760	NM_198236	ARHGEF11	CGGCTCTGGGTCTGTGGGGA#TCCCCATCCCACCTGGCTCCAGAGCCT#.(((((((((((.((((((.#.))))))..))).)))))))).	6779	6806	1	-30.2	1	4.604806e-05	0.368	0	0	-5.08246	17	22	8	3UTR		0	0
hsa-miR-760	NM_198244	EIF4G1	CGGCTCTGGGTCTGTGGGGA#CCGGGGACCTGGAGCCC#.((((((((((((.(((...#))).)))))))))))).	4734	4751	1	-28.8	1	1.06684e-05	0.294	0.624798	0.9932134841250001	-4.65016	15	17	12	3UTR		0	0
hsa-miR-760	NM_198269	HIPK1	CGGCTCTGGGTCTGTGGGGA#CCCCGTGGACCCTAAGTTGT#(((((..((((((((((((.#))))))))))))..))))).	4398	4418	1	-26.4	0	0.00236893	0.5	0.6321739166666668	0.7693510124999997	-7.38222	17	20	12	3UTR		0	0
hsa-miR-760	NM_198274	SMYD1	CGGCTCTGGGTCTGTGGGGA#CCCTATGTTTCCCAGAGCCA#.(((((((((...((((((.#))))))....))))))))).	1645	1665	1	-28.8	1	0.000193947	0.603	0	0	-11.254	15	20	9	3UTR		0	0
hsa-miR-760	NM_198274	SMYD1	CGGCTCTGGGTCTGTGGGGA#CCATTGACCTCAGAGCTGT#((((((((((((.((((...#)))).)))).)))))))).	2874	2893	1	-26.5	1	0.0178422	0.544	0	0	-5.22671	16	19	8	3UTR		0	0
hsa-miR-760	NM_198275	MPZL3	CGGCTCTGGGTCTGTGGGGA#CCTCACGGTACTTTGGGACTGC#((((((.((((((((((((.#)))))))).)))).))).))).	2629	2651	1	-21.1	0	0.00182159	0.544	0.17542240769230769	0.12414151000000002	-5.48126	18	22	8	3UTR		0	0
hsa-miR-760	NM_198275	MPZL3	CGGCTCTGGGTCTGTGGGGA#TCCTCGCAGGTGTGTTGTGAAGATTAATGCAGGGTA#..((((((.(((((((((((#))))))))).................)).)))))).	2905	2941	1	-20.5	1	0.00413332	0.588	0.47488984285714286	0.184303	-6.01339	17	36	9	3UTR		0	0
hsa-miR-760	NM_198318	PRMT1	CGGCTCTGGGTCTGTGGGGA#TCCCGCAGAAGGGGGTTTTAGGGGCCTGGGCTGG#((((.((((((((((((((.#))))))))...............)))))))))).	1153	1187	1	-23.9	0	0.000239678	0.324	4.2590785724137925	3.4959045449999993	-8.05661	18	34	10	3UTR		0	0
hsa-miR-760	NM_198321	GALNT10	CGGCTCTGGGTCTGTGGGGA#CCCCACAGGGAGCAGAGACTGC#((((((((..(((((((((.#)))))))))...))))).))).	2159	2181	1	-27.2	1	6.495456e-07	0.456	0	0	-6.23647	17	22	9	3UTR		1	1
hsa-miR-760	NM_198329	UBA5	CGGCTCTGGGTCTGTGGGGA#CCACCACGCCCAGCCA#.(((..(((((..((((((.#)).)))))))))))).	3703	3719	1	-20.2	0	0.0248105	0.515	0	0	-14.4493	14	16	12	3UTR		0	0
hsa-miR-760	NM_198392	TCF21	CGGCTCTGGGTCTGTGGGGA#CTCCAGAGATCCTGAGTCC#.(((((.((((((.(((((.#))))).)))))).))))).	2919	2938	1	-26.6	0	0.000287082	0.412	5.1961933333333326	4.77373	-6.19385	16	19	6	3UTR		0	0
hsa-miR-760	NM_198395	G3BP1	CGGCTCTGGGTCTGTGGGGA#TCTCCACAGTTTCTACTTGAACCTAGTAGCTT#.(((((((((((((((((((#)))))))))...........)))))).)))).	5922	5954	1	-24.7	1	0.0400493	0.647	0	0	-3.79332	19	32	9	3UTR		0	0
hsa-miR-760	NM_198399	ARPP21	CGGCTCTGGGTCTGTGGGGA#TGCCCACTCTGGACCTAAGTCT#.((((.((((((((((((.(#).)))))...))))))))))).	1729	1751	1	-21.7	0	0.000259438	0.559	0	0	-5.69428	17	22	11	3UTR		0	0
hsa-miR-760	NM_198402	HACD2	CGGCTCTGGGTCTGTGGGGA#TCCTTGCAGATGAAAAAAGTCTCCAGAGCA#..((((((((((((((((((#)))))))))))...........))))))).	3602	3632	1	-25.2	1	0.000866483	0.559	0	0	-4.957	18	30	11	3UTR		0	0
hsa-miR-760	NM_198440	DERL3	CGGCTCTGGGTCTGTGGGGA#TCCCCCCAGGCCCCGGCCC#.((((..(((((((.(((((#))))).))))))).)))).	3104	3123	1	-28.8	0	0.000672357	0.471	3.326158857142857	3.1099583125000003	-7.97342	16	19	7	3UTR		0	0
hsa-miR-760	NM_198446	C1orf122	CGGCTCTGGGTCTGTGGGGA#TCCCCGAGCAGAATACCCTGACTTCTCTCCCTCCCCAGGGCCGG#((((((((((((((((((((#)))))..))))).....................)))))))))).	951	995	1	-32.1	1	1.993587e-05	0.412	0	0	-3.93757	20	44	10	3UTR		0	0
hsa-miR-760	NM_198447	GOLT1A	CGGCTCTGGGTCTGTGGGGA#TCCCCAAGTCGACTCAAGAGGCT#.(.(((((((((..((((((#))))))....)))))).))).).	640	663	1	-23.5	0	0.000864816	0.441	0.7672	1.00179	-7.49683	16	23	6	3UTR		0	0
hsa-miR-760	NM_198468	MMS22L	CGGCTCTGGGTCTGTGGGGA#TTCCCAGACTTGGAGTCC#.(((((((((((((.((((.#))))))))))))))))).	6155	6173	1	-23.8	1	0.00424367	0.574	0.5775013876153846	0.442411	-4.52877	17	18	17	3UTR		0	0
hsa-miR-760	NM_198477	CXCL17	CGGCTCTGGGTCTGTGGGGA#TCCCCACCAAGACCCTCACTCTGTCTCCATTGGCCT#.((((..(((((((((((((#)))))))..))))))................)))).	918	954	1	-26	0	0.0142801	0.544	-0.0619242	-0.251898	-7.23797	17	36	7	3UTR		0	0
hsa-miR-760	NM_198484	ZNF621	CGGCTCTGGGTCTGTGGGGA#TCCCCTGCTTTCCTAGGCCA#.(((.(((((...(((((((#))))).))...)))))))).	3597	3617	1	-23.2	0	0.0129613	0.588	0	0	-15.3731	15	20	8	3UTR		0	1
hsa-miR-760	NM_198490	RAB43	CGGCTCTGGGTCTGTGGGGA#CCCACAGACTTGGTGCCT#.(((.(((((((((((((..#))))))))))))).))).	1407	1425	1	-29.5	0	0.00142391	0.353	0	0	-7.91236	16	18	13	3UTR		1	1
hsa-miR-760	NM_198493	ANKRD45	CGGCTCTGGGTCTGTGGGGA#TCTTGACAGGGTCTGCCTCTCCTGCCCAGGCTGG#((((.((((((..(.((((.#.)))).)..)))))))))).	2241	2275	1	-23.1	0	3.267908e-05	0.485	0	0	-13.428	15	20	10	3UTR		0	0
hsa-miR-760	NM_198511	LANCL3	CGGCTCTGGGTCTGTGGGGA#CCCTGCAGAGATCCCCTGAGCCA#.(((((.((((((((((((.#)))))))))....))).))))).	1578	1601	1	-29.3	0	0.000338009	0.441	1.83426	1.8523167861250005	-5.33701	17	23	9	3UTR		0	0
hsa-miR-760	NM_198526	ZNF710	CGGCTCTGGGTCTGTGGGGA#CCCCTGGAACCAGAGATGACAGGCCCAGGGCA#..(((((((((((((((((.#))))..............))))))))))))).	3739	3771	1	-30.7	1	0.000764617	0.426	0	0	-4.957	17	32	13	3UTR		0	0
hsa-miR-760	NM_198545	DRAXIN	CGGCTCTGGGTCTGTGGGGA#TCCAGGAACATTCACAGGCCTGGGGCCC#.(((((((((((((((((..#.))))))))))))))))).	4804	4832	1	-29.1	1	1.622376e-05	0.5	0	0	-3.79332	17	19	17	3UTR		0	0
hsa-miR-760	NM_198545	DRAXIN	CGGCTCTGGGTCTGTGGGGA#CCCCGCGGGACTGGGGACTGAGCCCAGGAGGTTTGCACAAGCCGG#(((((((((((((((((((.#)))))))).............))))))............))))).	1207	1252	1	-28.8	1	0.000577385	0.426	0	0	-3.93757	19	45	8	3UTR		0	0
hsa-miR-760	NM_198549	MIGA1	CGGCTCTGGGTCTGTGGGGA#TTCCCACAGAAAACTCAGCCCAGTGGG#(.((((((((((((((((((#))))))))))...)))))...))).).	3459	3486	1	-23.4	1	0.000387026	0.632	0.0646629	-0.0826169	-5.10125	19	27	10	3UTR		0	0
hsa-miR-760	NM_198560	LHFPL4	CGGCTCTGGGTCTGTGGGGA#TCCCTGCAGATCCCCAGGGAGAGCGGAGCTGT#((((((((((((((((((((#)))))))))))))...........))))))).	1347	1379	1	-30.1	1	2.340796e-08	0.338	0	0	-3.93757	20	32	13	3UTR		1	0
hsa-miR-760	NM_198570	VWC2	CGGCTCTGGGTCTGTGGGGA#TCCCCAGGGGGCTCAGCTGCCA#.(((.((((((((.((((((#))))))..))))))))..))).	9122	9144	1	-27.8	0	1.703639e-06	0.382	0	0	-8.7692	17	22	8	3UTR		0	0
hsa-miR-760	NM_198571	NAT16	CGGCTCTGGGTCTGTGGGGA#TCCCCGCACAGGCTTCAGAGTCC#.(((((((((((((((((((#)))))..))))))).))))))).	1666	1689	1	-28.4	1	0.00218213	0.426	3.384832909090909	2.4005107837499997	-3.79332	19	23	7	3UTR		0	0
hsa-miR-760	NM_198581	ZC3H6	CGGCTCTGGGTCTGTGGGGA#AGGGTTTGGCATAGATCCAGGGCTC#.(((((((((((((((....#.))))))))))))))).	10955	10980	1	-25.9	1	0.00667241	0.515	0	0	-3.79332	15	17	15	3UTR		0	0
hsa-miR-760	NM_198584	CA13	CGGCTCTGGGTCTGTGGGGA#CCCAGCTGACCCAGAGCTC#.(((((((((((.((.(((.#))).)).))))))))))).	1621	1640	1	-30	1	0.000555052	0.544	3.6781859999999997	4.016997112499999	-5.3155	16	19	11	3UTR		0	0
hsa-miR-760	NM_198591	BSG	CGGCTCTGGGTCTGTGGGGA#TCTCCACTGGCCGGAGTCA#.((((((.((((.(((((((#))))))).)))))))))).	1176	1195	1	-25.6	1	5.32229e-06	0.353	-0.249976	-0.206232	-7.39609	17	19	10	3UTR		0	0
hsa-miR-760	NM_198593	C1QTNF1	CGGCTCTGGGTCTGTGGGGA#TCCCCCAGGCCTGCAGATGTTTCTATGAGGGGCAGAGCTC#.(((((((((((((.(((((#))))))))))).....................))))))).	1860	1900	1	-27.3	1	1.190568e-05	0.412	0.011127799999999998	-0.584328	-4.52877	18	40	11	3UTR		0	0
hsa-miR-760	NM_198594	C1QTNF1	CGGCTCTGGGTCTGTGGGGA#TCCCCCAGGCCTGCAGATGTTTCTATGAGGGGCAGAGCTC#.(((((((((((((.(((((#))))))))))).....................))))))).	1782	1822	1	-27.3	1	1.190568e-05	0.412	0	0	-4.52877	18	40	11	3UTR		0	0
hsa-miR-760	NM_198595	AFAP1	CGGCTCTGGGTCTGTGGGGA#CGCCACACACCTCAGGGCCGT#(((((((((((.(((((.(.#).))))).))).)))))))).	4279	4300	1	-29.5	1	0.000257352	0.294	0	0	-7.28438	17	21	8	3UTR		0	0
hsa-miR-760	NM_198597	SEC24C	CGGCTCTGGGTCTGTGGGGA#TTCTCCAGGCCCGGGGTTGT#((((((((((((((.(((((#))))))))))))))))))).	4165	4185	1	-28.2	1	0.000240821	0.353	0.4251416428571429	0.5898435744444445	-4.67302	19	20	19	3UTR		1	1
hsa-miR-760	NM_198679	RAPGEF1	CGGCTCTGGGTCTGTGGGGA#TTCCCCAGGCCCTCACTGGGAGCCC#.(((((((((((((.(((((#))))))))))))......)))))).	5634	5659	1	-28.6	1	1.041454e-06	0.338	0	0	-4.52877	18	25	12	3UTR		0	0
hsa-miR-760	NM_198682	GYPE	CGGCTCTGGGTCTGTGGGGA#TCCCTCTGCATTCCTCTCCTTGTACAGACTAGAGGGTCA#.((((((.((((((((((((#.)))))....)))))))..)))))).	1008	1047	1	-22.4	1	0.000135889	0.515	2.0748076250000005	1.6805681749999999	-6.10696	18	26	7	3UTR		0	0
hsa-miR-760	NM_198686	RAB15	CGGCTCTGGGTCTGTGGGGA#CCCACCAGACAACAGCCAGGGCTGG#((((((((((((((((((..#))))).)))).....))))))))).	1318	1343	1	-28.4	1	4.301511e-07	0.382	-0.0749798	-0.0789198	-3.93757	18	25	9	3UTR		0	0
hsa-miR-760	NM_198686	RAB15	CGGCTCTGGGTCTGTGGGGA#CCCCATATGGCCCAAGAGTA#..(((((((((((((((((.#))))))).)))))).)))).	2472	2492	1	-28.3	1	0.000211864	0.515	0	0	-4.957	17	20	7	3UTR		0	0
hsa-miR-760	NM_198688	KRTAP10-6	CGGCTCTGGGTCTGTGGGGA#CCCTGGATGTGATCCGGAGTCC#.((((((((((((.(((((.#))))).)...))))))))))).	1122	1144	1	-24.1	1	0.000289026	0.353	0.23400458000000005	0.620974	-4.65016	17	22	11	3UTR		0	0
hsa-miR-760	NM_198696	KRTAP10-3	CGGCTCTGGGTCTGTGGGGA#TCCTTGCAGCCCTGAGCCC#.(((((.(((.(((((((((#)))))))))))).))))).	801	820	1	-28.2	0	0.00166105	0.441	-0.888906	0.174723	-8.16179	17	19	12	3UTR		0	0
hsa-miR-760	NM_198793	CD47	CGGCTCTGGGTCTGTGGGGA#TTTCCAAGAATGATGCCTTTCAGGTCCTAGGGCCT#.(((((((((((((.((((.#.)))).)))).))))))))).	1320	1355	1	-27	1	6.260627e-06	0.544	0.030540007142857168	0.23102829124999996	-4.52877	17	21	9	3UTR		0	0
hsa-miR-760	NM_198834	ACACA	CGGCTCTGGGTCTGTGGGGA#CCCCAGGAGTCAGAGCCT#.((((((((.(((.(((((.#)))))))).)))))))).	9335	9353	1	-29.3	1	0.000150229	0.324	0	0	-5.89267	16	18	8	3UTR		0	0
hsa-miR-760	NM_198834	ACACA	CGGCTCTGGGTCTGTGGGGA#TCCCCCATCCCCAGAGCTC#.(((((((((..((.(((((#)))))))..))))))))).	9698	9717	1	-28.5	1	0.0251652	0.456	0	0	-10.7004	16	19	9	3UTR		0	0
hsa-miR-760	NM_198838	ACACA	CGGCTCTGGGTCTGTGGGGA#TCCCCCATCCCCAGAGCTC#.(((((((((..((.(((((#)))))))..))))))))).	9422	9441	1	-28.5	1	0.0251652	0.456	-0.672417	0.23196100750000004	-10.7004	16	19	9	3UTR		0	0
hsa-miR-760	NM_198841	FAM120AOS	CGGCTCTGGGTCTGTGGGGA#TCCGTGCTCAGCCCAGAGCTGC#(((((((((((..(((.(((#))).)))...))))))))))).	5521	5543	1	-26.8	1	5.65805e-05	0.456	0	0	-8.57351	17	22	11	3UTR		0	0
hsa-miR-760	NM_198844	ZPBP2	CGGCTCTGGGTCTGTGGGGA#TTTTCACATCCCAGAGCA#..((((((((..((((((((#)))))))).)))))))).	1152	1170	1	-23.5	1	0.00099749	0.618	-0.283931	-0.457224	-11.1286	16	18	8	3UTR		0	0
hsa-miR-760	NM_198859	PRICKLE2	CGGCTCTGGGTCTGTGGGGA#CCTCAGCAGATACCAGAGCTT#.((((((((((((((((((.#))))).))))).)))))))).	7454	7475	1	-27.7	1	0.000754862	0.529	0	0	-3.79332	18	21	8	3UTR		0	0
hsa-miR-760	NM_198882	SYNRG	CGGCTCTGGGTCTGTGGGGA#CCCCACGGGGTGACAGGGACCA#.(((((((..(((((((((.#)))))))))....))))).)).	3885	3907	1	-26.5	1	0.00123541	0.529	0	0	-6.09222	16	22	9	3UTR		0	0
hsa-miR-760	NM_198892	BMP2K	CGGCTCTGGGTCTGTGGGGA#TCTCCACAAAGCAGAGCCA#.(((((((....((((((((#))))))))...))))))).	4207	4226	1	-25.6	1	0.000551598	0.574	0	0	-12.2638	15	19	8	3UTR		1	0
hsa-miR-760	NM_198955	MGAT5B	CGGCTCTGGGTCTGTGGGGA#TCCCCCCCATGCCCAGAGCCC#.((((((((((.((.(((((#)))))..)).)))))))))).	3683	3704	1	-31.2	1	0.0496197	0.294	0.0036	0.17792229499999995	-7.87558	17	21	10	3UTR		0	0
hsa-miR-760	NM_198956	SP8	CGGCTCTGGGTCTGTGGGGA#CCCGAGACCCAGAGTTT#.((((((((((((.((((..#)))))))))))))))).	2339	2356	1	-27.8	1	0.000559487	0.485	0	0	-4.65016	16	17	16	3UTR		1	1
hsa-miR-760	NM_198973	MKNK1	CGGCTCTGGGTCTGTGGGGA#CCTTATAGGCCCTAGGCCT#.((((..((((((((((((.#))))))))))))..)))).	1422	1441	1	-28	0	3.591993e-06	0.441	0.840077	1.3551943249999998	-7.23797	16	19	12	3UTR		0	0
hsa-miR-760	NM_198976	NELFCD	CGGCTCTGGGTCTGTGGGGA#TTCTCACAAGAACCCAGTTAGCTGA#((((((((((((((((((((#)))))))).)).)))))..))))).	2151	2176	1	-24.9	1	0.00102958	0.647	5.082052929166666	4.644559107499999	-3.93757	20	25	8	3UTR		0	0
hsa-miR-760	NM_198992	SYT10	CGGCTCTGGGTCTGTGGGGA#TTCTAAAGGCCCAGGCCT#.(((.((((((((.(((((.#))))).))))))))))).	3017	3035	1	-23.9	0	6.316318e-05	0.632	0	0	-8.7692	16	18	11	3UTR		0	0
hsa-miR-760	NM_199050	C2CD2	CGGCTCTGGGTCTGTGGGGA#ACAGACCTCGGGGCTGG#(((((((((((((((.....#))))))).)))))))).	5351	5368	1	-25.2	1	0.000128088	0.382	0	0	-4.17062	15	17	8	3UTR		0	0
hsa-miR-760	NM_199053	TRAPPC11	CGGCTCTGGGTCTGTGGGGA#CCCCATGTGTCTCTTTCAGAGCTGG#((((((((((.((((((((.#))))))).).))....)))))))).	3842	3867	1	-23.9	1	0.000353951	0.574	0	0	-6.76235	18	25	8	3UTR		0	0
hsa-miR-760	NM_199076	CNNM2	CGGCTCTGGGTCTGTGGGGA#TCCCCAGAGAGCCCCAGCCT#.((((..((.(((.((((((#)))))).))).))..)))).	7982	8002	1	-27.8	0	0.000202105	0.471	0	0	-9.33732	15	20	6	3UTR		0	0
hsa-miR-760	NM_199126	ZNF585A	CGGCTCTGGGTCTGTGGGGA#CCTCACGGGCCCTCAGCA#..(((..((((((((((((.#))))))))))))..))).	3282	3300	1	-28	0	0.000152128	0.426	0	0	-8.40165	15	18	12	3UTR		0	0
hsa-miR-760	NM_199129	PEDS1	CGGCTCTGGGTCTGTGGGGA#CCCTCAGACTCAGACCA#.((.((((((((((.(((..#))).)))))))))))).	4236	4253	1	-26.1	0	4.746225e-05	0.5	0	0	-7.5608	15	17	12	3UTR		0	0
hsa-miR-760	NM_199131	VAX1	CGGCTCTGGGTCTGTGGGGA#TCCTGCATCTGGCCCAGGGCCT#.((((((((((((((((((.#)))))))...))))))))))).	3820	3842	1	-30.2	1	7.224796e-06	0.485	0	0	-3.79332	18	22	11	3UTR		0	0
hsa-miR-760	NM_199139	XAF1	CGGCTCTGGGTCTGTGGGGA#CCGCAGACACTGGGGCCT#.((((((((((((((((...#)))))))).)))))))).	2965	2983	1	-28.3	1	1.282998e-06	0.426	0	0	-3.79332	16	18	8	3UTR		0	0
hsa-miR-760	NM_199139	XAF1	CGGCTCTGGGTCTGTGGGGA#CCCTACAGCCTGGAGAACCT#.(((((((((.((((((((.#)))))))))))))))..)).	3278	3298	1	-26.3	1	0.000132488	0.441	0	0	-6.6181	17	20	15	3UTR		0	0
hsa-miR-760	NM_199141	CARM1	CGGCTCTGGGTCTGTGGGGA#TCTCCCTAGACTCAGAGGCGC#((.(((((((((((.(((((#))))).))))))))))).)).	2506	2527	1	-28.6	0	0.0281501	0.235	-0.142819	-0.0612816	-6.23056	18	21	11	3UTR		0	0
hsa-miR-760	NM_199168	CXCL12	CGGCTCTGGGTCTGTGGGGA#TCCCTCTCCTCCCAGGGCCT#.(((((((((.....(((((#))))).....))))))))).	1146	1166	1	-26.4	1	8.595667e-06	0.294	2.2805750666666667	1.9590130874999998	-12.8463	14	20	9	3UTR		0	0
hsa-miR-760	NM_199169	PMEPA1	CGGCTCTGGGTCTGTGGGGA#TCCCCCCTGACCCAGAACAGCCT#.(((((((((((.(.(((((#))))).).))))))))...))).	1743	1766	1	-28.9	1	0.0830768	0.559	3.9672378571428575	2.4084066862499998	-5.81791	17	23	8	3UTR	MIRT781782	0	0
[truncated: 6,404 more rows]

## Sheet: TargetScanHuman8.0
Target gene	Representative transcript	Gene name	3P-seq tags + 5	Conserved sites total	Conserved 8mer sites	Conserved 7mer-m8 sites	Conserved 7mer-A1 sites	Poorly conserved sites total	Poorly conserved 8mer sites	Poorly conserved 7mer-m8 sites	Poorly conserved 7mer-A1 sites	6mer sites	Representative miRNA	Predicted occupancy (low miRNA)	Predicted occupancy (high miRNA)	Predicted occupancy (transfected miRNA)	Cumulative weighted context++ score	Total context++ score	Aggregate PCT	Previous TargetScan publication(s)
[truncated: 568 more rows]

[truncated: 2 more sheets: microT, miRTarBase]
