# Supplementary material for: Insight into the potential significance of miR-760 and miR-1973 in breast cancer: a comprehensive analysis
Source: Sci Rep. 2026 Apr 1;16:10994. doi: 10.1038/s41598-026-44175-3 (PMC13043734; doi:10.1038/s41598-026-44175-3)
Supplement: Supplementary file 4 — Supplementary Material 4 [file 41598_2026_44175_MOESM4_ESM.xlsx]

## Sheet: miRWalk3.0
mirnaid	refseqid	genesymbol	duplex	start	end	bindingp	energy	seed	accessibility	au	phylopstem	phylopflank	me	number_of_pairings	binding_region_length	longest_consecutive_pairings	position	validated	TargetScan	miRDB
hsa-miR-1973	NM_012215	OGA	ACCGTGCAAAGGTAGCATA#ATGTTGTACTTTGTAGGGA#.((.(((((((.((((((.#))))))..))))))).)).	3762	3781	0.9538461538461539	-16.8	0	0.00618183	0.588	5.69884	5.814	-10.1722	15	19	7	3UTR		0	0
hsa-miR-1973	NM_001142434	OGA	ACCGTGCAAAGGTAGCATA#ATGTTGTACTTTGTAGGGA#.((.(((((((.((((((.#))))))..))))))).)).	3603	3622	0.9538461538461539	-16.8	0	0.00618183	0.588	5.164991285714286	5.82289	-10.1722	15	19	7	3UTR		0	0
hsa-miR-1973	NM_001353949	SCN1A	ACCGTGCAAAGGTAGCATA#ATGCTATCAATGCATGT#..((((((..((((((((.#))))))))..)))))).	7293	7310	0.9615384615384616	-18.4	1	0.000166418	0.662	7.90705	5.507937135000001	-7.2559	14	17	8	3UTR		0	0
hsa-miR-1973	NM_001353954	SCN1A	ACCGTGCAAAGGTAGCATA#ATGCTATCAATGCATGT#..((((((..((((((((.#))))))))..)))))).	7517	7534	0.9615384615384616	-18.4	1	0.000166418	0.662	6.3358412500000005	5.5162249912500005	-7.2559	14	17	8	3UTR		0	0
hsa-miR-1973	NM_001363826	KIAA0100	ACCGTGCAAAGGTAGCATA#GCTGCAGGGCATGGTG#(((((((....(((((...#)))))...))))))).	6808	6824	0.9615384615384616	-19.5	1	2.124072e-05	0.471	0	0	-11.3749	12	16	7	3UTR		0	0
hsa-miR-1973	NM_173163	NFATC3	ACCGTGCAAAGGTAGCATA#GTGCTGCTTTTGCAGGTG#(((.((((((((((((((.#))))))))))))))))).	3922	3940	0.9615384615384616	-24.7	0	3.286472e-05	0.5	0	0	-6.9696	17	18	17	3UTR		0	0
hsa-miR-1973	NM_198527	HDDC3	ACCGTGCAAAGGTAGCATA#TGCTATTTTGCATGGTG#((((((((((.((((((..#)))))))))))))))).	969	986	0.9615384615384616	-21	1	0.00190599	0.471	3.744853009999999	3.76065	-6.76235	16	17	16	3UTR		0	0
hsa-miR-1973	NM_017504	OR2M4	ACCGTGCAAAGGTAGCATA#GCTACCTTTCAGCATGT#..((((((((((((((...#)))))))))..))))).	4794	4811	0.9615384615384616	-19.8	1	0.00397953	0.544	0	0	-4.957	14	17	9	3UTR		0	0
hsa-miR-1973	NM_001271581	DNAJC10	ACCGTGCAAAGGTAGCATA#GTTATCTTTGTGAGGG#.((.((((((((((((...#)))))))))))).)).	17845	17861	0.9615384615384616	-18.2	0	0.0372454	0.618	0	0	-6.82535	14	16	12	3UTR		0	0
hsa-miR-1973	NM_022716	PRRX1	ACCGTGCAAAGGTAGCATA#ATGCTACCTTGCTGTACA#...(((((((((((((((.#))))))))))..))))).	2613	2631	0.9615384615384616	-20.1	0	0.0107658	0.662	1.5075186352941177	0.7775021950000001	-6.51454	15	18	10	3UTR		0	0
hsa-miR-1973	NM_024293	RETREG2	ACCGTGCAAAGGTAGCATA#TGCTGTCCTGGGCATGGTG#(((((((..((((((((..#))))).)))..))))))).	1864	1883	0.9615384615384616	-22.7	1	7.47548e-09	0.426	1.1726126555555556	0.9561971962499998	-7.3076	15	19	7	3UTR		0	0
hsa-miR-1973	NM_001165963	SCN1A	ACCGTGCAAAGGTAGCATA#ATGCTATCAATGCATGT#..((((((..((((((((.#))))))))..)))))).	7640	7657	0.9615384615384616	-18.4	1	0.000166418	0.662	5.609212374999999	5.860652662500001	-7.2559	14	17	8	3UTR		0	0
hsa-miR-1973	NM_005516	HLA-E	ACCGTGCAAAGGTAGCATA#GCTGCCTTGTGTGCGA#..((((((((((((((...#)))))))).)))))).	1111	1127	0.9615384615384616	-20.7	1	0.00686705	0.441	-0.0667061	-0.106986	-4.957	14	16	8	3UTR		0	0
hsa-miR-1973	NM_005708	GPC6	ACCGTGCAAAGGTAGCATA#GTGTTAGCACCCTGCATGGA#.(((((((..(((.((...#.))))).))))))).	4888	4908	0.9615384615384616	-16.4	1	0.000619512	0.618	0.5044470428571428	0.6233855850000001	-6.94906	12	15	7	3UTR		0	0
hsa-miR-1973	NM_006902	PRRX1	ACCGTGCAAAGGTAGCATA#ATGCTACCTTGCTGTACA#...(((((((((((((((.#))))))))))..))))).	2685	2703	0.9615384615384616	-20.1	0	0.0107658	0.662	1.5075186352941177	0.7775021950000001	-6.51454	15	18	10	3UTR		0	0
hsa-miR-1973	NM_006920	SCN1A	ACCGTGCAAAGGTAGCATA#ATGCTATCAATGCATGT#..((((((..((((((((.#))))))))..)))))).	7607	7624	0.9615384615384616	-18.4	1	0.000166418	0.662	5.8488	6.206426357499999	-7.2559	14	17	8	3UTR		0	0
hsa-miR-1973	NM_007013	WWP1	ACCGTGCAAAGGTAGCATA#ATGCTACTTTTAGCAAACTGGG#.(((((((((((((((((.#))))))))))).)))...))).	4458	4480	0.9615384615384616	-18.7	1	0.00260395	0.721	2.1771360476190478	1.7137723754999998	-3.79332	17	22	11	3UTR		0	0
hsa-miR-1973	NM_012248	SEPHS2	ACCGTGCAAAGGTAGCATA#GTTGAGGGATTTTTCTTTGCACGGG#.(((((((((((.......#.))))))))))).	1777	1802	0.9615384615384616	-18.5	1	6.1208e-05	0.559	-0.138079	1.8382742462500001	-6.90779	11	13	11	3UTR		0	0
hsa-miR-1973	NM_003111	SP3	ACCGTGCAAAGGTAGCATA#GCTACCTTATTGTACGT#..((((((((((((((...#))))))))..)))))).	3885	3902	0.9615384615384616	-20.3	1	0.0141717	0.676	0	0	-4.957	14	17	8	3UTR		0	0
hsa-miR-1973	NM_004555	NFATC3	ACCGTGCAAAGGTAGCATA#GTGCTGCTTTTGCAGGTG#(((.((((((((((((((.#))))))))))))))))).	3937	3955	0.9615384615384616	-24.7	0	3.286472e-05	0.5	0	0	-6.9696	17	18	17	3UTR		0	0
hsa-miR-1973	NM_052910	SLITRK1	ACCGTGCAAAGGTAGCATA#TGCTGCTTTTGTTGGTG#((((.((((((((((((..#)))))))))))))))).	4476	4493	0.9615384615384616	-20	0	0.000550581	0.574	3.486149166666666	2.2716459524999997	-8.05661	16	17	16	3UTR		0	0
hsa-miR-1973	NM_080864	RLN3	ACCGTGCAAAGGTAGCATA#GCTAAAATCAAGCCTCTGTCTCAGTCCAGCCTTTGCACGC#..(((((((((((......#.))))))))))).	889	929	0.9615384615384616	-19	1	0.0147601	0.456	-0.52441	-0.432967	-6.78234	11	13	11	3UTR		0	0
hsa-miR-1973	NM_001301047	MTRF1L	ACCGTGCAAAGGTAGCATA#GTGCTATCTGGCATGGG#.((((((..(((((((((.#))))))))).)))))).	2439	2456	0.9615384615384616	-22.7	1	0.000254127	0.559	0.043284433333333344	-0.104796	-7.16335	15	17	9	3UTR		0	0
hsa-miR-1973	NM_001301871	MTRF1L	ACCGTGCAAAGGTAGCATA#GTGCTATCTGGCATGGG#.((((((..(((((((((.#))))))))).)))))).	2659	2676	0.9615384615384616	-22.7	1	0.000254127	0.559	0	0	-7.16335	15	17	9	3UTR		0	0
hsa-miR-1973	NM_001311197	RLN3	ACCGTGCAAAGGTAGCATA#GCTAAAATCAAGCCTCTGTCTCAGTCCAGCCTTTGCACGC#..(((((((((((......#.))))))))))).	1001	1041	0.9615384615384616	-19	1	0.0147601	0.456	-0.52441	-0.432967	-6.78234	11	13	11	3UTR		0	0
hsa-miR-1973	NM_001004754	OR51I2	ACCGTGCAAAGGTAGCATA#TGCTGCCTTTGCT#.....((((((((((((..#)))))))))))).	1755	1768	0.9615384615384616	-21	0	0.0434259	0.588	0	0	-13.6656	12	13	12	3UTR		0	0
hsa-miR-1973	NM_001017371	SP3	ACCGTGCAAAGGTAGCATA#GCTACCTTATTGTACGT#..((((((((((((((...#))))))))..)))))).	3524	3541	0.9615384615384616	-20.3	1	0.0141717	0.676	0	0	-4.957	14	17	8	3UTR		0	0
hsa-miR-1973	NM_014631	SH3PXD2A	ACCGTGCAAAGGTAGCATA#GTTCCTTTGCATGT#..((((((((((.(((...#))))))))))))).	4431	4445	0.9692307692307692	-17.9	1	0.00180478	0.529	0.688268	2.8833148112500004	-6.24613	13	14	13	3UTR		0	0
hsa-miR-1973	NM_016396	CTDSPL2	ACCGTGCAAAGGTAGCATA#GTTATTTTGCATGGG#.(((((((((.(((((...#)))))))))))))).	2565	2580	0.9692307692307692	-17.3	1	0.000739767	0.588	2.2066496666666664	2.0707207700000003	-6.6181	14	15	14	3UTR		0	0
hsa-miR-1973	NM_018890	RAC1	ACCGTGCAAAGGTAGCATA#TGGAACCTTTGTACGC#..(((((((((((..((..#))..))))))))))).	878	894	0.9692307692307692	-17.9	1	0.00652615	0.618	1.2595364545454544	0.7918088917499998	-6.54929	13	16	11	3UTR		0	0
hsa-miR-1973	NM_006908	RAC1	ACCGTGCAAAGGTAGCATA#TGGAACCTTTGTACGC#..(((((((((((..((..#))..))))))))))).	821	837	0.9692307692307692	-17.9	1	0.00652615	0.618	1.2595364545454544	0.7918088917499998	-6.54929	13	16	11	3UTR		0	0
hsa-miR-1973	NM_001102653	OTUD4	ACCGTGCAAAGGTAGCATA#GTTCCCTTTGCATGT#..((((((((((.(((...#))).)))))))))).	4471	4486	0.9692307692307692	-18.1	1	0.000507255	0.574	2.3989903000000004	2.0993105012499997	-6.24613	13	15	10	3UTR		0	0
hsa-miR-1973	NM_001135844	SIRPB1	ACCGTGCAAAGGTAGCATA#TGCTCCTTTGCAGAGTC#((..((((((((.((((..#))))))))))))..)).	1523	1540	0.9692307692307692	-18.6	0	3.042508e-05	0.485	0.612252	0.16835	-9.81627	14	17	12	3UTR		0	0
hsa-miR-1973	NM_001329157	SIRPB1	ACCGTGCAAAGGTAGCATA#TGCTCCTTTGCAGAGTC#((..((((((((.((((..#))))))))))))..)).	1424	1441	0.9692307692307692	-18.6	0	3.042508e-05	0.485	0.612252	0.16835	-9.81627	14	17	12	3UTR		0	0
hsa-miR-1973	XM_047431761	WARS1	ACCGTGCAAAGGTAGCATA#GTGCTGGCTAACATTGCATGGTC#(((((((((((.((((((.#)))))).))....))))))))).	1893	1916	0.9743589743589743	-21.4	1	0.000688836	0.5	0	0	-7.28438	17	23	9	3UTR		0	0
hsa-miR-1973	NM_173344	ST3GAL1	ACCGTGCAAAGGTAGCATA#TGCTGCTGTGTAGGGA#.((.((((..(((((((..#))))))).)))).)).	4549	4565	0.9743589743589743	-18	0	4.587355e-07	0.485	0	0	-9.12424	13	16	7	3UTR		0	0
hsa-miR-1973	NM_015123	FRMD4B	ACCGTGCAAAGGTAGCATA#GCAATCCTACTGCACGGTT#((((((((.(((..((...#))...)))..)))))))).	5729	5748	0.9743589743589743	-17.7	1	0.00156804	0.632	3.2191901250000003	3.7991151425000003	-7.13993	13	19	8	3UTR		0	0
hsa-miR-1973	NM_001257999	ANKFY1	ACCGTGCAAAGGTAGCATA#TGGGCCTGTGCACGGTC#((((((((.((((..((..#)).)))).)))))))).	6542	6559	0.9743589743589743	-19.5	1	0.000182364	0.529	4.6202116250000005	4.4652551895000006	-6.58625	14	17	8	3UTR		0	0
hsa-miR-1973	NM_001270768	STRIP1	ACCGTGCAAAGGTAGCATA#GCTGCCTCAGCACT#...((((..(((((((...#)))))))..)))).	2934	2948	0.9743589743589743	-19.6	0	0.000230643	0.5	0.6544030000000001	0.25271363249999995	-9.88456	11	14	7	3UTR		0	0
hsa-miR-1973	NM_001167670	TMEM239	ACCGTGCAAAGGTAGCATA#ATGGGATCAGGGCTCCCTGCCTTGGCAGGGC#.((.(((.(((((((....#.))))))).))).)).	600	631	0.9743589743589743	-18.6	0	3.859549e-08	0.368	0.7227186285714285	0.25685097000000007	-9.37203	12	16	7	3UTR		0	0
hsa-miR-1973	NM_001168236	ABL2	ACCGTGCAAAGGTAGCATA#ATGCATGCCTTTGGGCT#...((.((((((((((((.#)))).)))))))).)).	6700	6717	0.9743589743589743	-19.1	0	6.422711e-06	0.544	0.3520790615384615	0.5688302399999999	-8.4155	14	17	8	3UTR		0	0
hsa-miR-1973	NM_001168237	ABL2	ACCGTGCAAAGGTAGCATA#ATGCATGCCTTTGGGCT#...((.((((((((((((.#)))).)))))))).)).	6454	6471	0.9743589743589743	-19.1	0	6.422711e-06	0.544	0.2725157153846154	0.545254	-8.4155	14	17	8	3UTR		0	0
hsa-miR-1973	NM_001168239	ABL2	ACCGTGCAAAGGTAGCATA#ATGCATGCCTTTGGGCT#...((.((((((((((((.#)))).)))))))).)).	6098	6115	0.9743589743589743	-19.1	0	6.422711e-06	0.544	0.3520791230769231	1.0472	-8.4155	14	17	8	3UTR		0	0
hsa-miR-1973	NM_005158	ABL2	ACCGTGCAAAGGTAGCATA#ATGCATGCCTTTGGGCT#...((.((((((((((((.#)))).)))))))).)).	6470	6487	0.9743589743589743	-19.1	0	6.422711e-06	0.544	0.408241	0.4988614524999999	-8.4155	14	17	8	3UTR		0	0
hsa-miR-1973	NM_006901	MYO9A	ACCGTGCAAAGGTAGCATA#GCCCTCTGCATGGTA#((((((((.(((..((...#))))).)))))))).	10813	10828	0.9743589743589743	-17.8	1	0.00208141	0.5	3.56853	4.7174911774999995	-7.13993	13	15	8	3UTR		0	0
hsa-miR-1973	NM_001942	DSG1	ACCGTGCAAAGGTAGCATA#TTACTATTGCATGGTA#(((((((((.(((((....#))))).))))))))).	4862	4878	0.9743589743589743	-17.2	1	0.00658902	0.75	4.528158666666666	3.29834	-5.41313	14	16	9	3UTR		0	0
hsa-miR-1973	NM_003033	ST3GAL1	ACCGTGCAAAGGTAGCATA#TGCTGCTGTGTAGGGA#.((.((((..(((((((..#))))))).)))).)).	4752	4768	0.9743589743589743	-18	0	4.587355e-07	0.485	0	0	-9.12424	13	16	7	3UTR		0	0
hsa-miR-1973	NM_003383	VLDLR	ACCGTGCAAAGGTAGCATA#TACCTTTGCGTGGA#.(((((((((((((.....#))))))))))))).	3141	3155	0.9743589743589743	-18.3	1	0.00152157	0.559	3.6424806923076924	3.4340114087499995	-4.76182	13	14	13	3UTR		0	0
hsa-miR-1973	NM_004184	WARS1	ACCGTGCAAAGGTAGCATA#GTGCTGGCTAACATTGCATGGTC#(((((((((((.((((((.#)))))).))....))))))))).	1763	1786	0.9743589743589743	-21.4	1	0.000688836	0.5	0.20954028666666671	0.0255754	-7.28438	17	23	9	3UTR		0	0
hsa-miR-1973	NM_207359	GADL1	ACCGTGCAAAGGTAGCATA#GCTGCCTGGGCATT#...((((..(((((((...#)))))))..)))).	1783	1797	0.9743589743589743	-19	0	0.000574963	0.647	0	0	-9.88456	11	14	7	3UTR		0	0
hsa-miR-1973	NM_213645	WARS1	ACCGTGCAAAGGTAGCATA#GTGCTGGCTAACATTGCATGGTC#(((((((((((.((((((.#)))))).))....))))))))).	1594	1617	0.9743589743589743	-21.4	1	0.000688836	0.5	0	0	-7.28438	17	23	9	3UTR		0	0
hsa-miR-1973	NM_213646	WARS1	ACCGTGCAAAGGTAGCATA#GTGCTGGCTAACATTGCATGGTC#(((((((((((.((((((.#)))))).))....))))))))).	1591	1614	0.9743589743589743	-21.4	1	0.000688836	0.5	0	0	-7.28438	17	23	9	3UTR		0	0
hsa-miR-1973	XM_006716617	ST3GAL1	ACCGTGCAAAGGTAGCATA#TGCTGCTGTGTAGGGA#.((.((((..(((((((..#))))))).)))).)).	4672	4688	0.9743589743589743	-18	0	4.587355e-07	0.485	0	0	-9.12424	13	16	7	3UTR		0	0
hsa-miR-1973	XM_017013736	ST3GAL1	ACCGTGCAAAGGTAGCATA#TGCTGCTGTGTAGGGA#.((.((((..(((((((..#))))))).)))).)).	4494	4510	0.9743589743589743	-18	0	4.587355e-07	0.485	0	0	-9.12424	13	16	7	3UTR		0	0
hsa-miR-1973	NM_033088	STRIP1	ACCGTGCAAAGGTAGCATA#GCTGCCTCAGCACT#...((((..(((((((...#)))))))..)))).	3064	3078	0.9743589743589743	-19.6	0	0.000230643	0.5	0.6544030000000001	0.25271363249999995	-9.88456	11	14	7	3UTR		0	0
hsa-miR-1973	NM_145025	AK9	ACCGTGCAAAGGTAGCATA#ATCCAAATACCATAGGCTAGTTTTGCATGGTT#(((((((((((.((((.((#.)).)))).))))))))))).	2301	2333	0.9743589743589743	-21.2	1	0.00419828	0.706	2.118733181818182	1.4607891887499997	-7.28438	17	21	11	3UTR		0	0
hsa-miR-1973	NM_001318207	TMEM239	ACCGTGCAAAGGTAGCATA#ATGGGATCAGGGCTCCCTGCCTTGGCAGGGC#.((.(((.(((((((....#.))))))).))).)).	699	730	0.9743589743589743	-18.6	0	3.859549e-08	0.368	0.7227186285714285	0.25685097000000007	-9.37203	12	16	7	3UTR		0	0
hsa-miR-1973	NM_001039397	TBC1D28	ACCGTGCAAAGGTAGCATA#GTGTCTTTTGCATGGA#.(((((((((((..((...#))..))))))))))).	1949	1965	0.9743589743589743	-19.6	1	9.724438e-06	0.529	0	0	-5.9393	13	16	11	3UTR		0	0
hsa-miR-1973	NM_017789	SEMA4C	ACCGTGCAAAGGTAGCATA#CTACTTTTGCACAGGC#.((((((((((((((....#)))))))))))).)).	2789	2805	0.9743589743589745	-19.2	1	0.00261151	0.382	2.3889058533333336	2.9542313474999995	-4.02637	14	16	12	3UTR		0	0
hsa-miR-1973	NM_001284351	SLC9A3	ACCGTGCAAAGGTAGCATA#TGAAACCTGCCTGCACGGTG#(((((((..((((((....#.))))))))))))).	3909	3929	0.9743589743589745	-20.1	1	4.984537e-05	0.368	1.99427	3.07176	-7.54065	13	15	13	3UTR		0	0
hsa-miR-1973	NM_001049	SSTR1	ACCGTGCAAAGGTAGCATA#TGCTGCCTTTCAAGCGGTG#(((((..((((((((((..#))))))))))...))))).	3083	3102	0.9743589743589745	-22	0	0.000509311	0.559	0.8483584799999999	0.375037	-7.38222	15	19	10	3UTR		0	0
hsa-miR-1973	NM_001322237	RPS6KA5	ACCGTGCAAAGGTAGCATA#GGTGCCTGCGCGGG#.((((((..(((((.(...#).))))))))))).	25335	25349	0.9743589743589745	-19.2	1	7.997753e-06	0.456	5.240771666666666	5.04204	-7.8988	12	14	11	3UTR		0	0
hsa-miR-1973	NM_001242828	ELOVL5	ACCGTGCAAAGGTAGCATA#ATGCTTTAATTTTGCACA#...((((((((..(((((.#)))))....)))))))).	2549	2567	0.9807692307692307	-15.5	0	0.0633312	0.662	5.57505	3.4823065050000004	-11.1505	13	18	8	3UTR		0	0
hsa-miR-1973	NM_001242830	ELOVL5	ACCGTGCAAAGGTAGCATA#ATGCTTTAATTTTGCACA#...((((((((..(((((.#)))))....)))))))).	2343	2361	0.9807692307692307	-15.5	0	0.0633312	0.662	5.57505	3.4823065050000004	-11.1505	13	18	8	3UTR		0	0
hsa-miR-1973	NM_001278266	CARHSP1	ACCGTGCAAAGGTAGCATA#TGGTGCCTTTGCAGTGGG#.(((((((((((((.((..#)).)))))))))).))).	1116	1134	0.9807692307692307	-21.7	1	0.00100955	0.426	-0.398006	-0.107062	-4.52877	15	18	10	3UTR		0	0
hsa-miR-1973	NM_001278563	COL26A1	ACCGTGCAAAGGTAGCATA#TGCTACTTTTGCATGA#..(((((((((((((((..#))))))))))))))).	2452	2468	0.9807692307692307	-23.5	1	0.000745473	0.515	-0.641584	-0.64253	-4.957	15	16	15	3UTR		0	0
hsa-miR-1973	NM_021014	SSX3	ACCGTGCAAAGGTAGCATA#ATGCACCTACCTTAGAAAACAAGTATTGTCAGTTACCTCTGCATGGA#.(((((((.(((((((...#.))))))).))))))).	934	981	0.9807692307692307	-22.3	1	0.00194663	0.559	-0.87832	-0.664843	-4.84971	14	17	7	3UTR		0	0
hsa-miR-1973	NM_001143980	CCDC154	ACCGTGCAAAGGTAGCATA#GTGCTGGCTTTGTACT#...((((((((.((((((.#)))))).)))))))).	2240	2256	0.9807692307692307	-20.6	0	0.0014087	0.63	0	0	-9.86134	14	16	8	3UTR		0	0
hsa-miR-1973	NM_005737	ARL4C	ACCGTGCAAAGGTAGCATA#GCTGACCTCGTTGCATGGA#.(((((((((((((((...#)))).)))..)))))))).	2466	2485	0.9807692307692307	-20.1	1	0.00712707	0.574	-0.837118	0.40163420375000003	-3.79332	15	19	8	3UTR		0	0
hsa-miR-1973	NM_133457	COL26A1	ACCGTGCAAAGGTAGCATA#TGCTACTTTTGCATGA#..(((((((((((((((..#))))))))))))))).	2446	2462	0.9807692307692307	-23.5	1	0.000745473	0.515	-0.646627	-0.44398	-4.957	15	16	15	3UTR		0	0
hsa-miR-1973	NM_001366078	CALHM4	ACCGTGCAAAGGTAGCATA#TGCACCTTTGCACT#...((((((((((.(((..#))))))))))))).	1799	1813	0.9846153846153847	-20.4	0	0.00495398	0.647	0	0	-7.37138	13	14	13	3UTR		0	0
hsa-miR-1973	NM_153036	CALHM4	ACCGTGCAAAGGTAGCATA#TGCACCTTTGCACT#...((((((((((.(((..#))))))))))))).	1454	1468	0.9846153846153847	-20.4	0	0.00495398	0.647	-0.0189913	-0.026319	-7.37138	13	14	13	3UTR		0	0
hsa-miR-1973	NM_001375812	NTRK3	ACCGTGCAAAGGTAGCATA#GTTGCTTTTGCACA#...(((((((((((((...#))))))))))))).	12267	12281	0.9846153846153847	-20	0	0.00171968	0.559	0	0	-6.51454	13	14	13	3UTR		0	0
hsa-miR-1973	NM_001398493	CHST9	ACCGTGCAAAGGTAGCATA#GCTGCTTTTGCATT#...(((((((((((((...#))))))))))))).	1789	1803	0.9846153846153847	-20.2	0	0.000106438	0.691	0	0	-6.51454	13	14	13	3UTR		0	0
hsa-miR-1973	NM_001256887	CALHM4	ACCGTGCAAAGGTAGCATA#TGCACCTTTGCACT#...((((((((((.(((..#))))))))))))).	1615	1629	0.9846153846153847	-20.4	0	0.00495398	0.647	-0.0189913	-0.026319	-7.37138	13	14	13	3UTR		0	0
hsa-miR-1973	NM_001256888	CALHM4	ACCGTGCAAAGGTAGCATA#TGCACCTTTGCACT#...((((((((((.(((..#))))))))))))).	1521	1535	0.9846153846153847	-20.4	0	0.00495398	0.647	-0.0189913	-0.026319	-7.37138	13	14	13	3UTR		0	0
hsa-miR-1973	NM_001256889	CALHM4	ACCGTGCAAAGGTAGCATA#TGCACCTTTGCACT#...((((((((((.(((..#))))))))))))).	1399	1413	0.9846153846153847	-20.4	0	0.00495398	0.647	-0.0189913	-0.026319	-7.37138	13	14	13	3UTR		0	0
hsa-miR-1973	NM_020150	SAR1A	ACCGTGCAAAGGTAGCATA#GTTACTTTTGCACA#...(((((((((((((...#))))))))))))).	1629	1643	0.9846153846153847	-20	0	0.0187471	0.559	0.47258384615384613	0.0976464	-6.51454	13	14	13	3UTR		0	0
hsa-miR-1973	NM_001142648	SAR1A	ACCGTGCAAAGGTAGCATA#GTTACTTTTGCACA#...(((((((((((((...#))))))))))))).	1699	1713	0.9846153846153847	-20	0	0.0187471	0.559	0.00294867	0.14146592325000004	-6.51454	13	14	13	3UTR		0	0
hsa-miR-1973	NM_002530	NTRK3	ACCGTGCAAAGGTAGCATA#GTTGCTTTTGCACA#...(((((((((((((...#))))))))))))).	12579	12593	0.9846153846153847	-20	0	0.00171968	0.559	0	0	-6.51454	13	14	13	3UTR		0	0
hsa-miR-1973	NM_001012338	NTRK3	ACCGTGCAAAGGTAGCATA#GTTGCTTTTGCACA#...(((((((((((((...#))))))))))))).	12621	12635	0.9846153846153847	-20	0	0.00171968	0.559	0	0	-6.51454	13	14	13	3UTR		0	0
hsa-miR-1973	NM_001348543	TMEM229B	ACCGTGCAAAGGTAGCATA#TGTGTTGCCCTGCATGGTT#((((((((..(((((((((#))))))))).)))))))).	3539	3558	0.9914529914529915	-22.3	1	0.000194664	0.5	0	0	-6.23647	17	19	9	3UTR		0	0
hsa-miR-1973	NM_001348544	TMEM229B	ACCGTGCAAAGGTAGCATA#TGTGTTGCCCTGCATGGTT#((((((((..(((((((((#))))))))).)))))))).	3520	3539	0.9914529914529915	-22.3	1	0.000194664	0.5	0	0	-6.23647	17	19	9	3UTR		0	0
hsa-miR-1973	NM_176071	P2RY2	ACCGTGCAAAGGTAGCATA#TGCTACCTTCCATGCAGGGC#.((.(((((((((((((..#)))))))))...)))).)).	5150	5170	0.9914529914529915	-22.6	0	0.00168086	0.485	0	0	-6.82535	15	20	9	3UTR		0	0
hsa-miR-1973	NM_176072	P2RY2	ACCGTGCAAAGGTAGCATA#TGCTACCTTCCATGCAGGGC#.((.(((((((((((((..#)))))))))...)))).)).	5341	5361	0.9914529914529915	-22.6	0	0.00168086	0.485	0	0	-6.82535	15	20	9	3UTR		0	0
hsa-miR-1973	NM_182526	TMEM229B	ACCGTGCAAAGGTAGCATA#TGTGTTGCCCTGCATGGTT#((((((((..(((((((((#))))))))).)))))))).	3455	3474	0.9914529914529915	-22.3	1	0.000194664	0.5	0	0	-6.23647	17	19	9	3UTR		0	0
hsa-miR-1973	NM_001330432	SANBR	ACCGTGCAAAGGTAGCATA#GTGTTACCATGCATGGC#.(((((((..((((((((.#)))))))).))))))).	2733	2750	1	-21.3	1	3.624592e-05	0.559	-0.688083	0.8665290340499998	-6.09222	15	17	8	3UTR		0	0
hsa-miR-1973	NM_001330450	MAP2K6	ACCGTGCAAAGGTAGCATA#TACCCCTTGCTGCCTTTTGCAAAGGTG#(((.(((((((((((((..#.)))))))))).)))..))).	10942	10969	1	-22.1	0	4.331984e-05	0.515	-0.276181	-0.160094	-6.9696	16	21	10	3UTR		0	0
hsa-miR-1973	NM_001330458	ATL2	ACCGTGCAAAGGTAGCATA#ATGCACCTTTGTGCC#...((((((((((.((((.#)))))))))))))).	1743	1758	1	-18.3	0	4.795888e-05	0.647	1.8416606999999998	1.8658973912500003	-7.37138	14	15	14	3UTR		0	0
hsa-miR-1973	NM_001330461	ATL2	ACCGTGCAAAGGTAGCATA#ATGCACCTTTGTGCC#...((((((((((.((((.#)))))))))))))).	2235	2250	1	-18.3	0	4.795888e-05	0.647	2.1325	2.15013	-7.37138	14	15	14	3UTR		0	0
hsa-miR-1973	NM_001330537	SDCBP	ACCGTGCAAAGGTAGCATA#GCTACTTTGGGATGGTC#(((((.(.((((((((...#)))))))).).))))).	3415	3432	1	-18.3	0	0.000444702	0.676	1.8949337499999994	1.3263376662499997	-8.15217	14	17	8	3UTR		0	0
hsa-miR-1973	NM_001330630	CAST	ACCGTGCAAAGGTAGCATA#TGCCACATTAGCCTTTGCACTGTA#((.((((((((((......#.)))))))))).)).	3006	3030	1	-17.8	0	0.000348928	0.603	0	0	-7.32045	12	15	10	3UTR		0	0
hsa-miR-1973	NM_001330631	CAST	ACCGTGCAAAGGTAGCATA#TGCCACATTAGCCTTTGCACTGTA#((.((((((((((......#.)))))))))).)).	3132	3156	1	-17.8	0	0.000348928	0.603	0	0	-7.32045	12	15	10	3UTR		0	0
hsa-miR-1973	NM_001330634	CAST	ACCGTGCAAAGGTAGCATA#TGCCACATTAGCCTTTGCACTGTA#((.((((((((((......#.)))))))))).)).	3075	3099	1	-17.8	0	0.000348928	0.603	0	0	-7.32045	12	15	10	3UTR		0	0
hsa-miR-1973	NM_001330652	SLC9A6	ACCGTGCAAAGGTAGCATA#TGCTGCCTTTGTCCT#...(.((((((((((((..#)))))))))))).).	2406	2421	1	-19.1	0	0.0326251	0.559	0.8507083083333332	0.414378	-10.6336	13	15	12	3UTR		0	0
hsa-miR-1973	NM_001330655	DDAH1	ACCGTGCAAAGGTAGCATA#GCTACCTTCCTGCAGGTC#(((.((((((((((((...#))))))))..))))))).	1225	1243	1	-20.1	0	0.000418929	0.426	0.15173092142857142	0.5439234024999999	-6.9696	15	18	8	3UTR		0	0
hsa-miR-1973	NM_001330656	APBB2	ACCGTGCAAAGGTAGCATA#ATGCATTTTGGGTGGGACATATTTCAAACTTCTGCCTTATATTGTACGGTG#(((((((((((((((....#.)))))))....)))))))).	3530	3581	1	-19.6	1	0.0083126	0.603	1.841422236842105	1.5741	-4.17062	15	21	8	3UTR		0	0
hsa-miR-1973	NM_001330748	PACRGL	ACCGTGCAAAGGTAGCATA#TGTGTTATTTTTGCATT#...((((((((((((((((#)))))))))))))))).	1573	1590	1	-17.7	0	0.00289131	0.721	1.3406224599999996	0.44538818550000003	-6.51454	16	17	16	3UTR		0	0
hsa-miR-1973	NM_001330989	RABGAP1L	ACCGTGCAAAGGTAGCATA#TGTCCTGAGTAAAGTAGAAAAGCAACCTTTGTATGGA#.((((((((((((.((...#.)).)))))))))))).	5251	5288	1	-21.8	1	0.00427208	0.662	0	0	-4.65016	14	17	12	3UTR		0	0
hsa-miR-1973	NM_001346141	PPAN	ACCGTGCAAAGGTAGCATA#TGGGTCTCTCCCCTACCCTGCACGGG#.(((((((..(((((....#.))))).))))))).	1926	1952	1	-19.6	1	2.533414e-05	0.397	-0.660613	-1.11811	-6.32527	12	15	7	3UTR		0	0
hsa-miR-1973	NM_001346169	ZNF287	ACCGTGCAAAGGTAGCATA#CTGCCTTTGTATGT#..(((((((((((((....#))))))))))))).	5429	5443	1	-18.5	1	0.0351635	0.721	0.9449678076923078	1.5880394750000004	-5.19005	13	14	13	3UTR		0	0
hsa-miR-1973	NM_001346201	SRGAP1	ACCGTGCAAAGGTAGCATA#GCTGCCTTTGTCTGC#..((.(((((((((((...#))))))))))).)).	8465	8480	1	-18.6	0	0.00101232	0.618	1.63855	1.7948737062499998	-9.07604	13	15	11	3UTR		0	0
hsa-miR-1973	NM_001346744	CBX7	ACCGTGCAAAGGTAGCATA#GCTTCCTTTGCACA#...(((((((((.(((...#))).))))))))).	3564	3578	1	-20.4	0	0.0105805	0.485	4.40472	2.4100447249999997	-7.80367	12	14	9	3UTR		0	0
hsa-miR-1973	NM_001348339	SDCBP	ACCGTGCAAAGGTAGCATA#GCTACTTTGGGATGGTC#(((((.(.((((((((...#)))))))).).))))).	1729	1746	1	-18.3	0	0.000444702	0.676	1.8949337499999994	1.3263376662499997	-8.15217	14	17	8	3UTR		0	0
hsa-miR-1973	NM_001349426	KLHL24	ACCGTGCAAAGGTAGCATA#TGTTACTTTTGCTCGT#..((.((((((((((((..#)))))))))))).)).	5203	5219	1	-18.2	0	0.000418613	0.603	0.8542105000000002	0.809244	-9.07604	14	16	12	3UTR		0	0
hsa-miR-1973	NM_001349544	GRAMD2B	ACCGTGCAAAGGTAGCATA#TGCTGCTTTTGCCTGA#..((.((((((((((((..#)))))))))))).)).	1760	1776	1	-18.8	0	0.00202372	0.529	0.637537	0.905859	-9.07604	14	16	12	3UTR		0	0
hsa-miR-1973	NM_001349999	RBFOX2	ACCGTGCAAAGGTAGCATA#GCCTTTGCACATGGTA#(((((((((((((......#))))))))))..))).	7159	7175	1	-18.5	1	2.987076e-05	0.559	0	0	-5.76291	13	16	10	3UTR		0	0
hsa-miR-1973	NM_001350699	ADGRL2	ACCGTGCAAAGGTAGCATA#TGTGCTACCAGATCAGCAGGGG#.((.(((...(((((((((#)))))))))......))).)).	4379	4401	1	-19.8	0	0.00232686	0.544	0	0	-11.4379	14	22	9	3UTR		0	0
hsa-miR-1973	NM_001350966	DCLRE1C	ACCGTGCAAAGGTAGCATA#TGCTAGTATTTGTATGGTA#((((((((((..(((((..#)))))...)))))))))).	3011	3030	1	-18.6	1	0.00195038	0.721	6.71565	3.896188843750001	-10.1092	15	19	10	3UTR		0	0
hsa-miR-1973	NM_001351089	IKZF4	ACCGTGCAAAGGTAGCATA#ATGCTGCCTTCTGCTGCT#...(((((((((((((((.#)))))))))).))).)).	3391	3409	1	-18.7	0	0.0015961	0.426	1.684945470588235	0.8487967732499999	-6.51454	15	18	10	3UTR		0	0
hsa-miR-1973	NM_001351090	IKZF4	ACCGTGCAAAGGTAGCATA#ATGCTGCCTTCTGCTGCT#...(((((((((((((((.#)))))))))).))).)).	3234	3252	1	-18.7	0	0.0015961	0.426	1.684945470588235	0.8487967732499999	-6.51454	15	18	10	3UTR		0	0
hsa-miR-1973	NM_001351590	CFLAR	ACCGTGCAAAGGTAGCATA#ATGTCCTTTGCAGGGA#.((.((((((((..((((.#)))))))))))).)).	10101	10117	1	-19.1	0	5.918782e-05	0.603	-0.109536	-0.00247014	-8.97132	14	16	12	3UTR		0	0
hsa-miR-1973	NM_001352357	PPP6R3	ACCGTGCAAAGGTAGCATA#GTGGCAAGGGTGGGTCCCTTGACCTTTGCACGC#..(((((((((((......#.))))))))))).	4471	4504	1	-18.8	1	0.0120878	0.353	0	0	-6.78234	11	13	11	3UTR		0	0
hsa-miR-1973	NM_001354368	FGFR1	ACCGTGCAAAGGTAGCATA#TGCTACTTTTGCT#.....((((((((((((..#)))))))))))).	3745	3758	1	-18.3	0	0.0455582	0.809	0	0	-13.6656	12	13	12	3UTR		0	0
hsa-miR-1973	NM_001354440	SLC4A10	ACCGTGCAAAGGTAGCATA#TGTGTTGCCTTTGTG#.....((((((((((((((#)))))))))))))).	5057	5072	1	-18.6	0	0.0283038	0.721	1.3987950571428571	1.3657917087499998	-13.6656	14	15	14	3UTR		0	0
hsa-miR-1973	NM_001354446	SLC4A10	ACCGTGCAAAGGTAGCATA#TGTGTTGCCTTTGTG#.....((((((((((((((#)))))))))))))).	4967	4982	1	-18.6	0	0.0283038	0.721	1.3987950571428571	1.3657917087499998	-13.6656	14	15	14	3UTR		0	0
hsa-miR-1973	NM_001354486	RC3H2	ACCGTGCAAAGGTAGCATA#ATGCTGCCATAGCACT#...((((...((((((((.#))))))))...)))).	2978	2994	1	-18.7	0	0.000740215	0.632	2.8586175000000003	2.74506	-11.1271	12	16	8	3UTR		0	0
hsa-miR-1973	NM_001354546	UBE3A	ACCGTGCAAAGGTAGCATA#TATCACTGTGAAAGGCTACTAATGCATGGTA#((((((((..((((((...#.))))))..)))))))).	6205	6236	1	-22.1	1	2.626659e-05	0.574	0	0	-6.23647	14	18	8	3UTR		0	0
hsa-miR-1973	NM_001354642	MME	ACCGTGCAAAGGTAGCATA#ATGCTGCCTTCCCATGA#..((((..((((((((((.#))))))))))..)))).	5271	5288	1	-19.6	0	0.0032411	0.515	0.373982	0.072741	-8.81432	14	17	10	3UTR		0	0
hsa-miR-1973	NM_001354643	MME	ACCGTGCAAAGGTAGCATA#ATGCTGCCTTCCCATGA#..((((..((((((((((.#))))))))))..)))).	5372	5389	1	-19.6	0	0.0032411	0.515	0.12058885999999999	0.0572407	-8.81432	14	17	10	3UTR		0	0
hsa-miR-1973	NM_001355409	H3-7	ACCGTGCAAAGGTAGCATA#GTGTTACCATGGTCACGGA#.((((((...((((((((.#))))))))...).))))).	918	937	1	-19	1	0.000693302	0.515	0.3811380749999999	-0.0804156	-8.40586	14	19	8	3UTR		0	0
hsa-miR-1973	NM_001358263	HK1	ACCGTGCAAAGGTAGCATA#TGCCACTTTGCATGGTT#(((((((((((...(((..#)))..))))))))))).	3466	3483	1	-19.5	1	0.000196719	0.441	3.3993609999999994	1.21329	-9.43035	14	17	11	3UTR		0	0
hsa-miR-1973	NM_001358451	ABHD18	ACCGTGCAAAGGTAGCATA#ATGTGCCTTTGCAG#....((((((((((.(((.#))))))))))))).	3847	3861	1	-16.3	0	0.0147328	0.676	0.587278	0.38267555004999987	-10.282	13	14	13	3UTR		0	0
hsa-miR-1973	NM_001362846	MB	ACCGTGCAAAGGTAGCATA#GTTGGCTTTGCATGC#..(((((((((.((((...#)))).))))))))).	680	695	1	-18.1	1	2.178558e-05	0.368	0	0	-8.3038	13	15	9	3UTR		0	0
hsa-miR-1973	NM_001362979	GOLGA7	ACCGTGCAAAGGTAGCATA#TGCTGCCAGAGCCACGGTG#(((((((...(((((((..#)))))))...)).))))).	710	729	1	-20.4	1	0.000301117	0.529	0	0	-8.55011	14	19	7	3UTR		0	0
hsa-miR-1973	NM_001362980	GOLGA7	ACCGTGCAAAGGTAGCATA#TGCTGCCAGAGCCACGGTG#(((((((...(((((((..#)))))))...)).))))).	647	666	1	-20.4	1	0.000301117	0.529	2.634998757142857	1.9201500875000004	-8.55011	14	19	7	3UTR		0	0
hsa-miR-1973	NM_001363010	AZIN1	ACCGTGCAAAGGTAGCATA#TATCCAGAAACCTGTTGCTCTTTTGCACGGA#.(((((((((((.((((..#.))))))))))))))).	2991	3022	1	-23.5	1	6.739792e-05	0.588	0	0	-5.08246	15	17	15	3UTR		0	1
hsa-miR-1973	NM_001363012	AZIN1	ACCGTGCAAAGGTAGCATA#TATCCAGAAACCTGTTGCTCTTTTGCACGGA#.(((((((((((.((((..#.))))))))))))))).	3149	3180	1	-23.5	1	6.739792e-05	0.588	0	0	-5.08246	15	17	15	3UTR		0	1
hsa-miR-1973	NM_001363024	AZIN1	ACCGTGCAAAGGTAGCATA#TATCCAGAAACCTGTTGCTCTTTTGCACGGA#.(((((((((((.((((..#.))))))))))))))).	3152	3183	1	-23.5	1	6.739792e-05	0.588	0	0	-5.08246	15	17	15	3UTR		0	1
hsa-miR-1973	NM_001363652	NPR3	ACCGTGCAAAGGTAGCATA#TGTGTTGGGTCCTGGGAATCTGAGCTTTGTTCCCTGTGCATGGTG#((((((((.(((.((((..#.)))).))).)))))))).	5873	5918	1	-19.8	1	1.347676e-05	0.515	0	0	-6.28309	15	19	8	3UTR		0	0
hsa-miR-1973	NM_001363688	NPC2	ACCGTGCAAAGGTAGCATA#TGTTGCCTTTGTAA#....(((((((((((((..#))))))))))))).	846	860	1	-17.8	0	0.0170077	0.662	0	0	-9.54656	13	14	13	3UTR		0	0
hsa-miR-1973	NM_001363692	SYNE3	ACCGTGCAAAGGTAGCATA#TGCGGGGGCAGGCAGAGGACAGAGTTGGCTTTGCGCGGTC#(((((((((((.((((...#.)))).))))))))))).	11928	11968	1	-23.7	1	2.945113e-05	0.382	0	0	-7.28438	15	18	11	3UTR		0	0
hsa-miR-1973	NM_001363995	CANX	ACCGTGCAAAGGTAGCATA#TGCTGCGTTTGTATGA#..((((((((.((((((..#)))))).)))))))).	4976	4992	1	-20.2	1	0.00288853	0.706	0	0	-7.78178	14	16	8	3UTR		0	0
hsa-miR-1973	NM_001363996	CANX	ACCGTGCAAAGGTAGCATA#TGCTGCGTTTGTATGA#..((((((((.((((((..#)))))).)))))))).	4739	4755	1	-20.2	1	0.00288853	0.706	0	0	-7.78178	14	16	8	3UTR		0	0
hsa-miR-1973	NM_001363997	CANX	ACCGTGCAAAGGTAGCATA#TGCTGCGTTTGTATGA#..((((((((.((((((..#)))))).)))))))).	4777	4793	1	-20.2	1	0.00288853	0.706	0	0	-7.78178	14	16	8	3UTR		0	0
hsa-miR-1973	NM_001363998	CANX	ACCGTGCAAAGGTAGCATA#TGCTGCGTTTGTATGA#..((((((((.((((((..#)))))).)))))))).	4871	4887	1	-20.2	1	0.00288853	0.706	0	0	-7.78178	14	16	8	3UTR		0	0
hsa-miR-1973	NM_001363999	CANX	ACCGTGCAAAGGTAGCATA#TGCTGCGTTTGTATGA#..((((((((.((((((..#)))))).)))))))).	4868	4884	1	-20.2	1	0.00288853	0.706	0	0	-7.78178	14	16	8	3UTR		0	0
hsa-miR-1973	NM_001364000	CANX	ACCGTGCAAAGGTAGCATA#TGCTGCGTTTGTATGA#..((((((((.((((((..#)))))).)))))))).	4815	4831	1	-20.2	1	0.00288853	0.706	0	0	-7.78178	14	16	8	3UTR		0	0
hsa-miR-1973	NM_001364001	CANX	ACCGTGCAAAGGTAGCATA#TGCTGCGTTTGTATGA#..((((((((.((((((..#)))))).)))))))).	4741	4757	1	-20.2	1	0.00288853	0.706	0	0	-7.78178	14	16	8	3UTR		0	0
hsa-miR-1973	NM_001364294	TNPO1	ACCGTGCAAAGGTAGCATA#TGCTCCTCTTTGCATGGTT#((((((((((((.((((..#)))).).))))))))))).	4673	4692	1	-21.3	1	0.00158507	0.662	0	0	-5.22671	16	19	11	3UTR		0	0
hsa-miR-1973	NM_001364295	TNPO1	ACCGTGCAAAGGTAGCATA#TGCTCCTCTTTGCATGGTT#((((((((((((.((((..#)))).).))))))))))).	4598	4617	1	-21.3	1	0.00158507	0.662	0	0	-5.22671	16	19	11	3UTR		0	0
hsa-miR-1973	NM_001364487	TNIP1	ACCGTGCAAAGGTAGCATA#GCTGATCTCAGATTGCCAAGAAACTAGAAGCCACTTGCACGGTG#(((((((((.(((......#.)))..))))))))).	1954	1998	1	-18	1	0.00041117	0.456	0	0	-7.00542	12	16	9	3UTR		0	0
hsa-miR-1973	NM_001365621	DLGAP4	ACCGTGCAAAGGTAGCATA#GTGCGAACGGAACAGAGTTTTCTCAACCTTTGCTATGGTT#(((((((((((((......#.)))))))).))))).	3509	3549	1	-17.5	1	0.00104521	0.559	0	0	-5.76291	13	16	8	3UTR		0	0
hsa-miR-1973	NM_001365677	P4HA2	ACCGTGCAAAGGTAGCATA#GGTGCCTTTGTACCTCAGGTG#((((((((((((((.(...#).)))))))))))....))).	1945	1966	1	-19.6	1	0.00243098	0.515	0	0	-4.67302	15	21	11	3UTR		0	0
hsa-miR-1973	NM_001365678	P4HA2	ACCGTGCAAAGGTAGCATA#GGTGCCTTTGTACCTCAGGTG#((((((((((((((.(...#).)))))))))))....))).	2112	2133	1	-19.6	1	0.00243098	0.515	0	0	-4.67302	15	21	11	3UTR		0	0
hsa-miR-1973	NM_001365679	P4HA2	ACCGTGCAAAGGTAGCATA#GGTGCCTTTGTACCTCAGGTG#((((((((((((((.(...#).)))))))))))....))).	2501	2522	1	-19.6	1	0.00243098	0.515	0	0	-4.67302	15	21	11	3UTR		0	0
hsa-miR-1973	NM_001366009	ADGRL2	ACCGTGCAAAGGTAGCATA#TGTGCTACCAGATCAGCAGGGG#.((.(((...(((((((((#)))))))))......))).)).	4420	4442	1	-19.8	0	0.00232686	0.544	0	0	-11.4379	14	22	9	3UTR		0	0
hsa-miR-1973	NM_001366445	RABGAP1L	ACCGTGCAAAGGTAGCATA#GTGCTTTCTTTGCATGGG#.(((((((((((.(((((.#))))).))))))))))).	2020	2038	1	-24.2	1	0.000218841	0.544	0	0	-5.08246	16	18	11	3UTR		0	0
hsa-miR-1973	NM_001366446	RABGAP1L	ACCGTGCAAAGGTAGCATA#GCAACCTTTGTATGGA#.((((((((((((.((...#)).)))))))))))).	6677	6693	1	-22	1	0.00427208	0.662	0	0	-4.65016	14	16	12	3UTR		0	0
hsa-miR-1973	NM_001366450	RABGAP1L	ACCGTGCAAAGGTAGCATA#TGTCCTGAGTAAAGTAGAAAAGCAACCTTTGTATGGA#.((((((((((((.((...#.)).)))))))))))).	4787	4824	1	-21.8	1	0.00427208	0.662	0	0	-4.65016	14	17	12	3UTR		0	0
hsa-miR-1973	NM_001366452	RABGAP1L	ACCGTGCAAAGGTAGCATA#TGTCCTGAGTAAAGTAGAAAAGCAACCTTTGTATGGA#.((((((((((((.((...#.)).)))))))))))).	4588	4625	1	-21.8	1	0.00427208	0.662	0	0	-4.65016	14	17	12	3UTR		0	0
hsa-miR-1973	NM_001366508	RGMB	ACCGTGCAAAGGTAGCATA#TGCTACTGATTTGCCACGGTG#(((((((((((((((((..#)))))))..))))).))))).	2135	2156	1	-21.3	1	0.00429712	0.441	0	0	-3.93757	17	21	7	3UTR		0	0
hsa-miR-1973	NM_001366508	RGMB	ACCGTGCAAAGGTAGCATA#ATGCTGCTTGCACA#...(((((..((((((((.#))))))))))))).	4104	4118	1	-17.9	0	0.0103179	0.647	0	0	-8.81344	13	14	13	3UTR		0	0
hsa-miR-1973	NM_001366653	ATP10B	ACCGTGCAAAGGTAGCATA#TGTTACCTTGCATGGA#.((((((.(((((((((..#))))))))))))))).	2556	2572	1	-22	1	0.00660762	0.618	0	0	-6.10696	15	16	15	3UTR		0	0
hsa-miR-1973	NM_001366658	ATP10B	ACCGTGCAAAGGTAGCATA#TGTTACCTTGCATGGA#.((((((.(((((((((..#))))))))))))))).	1981	1997	1	-22	1	0.00660762	0.618	0	0	-6.10696	15	16	15	3UTR		0	0
hsa-miR-1973	NM_001366783	ODF2L	ACCGTGCAAAGGTAGCATA#TATGCAGCCATAAAAAAGGATGAGTTCATGTCCTTTGCAGGGA#.((.((((((((..((((.#.)))))))))))).)).	3909	3952	1	-19.2	0	6.521628e-07	0.559	0.0614231	0.2963521562500001	-8.97132	14	17	12	3UTR		0	0
hsa-miR-1973	NM_001366867	CACNA2D1	ACCGTGCAAAGGTAGCATA#TGCTGCTTTTGCCCTTCCATTTTAAATGGTA#(((((((((((((((((..#)))))))))))).............))))).	5108	5139	1	-19.9	1	0.00486143	0.574	0	0	-3.93757	17	31	12	3UTR		0	0
hsa-miR-1973	NM_001367568	PALLD	ACCGTGCAAAGGTAGCATA#ATGCTACCTTGGTAGGA#..(.(((.((((((((((.#)))))))))).))).).	2287	2304	1	-19.8	0	0.00019778	0.691	3.2181	5.515271434999999	-10.3027	14	17	10	3UTR		0	0
hsa-miR-1973	NM_001367837	TPM4	ACCGTGCAAAGGTAGCATA#TGCTGCCTTTGAGCTGTA#((.((.(((((((((((..#))))))))))).)).)).	1011	1029	1	-19.8	0	0.00387573	0.529	0	0	-7.39607	15	18	11	3UTR		0	0
hsa-miR-1973	NM_001367949	FAT3	ACCGTGCAAAGGTAGCATA#GCTGCCTTCCCAGTGCACAGGTA#((((((((((((((((...#)))))))).....))))).))).	18141	18164	1	-22	1	0.00143688	0.544	0	0	-3.93757	16	23	8	3UTR		0	0
hsa-miR-1973	NM_001367981	SCARB1	ACCGTGCAAAGGTAGCATA#GTGCAGACGCTTTTGCCACTTTTGCATGGG#.((((((((((((.(((..#.))).)))))))))))).	3011	3041	1	-22.5	1	6.900191e-05	0.456	0	0	-4.65016	15	18	12	3UTR		0	0
hsa-miR-1973	NM_001367986	SCARB1	ACCGTGCAAAGGTAGCATA#GTGCAGACGCTTTTGCCACTTTTGCATGGG#.((((((((((((.(((..#.))).)))))))))))).	2806	2836	1	-22.5	1	6.900191e-05	0.456	0	0	-4.65016	15	18	12	3UTR		0	0
hsa-miR-1973	NM_001367987	SCARB1	ACCGTGCAAAGGTAGCATA#GTGCAGACGCTTTTGCCACTTTTGCATGGG#.((((((((((((.(((..#.))).)))))))))))).	2563	2593	1	-22.5	1	6.900191e-05	0.456	0	0	-4.65016	15	18	12	3UTR		0	0
hsa-miR-1973	NM_001368136	MYO6	ACCGTGCAAAGGTAGCATA#GCCTTTGCCATGGTA#(((((((((((((......#)))))))).))))).	4022	4037	1	-18.1	1	0.00138191	0.456	0	0	-5.76291	13	15	8	3UTR		0	0
hsa-miR-1973	NM_001368865	MYO6	ACCGTGCAAAGGTAGCATA#GCCTTTGCCATGGTA#(((((((((((((......#)))))))).))))).	4145	4160	1	-18.1	1	0.00138191	0.456	0	0	-5.76291	13	15	8	3UTR		0	0
hsa-miR-1973	NM_001368866	MYO6	ACCGTGCAAAGGTAGCATA#GCCTTTGCCATGGTA#(((((((((((((......#)))))))).))))).	4118	4133	1	-18.1	1	0.00138191	0.456	0	0	-5.76291	13	15	8	3UTR		0	0
hsa-miR-1973	NM_001369500	TBC1D3L	ACCGTGCAAAGGTAGCATA#GTGAGCCTGCCTTTGTACT#...((((((((((((....#.)))))))))))).	3425	3444	1	-18.6	0	0.0669498	0.544	0	0	-6.74759	12	14	12	3UTR		0	0
hsa-miR-1973	NM_001369542	NTRK2	ACCGTGCAAAGGTAGCATA#TGTGCTTTCTTCCTTTGCATGA#..((((((((((.((((((#)))))).....)))))))))).	6201	6223	1	-19.4	1	0.0857468	0.544	0	0	-6.24613	16	22	10	3UTR		0	0
hsa-miR-1973	NM_001369543	NTRK2	ACCGTGCAAAGGTAGCATA#TGTGCTTTCTTCCTTTGCATGA#..((((((((((.((((((#)))))).....)))))))))).	6339	6361	1	-19.4	1	0.0857468	0.544	-0.0438661	0.0516482	-6.24613	16	22	10	3UTR		0	0
hsa-miR-1973	NM_001369544	NTRK2	ACCGTGCAAAGGTAGCATA#TGTGCTTTCTTCCTTTGCATGA#..((((((((((.((((((#)))))).....)))))))))).	6410	6432	1	-19.4	1	0.0857468	0.544	0	0	-6.24613	16	22	10	3UTR		0	0
hsa-miR-1973	NM_001369546	NTRK2	ACCGTGCAAAGGTAGCATA#TGTGCTTTCTTCCTTTGCATGA#..((((((((((.((((((#)))))).....)))))))))).	5894	5916	1	-19.4	1	0.0857468	0.544	0	0	-6.24613	16	22	10	3UTR		0	0
hsa-miR-1973	XM_017014760	NTRK2	ACCGTGCAAAGGTAGCATA#TGTGCTTTCTTCCTTTGCATGA#..((((((((((.((((((#)))))).....)))))))))).	6743	6765	1	-19.4	1	0.0857468	0.544	0	0	-6.24613	16	22	10	3UTR		0	0
hsa-miR-1973	XM_017016222	KCNMA1	ACCGTGCAAAGGTAGCATA#TGCTGCTTTTGGAATGGTG#(((((.(((((((((((..#)))))))))))..))))).	7965	7984	1	-20.3	0	0.00100843	0.574	0	0	-5.83853	16	19	11	3UTR		0	0
hsa-miR-1973	XM_017022283	SCAPER	ACCGTGCAAAGGTAGCATA#TGTGGCCAGGCGCGGTG#(((((((...(((.(((..#))).)))..))))))).	5718	5735	1	-17.8	1	9.664473e-05	0.529	0	0	-9.40695	13	17	7	3UTR		0	0
hsa-miR-1973	XM_017023494	TBC1D24	ACCGTGCAAAGGTAGCATA#GCCACCTTGCATGGA#.((((((.(((((.((...#)).))))))))))).	2944	2959	1	-19.3	1	4.860976e-05	0.382	0	0	-6.9638	13	15	11	3UTR		0	0
hsa-miR-1973	XM_017023495	TBC1D24	ACCGTGCAAAGGTAGCATA#GCCACCTTGCATGGA#.((((((.(((((.((...#)).))))))))))).	2183	2198	1	-19.3	1	4.860976e-05	0.382	0	0	-6.9638	13	15	11	3UTR		0	0
hsa-miR-1973	XM_017023528	SRL	ACCGTGCAAAGGTAGCATA#GCTAGCATGCACGGC#.(((((((..(.((((...#)))).).))))))).	3041	3056	1	-19.4	1	3.315634e-05	0.412	0	0	-9.43902	12	15	7	3UTR		0	0
hsa-miR-1973	XM_017024578	SLFN14	ACCGTGCAAAGGTAGCATA#TGCTTAGGCCCATTAGAAGGGCTAGTCTGTACCTAGGCACGGG#.((((((..((((.(((..#.)))))))..)))))).	4663	4706	1	-19.6	1	0.000310028	0.5	0	0	-8.02019	13	17	7	3UTR		0	0
hsa-miR-1973	XM_017028696	RBFOX2	ACCGTGCAAAGGTAGCATA#GCCTTTGCACATGGTA#(((((((((((((......#))))))))))..))).	6796	6812	1	-18.5	1	2.987076e-05	0.559	0	0	-5.76291	13	16	10	3UTR		0	0
hsa-miR-1973	XM_017029744	WNK3	ACCGTGCAAAGGTAGCATA#TGTTACCTTAAAACGGC#.((((...(((((((((..#)))))))))...)))).	9752	9769	1	-17.6	0	0.0282768	0.662	0	0	-9.55161	13	17	9	3UTR		0	0
hsa-miR-1973	XM_024447005	CREB5	ACCGTGCAAAGGTAGCATA#ATGTTGCCTTTGA#......((((((((((((.#)))))))))))).	7549	7562	1	-16.5	0	0.0013469	0.588	0	0	-15.5666	12	13	12	3UTR		0	0
hsa-miR-1973	XM_024447984	KCNMA1	ACCGTGCAAAGGTAGCATA#TGCTGCTTTTGGAATGGTG#(((((.(((((((((((..#)))))))))))..))))).	8139	8158	1	-20.3	0	0.00100843	0.574	0	0	-5.83853	16	19	11	3UTR		0	0
hsa-miR-1973	XM_024447985	KCNMA1	ACCGTGCAAAGGTAGCATA#TGCTGCTTTTGGAATGGTG#(((((.(((((((((((..#)))))))))))..))))).	7977	7996	1	-20.3	0	0.00100843	0.574	0	0	-5.83853	16	19	11	3UTR		0	0
hsa-miR-1973	XM_024447987	KCNMA1	ACCGTGCAAAGGTAGCATA#TGCTGCTTTTGGAATGGTG#(((((.(((((((((((..#)))))))))))..))))).	8168	8187	1	-20.3	0	0.00100843	0.574	0	0	-5.83853	16	19	11	3UTR		0	0
hsa-miR-1973	XM_024447988	KCNMA1	ACCGTGCAAAGGTAGCATA#TGCTGCTTTTGGAATGGTG#(((((.(((((((((((..#)))))))))))..))))).	8006	8025	1	-20.3	0	0.00100843	0.574	0	0	-5.83853	16	19	11	3UTR		0	0
hsa-miR-1973	XM_024447989	KCNMA1	ACCGTGCAAAGGTAGCATA#TGCTGCTTTTGGAATGGTG#(((((.(((((((((((..#)))))))))))..))))).	8006	8025	1	-20.3	0	0.00100843	0.574	0	0	-5.83853	16	19	11	3UTR		0	0
hsa-miR-1973	XM_024447990	KCNMA1	ACCGTGCAAAGGTAGCATA#TGCTGCTTTTGGAATGGTG#(((((.(((((((((((..#)))))))))))..))))).	7994	8013	1	-20.3	0	0.00100843	0.574	0	0	-5.83853	16	19	11	3UTR		0	0
hsa-miR-1973	XM_024448985	NFYB	ACCGTGCAAAGGTAGCATA#ACCTTTTGCATGGG#.((((((((((((......#)))))).)))))).	2502	2516	1	-17	1	0.000201577	0.544	0	0	-5.61866	12	14	6	3UTR		0	0
hsa-miR-1973	XM_024451243	YES1	ACCGTGCAAAGGTAGCATA#TATGCAATCTTAATATATGCTTTCTTTTGCATGGA#.(((((((((((.((((((#.))))))..))))))))))).	2329	2364	1	-22.8	1	6.740723e-05	0.662	0	0	-5.08246	17	21	11	3UTR		0	0
hsa-miR-1973	XM_024451245	YES1	ACCGTGCAAAGGTAGCATA#TATGCAATCTTAATATATGCTTTCTTTTGCATGGA#.(((((((((((.((((((#.))))))..))))))))))).	2149	2184	1	-22.8	1	6.740723e-05	0.662	0	0	-5.08246	17	21	11	3UTR		0	0
hsa-miR-1973	XM_024452302	LARGE1	ACCGTGCAAAGGTAGCATA#GTGCTATCTTTGTTATGA#..((((((((((((((((.#))))))))))))).))).	5417	5435	1	-19.3	1	0.011261	0.676	0	0	-4.957	16	18	13	3UTR		0	0
hsa-miR-1973	XM_047415683	CCSER1	ACCGTGCAAAGGTAGCATA#GCAGGCACATTGCATGGTG#(((((((((.(((.((...#))..)).).))))))))).	3049	3068	1	-16.9	1	0.0164584	0.471	0	0	-6.03692	14	19	9	3UTR		0	0
hsa-miR-1973	XM_047416144	NSD2	ACCGTGCAAAGGTAGCATA#GCATTTTTGCATGGTA#(((((((((((((.((...#))))))))))))))).	3061	3077	1	-19.7	1	0.00275573	0.471	0	0	-4.79441	15	16	15	3UTR		0	0
hsa-miR-1973	XM_047416627	TNIP1	ACCGTGCAAAGGTAGCATA#GCTGATCTCAGATTGCCAAGAAACTAGAAGCCACTTGCACGGTG#(((((((((.(((......#.)))..))))))))).	1709	1753	1	-18	1	0.00041117	0.456	0	0	-7.00542	12	16	9	3UTR		0	0
hsa-miR-1973	XM_047417315	PIK3R1	ACCGTGCAAAGGTAGCATA#ATGTTGCTGTGCACGGTG#((((((((..((((((((.#)))))))).)))))))).	4273	4291	1	-23.3	1	0.000264185	0.456	0	0	-6.23647	16	18	8	3UTR		0	0
hsa-miR-1973	XM_047417317	PIK3R1	ACCGTGCAAAGGTAGCATA#ATGTTGCTGTGCACGGTG#((((((((..((((((((.#)))))))).)))))))).	11688	11706	1	-23.3	1	0.000264185	0.456	0	0	-6.23647	16	18	8	3UTR		0	0
hsa-miR-1973	XM_047417744	PTCD2	ACCGTGCAAAGGTAGCATA#GCTTCCCTTTTGCATGGC#.(((((((((((.(((...#)))...))))))))))).	983	1001	1	-19.4	1	8.991778e-05	0.441	0	0	-5.08246	14	18	11	3UTR		0	0
hsa-miR-1973	XM_047417792	CANX	ACCGTGCAAAGGTAGCATA#TGCTGCGTTTGTATGA#..((((((((.((((((..#)))))).)))))))).	4759	4775	1	-20.2	1	0.00288853	0.706	0	0	-7.78178	14	16	8	3UTR		0	0
hsa-miR-1973	XM_047420869	CALD1	ACCGTGCAAAGGTAGCATA#ATGTTCATGGTAAAAGTACTGCCTTTGCACAGGA#.((((((((((((((.((.#.)).)))))))))))).)).	2013	2047	1	-22.2	1	5.928277e-05	0.574	0	0	-4.02637	16	20	12	3UTR		0	0
hsa-miR-1973	XM_047420874	CALD1	ACCGTGCAAAGGTAGCATA#ATGTTCATGGTAAAAGTACTGCCTTTGCACAGGA#.((((((((((((((.((.#.)).)))))))))))).)).	2028	2062	1	-22.2	1	5.928277e-05	0.574	0	0	-4.02637	16	20	12	3UTR		0	0
hsa-miR-1973	XM_047421184	MTR	ACCGTGCAAAGGTAGCATA#GCTGGCTTTGCTAGGTT#(((..((((((.((((...#)))).))))))..))).	7663	7680	1	-20.5	0	3.759912e-05	0.485	0	0	-14.4354	13	17	6	3UTR		0	0
hsa-miR-1973	XM_047421187	MTR	ACCGTGCAAAGGTAGCATA#GCTGGCTTTGCTAGGTT#(((..((((((.((((...#)))).))))))..))).	6582	6599	1	-20.5	0	3.759912e-05	0.485	0	0	-14.4354	13	17	6	3UTR		0	0
hsa-miR-1973	XM_047421384	NFYC	ACCGTGCAAAGGTAGCATA#ATGCATTAAAAACTGTGCTAGTCTCCTTTGCATGGA#.((((((((((((((((((#.)))))))....))))))))))).	1926	1962	1	-24.7	1	0.00184463	0.647	0	0	-3.79332	18	24	11	3UTR		0	0
hsa-miR-1973	XM_047421571	FGFR1	ACCGTGCAAAGGTAGCATA#TGCTACTTTTGCT#.....((((((((((((..#)))))))))))).	3410	3423	1	-18.3	0	0.0455582	0.809	0	0	-13.6656	12	13	12	3UTR		0	0
hsa-miR-1973	XM_047421704	NSMCE2	ACCGTGCAAAGGTAGCATA#GCTGCTTTTTTTCATACTTACAGACATAATTCACCAGGCACGGTG#((((((((((((((((...#)))))))))............................))))))).	1968	2013	1	-20.4	1	2.45138e-05	0.544	0	0	-3.93757	16	45	9	3UTR		0	0
hsa-miR-1973	XM_047427221	PPP6R3	ACCGTGCAAAGGTAGCATA#GTGGCAAGGGTGGGTCCCTTGACCTTTGCACGC#..(((((((((((......#.))))))))))).	4322	4355	1	-18.8	1	0.0120878	0.353	0	0	-6.78234	11	13	11	3UTR		0	0
hsa-miR-1973	XM_047427224	PPP6R3	ACCGTGCAAAGGTAGCATA#GTGGCAAGGGTGGGTCCCTTGACCTTTGCACGC#..(((((((((((......#.))))))))))).	4289	4322	1	-18.8	1	0.0120878	0.353	0	0	-6.78234	11	13	11	3UTR		0	0
hsa-miR-1973	XM_047427501	STX3	ACCGTGCAAAGGTAGCATA#GCTTCCTTTGCAAAGGC#.((.((((((((.(((...#))).))))))))..)).	4664	4681	1	-19.2	0	0.000981567	0.529	0	0	-8.11448	13	17	8	3UTR		0	0
hsa-miR-1973	XM_047429153	LMO3	ACCGTGCAAAGGTAGCATA#CTAATTTTGCACGGC#.((((((((((.(((....#))).)))))))))).	2462	2477	1	-16.8	1	0.0297714	0.676	0	0	-7.37318	13	15	10	3UTR		0	0
hsa-miR-1973	XM_047429403	WNK1	ACCGTGCAAAGGTAGCATA#TGTTACCTTTGTAG#....(((((((((((((..#))))))))))))).	8058	8072	1	-17.8	0	0.0579514	0.691	0	0	-9.54656	13	14	13	3UTR		0	0
hsa-miR-1973	XM_047429884	SCAF11	ACCGTGCAAAGGTAGCATA#TATGTTAATTTTGCATGGG#.((((((((((.(((((((#))))))).)))))))))).	9082	9101	1	-20.1	1	0.00304022	0.706	0	0	-7.14013	17	19	10	3UTR		0	0
hsa-miR-1973	XM_047430138	PPIE	ACCGTGCAAAGGTAGCATA#CTGCCTGCGGTGCGGC#.((((((..((((((....#))))))...)))))).	1333	1349	1	-17.1	1	4.286557e-07	0.456	0	0	-7.3964	12	16	6	3UTR		0	0
hsa-miR-1973	XM_047432115	DYRK3	ACCGTGCAAAGGTAGCATA#GTGCTACCATGCCTGGC#.(((.(((..((((((((.#)))))))).))).))).	6233	6250	1	-19	0	0.00161977	0.529	0	0	-10.2113	14	17	8	3UTR		0	0
hsa-miR-1973	XM_047432366	ULK3	ACCGTGCAAAGGTAGCATA#GCTCCTCTTTGCACTGGA#.(((((((((((.(((...#))).).)))))))).)).	2372	2390	1	-18.1	1	0.00247751	0.412	0	0	-5.08246	14	18	8	3UTR		0	0
hsa-miR-1973	XM_047434388	TBC1D24	ACCGTGCAAAGGTAGCATA#GCCACCTTGCATGGA#.((((((.(((((.((...#)).))))))))))).	2962	2977	1	-19.3	1	4.860976e-05	0.382	0	0	-6.9638	13	15	11	3UTR		0	0
hsa-miR-1973	XM_047435463	SLFN13	ACCGTGCAAAGGTAGCATA#GTTGGCCAGGCACGGTG#(((((((...(.((((...#)))).)...))))))).	3751	3768	1	-17.7	1	0.0029135	0.515	0	0	-11.8969	12	17	7	3UTR		0	0
hsa-miR-1973	XM_047435467	SLFN13	ACCGTGCAAAGGTAGCATA#GTTGGCCAGGCACGGTG#(((((((...(.((((...#)))).)...))))))).	3567	3584	1	-17.7	1	0.0029135	0.515	0	0	-11.8969	12	17	7	3UTR		0	0
hsa-miR-1973	XM_047436056	RABGAP1L	ACCGTGCAAAGGTAGCATA#TGTCCTGAGTAAAGTAGAAAAGCAACCTTTGTATGGA#.((((((((((((.((...#.)).)))))))))))).	4611	4648	1	-21.8	1	0.00427208	0.662	0	0	-4.65016	14	17	12	3UTR		0	0
hsa-miR-1973	XM_047436780	NUP85	ACCGTGCAAAGGTAGCATA#TGCTTCAATGTGGTATCTTTGTATGGC#.(((((((((((((.((((#.)))).))))))))))))).	1015	1042	1	-22.5	1	0.000263188	0.706	0	0	-4.52877	17	20	13	3UTR		0	0
hsa-miR-1973	XM_047439953	DNMT3B	ACCGTGCAAAGGTAGCATA#GCTGGAGTCTGCACGGG#.(((((((....((((...#)))).....))))))).	3282	3299	1	-17.8	1	0.000152903	0.544	0	0	-12.2638	11	17	7	3UTR		0	0
hsa-miR-1973	XM_047440259	FERMT1	ACCGTGCAAAGGTAGCATA#TGTGCTACCAGCCACGGA#.((((((...(((((((((#))))))))).)).)))).	2654	2672	1	-20.6	1	0.000344854	0.559	0	0	-8.40586	15	18	9	3UTR		0	0
hsa-miR-1973	XM_047441253	RBFOX2	ACCGTGCAAAGGTAGCATA#GCCTTTGCACATGGTA#(((((((((((((......#))))))))))..))).	6786	6802	1	-18.5	1	2.987076e-05	0.559	0	0	-5.76291	13	16	10	3UTR		0	0
hsa-miR-1973	XM_047441340	HDHD5	ACCGTGCAAAGGTAGCATA#TGTGCAGAGCCTTTGCCGGC#.(((.((((((((.(((((#)))))...))))))))))).	1825	1845	1	-21.8	0	4.999187e-06	0.426	0	0	-8.7692	16	20	11	3UTR		0	0
hsa-miR-1973	XM_047442067	NHSL2	ACCGTGCAAAGGTAGCATA#TGCTGCCTTCTGCACC#...((((((((((((((..#))))))))).))))).	6805	6821	1	-21.4	0	6.134371e-05	0.456	0	0	-6.51454	14	16	9	3UTR		0	0
hsa-miR-1973	XM_047442071	NHSL2	ACCGTGCAAAGGTAGCATA#TGCTGCCTTCTGCACC#...((((((((((((((..#))))))))).))))).	6193	6209	1	-21.4	0	6.134371e-05	0.456	0	0	-6.51454	14	16	9	3UTR		0	0
hsa-miR-1973	XM_047443427	MTERF4	ACCGTGCAAAGGTAGCATA#GCTGCTTTGCACCCGGG#.(((((((((.(((((...#))))))))))))..)).	3383	3400	1	-18.6	1	0.000137206	0.338	0	0	-6.6181	14	17	12	3UTR		0	0
hsa-miR-1973	XM_047445927	SLC19A3	ACCGTGCAAAGGTAGCATA#ATGAGGCCTGGCACGGTG#(((((((..((((..(((.#)))..)))).))))))).	5302	5320	1	-20.1	1	0.000693337	0.529	0	0	-8.89989	14	18	7	3UTR		0	0
hsa-miR-1973	XM_047446011	ING5	ACCGTGCAAAGGTAGCATA#GTGAGGCCTGCACGGTG#(((((((..((((..(((.#)))..))))))))))).	1566	1583	1	-19	1	6.517968e-06	0.324	0	0	-8.89989	14	17	11	3UTR		0	0
hsa-miR-1973	XM_047447871	ZBTB38	ACCGTGCAAAGGTAGCATA#TGTGCTGCATATTACTTTGCAATGGC#.((((((((((((((((((#))))))))......))))))).))).	4678	4704	1	-19.4	1	0.000782403	0.559	0	0	-3.79332	18	26	8	3UTR		0	0
hsa-miR-1973	XM_047447902	ARMC8	ACCGTGCAAAGGTAGCATA#TGCTCTTACATCCTGGAAGGACCTAAGATGCTTTTGCAGGGTG#(((.((((((((((.....#.)))))))))).))).	1543	1586	1	-18.9	0	4.454895e-06	0.515	0	0	-7.9381	13	16	10	3UTR		0	0
hsa-miR-1973	XM_047450188	APBB2	ACCGTGCAAAGGTAGCATA#ATGCATTTTGGGTGGGACATATTTCAAACTTCTGCCTTATATTGTACGGTG#(((((((((((((((....#.)))))))....)))))))).	3169	3220	1	-19.6	1	0.0083126	0.603	0	0	-4.17062	15	21	8	3UTR		0	0
hsa-miR-1973	NM_152524	SGO2	ACCGTGCAAAGGTAGCATA#TACCTTTGCATTGGTT#((((((((((((((.....#))))))))))).))).	4162	4178	1	-18.6	1	0.00224325	0.691	0.4619214200000001	0.349548	-4.90607	14	16	11	3UTR		0	0
hsa-miR-1973	NM_152542	PPM1K	ACCGTGCAAAGGTAGCATA#GCTACCTTTAGGAACATGGA#.(((((((((((((((...#))))))))).)...))))).	3489	3509	1	-18.2	1	0.00352649	0.603	0.8156778842105263	0.7928876812500001	-3.79332	15	20	9	3UTR		0	0
hsa-miR-1973	NM_152592	SYNE3	ACCGTGCAAAGGTAGCATA#TGCGGGGGCAGGCAGAGGACAGAGTTGGCTTTGCGCGGTC#(((((((((((.((((...#.)))).))))))))))).	11943	11983	1	-23.7	1	2.945113e-05	0.382	2.2167177363636363	1.7037065512499998	-7.28438	15	18	11	3UTR		0	0
hsa-miR-1973	NM_152613	WBP2NL	ACCGTGCAAAGGTAGCATA#TATGCTCCGTTTGCTAGGC#.((..(((((((.((((((#)))))))).)))))..)).	1301	1320	1	-17.8	0	0.00317939	0.618	0.174698	0.1020063850000001	-12.2335	15	19	8	3UTR		0	0
hsa-miR-1973	NM_152629	GLIS3	ACCGTGCAAAGGTAGCATA#GCTAGCTTTGCAGGA#..(.(((((((.((((...#)))).))))))).).	2680	2695	1	-20.2	0	5.723213e-05	0.529	0.27301639571428565	0.0701894	-11.3358	12	15	7	3UTR		0	0
hsa-miR-1973	NM_152704	AMER2	ACCGTGCAAAGGTAGCATA#TGCTCCTTTGCATT#...(((((((((.((((..#))))))))))))).	10587	10601	1	-18.5	0	0.00224417	0.729	0	0	-7.80367	13	14	13	3UTR		0	0
hsa-miR-1973	NM_152866	MS4A1	ACCGTGCAAAGGTAGCATA#TGCACATACGCACCACATCTCTATCTGGCCTTTGCATGGA#.((((((((((((......#.)))))))))))).	1361	1401	1	-21	1	0.000401605	0.515	0	0	-5.61866	12	14	12	3UTR		0	0
hsa-miR-1973	NM_152867	MS4A1	ACCGTGCAAAGGTAGCATA#TGCACATACGCACCACATCTCTATCTGGCCTTTGCATGGA#.((((((((((((......#.)))))))))))).	1272	1312	1	-21	1	0.000401605	0.515	0	0	-5.61866	12	14	12	3UTR		0	0
hsa-miR-1973	NM_152903	KBTBD6	ACCGTGCAAAGGTAGCATA#ATGCAGGCTGGGCGCGGTG#(((((((..((.(.((((.#)))).).))..))))))).	2833	2852	1	-19.4	1	0.000172528	0.5	-0.161874	-0.0659457	-11.5112	14	19	7	3UTR		0	0
hsa-miR-1973	NM_153025	SPATA33	ACCGTGCAAAGGTAGCATA#GCACCTTTGCATGGC#.((((((((((((.((...#)))))))))))))).	450	465	1	-23.5	1	0.00284807	0.515	-0.116388	0.34438754625000007	-4.65016	14	15	14	3UTR		0	0
hsa-miR-1973	NM_153188	TNPO1	ACCGTGCAAAGGTAGCATA#TGCTCCTCTTTGCATGGTT#((((((((((((.((((..#)))).).))))))))))).	4769	4788	1	-21.3	1	0.00158507	0.662	4.03589	2.8366904375000006	-5.22671	16	19	11	3UTR		0	0
hsa-miR-1973	NM_153332	ERI1	ACCGTGCAAAGGTAGCATA#TGGGCCAAATCTGGCTGCTGCCTATTTTTGTATGGC#.((((((((((((((((..#.))))))))....)))))))).	4376	4412	1	-21.8	1	0.000228391	0.588	0	0	-3.79332	16	22	8	3UTR		0	0
hsa-miR-1973	NM_153712	TTL	ACCGTGCAAAGGTAGCATA#GCTAGGCTGAGCACGGTG#(((((((..((.((((...#))))..))..))))))).	11018	11036	1	-19.5	1	4.55684e-05	0.529	-0.486701	0.0500723	-10.6544	13	18	7	3UTR		0	0
hsa-miR-1973	NM_172177	MRPL42	ACCGTGCAAAGGTAGCATA#TGTGCTACCATGCCTGGC#.(((.(((..(((((((((#))))))))).))).))).	2872	2890	1	-19.3	0	0.00159996	0.632	0	0	-10.2113	15	18	9	3UTR		0	0
hsa-miR-1973	NM_172387	NFATC1	ACCGTGCAAAGGTAGCATA#ATGCTTCCCTTGTCTGCGCGGTT#((((((((((((.(((((.#)))))..))))...)))))))).	3507	3530	1	-21.6	1	0.000438423	0.515	0	0	-5.22671	17	23	8	3UTR		0	0
hsa-miR-1973	NM_172388	NFATC1	ACCGTGCAAAGGTAGCATA#ATGCTTCCCTTGTCTGCGCGGTT#((((((((((((.(((((.#)))))..))))...)))))))).	2342	2365	1	-21.6	1	0.000438423	0.515	0	0	-5.22671	17	23	8	3UTR		0	0
hsa-miR-1973	NM_172389	NFATC1	ACCGTGCAAAGGTAGCATA#ATGCTTCCCTTGTCTGCGCGGTT#((((((((((((.(((((.#)))))..))))...)))))))).	3200	3223	1	-21.6	1	0.000438423	0.515	-0.275813	0.0663302	-5.22671	17	23	8	3UTR		0	0
hsa-miR-1973	NM_173060	CAST	ACCGTGCAAAGGTAGCATA#TGCCACATTAGCCTTTGCACTGTA#((.((((((((((......#.)))))))))).)).	3105	3129	1	-17.8	0	0.000348928	0.603	-2.08989	-2.30946	-7.32045	12	15	10	3UTR		0	0
hsa-miR-1973	NM_173064	IFNLR1	ACCGTGCAAAGGTAGCATA#TGCTGCCTTTGCAAGGA#.((.(((((((((((((..#))))))))))))).)).	1552	1569	1	-25.1	0	0.00086696	0.471	1.724465153846154	1.8244930262500003	-6.82535	15	17	13	3UTR		0	0
hsa-miR-1973	NM_173075	APBB2	ACCGTGCAAAGGTAGCATA#ATGCATTTTGGGTGGGACATATTTCAAACTTCTGCCTTATATTGTACGGTG#(((((((((((((((....#.)))))))....)))))))).	3527	3578	1	-19.6	1	0.0083126	0.603	0	0	-4.17062	15	21	8	3UTR		0	0
hsa-miR-1973	NM_173079	RUNDC1	ACCGTGCAAAGGTAGCATA#ATGCTGCTTTTGGAATGGA#.((((.((((((((((((.#))))))))))))..)))).	3982	4001	1	-20.2	0	0.00247564	0.574	0	0	-5.69428	16	19	12	3UTR		0	0
hsa-miR-1973	NM_173175	PTK2B	ACCGTGCAAAGGTAGCATA#TGCCACTTTGCACGA#..(((((((((...(((..#)))..))))))))).	3176	3191	1	-17.7	1	0.0121861	0.338	1.4464511222222223	0.611193	-10.4498	12	15	9	3UTR		0	0
hsa-miR-1973	NM_173359	EIF4E3	ACCGTGCAAAGGTAGCATA#GCTGCTAGCATGGA#.((((((...((((((...#)))))).)))))).	7378	7392	1	-18.4	1	0.0028272	0.544	0	0	-8.40586	12	14	6	3UTR		0	0
hsa-miR-1973	NM_173359	EIF4E3	ACCGTGCAAAGGTAGCATA#GCTGCTTTTGCCTGA#..((.(((((((((((...#))))))))))).)).	2022	2037	1	-18.3	0	0.000111606	0.485	0.20810698181818188	0.4366805350000001	-9.07604	13	15	11	3UTR		0	0
hsa-miR-1973	NM_173475	DCUN1D3	ACCGTGCAAAGGTAGCATA#GTGCTACCTCAGTTTTGCTGGA#.(((.(((((((((((((.#))))))))).....))))))).	1991	2013	1	-19.5	0	0.000662184	0.603	0	0	-7.91236	16	22	9	3UTR		0	0
hsa-miR-1973	NM_173527	REM2	ACCGTGCAAAGGTAGCATA#GTGCTTCGTAGACTCCTTGACGGAGTTTGCCTCCTTTGTACGC#..((((((((((..(((..#.)))..)))))))))).	1468	1511	1	-20	1	0.0125413	0.5	0	0	-7.10297	13	17	10	3UTR		0	0
hsa-miR-1973	NM_173658	ZNF660	ACCGTGCAAAGGTAGCATA#TGCACATAATTTGTGATATAATAGTCCTTTGCATGGTC#((((((((((((.......#.)))))))))))).	3649	3687	1	-19.3	1	0.00621731	0.588	0	0	-7.05204	12	14	12	3UTR		0	0
hsa-miR-1973	NM_174907	PPP4R2	ACCGTGCAAAGGTAGCATA#TGTAGAATGTAATGTGTTCACTGCCTTTGTGAAGCGGTA#(((((((((((((((....#.))))))))))...))))).	2825	2864	1	-20.8	1	0.000289049	0.676	0	0	-4.17062	15	20	10	3UTR		0	0
hsa-miR-1973	NM_174911	LRATD2	ACCGTGCAAAGGTAGCATA#TGCTGCCTTTGTT#.....((((((((((((..#)))))))))))).	2285	2298	1	-18.9	0	0.0691237	0.529	0	0	-13.6656	12	13	12	3UTR		0	0
hsa-miR-1973	NM_175629	DNMT3A	ACCGTGCAAAGGTAGCATA#GTTGCCTTCTGCGCAAAGGG#.(((((((((((((((...#)))))))).)))))...)).	3982	4002	1	-18.7	1	0.00024195	0.515	2.342985684210526	2.22729	-3.79332	15	20	8	3UTR		0	0
hsa-miR-1973	NM_175848	DNMT3B	ACCGTGCAAAGGTAGCATA#GCTGGAGTCTGCACGGG#.(((((((....((((...#)))).....))))))).	3411	3428	1	-17.8	1	0.000152903	0.544	0	0	-12.2638	11	17	7	3UTR		0	0
hsa-miR-1973	NM_175849	DNMT3B	ACCGTGCAAAGGTAGCATA#GCTGGAGTCTGCACGGG#.(((((((....((((...#)))).....))))))).	3222	3239	1	-17.8	1	0.000152903	0.544	-0.238673	0.32101668999999994	-12.2638	11	17	7	3UTR		0	0
hsa-miR-1973	NM_175850	DNMT3B	ACCGTGCAAAGGTAGCATA#GCTGGAGTCTGCACGGG#.(((((((....((((...#)))).....))))))).	3390	3407	1	-17.8	1	0.000152903	0.544	0.43038119999999996	0.106362	-12.2638	11	17	7	3UTR		0	0
hsa-miR-1973	NM_175921	RIMOC1	ACCGTGCAAAGGTAGCATA#ATGCTCCTTTGTTCTGGTC#((((.(((((((.(((((.#))))))))))))..)))).	3406	3425	1	-18.7	0	0.010456	0.529	-0.289056	1.7863292262500003	-9.34574	16	19	12	3UTR		0	0
hsa-miR-1973	NM_176071	P2RY2	ACCGTGCAAAGGTAGCATA#GCTTCCTTTGCACTGGG#.(((((((((((.(((...#))).))))))))).)).	2815	2832	1	-22.4	1	3.694881e-06	0.471	0	0	-5.08246	14	17	9	3UTR		0	0
hsa-miR-1973	NM_176072	P2RY2	ACCGTGCAAAGGTAGCATA#GCTTCCTTTGCACTGGG#.(((((((((((.(((...#))).))))))))).)).	3006	3023	1	-22.4	1	3.694881e-06	0.471	0	0	-5.08246	14	17	9	3UTR		0	0
hsa-miR-1973	NM_177403	RAB7B	ACCGTGCAAAGGTAGCATA#ATGGAGCCAGCACGGG#.((((((...(((..(((.#)))..))).)))))).	2785	2801	1	-17.7	1	0.00349686	0.382	0	0	-9.99815	12	16	6	3UTR		0	0
hsa-miR-1973	NM_177977	HAP1	ACCGTGCAAAGGTAGCATA#TGTGCTTATTTGCATGGA#.(((((((((...((((((#))))))..))))))))).	1927	1945	1	-19.4	1	0.0014397	0.515	0	0	-11.254	15	18	9	3UTR		0	0
hsa-miR-1973	NM_178000	PTPA	ACCGTGCAAAGGTAGCATA#TGCTACCTTTGCGCT#...((((((((((((((..#)))))))))))))).	2067	2082	1	-25.1	0	0.00735826	0.324	0.0416424	0.00258556	-6.51454	14	15	14	3UTR		0	0
hsa-miR-1973	NM_178003	PTPA	ACCGTGCAAAGGTAGCATA#TGCTACCTTTGCGCT#...((((((((((((((..#)))))))))))))).	1941	1956	1	-25.1	0	0.00735826	0.324	-0.0864891	-0.171492	-6.51454	14	15	14	3UTR		0	0
hsa-miR-1973	NM_178423	HDAC9	ACCGTGCAAAGGTAGCATA#TGTGCTGCCTTTGGAA#....(.(((((((((((((#))))))))))))).).	7527	7543	1	-19.9	0	0.00284015	0.618	0	0	-11.4475	14	16	13	3UTR		0	0
hsa-miR-1973	NM_178425	HDAC9	ACCGTGCAAAGGTAGCATA#TGTGCTGCCTTTGGAA#....(.(((((((((((((#))))))))))))).).	7705	7721	1	-19.9	0	0.00284015	0.618	0	0	-11.4475	14	16	13	3UTR		0	0
hsa-miR-1973	NM_178550	CCDC190	ACCGTGCAAAGGTAGCATA#GCTGCTGCATGGA#.((((((...((((((...#)))))))))))).	3424	3437	1	-17.7	1	0.0122256	0.647	0	0	-8.40586	12	13	12	3UTR		0	0
hsa-miR-1973	NM_178559	ABCB5	ACCGTGCAAAGGTAGCATA#GCTACTTTTGGGCCGGG#.((((.((((((((((...#)))))))))).)).)).	3724	3741	1	-20.6	0	0.000587345	0.529	0	0	-5.69428	14	17	10	3UTR		0	0
hsa-miR-1973	NM_181446	FSHR	ACCGTGCAAAGGTAGCATA#TATGTTATTTTTGCACGT#..(((((((((((((((((#))))))))))))))))).	2348	2366	1	-21.8	1	0.00664505	0.75	1.0010626470588235	1.13436	-4.957	17	18	17	3UTR		0	0
hsa-miR-1973	NM_181471	RFC2	ACCGTGCAAAGGTAGCATA#ATGACTGTCCTTTAAACTCCAGTGGCTGGCCAGGCACGGTA#(((((((...(.((((...#.)))).)...))))))).	1180	1221	1	-19.8	1	2.840166e-05	0.441	0	0	-11.8969	12	18	7	3UTR		0	0
hsa-miR-1973	NM_181504	PIK3R1	ACCGTGCAAAGGTAGCATA#ATGTTGCTGTGCACGGTG#((((((((..((((((((.#)))))))).)))))))).	1881	1899	1	-23.3	1	0.000264185	0.456	0	0	-6.23647	16	18	8	3UTR		0	0
hsa-miR-1973	NM_181524	PIK3R1	ACCGTGCAAAGGTAGCATA#ATGTTGCTGTGCACGGTG#((((((((..((((((((.#)))))))).)))))))).	1943	1961	1	-23.3	1	0.000264185	0.456	0	0	-6.23647	16	18	8	3UTR		0	0
hsa-miR-1973	NM_181672	OGT	ACCGTGCAAAGGTAGCATA#TGCTTCCTGCATGGTA#(((((((..(((.((((..#)))).)))))))))).	3485	3501	1	-18.5	1	4.166405e-05	0.544	1.9119871428571429	0.630446	-8.59673	14	16	10	3UTR		0	0
hsa-miR-1973	NM_181708	BCDIN3D	ACCGTGCAAAGGTAGCATA#ATGCGGCCGGGCGCGGTG#(((((((...(((.((((.#)))).)))..))))))).	1678	1696	1	-21.7	1	2.977193e-07	0.426	0	0	-9.40695	14	18	7	3UTR		0	0
hsa-miR-1973	NM_181786	ZNF875	ACCGTGCAAAGGTAGCATA#TGTGCCCACCTTTTGAGTGGTGCCTTTGCATA#...(((((((((((.(((.#.))).))))))))))).	2746	2778	1	-21.3	0	5.765712e-05	0.529	1.7527626727272727	2.6331855849999997	-7.24999	14	17	11	3UTR		0	0
hsa-miR-1973	NM_181900	STARD5	ACCGTGCAAAGGTAGCATA#GTGGTCCCAGCCTTTGCATGA#..(((((((((((......#.))))))))))).	4660	4681	1	-18	1	0.000909152	0.485	0	0	-6.78234	11	13	11	3UTR		0	0
hsa-miR-1973	NM_182500	C2orf50	ACCGTGCAAAGGTAGCATA#TGTGTCTTTTGCACGT#..((((((((((..(((..#)))..)))))))))).	1344	1360	1	-18.5	1	0.000923295	0.574	0.646466	0.603307	-7.10297	13	16	10	3UTR		0	0
hsa-miR-1973	NM_182612	GATD1	ACCGTGCAAAGGTAGCATA#GTTGGCTGGGCGCGGTG#(((((((..((.((((...#)))).))..))))))).	1973	1990	1	-20.6	1	2.637292e-07	0.471	-0.190477	0.031914534999999994	-10.6544	13	17	7	3UTR		0	0
hsa-miR-1973	NM_182791	CCDC33	ACCGTGCAAAGGTAGCATA#GCAACCTTTGCACA#...((((((((((.((...#)).)))))))))).	1678	1692	1	-20.5	0	0.00066916	0.441	3.58695	4.0898086650000005	-7.37138	12	14	10	3UTR		0	0
hsa-miR-1973	NM_182898	CREB5	ACCGTGCAAAGGTAGCATA#ATGTTGCCTTTGA#......((((((((((((.#)))))))))))).	7965	7978	1	-16.5	0	0.0013469	0.588	0	0	-15.5666	12	13	12	3UTR		0	0
hsa-miR-1973	NM_182920	ADAMTS9	ACCGTGCAAAGGTAGCATA#TATGACTGCCTTTGCATGT#..(((((((((((((((((#)))).))))))))))))).	6437	6456	1	-23.7	1	0.000938138	0.691	0	0	-4.957	17	19	13	3UTR		0	0
hsa-miR-1973	NM_182920	ADAMTS9	ACCGTGCAAAGGTAGCATA#TATGCTGCCTTGGTGCT#...((((.(((((((((((#))))))))))).)))).	6720	6737	1	-20.1	0	0.0144505	0.647	0	0	-8.82818	15	17	11	3UTR		0	0
hsa-miR-1973	NM_183006	DLGAP4	ACCGTGCAAAGGTAGCATA#GTGCGAACGGAACAGAGTTTTCTCAACCTTTGCTATGGTT#(((((((((((((......#.)))))))).))))).	2189	2229	1	-17.5	1	0.00104521	0.559	1.034617457142857	0.353813	-5.76291	13	16	8	3UTR		0	0
hsa-miR-1973	NM_183228	IKZF3	ACCGTGCAAAGGTAGCATA#ATGTTACCTTTGAGGGGTG#(((.(.((((((((((((.#)))))))))))).).))).	8374	8393	1	-21.3	0	9.286955e-05	0.662	0	0	-8.87056	16	19	12	3UTR		0	0
hsa-miR-1973	NM_183229	IKZF3	ACCGTGCAAAGGTAGCATA#ATGTTACCTTTGAGGGGTG#(((.(.((((((((((((.#)))))))))))).).))).	8425	8444	1	-21.3	0	9.286955e-05	0.662	0	0	-8.87056	16	19	12	3UTR		0	0
hsa-miR-1973	NM_183232	IKZF3	ACCGTGCAAAGGTAGCATA#ATGTTACCTTTGAGGGGTG#(((.(.((((((((((((.#)))))))))))).).))).	8308	8327	1	-21.3	0	9.286955e-05	0.662	3.4902840833333335	2.90219	-8.87056	16	19	12	3UTR		0	0
hsa-miR-1973	NM_194356	STX2	ACCGTGCAAAGGTAGCATA#GCCACCTTTGTACA#...((((((((((.((...#)).)))))))))).	2050	2064	1	-18.5	0	0.00210363	0.588	0.9845825999999999	0.7031562572500002	-7.37138	12	14	10	3UTR		0	0
hsa-miR-1973	NM_194429	CEP43	ACCGTGCAAAGGTAGCATA#TGTGCTGTTTTTGCACT#...((((((((((((((((#)))))))))))))))).	2248	2265	1	-19.2	0	7.854845e-05	0.721	0.24136309999999994	-0.0257419	-6.51454	16	17	16	3UTR		0	0
hsa-miR-1973	NM_194442	LBR	ACCGTGCAAAGGTAGCATA#GCTGCCATTTGCAA#....((((((((((((...#)))))).)))))).	2018	2032	1	-17.9	0	0.00582961	0.647	1.7336217692307692	-1.01161	-9.54656	12	14	6	3UTR		0	0
hsa-miR-1973	NM_198269	HIPK1	ACCGTGCAAAGGTAGCATA#GCTTCCTTTGTATGC#..((((((((((.(((...#))).)))))))))).	3803	3818	1	-18.2	1	0.00704374	0.662	5.74369	4.462810242499999	-6.24613	13	15	10	3UTR		0	0
hsa-miR-1973	NM_198570	VWC2	ACCGTGCAAAGGTAGCATA#TTACCTGGGCATGGTG#(((((((..((((((....#))))))..))))))).	8283	8299	1	-19.4	1	0.000109456	0.574	0	0	-7.54065	13	16	7	3UTR		0	0
hsa-miR-1973	NM_198993	STAC2	ACCGTGCAAAGGTAGCATA#GCTGCCTGGACACACGGA#.(((((...(((((((...#))))))).....))))).	2706	2724	1	-19.9	0	0.00359318	0.485	4.706543142857143	4.379706679749999	-8.70704	12	18	7	3UTR		0	0
hsa-miR-1973	NM_199129	PEDS1	ACCGTGCAAAGGTAGCATA#GCTGCTTTTGCACT#...(((((((((((((...#))))))))))))).	6094	6108	1	-22.3	0	1.839674e-05	0.485	0	0	-6.51454	13	14	13	3UTR		0	0
hsa-miR-1973	NM_199193	BABAM2	ACCGTGCAAAGGTAGCATA#TGCTCACACAGCAGCTTTTGCACGC#..(((((((((((.((...#.)).))))))))))).	1535	1560	1	-18.5	1	6.810753e-05	0.412	1.6357437272727273	1.4505751365000004	-5.81384	13	16	11	3UTR		0	0
hsa-miR-1973	NM_199245	VAMP1	ACCGTGCAAAGGTAGCATA#TGCCTCCTTTCTCTTCCTCCTCTTTGCATGGTT#((((((((((((.......#.)))))))))))).	2189	2222	1	-17.1	1	0.00475955	0.544	0	0	-7.05204	12	14	12	3UTR		0	0
hsa-miR-1973	NM_199359	TPD52L2	ACCGTGCAAAGGTAGCATA#CTTCTCAGTGCTGCCTTTGCATGGG#.(((((((((((((((((.#.))))))))))))))))).	1635	1660	1	-31.4	1	1.693481e-05	0.397	3.6151744694117656	3.41709	-3.79332	17	19	17	3UTR		0	0
hsa-miR-1973	NM_199362	TPD52L2	ACCGTGCAAAGGTAGCATA#CTTCTCAGTGCTGCCTTTGCATGGG#.(((((((((((((((((.#.))))))))))))))))).	1737	1762	1	-31.4	1	1.693481e-05	0.397	-0.183994	-0.361281	-3.79332	17	19	17	3UTR		0	0
hsa-miR-1973	NM_001369553	KIAA1522	ACCGTGCAAAGGTAGCATA#GCTGCCTTTCAGCACAGGTG#((((((((((((((((...#)))))))))..)))).))).	4241	4261	1	-22.5	1	0.000122749	0.412	0	0	-3.93757	16	20	9	3UTR		0	0
hsa-miR-1973	NM_001369846	ZBTB37	ACCGTGCAAAGGTAGCATA#TATGCTGCTTTGGATGGA#.((((.((((.((((((((#)))))))))))).)))).	4013	4031	1	-19.7	0	3.5572e-06	0.603	0	0	-8.51906	16	18	12	3UTR		0	0
hsa-miR-1973	NM_001370165	SYTL4	ACCGTGCAAAGGTAGCATA#GCTACCTTTCGCATTAGGA#.(((((((((((((((...#))))))))).))))..)).	2842	2861	1	-20.1	1	0.00162646	0.471	2.8205557777777774	2.2411726287500002	-3.79332	15	19	9	3UTR		0	0
hsa-miR-1973	NM_001370167	SYTL4	ACCGTGCAAAGGTAGCATA#GCTACCTTTCGCATTAGGA#.(((((((((((((((...#))))))))).))))..)).	2909	2928	1	-20.1	1	0.00162646	0.471	1.8253682222222223	1.7335768987500004	-3.79332	15	19	9	3UTR		0	0
hsa-miR-1973	NM_001370180	NPY2R	ACCGTGCAAAGGTAGCATA#TGTAACATTTCACAGTATTTACAAGCTATTTTTGCACAGGTA#((((((((((((((((...#.))))))))))))).))).	2536	2578	1	-22.6	1	0.00357586	0.676	0	0	-3.93757	16	19	13	3UTR		0	0
hsa-miR-1973	NM_001370296	FGFRL1	ACCGTGCAAAGGTAGCATA#TATGCTGCCTGGGCACA#...((((..((((((((((#))))))))))..)))).	2562	2579	1	-23.5	0	2.373611e-05	0.426	0	0	-9.88456	14	17	10	3UTR		0	1
hsa-miR-1973	NM_001371411	SLC19A3	ACCGTGCAAAGGTAGCATA#ATGAGGCCTGGCACGGTG#(((((((..((((..(((.#)))..)))).))))))).	4963	4981	1	-20.1	1	0.000693337	0.529	0	0	-8.89989	14	18	7	3UTR		0	0
hsa-miR-1973	NM_001372062	PLD5	ACCGTGCAAAGGTAGCATA#GCAGCCTGGGTGCGGTG#(((((((..((((.((...#)).))))..))))))).	4138	4155	1	-19.5	1	0.000144589	0.471	0	0	-8.16444	13	17	7	3UTR		0	0
hsa-miR-1973	NM_001374244	BRAF	ACCGTGCAAAGGTAGCATA#GTCTCCTTTGCGATGGG#.(((((((((((..((...#))..))))))).)))).	4592	4609	1	-17.7	1	0.00423251	0.529	0	0	-5.9393	13	17	7	3UTR		0	0
hsa-miR-1973	NM_001374769	SIM1	ACCGTGCAAAGGTAGCATA#ATGCTGCCTCTGGGCA#...((.((.(((((((((.#))))))))).)).)).	6520	6536	1	-19.3	0	7.905709e-06	0.544	0	0	-9.47189	13	16	9	3UTR		0	0
hsa-miR-1973	NM_001375317	CAST	ACCGTGCAAAGGTAGCATA#TGCCACATTAGCCTTTGCACTGTA#((.((((((((((......#.)))))))))).)).	3272	3296	1	-17.8	0	0.000348928	0.603	0	0	-7.32045	12	15	10	3UTR		0	0
hsa-miR-1973	NM_001375462	LPP	ACCGTGCAAAGGTAGCATA#TGTGTTGCCACTTTGTATGGTG#(((((((((((((((((((#)))))))))..)))))))))).	14698	14720	1	-22.4	1	0.00117048	0.544	0	0	-3.93757	19	22	10	3UTR		0	0
hsa-miR-1973	NM_001375605	PROC	ACCGTGCAAAGGTAGCATA#GCTGGGCTTTTGCATGGC#.(((((((((((((((...#)))..)))))))))))).	1591	1609	1	-21.1	1	0.000116226	0.471	0	0	-3.79332	15	18	12	3UTR		0	0
hsa-miR-1973	NM_001375635	CDC42SE2	ACCGTGCAAAGGTAGCATA#ATGCATGCCTTTGGACTCATGGA#.(((((((((((((((((.#)))).))))))))....))))).	1757	1780	1	-19.5	1	0.000439997	0.574	0	0	-3.79332	17	23	8	3UTR		0	0
hsa-miR-1973	NM_001375647	IFI44L	ACCGTGCAAAGGTAGCATA#TGTTCCCGACTAGCTGCCTTGCACA#...((((.((((((((...#.)))))))))))).	4289	4314	1	-20.2	0	0.0188843	0.632	0	0	-8.82818	12	14	12	3UTR		0	0
hsa-miR-1973	NM_001375648	IFI44L	ACCGTGCAAAGGTAGCATA#TGTTCCCGACTAGCTGCCTTGCACA#...((((.((((((((...#.)))))))))))).	4044	4069	1	-20.2	0	0.0188843	0.632	0	0	-8.82818	12	14	12	3UTR		0	0
hsa-miR-1973	NM_001375649	IFI44L	ACCGTGCAAAGGTAGCATA#TGTTCCCGACTAGCTGCCTTGCACA#...((((.((((((((...#.)))))))))))).	4093	4118	1	-20.2	0	0.0188843	0.632	0.13807450000000002	0.10147117662499999	-8.82818	12	14	12	3UTR		0	0
hsa-miR-1973	NM_001375650	IFI44L	ACCGTGCAAAGGTAGCATA#TGTTCCCGACTAGCTGCCTTGCACA#...((((.((((((((...#.)))))))))))).	4317	4342	1	-20.2	0	0.0188843	0.632	0.178594	-0.0536469	-8.82818	12	14	12	3UTR		0	0
hsa-miR-1973	NM_001376113	ZBTB38	ACCGTGCAAAGGTAGCATA#TGTGCTGCATATTACTTTGCAATGGC#.((((((((((((((((((#))))))))......))))))).))).	5077	5103	1	-19.4	1	0.000782403	0.559	0	0	-3.79332	18	26	8	3UTR		0	0
hsa-miR-1973	NM_001376166	ZBTB38	ACCGTGCAAAGGTAGCATA#TGTGCTGCATATTACTTTGCAATGGC#.((((((((((((((((((#))))))))......))))))).))).	4640	4666	1	-19.4	1	0.000782403	0.559	0	0	-3.79332	18	26	8	3UTR		0	0
hsa-miR-1973	NM_001376179	ZBTB38	ACCGTGCAAAGGTAGCATA#TGTGCTGCATATTACTTTGCAATGGC#.((((((((((((((((((#))))))))......))))))).))).	4911	4937	1	-19.4	1	0.000782403	0.559	0	0	-3.79332	18	26	8	3UTR		0	0
hsa-miR-1973	NM_001377132	ADCY3	ACCGTGCAAAGGTAGCATA#GCTGCCTTTGCCGCTGGG#.(((((((((((((((...#))))))))))).)).)).	4063	4081	1	-22.9	1	3.9937e-05	0.338	0	0	-3.79332	15	18	11	3UTR		0	0
hsa-miR-1973	NM_001378259	ADCY5	ACCGTGCAAAGGTAGCATA#CTGCCTTTGCTGGTG#((((.((((((((((....#)))))))))))))).	4550	4565	1	-20	0	7.981235e-05	0.324	4.772499999999999	3.28956	-8.28966	14	15	14	3UTR		0	0
hsa-miR-1973	NM_001381860	XCR1	ACCGTGCAAAGGTAGCATA#GTGCTACCTTCTGCACT#...(((((((((((((((.#)))))))))).))))).	1986	2003	1	-23.2	0	0.000332588	0.706	0.548119	0.5956051850000003	-6.51454	15	17	10	3UTR		0	0
hsa-miR-1973	NM_001382280	LRRC53	ACCGTGCAAAGGTAGCATA#GCTTTCTTCAAGAGGACAAACACCCACTAGCCTTTGCATGC#..(((((((((((......#.))))))))))).	3897	3938	1	-17.2	1	0.0291182	0.574	0	0	-6.78234	11	13	11	3UTR		0	0
hsa-miR-1973	NM_001382342	MRPL34	ACCGTGCAAAGGTAGCATA#GCTATTTTTGCAGGGA#.((.((((((((((((...#)))))))))))).)).	475	491	1	-22.1	0	0.00912325	0.353	0	0	-6.82535	14	16	12	3UTR		0	0
hsa-miR-1973	NM_001382654	MBNL2	ACCGTGCAAAGGTAGCATA#TGAAAAAGAAACTTTGCACGGTA#(((((((((((........#.))))))))))).	2462	2485	1	-19.3	1	0.0204741	0.662	0	0	-10.3988	11	13	11	3UTR		0	1
hsa-miR-1973	NM_001382670	MBNL2	ACCGTGCAAAGGTAGCATA#TGAAAAAGAAACTTTGCACGGTA#(((((((((((........#.))))))))))).	2649	2672	1	-19.3	1	0.0204741	0.662	0	0	-10.3988	11	13	11	3UTR		0	1
hsa-miR-1973	NM_001382673	MBNL2	ACCGTGCAAAGGTAGCATA#TGAAAAAGAAACTTTGCACGGTA#(((((((((((........#.))))))))))).	2518	2541	1	-19.3	1	0.0204741	0.662	1.5500351927272726	2.1829018377500002	-10.3988	11	13	11	3UTR		0	1
hsa-miR-1973	NM_001382683	MBNL2	ACCGTGCAAAGGTAGCATA#TGAAAAAGAAACTTTGCACGGTA#(((((((((((........#.))))))))))).	2554	2577	1	-19.3	1	0.0204741	0.662	0	0	-10.3988	11	13	11	3UTR		0	1
hsa-miR-1973	NM_001382736	AGTR1	ACCGTGCAAAGGTAGCATA#TGTGCTACACTTGCACCTGGTA#(((((((((..((((((((#))))))))..))))))..))).	1830	1852	1	-21.6	1	0.00571316	0.603	0	0	-8.00486	17	22	8	3UTR		0	0
hsa-miR-1973	NM_001382812	MB	ACCGTGCAAAGGTAGCATA#GTTGGCTTTGCATGC#..(((((((((.((((...#)))).))))))))).	577	592	1	-18.1	1	2.178558e-05	0.368	0	0	-8.3038	13	15	9	3UTR		0	0
hsa-miR-1973	NM_001384947	COL14A1	ACCGTGCAAAGGTAGCATA#TGGTGTCTTTGCAGGGA#.((.((((((((((.((..#)).)))))))))).)).	8113	8130	1	-18	0	0.000870921	0.662	0	0	-7.5608	14	17	10	3UTR		0	0
hsa-miR-1973	NM_001385994	FAM13B	ACCGTGCAAAGGTAGCATA#GCATATCTTTTTTTCCTTTGGCTTTGCATGGC#.((((((((((.(((....#.))).)))))))))).	4459	4491	1	-17.8	1	0.00332648	0.618	0	0	-7.37318	13	16	10	3UTR		0	0
hsa-miR-1973	NM_001386064	OR8H2	ACCGTGCAAAGGTAGCATA#TGTGCTACCCTTTGCT#.....((((((((((((((#))))))))).))))).	1526	1542	1	-19	0	0.00767354	0.706	0	0	-13.6656	14	16	9	3UTR		0	0
hsa-miR-1973	NM_001386104	OR1A1	ACCGTGCAAAGGTAGCATA#ATGAGTTCATGTCCTTTGCAGGGA#.((.((((((((..((((.#.)))))))))))).)).	3317	3341	1	-19.2	0	1.280244e-06	0.574	0	0	-8.97132	14	17	12	3UTR		0	0
hsa-miR-1973	NM_001386740	TSEN34	ACCGTGCAAAGGTAGCATA#CTACCTTTCTCCGCGGTT#((((((.((((((((....#))))))))...)))))).	1055	1073	1	-17.5	0	0.0288006	0.544	0	0	-5.71431	14	18	8	3UTR		0	0
hsa-miR-1973	NM_001387080	N4BP2L2	ACCGTGCAAAGGTAGCATA#ACTTTTGCATGGTT#(((((((((((((......#))))))))))))).	6327	6341	1	-18.3	1	0.000134503	0.647	0	0	-5.76291	13	14	13	3UTR		0	0
hsa-miR-1973	NM_001387081	N4BP2L2	ACCGTGCAAAGGTAGCATA#ACTTTTGCATGGTT#(((((((((((((......#))))))))))))).	5230	5244	1	-18.3	1	0.000134503	0.647	0	0	-5.76291	13	14	13	3UTR		0	0
hsa-miR-1973	NM_001387082	N4BP2L2	ACCGTGCAAAGGTAGCATA#ACTTTTGCATGGTT#(((((((((((((......#))))))))))))).	6394	6408	1	-18.3	1	0.000134503	0.647	0	0	-5.76291	13	14	13	3UTR		0	0
hsa-miR-1973	NM_001387101	N4BP2L2	ACCGTGCAAAGGTAGCATA#ACTTTTGCATGGTT#(((((((((((((......#))))))))))))).	6355	6369	1	-18.3	1	0.000134503	0.647	0	0	-5.76291	13	14	13	3UTR		0	0
hsa-miR-1973	NM_001387102	N4BP2L2	ACCGTGCAAAGGTAGCATA#ACTTTTGCATGGTT#(((((((((((((......#))))))))))))).	6422	6436	1	-18.3	1	0.000134503	0.647	0	0	-5.76291	13	14	13	3UTR		0	0
hsa-miR-1973	NM_001387104	N4BP2L2	ACCGTGCAAAGGTAGCATA#ACTTTTGCATGGTT#(((((((((((((......#))))))))))))).	6321	6335	1	-18.3	1	0.000134503	0.647	0	0	-5.76291	13	14	13	3UTR		0	0
hsa-miR-1973	NM_001387105	N4BP2L2	ACCGTGCAAAGGTAGCATA#ACTTTTGCATGGTT#(((((((((((((......#))))))))))))).	6131	6145	1	-18.3	1	0.000134503	0.647	0	0	-5.76291	13	14	13	3UTR		0	0
hsa-miR-1973	NM_001387223	N4BP2L2	ACCGTGCAAAGGTAGCATA#ACTTTTGCATGGTT#(((((((((((((......#))))))))))))).	5228	5242	1	-18.3	1	0.000134503	0.647	0	0	-5.76291	13	14	13	3UTR		0	0
hsa-miR-1973	NM_001387349	FXYD3	ACCGTGCAAAGGTAGCATA#CTCCTTTGCATGGC#.(((((((((((.((....#))))))))))))).	784	798	1	-19	1	0.000530447	0.426	0	0	-5.3155	13	14	13	3UTR		0	0
hsa-miR-1973	NM_001387353	FXYD3	ACCGTGCAAAGGTAGCATA#CTCCTTTGCATGGC#.(((((((((((.((....#))))))))))))).	496	510	1	-19	1	0.000530447	0.426	0	0	-5.3155	13	14	13	3UTR		0	0
hsa-miR-1973	NM_001387354	FXYD3	ACCGTGCAAAGGTAGCATA#CTCCTTTGCATGGC#.(((((((((((.((....#))))))))))))).	682	696	1	-19	1	0.000530447	0.426	0	0	-5.3155	13	14	13	3UTR		0	0
hsa-miR-1973	NM_001388309	IRGQ	ACCGTGCAAAGGTAGCATA#GCTGGCTGAGCATGGTG#(((((((..((.((((...#)))).))..))))))).	8865	8882	1	-20.7	1	0.000367497	0.441	0	0	-10.6544	13	17	7	3UTR		0	0
hsa-miR-1973	NM_001388367	NBPF9	ACCGTGCAAAGGTAGCATA#TGGTCCTCTGCACGGTG#((((((((.(((.(.((..#)).)))).)))))))).	6901	6918	1	-19.5	1	0.000132023	0.456	0	0	-7.01854	14	17	8	3UTR		0	0
hsa-miR-1973	NM_001388368	NBPF9	ACCGTGCAAAGGTAGCATA#TGGTCCTCTGCACGGTG#((((((((.(((.(.((..#)).)))).)))))))).	7220	7237	1	-19.5	1	0.000132023	0.456	0	0	-7.01854	14	17	8	3UTR		0	0
hsa-miR-1973	NM_001388370	NBPF9	ACCGTGCAAAGGTAGCATA#TGGTCCTCTGCACGGTG#((((((((.(((.(.((..#)).)))).)))))))).	7155	7172	1	-19.5	1	0.000132023	0.456	0	0	-7.01854	14	17	8	3UTR		0	0
hsa-miR-1973	NM_001388383	NBPF9	ACCGTGCAAAGGTAGCATA#TGGTCCTCTGCACGGTG#((((((((.(((.(.((..#)).)))).)))))))).	6187	6204	1	-19.5	1	0.000132023	0.456	0	0	-7.01854	14	17	8	3UTR		0	0
hsa-miR-1973	NM_001389628	EXT2	ACCGTGCAAAGGTAGCATA#TGCTGCCTTTGGAA#....(.(((((((((((..#))))))))))).).	5694	5708	1	-18.1	0	0.0248317	0.544	0	0	-11.4475	12	14	11	3UTR		0	0
hsa-miR-1973	NM_001389630	EXT2	ACCGTGCAAAGGTAGCATA#TGCTGCCTTTGGAA#....(.(((((((((((..#))))))))))).).	5784	5798	1	-18.1	0	0.0248317	0.544	0	0	-11.4475	12	14	11	3UTR		0	0
hsa-miR-1973	NM_001391920	GBP5	ACCGTGCAAAGGTAGCATA#TATGTTACCTAGAGCAGGGC#.((.(((..((((((((((#))))))))))...))).)).	2349	2369	1	-19.9	0	0.00169347	0.529	0	0	-10.1954	15	20	10	3UTR		0	0
hsa-miR-1973	NM_001394065	CCDC190	ACCGTGCAAAGGTAGCATA#GCTGCTGCATGGA#.((((((...((((((...#)))))))))))).	3408	3421	1	-17.7	1	0.0122256	0.647	0	0	-8.40586	12	13	12	3UTR		0	0
hsa-miR-1973	NM_001394532	THSD4	ACCGTGCAAAGGTAGCATA#GCTCGACTGGAGTTTCTGCACCTTTGCAGGGG#.((.(((((((((.(((..#.)))))))))))).)).	8030	8062	1	-23.3	0	3.726464e-07	0.456	0	0	-7.68219	14	17	12	3UTR		0	0
hsa-miR-1973	NM_001394736	PHACTR2	ACCGTGCAAAGGTAGCATA#TGTGCTGCCTGCAGTTAGTCCTGCATGGG#.(((((((.((((((((((#))))))))))...........))))))).	2983	3012	1	-22.5	1	7.571105e-06	0.603	0	0	-4.84971	17	29	10	3UTR		0	0
hsa-miR-1973	NM_001394783	CCR5	ACCGTGCAAAGGTAGCATA#ATGCTGCCTGCCCAGTGCACA#...(((((.(((((((((.#)))))))))......))))).	2652	2673	1	-18.5	0	0.000813738	0.574	0	0	-7.57093	14	21	9	3UTR		0	0
hsa-miR-1973	NM_001394966	NEK10	ACCGTGCAAAGGTAGCATA#ATGCACCTAATTTCCGTAACTGAATATTTGCATGGA#.((((((((((((.((((.#))))))))...................)))))))).	6216	6252	1	-17.7	1	0.00144323	0.691	0	0	-4.65016	16	36	8	3UTR		0	0
hsa-miR-1973	NM_001394970	NEK10	ACCGTGCAAAGGTAGCATA#ATGCACCTAATTTCCGTAACTGAATATTTGCATGGA#.((((((((((((.((((.#))))))))...................)))))))).	6387	6423	1	-17.7	1	0.00144323	0.691	0	0	-4.65016	16	36	8	3UTR		0	0
hsa-miR-1973	NM_001395199	ZBTB37	ACCGTGCAAAGGTAGCATA#TATGCTGCTTTGGATGGA#.((((.((((.((((((((#)))))))))))).)))).	3965	3983	1	-19.7	0	3.5572e-06	0.603	0	0	-8.51906	16	18	12	3UTR		0	0
hsa-miR-1973	NM_001396050	SCART1	ACCGTGCAAAGGTAGCATA#ATGTCCTTTGCAGGGA#.((.((((((((..((((.#)))))))))))).)).	4599	4615	1	-19.1	0	7.529539e-07	0.559	0	0	-8.97132	14	16	12	3UTR		0	0
hsa-miR-1973	NM_001399	EDA	ACCGTGCAAAGGTAGCATA#ATGCTGCTTTTGGGGGTC#(((.(.((((((((((((.#)))))))))))).)))).	5093	5111	1	-19.7	0	0.000324688	0.485	2.71386	1.7578803012500002	-8.87056	16	18	12	3UTR		0	0
hsa-miR-1973	NM_001399737	CTNNA2	ACCGTGCAAAGGTAGCATA#GCTGTCCTTTGCAA#....((((((((((((...#)))).)))))))).	3516	3530	1	-17.9	0	0.000654724	0.544	0	0	-9.54656	12	14	8	3UTR		0	0
hsa-miR-1973	NM_001399872	TAB3	ACCGTGCAAAGGTAGCATA#TATGCCTTTGCCTTTGTATGGTT#(((((((((((((((((((#)))))...)))))))))))))).	4536	4559	1	-23.8	1	0.00456816	0.603	0	0	-3.93757	19	23	14	3UTR		0	0
hsa-miR-1973	NM_001400073	MRPL34	ACCGTGCAAAGGTAGCATA#GCTATTTTTGCAGGGA#.((.((((((((((((...#)))))))))))).)).	753	769	1	-22.1	0	0.00912325	0.353	0	0	-6.82535	14	16	12	3UTR		0	0
hsa-miR-1973	NM_001400074	MRPL34	ACCGTGCAAAGGTAGCATA#GCTATTTTTGCAGGGA#.((.((((((((((((...#)))))))))))).)).	264	280	1	-22.1	0	0.00912325	0.353	0	0	-6.82535	14	16	12	3UTR		0	0
hsa-miR-1973	NM_014263	YME1L1	ACCGTGCAAAGGTAGCATA#TTACCTGGGCATGGTG#(((((((..((((((....#))))))..))))))).	3079	3095	1	-19.4	1	2.336653e-05	0.544	0	0	-7.54065	13	16	7	3UTR		0	0
hsa-miR-1973	NM_014267	C11orf58	ACCGTGCAAAGGTAGCATA#GTGTTGCCATGTGCGGTG#((((((((..((((((((.#)))))))).)))))))).	2202	2220	1	-21.4	1	8.16794e-05	0.515	0.0264081	-0.0424328	-6.23647	16	18	8	3UTR		0	0
hsa-miR-1973	NM_014294	TRAM1	ACCGTGCAAAGGTAGCATA#TGCTATTGTACGGTT#((((((((...((((((..#)))))))))))))).	1453	1468	1	-17.4	1	0.0115963	0.647	1.2822	1.7985535724999997	-9.06125	14	15	14	3UTR		0	0
hsa-miR-1973	NM_014309	RBFOX2	ACCGTGCAAAGGTAGCATA#GGTACCTTTGGGGCATGGG#.(((((((((((((.(...#).)))))))...)))))).	6352	6371	1	-19.2	1	8.356274e-06	0.485	3.3999318749999996	4.22385	-4.52877	14	19	7	3UTR		0	0
hsa-miR-1973	NM_014309	RBFOX2	ACCGTGCAAAGGTAGCATA#GCCTTTGCACATGGTA#(((((((((((((......#))))))))))..))).	6756	6772	1	-18.5	1	2.987076e-05	0.559	1.92286	3.0515388215517243	-5.76291	13	16	10	3UTR		0	0
hsa-miR-1973	NM_014316	CARHSP1	ACCGTGCAAAGGTAGCATA#TGGTGCCTTTGCAGTGGG#.(((((((((((((.((..#)).)))))))))).))).	1088	1106	1	-21.7	1	0.00100955	0.426	-0.198934	-0.139113	-4.52877	15	18	10	3UTR		0	0
hsa-miR-1973	NM_014320	HEBP2	ACCGTGCAAAGGTAGCATA#GTGTTGCCTTAGTACTGAGGTC#(((((((.((((((((((.#)))))))))).))))...))).	5735	5757	1	-18.9	1	6.393743e-05	0.515	0.0423071	0.23910434625000002	-6.25121	17	22	10	3UTR		0	0
hsa-miR-1973	NM_014334	FRRS1L	ACCGTGCAAAGGTAGCATA#ATGCACCTTCGTGCACA#...((((((((((.((((.#)))))))))..))))).	4934	4951	1	-17	0	6.20896e-05	0.647	0.4809349166666666	0.27695260499999996	-7.37138	14	17	9	3UTR		0	0
hsa-miR-1973	NM_014347	ZNF324	ACCGTGCAAAGGTAGCATA#TGCTCACTTTTGCCGGG#.(((.((((((((((((..#)))).))))))))))).	2746	2763	1	-20.1	0	8.597633e-05	0.471	-0.22164	-0.3653	-7.91236	15	17	11	3UTR		0	0
hsa-miR-1973	NM_014405	CACNG4	ACCGTGCAAAGGTAGCATA#GCTGGCTTTGCACGA#..(((((((((.((((...#)))).))))))))).	1328	1343	1	-23.1	1	6.194218e-06	0.294	-0.122996	-0.108449	-8.3038	13	15	9	3UTR		0	0
hsa-miR-1973	NM_014444	TUBGCP4	ACCGTGCAAAGGTAGCATA#GGTACCTTTGTTATGGG#.(((((((((((((.(...#).))))))))).)))).	4978	4995	1	-19.2	1	0.000248553	0.529	3.1467742999999997	1.7178094849999999	-4.52877	14	17	9	3UTR		0	0
hsa-miR-1973	NM_014479	ADAMDEC1	ACCGTGCAAAGGTAGCATA#ATGCTACCTTGCCAGGA#.((..((.((((((((((.#))))))))))))..)).	1656	1673	1	-19.8	0	0.00375877	0.515	-0.00490383	-4.85375e-05	-13.258	14	17	12	3UTR		0	0
hsa-miR-1973	NM_014482	BMP10	ACCGTGCAAAGGTAGCATA#GCTGATGCACGGTC#((((((((..(((......#)))..)))))))).	5723	5737	1	-16.6	1	0.000260345	0.515	5.79221	3.6436522518750003	-8.06181	11	14	8	3UTR		0	0
hsa-miR-1973	NM_014565	OR1A1	ACCGTGCAAAGGTAGCATA#ATGAGTTCATGTCCTTTGCAGGGA#.((.((((((((..((((.#.)))))))))))).)).	3868	3892	1	-19.2	0	1.280244e-06	0.574	0	0	-8.97132	14	17	12	3UTR		0	0
hsa-miR-1973	NM_014571	HEYL	ACCGTGCAAAGGTAGCATA#GTGTCTCCAACTCCTACCCCATTGCATGGG#.((((((((.(((((....#.)))))...)))))))).	3285	3315	1	-18.7	1	0.000114176	0.529	0.34566417499999996	0.6466644137499997	-5.26888	13	18	8	3UTR		0	0
hsa-miR-1973	NM_014597	DNTTIP2	ACCGTGCAAAGGTAGCATA#TGTTGCCATTGCTTTTGGTG#((((.((((.(((((((..#))))))).))))...)))).	4194	4214	1	-17.3	0	0.000456529	0.603	1.9903394285714289	2.15771	-9.29912	15	20	7	3UTR		0	0
hsa-miR-1973	NM_014608	CYFIP1	ACCGTGCAAAGGTAGCATA#TGTGCTGCCTGGCTTGGC#.(((.((..((((((((((#)))))))))).)).))).	4440	4458	1	-20.5	0	2.746336e-05	0.559	4.379524099999999	4.56533	-11.2824	15	18	10	3UTR		0	0
hsa-miR-1973	NM_014640	TTLL4	ACCGTGCAAAGGTAGCATA#GCTACCTCACGGG#.(((((...(((((((...#)))))))))))).	4023	4036	1	-19.9	0	0.0016408	0.382	3.19585	0.46513	-8.70704	12	13	12	3UTR		0	0
hsa-miR-1973	NM_014683	ULK2	ACCGTGCAAAGGTAGCATA#ATGTGAACCTTTGCACA#...((((((((((.((((.#))))..)))))))))).	4378	4395	1	-19.9	0	0.00316657	0.721	0.735175	0.9188650174999999	-7.37138	14	17	10	3UTR		0	0
hsa-miR-1973	NM_014686	GARRE1	ACCGTGCAAAGGTAGCATA#TGTGCATGTGTGAACGTGTGTGTCCTTTGCATGGTT#((((((((((((..(((((#.)))))..)))))))))))).	6498	6534	1	-25.5	1	0.0064479	0.426	0.5058857416666668	2.29399	-6.08354	17	21	12	3UTR		0	0
hsa-miR-1973	NM_014702	KIAA0408	ACCGTGCAAAGGTAGCATA#TATGCTATCATTGCTAGA#..(..((((.(((((((((#))))))))).))))..).	4899	4917	1	-16.8	0	0.018455	0.647	0.8527566000000001	0.7318693567500001	-13.3506	14	18	9	3UTR		0	0
hsa-miR-1973	NM_014704	CEP104	ACCGTGCAAAGGTAGCATA#GCTGATGTTGCATGGG#.((((((((...((((...#))))...)))))))).	4352	4368	1	-18.5	1	7.957496e-05	0.5	1.7648997499999999	3.17125	-11.2074	12	16	8	3UTR		0	0
hsa-miR-1973	NM_014721	PHACTR2	ACCGTGCAAAGGTAGCATA#TGTGCTGCCTGCAGTTAGTCCTGCATGGG#.(((((((.((((((((((#))))))))))...........))))))).	3036	3065	1	-22.5	1	7.571105e-06	0.603	0.32838546299999993	0.603966	-4.84971	17	29	10	3UTR		0	0
hsa-miR-1973	NM_014747	RIMS3	ACCGTGCAAAGGTAGCATA#TGCTGCCTTTGCTTGA#..((.((((((((((((..#)))))))))))).)).	5242	5258	1	-21.6	0	0.00109559	0.515	0.19436472499999993	0.24413180250000002	-9.07604	14	16	12	3UTR		0	0
hsa-miR-1973	NM_014831	TRANK1	ACCGTGCAAAGGTAGCATA#TGCTGCTTTTGCTGCT#...((((((((((((((..#)))))))))))).)).	10269	10285	1	-18.6	0	0.000103322	0.515	0.4467829933333335	0.4344642074999999	-6.51454	14	16	12	3UTR		0	0
hsa-miR-1973	NM_014897	ZNF652	ACCGTGCAAAGGTAGCATA#ATGCTGGGCCTTTGGATGTGTACGGTA#((((((((((((((((((.#)))))..)))))......)))))))).	11268	11295	1	-20.3	1	0.0462734	0.618	1.5634793461538459	1.13005	-3.93757	18	27	8	3UTR		0	0
hsa-miR-1973	NM_014902	DLGAP4	ACCGTGCAAAGGTAGCATA#GTGCGAACGGAACAGAGTTTTCTCAACCTTTGCTATGGTT#(((((((((((((......#.)))))))).))))).	3500	3540	1	-17.5	1	0.00104521	0.559	1.5513795714285714	2.11738	-5.76291	13	16	8	3UTR		0	0
hsa-miR-1973	NM_014929	FASTKD2	ACCGTGCAAAGGTAGCATA#TGTGCTGCCTTTTCATGA#..((((.((((((((((((#)))))))))))).)))).	3193	3211	1	-21.3	0	0.00565627	0.574	0.00689797	0.0824854	-6.50069	16	18	12	3UTR		0	0
hsa-miR-1973	NM_014936	ENPP4	ACCGTGCAAAGGTAGCATA#CTGCCTTTGCTAGCTGGTA#(((((((((((((((....#))))))))))..)).))).	2901	2920	1	-18.1	1	0.00116437	0.647	0.0880784	0.276715	-4.17062	15	19	10	3UTR		0	0
hsa-miR-1973	NM_014999	RAB21	ACCGTGCAAAGGTAGCATA#GTACTATTTTTGCAGGGTT#(((.(((((((((((.((.#)).))))))))))).))).	1722	1741	1	-18.1	0	0.00121582	0.618	5.213473636363637	2.94286	-7.20265	16	19	11	3UTR		0	0
hsa-miR-1973	NM_015001	SPEN	ACCGTGCAAAGGTAGCATA#TGCTACCTTGTATGT#..(((((.(((((((((..#)))))))))))))).	11534	11549	1	-19	0	0.0021329	0.544	2.1099406666666667	1.2281467143999996	-7.27064	14	15	14	3UTR		0	0
hsa-miR-1973	NM_015129	SEPTIN6	ACCGTGCAAAGGTAGCATA#ATGCTGCCAAAGCACA#...((((...((((((((.#))))))))...)))).	1845	1861	1	-18.8	0	0.000135542	0.559	5.263584624999999	4.056986887500001	-11.1271	12	16	8	3UTR		0	0
hsa-miR-1973	NM_015139	SLC35D1	ACCGTGCAAAGGTAGCATA#GCTGCCTGCATGGTT#(((((((..(((((((...#)))))))))))))).	4583	4598	1	-22.1	1	0.000560275	0.515	0.7346852857142856	0.11724862250000004	-7.3076	14	15	14	3UTR		0	0
hsa-miR-1973	NM_015139	SLC35D1	ACCGTGCAAAGGTAGCATA#TGTGCAAGAGATTTGGTACCTTTGCACT#...(((((((((((.((..#.)).))))))))))).	2703	2731	1	-21.6	0	0.00488824	0.559	0.29573890909090905	-0.0103597	-7.24999	13	16	11	3UTR		0	0
hsa-miR-1973	NM_015170	SULF1	ACCGTGCAAAGGTAGCATA#GGTACCTTTGTGCAGTA#((.(((((((((((.(...#).))))))))))).)).	4064	4081	1	-18.4	0	0.00197397	0.485	-0.00869761	1.0986662900000004	-6.23056	14	17	11	3UTR		0	0
hsa-miR-1973	NM_015198	COBL	ACCGTGCAAAGGTAGCATA#GGTGCCTGTGTACGGA#.(((((((.(((((.(...#).))))).))))))).	4766	4782	1	-20.6	1	1.333055e-05	0.397	2.7060464285714287	2.765188877499999	-5.58516	13	16	7	3UTR		0	0
hsa-miR-1973	NM_015214	DDHD2	ACCGTGCAAAGGTAGCATA#GCTCTTGGCACGGG#.((((((..(((.(((...#)))))).)))))).	3414	3428	1	-17.5	1	0.00109548	0.544	-0.160861	-0.192389	-8.45248	12	14	6	3UTR		0	0
hsa-miR-1973	NM_015256	ACSL6	ACCGTGCAAAGGTAGCATA#TGCAACAGTTGCATGGG#.((((((((..((.(((..#))).))..)))))))).	6311	6328	1	-18.2	1	0.00025371	0.662	4.36423	4.296944374999999	-8.71745	13	17	8	3UTR		0	0
hsa-miR-1973	NM_015277	NEDD4L	ACCGTGCAAAGGTAGCATA#GCTGCAGGCATGGTC#(((((((....(((((...#)))))..))))))).	3400	3415	1	-18.4	1	1.765012e-05	0.353	0.7660541428571428	0.6817538599999999	-11.3749	12	15	7	3UTR		0	0
hsa-miR-1973	NM_015328	AHCYL2	ACCGTGCAAAGGTAGCATA#TGTGCTACCGTGCCTGGC#.(((.(((..(((((((((#))))))))).))).))).	4483	4501	1	-20.4	0	6.779487e-06	0.515	0.40889749999999997	0.357255	-10.2113	15	18	9	3UTR		0	0
hsa-miR-1973	NM_015347	RIMBP2	ACCGTGCAAAGGTAGCATA#ATGCACTTTTGCACT#...((((((((((.((((.#)))))))))))))).	5404	5419	1	-18.9	0	0.00348992	0.544	2.19044	1.4591945228749998	-7.37138	14	15	14	3UTR		0	0
hsa-miR-1973	NM_015367	BCL2L13	ACCGTGCAAAGGTAGCATA#ATGCTGCCTTTGGGA#....(.((((((((((((.#)))))))))))).).	2401	2416	1	-19.3	0	0.0026007	0.588	2.089902083333333	-0.0592364	-11.4475	13	15	12	3UTR		0	0
hsa-miR-1973	NM_015385	SORBS1	ACCGTGCAAAGGTAGCATA#GTGCAATTTGCACGGC#.(((((((((....((((.#))))..))))))))).	4780	4796	1	-18.5	1	1.624505e-07	0.588	1.1908975111111113	1.1757654012499998	-12.1109	13	16	9	3UTR		0	0
hsa-miR-1973	NM_015471	NSL1	ACCGTGCAAAGGTAGCATA#GTGCTACCATGCTGGG#.(((.(((..((((((((.#)))))))).)))))).	9147	9163	1	-19	0	0.000122456	0.529	0.537448	0.10211011500000002	-10.2113	14	16	8	3UTR		0	0
hsa-miR-1973	NM_015532	POLR2M	ACCGTGCAAAGGTAGCATA#TATGCATGTTTGCATGGG#.(((((((((.((.(((((#))))))).))))))))).	1691	1709	1	-20.8	1	8.117207e-07	0.603	0.9368326666666668	-0.0333999	-7.47494	16	18	9	3UTR		0	0
hsa-miR-1973	NM_015589	SAMD4A	ACCGTGCAAAGGTAGCATA#GCTGCCTTTTACGGG#.(((((.(((((((((...#)))))))))))))).	6221	6236	1	-21.8	0	0.000689573	0.5	1.2380675555555554	0.793203	-5.33701	14	15	14	3UTR		0	0
hsa-miR-1973	NM_015640	SERBP1	ACCGTGCAAAGGTAGCATA#TAACCCTTGCTCCTTGCATGGC#.((((((.((((.((((..#.)))))))))))))).	1929	1951	1	-19.7	1	0.000812737	0.647	0.283977	-0.0994074	-7.39609	14	16	14	3UTR		0	0
hsa-miR-1973	NM_015704	DESI1	ACCGTGCAAAGGTAGCATA#TGCTATCTTTGCCA#...(.((((((((((((..#))))))))))))).	2694	2708	1	-18.2	0	0.0348029	0.485	0.5465947916666664	0.3019892974999999	-10.6336	13	14	13	3UTR		0	0
hsa-miR-1973	NM_015715	PLA2G3	ACCGTGCAAAGGTAGCATA#TGCCTTTGCGCA#...(((((((((((.....#))))))))))).	2288	2300	1	-17.8	0	0.00327168	0.529	0.48778572727272723	0.6870993575000001	-7.48304	11	12	11	3UTR		0	0
hsa-miR-1973	NM_015832	MBD2	ACCGTGCAAAGGTAGCATA#ATGTCTTTTTTTGCTTTTGCACACGGTA#(((((((((((((((....#.))))))))))))..))).	1101	1129	1	-17.4	1	0.000851253	0.618	1.2113726023529408	1.15486	-4.17062	15	19	12	3UTR		0	0
hsa-miR-1973	NM_015850	FGFR1	ACCGTGCAAAGGTAGCATA#TGCTACTTTTGCT#.....((((((((((((..#)))))))))))).	4018	4031	1	-18.3	0	0.0455582	0.809	4.231992008333334	4.10984	-13.6656	12	13	12	3UTR		0	0
hsa-miR-1973	NM_015874	RBPJ	ACCGTGCAAAGGTAGCATA#GTGCTGCTTTGCTTTAACGGC#.(((((((((.(((((((.#))))))))))))....)))).	3808	3829	1	-19.1	1	0.00327424	0.515	0.818853	1.0079341242500002	-6.6181	16	21	12	3UTR		0	0
hsa-miR-1973	NM_015878	AZIN1	ACCGTGCAAAGGTAGCATA#TATCCAGAAACCTGTTGCTCTTTTGCACGGA#.(((((((((((.((((..#.))))))))))))))).	3140	3171	1	-23.5	1	6.739792e-05	0.588	4.114267545454545	3.47065	-5.08246	15	17	15	3UTR		0	1
hsa-miR-1973	NM_016120	RLIM	ACCGTGCAAAGGTAGCATA#CTATCTTTGCACT#...((((((((((((....#)))))))))))).	4805	4818	1	-17.7	0	0.176832	0.721	1.1211310916666666	0.6132235890000001	-6.74759	12	13	12	3UTR		0	0
hsa-miR-1973	NM_016148	SHANK1	ACCGTGCAAAGGTAGCATA#TGCTATCTTATGCACC#...((((((((((((((..#))))))))).))))).	7806	7822	1	-18.8	0	0.0130498	0.515	0.4629308133333333	1.38195	-6.51454	14	16	9	3UTR		0	0
hsa-miR-1973	NM_016235	GPRC5B	ACCGTGCAAAGGTAGCATA#TGTTGCTTTTGGAGGGTG#(((.(.(((((((((((..#))))))))))).).))).	2426	2444	1	-19.8	0	0.00220391	0.574	1.0650936545454548	1.01472	-8.87056	15	18	11	3UTR		0	0
hsa-miR-1973	NM_016240	SCARA3	ACCGTGCAAAGGTAGCATA#GCCCTCTTTGCATGGG#.(((((((((((..((...#))..))))))))))).	3352	3368	1	-19.5	1	8.494329e-06	0.338	-0.235546	-0.274065	-5.9393	13	16	11	3UTR		0	0
hsa-miR-1973	NM_016436	PHF20	ACCGTGCAAAGGTAGCATA#TGTGTTACTTTTGCAGGTT#(((.(((((((((((((((#)))))))))))))))))).	4219	4238	1	-22	0	0.00255489	0.662	1.2867474933333334	1.1175145224999996	-6.9696	18	19	18	3UTR		0	0
hsa-miR-1973	NM_016463	CXXC5	ACCGTGCAAAGGTAGCATA#GCTTCTTTGCGTGGTC#((((((((((((.(((...#))))))))))))))).	2434	2450	1	-18.1	1	0.00192308	0.382	0.866644	1.3280752537500002	-5.22671	15	16	15	3UTR		0	0
hsa-miR-1973	NM_016464	TMEM138	ACCGTGCAAAGGTAGCATA#TAGAAGCCACATTTGCTGCTTTGCAGGGA#.((.((((((.((((((..#.)))))))))))).)).	711	740	1	-20.8	0	9.31077e-06	0.485	-0.368472	0.5317947199999997	-9.65012	14	17	12	3UTR		0	0
hsa-miR-1973	NM_016511	CLEC1A	ACCGTGCAAAGGTAGCATA#TGCTCCTTTGTGAGGC#.((.((((((((.((((..#)))))))))))).)).	2096	2112	1	-18.3	0	0.000185755	0.529	1.9628	1.42824	-8.11448	14	16	12	3UTR		0	0
hsa-miR-1973	NM_016602	CCR10	ACCGTGCAAAGGTAGCATA#ATGTTCAGACTGTCGGGGACGCTGTGGGCCTTTGCGTGGTG#(((((((((((((..((((#.)))).))))))))))))).	1610	1651	1	-20.5	1	0.000268133	0.309	1.4720714058461537	1.4200437239250001	-5.52986	17	20	13	3UTR		0	0
hsa-miR-1973	NM_016603	FAM13B	ACCGTGCAAAGGTAGCATA#GCATATCTTTTTTTCCTTTGGCTTTGCATGGC#.((((((((((.(((....#.))).)))))))))).	4393	4425	1	-17.8	1	0.00332648	0.618	5.02576	4.377872137500001	-7.37318	13	16	10	3UTR		0	0
hsa-miR-1973	NM_016612	SLC25A37	ACCGTGCAAAGGTAGCATA#GTGTAACCTTTGCACGT#..(((((((((((.((((.#)))).))))))))))).	4013	4030	1	-22.8	1	0.00113211	0.515	-0.328874	-0.27996	-5.81384	15	17	11	3UTR		0	0
hsa-miR-1973	NM_016955	SEPSECS	ACCGTGCAAAGGTAGCATA#GCTGCCTTTGCAA#....((((((((((((...#)))))))))))).	2921	2934	1	-21.7	0	0.00273637	0.588	0.21263916666666663	0.0897507	-9.54656	12	13	12	3UTR		0	0
hsa-miR-1973	NM_017422	CALML5	ACCGTGCAAAGGTAGCATA#TGCTGCTTTTGTGCTGGG#.((((((((((((((((..#)))))))))))))).)).	629	647	1	-21.9	1	0.00230929	0.338	1.6284141529411766	1.3323720949999998	-3.79332	16	18	14	3UTR		0	0
hsa-miR-1973	NM_017423	GALNT7	ACCGTGCAAAGGTAGCATA#TGTGCTGCCATTTGCTATAAAGTTGAACTTTGTATGGC#.((((((((((((((((((#)))))))))...................))))))))).	2653	2691	1	-20.7	1	0.00481498	0.662	0.9404801918918916	0.6595825487499998	-3.79332	18	38	9	3UTR		0	0
hsa-miR-1973	NM_017634	KCTD9	ACCGTGCAAAGGTAGCATA#TGCTGCCTTTTGAATGGG#.((((.(((((((((((..#)))))))))).).)))).	1592	1610	1	-19.1	0	0.000105085	0.559	1.9607512083333332	2.092407631249999	-5.69428	15	18	10	3UTR		0	0
hsa-miR-1973	NM_017644	KLHL24	ACCGTGCAAAGGTAGCATA#TGTTACTTTTGCTCGT#..((.((((((((((((..#)))))))))))).)).	5312	5328	1	-18.2	0	0.000418613	0.603	0.8542105000000002	0.809244	-9.07604	14	16	12	3UTR		0	0
hsa-miR-1973	NM_017649	CNNM2	ACCGTGCAAAGGTAGCATA#TGCTTTCTTTGTATGGTG#((((((((((((.((((..#)))).)))))))))))).	10588	10606	1	-21.5	1	0.0139873	0.603	0.7824313333333334	0.42423516875000006	-5.22671	16	18	12	3UTR		0	0
hsa-miR-1973	NM_017655	GIPC2	ACCGTGCAAAGGTAGCATA#TATGTTACCTTTTATAAGCACT#...((((((((((((((((#)))))))))))).....)))).	1848	1870	1	-18.3	0	0.0956027	0.691	0.6876125714285714	0.47361466287499987	-6.51454	16	22	12	3UTR		0	0
hsa-miR-1973	NM_017676	GIN1	ACCGTGCAAAGGTAGCATA#GCCCAAATCTCTCAAACCTTTGTATGGTT#(((((((((((((......#.))))))))))))).	1926	1955	1	-19.3	1	0.000301681	0.662	2.696287561538462	1.2454546837500002	-5.76291	13	15	13	3UTR		0	0
hsa-miR-1973	NM_017730	QRICH1	ACCGTGCAAAGGTAGCATA#TGCCCCCTTTGCATC#...(((((((((..(((..#)))..))))))))).	2726	2741	1	-16.8	0	0.0880306	0.603	3.2948864444444443	3.6163	-8.66051	12	15	9	3UTR		0	0
hsa-miR-1973	NM_017738	CNTLN	ACCGTGCAAAGGTAGCATA#TGCCACCTGTTTTGTATGGC#.((((((((((((.(((..#))).))))...)))))))).	5364	5384	1	-17.4	1	0.0170769	0.5	0.11486751333333341	0.167669	-4.65016	15	20	8	3UTR		0	0
hsa-miR-1973	NM_017757	ZNF407	ACCGTGCAAAGGTAGCATA#GCTGCCAGCATGGTC#(((((((...((((((...#)))))).))))))).	7825	7840	1	-21	1	0.000390436	0.368	0.7606312571428571	-0.035229	-8.55011	13	15	7	3UTR		0	0
hsa-miR-1973	NM_017813	BPNT2	ACCGTGCAAAGGTAGCATA#TGTTACCTTTGCAA#....(((((((((((((..#))))))))))))).	7014	7028	1	-19.8	0	0.0119957	0.632	0.2002989230769231	0.21899982750000002	-9.54656	13	14	13	3UTR		0	0
hsa-miR-1973	NM_017842	SLC48A1	ACCGTGCAAAGGTAGCATA#ATGATTTTCTGTTAGACTGCCATTTTGCACGGTC#(((((((((((((((..((#.))..)))))..)))))))))).	1770	1804	1	-21	1	0.000871898	0.485	-0.0551952	-0.0379753	-4.17062	17	23	10	3UTR	MIRT492236	0	1
hsa-miR-1973	NM_017926	GPATCH2L	ACCGTGCAAAGGTAGCATA#GTCTACTTGTGCATGGTA#((((((((.((((((....#.)))))).)))))))).	13630	13648	1	-18.9	1	0.00208735	0.618	0.012750000000000011	0.10473492624999999	-5.22701	14	17	8	3UTR		0	0
hsa-miR-1973	NM_017958	PLEKHB2	ACCGTGCAAAGGTAGCATA#GCTGGCTGGGCGCGGTG#(((((((..((.((((...#)))).))..))))))).	1477	1494	1	-23	1	4.208076e-05	0.471	0.7433068571428573	0.370084	-10.6544	13	17	7	3UTR		0	0
hsa-miR-1973	NM_017994	TMEM248	ACCGTGCAAAGGTAGCATA#TGCACCTTTGATACGGTA#(((((((((((((.(((..#)))))))))).)))))).	1616	1634	1	-21.3	1	0.00151708	0.618	1.8978251142857143	1.4642161150000002	-4.79441	16	18	10	3UTR		0	0
hsa-miR-1973	NM_018087	NDC1	ACCGTGCAAAGGTAGCATA#ATGCTCCTTTGTAA#....((((((((.(((((.#))))))))))))).	3216	3230	1	-16.5	0	0.00602171	0.618	1.6207380000000002	1.1542112202499997	-10.8357	13	14	13	3UTR		0	0
hsa-miR-1973	NM_018121	SLF2	ACCGTGCAAAGGTAGCATA#GTGGTGCCTTTGTCACC#...(((((((((((.(((.#))).)))))))).))).	6292	6309	1	-18.8	0	0.000153514	0.574	2.2179291666666665	0.9596622725000001	-7.24999	14	17	8	3UTR		0	0
hsa-miR-1973	NM_018168	CCDC198	ACCGTGCAAAGGTAGCATA#ATGTCTTCTTTGTATGGTA#((((((((((((..((((.#))))..)))))))))))).	3005	3024	1	-18.2	1	0.0027898	0.544	0.456231	0.15256698249999998	-6.08354	16	19	12	3UTR		0	0
hsa-miR-1973	NM_018184	ARL8B	ACCGTGCAAAGGTAGCATA#ATGTTGGTTCTTTGCACTGGTG#((((((((((((((((((.#))))))..))))))))).))).	1334	1356	1	-19.1	1	0.000664464	0.574	0.8435743523809524	1.0541697532500003	-3.93757	18	22	9	3UTR		0	0
hsa-miR-1973	NM_018184	ARL8B	ACCGTGCAAAGGTAGCATA#GTGCTGCTGCATGA#..(((((...((((((((.#))))))))))))).	1647	1661	1	-16.8	0	0.000194125	0.618	2.09139	1.2304409172500002	-9.56953	13	14	13	3UTR		0	0
hsa-miR-1973	NM_018243	SEPTIN11	ACCGTGCAAAGGTAGCATA#GCCTTTGCATGT#..(((((((((((......#))))))))))).	3757	3769	1	-17.2	1	0.0067857	0.588	3.517213636363636	2.177024625500001	-6.78234	11	12	11	3UTR		0	1
hsa-miR-1973	NM_018327	SPTLC3	ACCGTGCAAAGGTAGCATA#TGGTGCAGTGCACGGTG#((((((((...(((.((..#)).)))..)))))))).	2744	2761	1	-18.1	1	1.282803e-06	0.529	-0.0907467	0.0776935	-9.79669	13	17	8	3UTR		0	0
hsa-miR-1973	NM_001193347	MEF2C	ACCGTGCAAAGGTAGCATA#TGTGCTCCTTTGCAA#....((((((((.((((((#)))))))))))))).	2146	2161	1	-19.1	0	0.000396456	0.662	1.35152	1.90435	-10.8357	14	15	14	3UTR		0	0
hsa-miR-1973	NM_001193348	MEF2C	ACCGTGCAAAGGTAGCATA#TGTGCTCCTTTGCAA#....((((((((.((((((#)))))))))))))).	1658	1673	1	-19.1	0	0.000396456	0.662	2.73036	1.60358	-10.8357	14	15	14	3UTR		0	0
hsa-miR-1973	NM_001193350	MEF2C	ACCGTGCAAAGGTAGCATA#TGTGCTCCTTTGCAA#....((((((((.((((((#)))))))))))))).	2056	2071	1	-19.1	0	0.000396456	0.662	1.6134496249999999	1.1088009662500002	-10.8357	14	15	14	3UTR		0	0
hsa-miR-1973	NM_001195415	DCLK1	ACCGTGCAAAGGTAGCATA#ATGCTTGAATGGCAGAACTGAAAGTGTTTTCAGGTATCTTTGTAGCGGTT#((((((((((((((.(...#.).)))))))))).)))).	1618	1668	1	-18.4	1	0.0277136	0.588	0.3872407466666667	0.525443	-4.67302	15	19	10	3UTR		0	0
hsa-miR-1973	NM_001195416	DCLK1	ACCGTGCAAAGGTAGCATA#ATGCTTGAATGGCAGAACTGAAAGTGTTTTCAGGTATCTTTGTAGCGGTT#((((((((((((((.(...#.).)))))))))).)))).	1544	1594	1	-18.4	1	0.0277136	0.588	0.7906078533333335	0.868061	-4.67302	15	19	10	3UTR		0	0
hsa-miR-1973	NM_001195528	TPBGL	ACCGTGCAAAGGTAGCATA#TGTGCTGCGTCTGCACA#...(((((.(.((((((((#)))))))).).))))).	2794	2811	1	-19.7	0	6.17615e-06	0.5	1.47525	0.8024999999999999	-10.3957	14	17	8	3UTR		0	0
hsa-miR-1973	NM_001195811	PLD5	ACCGTGCAAAGGTAGCATA#GCAGCCTGGGTGCGGTG#(((((((..((((.((...#)).))))..))))))).	3643	3660	1	-19.5	1	0.000144589	0.471	0	0	-8.16444	13	17	7	3UTR		0	0
hsa-miR-1973	NM_001198827	C8orf58	ACCGTGCAAAGGTAGCATA#TGTGGCTTTGGCTGCCTCTGCATGGA#.(((((((.(((((((...#.))))))).))))))).	1654	1680	1	-24.6	1	0.000351131	0.412	-0.193264	-0.0160198	-4.84971	14	17	7	3UTR		0	0
hsa-miR-1973	NM_001198851	FOXJ3	ACCGTGCAAAGGTAGCATA#ATGTTGCCTGGGCTGGTT#((((.((..(((((((((.#)))))))))..)))))).	3278	3296	1	-19.5	0	9.518837e-05	0.471	3.649376155555555	4.19196	-11.4266	15	18	9	3UTR		0	0
hsa-miR-1973	NM_001198972	KIAA1522	ACCGTGCAAAGGTAGCATA#GCTGCCTTTCAGCACAGGTG#((((((((((((((((...#)))))))))..)))).))).	4260	4280	1	-22.5	1	0.000122749	0.412	0.416499	0.328286	-3.93757	16	20	9	3UTR		0	0
hsa-miR-1973	NM_001199107	TBC1D24	ACCGTGCAAAGGTAGCATA#GCCACCTTGCATGGA#.((((((.(((((.((...#)).))))))))))).	2938	2953	1	-19.3	1	4.860976e-05	0.382	-0.354961	-1.30374	-6.9638	13	15	11	3UTR		0	0
hsa-miR-1973	NM_001199642	ADCY5	ACCGTGCAAAGGTAGCATA#CTGCCTTTGCTGGTG#((((.((((((((((....#)))))))))))))).	2955	2970	1	-20	0	7.981235e-05	0.324	4.6105426000000005	5.104695100250001	-8.28966	14	15	14	3UTR		0	0
hsa-miR-1973	NM_001199828	SPRR1A	ACCGTGCAAAGGTAGCATA#ATGCTGTCACCCTGAATCATAATCGCTCCTTTGCACC#...(((((((((.(((...#.)))))))))))).	450	487	1	-19.6	0	0.0282457	0.544	0.00844829	-0.0594566	-7.80367	12	14	12	3UTR		0	0
hsa-miR-1973	NM_001200029	HYAL3	ACCGTGCAAAGGTAGCATA#ATGGGCCGTGCACGGG#.(((((((..(((..(((.#))).))).))))))).	1619	1635	1	-18.4	1	8.492043e-06	0.412	0.6452374285714285	0.7389953487499998	-7.68451	13	16	7	3UTR		0	0
hsa-miR-1973	NM_001200030	HYAL3	ACCGTGCAAAGGTAGCATA#ATGGGCCGTGCACGGG#.(((((((..(((..(((.#))).))).))))))).	1682	1698	1	-18.4	1	8.492043e-06	0.412	0.47023565285714286	0.17409094237500006	-7.68451	13	16	7	3UTR		0	0
hsa-miR-1973	NM_001201363	HMGN3	ACCGTGCAAAGGTAGCATA#GTGGTGCTTTTGTACCTAGGTT#((((((((((((((.(((.#))).)))))))))))...))).	850	872	1	-18.7	1	0.00300579	0.676	2.0260046764705884	1.93859	-4.67302	17	22	11	3UTR		0	0
hsa-miR-1973	NM_001202514	MXD1	ACCGTGCAAAGGTAGCATA#ACCTTTGCACT#...((((((((((......#)))))))))).	3214	3225	1	-16.7	0	0.0296787	0.647	2.3810227999999993	1.9808182562499999	-8.33988	10	11	10	3UTR		0	0
hsa-miR-1973	NM_001202516	CFLAR	ACCGTGCAAAGGTAGCATA#ATGTCCTTTGCAGGGA#.((.((((((((..((((.#)))))))))))).)).	9157	9173	1	-19.1	0	5.918782e-05	0.603	-0.109536	-0.00247014	-8.97132	14	16	12	3UTR		0	0
hsa-miR-1973	NM_001202517	CFLAR	ACCGTGCAAAGGTAGCATA#ATGTCCTTTGCAGGGA#.((.((((((((..((((.#)))))))))))).)).	8844	8860	1	-19.1	0	5.918782e-05	0.603	-0.109536	-0.00247014	-8.97132	14	16	12	3UTR		0	0
hsa-miR-1973	NM_001202518	CFLAR	ACCGTGCAAAGGTAGCATA#ATGTCCTTTGCAGGGA#.((.((((((((..((((.#)))))))))))).)).	9613	9629	1	-19.1	0	5.918782e-05	0.603	-0.109536	-0.00247014	-8.97132	14	16	12	3UTR		0	0
hsa-miR-1973	NM_001202557	CD44	ACCGTGCAAAGGTAGCATA#TATGCTACCTGATTGTATAAGGA#.((((((((((((((((((#))))))))))..))))))..)).	1764	1787	1	-19.5	1	0.0133767	0.706	0.0970895	0.0703529	-3.79332	18	23	10	3UTR		0	0
hsa-miR-1973	NM_001203260	NDUFC2-KCTD14	ACCGTGCAAAGGTAGCATA#TAGAAAAGAATTGCTACCTCTTGTATGGA#.((((((((((((((((..#.)))))))).)))))))).	1868	1897	1	-23.5	1	0.000264999	0.603	1.5007759411764705	1.4936691237499997	-3.79332	16	19	8	3UTR		0	0
hsa-miR-1973	NM_001203261	NDUFC2-KCTD14	ACCGTGCAAAGGTAGCATA#TAGAAAAGAATTGCTACCTCTTGTATGGA#.((((((((((((((((..#.)))))))).)))))))).	1773	1802	1	-23.5	1	0.000264999	0.603	1.5007759411764705	1.4936691237499997	-3.79332	16	19	8	3UTR		0	0
hsa-miR-1973	NM_001203262	NDUFC2-KCTD14	ACCGTGCAAAGGTAGCATA#TAGAAAAGAATTGCTACCTCTTGTATGGA#.((((((((((((((((..#.)))))))).)))))))).	1724	1753	1	-23.5	1	0.000264999	0.603	1.5007759411764705	1.4936691237499997	-3.79332	16	19	8	3UTR		0	0
hsa-miR-1973	NM_001204446	AP5S1	ACCGTGCAAAGGTAGCATA#GCCTCCTTTGGATGGTG#(((((.((((((..((...#))..)))))).))))).	2097	2114	1	-20.4	0	0.000109644	0.5	0	0	-7.9845	13	17	6	3UTR		0	0
hsa-miR-1973	NM_001205247	ACSL6	ACCGTGCAAAGGTAGCATA#TGCAACAGTTGCATGGG#.((((((((..((.(((..#))).))..)))))))).	6206	6223	1	-18.2	1	0.00025371	0.662	4.36423	4.296944374999999	-8.71745	13	17	8	3UTR		0	0
hsa-miR-1973	NM_001205248	ACSL6	ACCGTGCAAAGGTAGCATA#TGCAACAGTTGCATGGG#.((((((((..((.(((..#))).))..)))))))).	6205	6222	1	-18.2	1	0.00025371	0.662	4.63339	4.1919748949999995	-8.71745	13	17	8	3UTR		0	0
hsa-miR-1973	NM_001205250	ACSL6	ACCGTGCAAAGGTAGCATA#TGCAACAGTTGCATGGG#.((((((((..((.(((..#))).))..)))))))).	6312	6329	1	-18.2	1	0.00025371	0.662	4.72759	4.2229271023749995	-8.71745	13	17	8	3UTR		0	0
hsa-miR-1973	NM_001205251	ACSL6	ACCGTGCAAAGGTAGCATA#TGCAACAGTTGCATGGG#.((((((((..((.(((..#))).))..)))))))).	5980	5997	1	-18.2	1	0.00025371	0.662	2.6848805749999998	3.4028873600000007	-8.71745	13	17	8	3UTR		0	0
hsa-miR-1973	NM_001206836	RAB11A	ACCGTGCAAAGGTAGCATA#ATGTTGCTTTGAGTATGGC#.((((((.((((((((((.#))))))))))..)))))).	2638	2657	1	-18.3	1	0.00191287	0.618	0.51962	0.44589235937500005	-6.10696	16	19	10	3UTR		0	0
hsa-miR-1973	NM_001206971	PTPRB	ACCGTGCAAAGGTAGCATA#GCTTCCTTTGCATA#...(((((((((.(((...#))).))))))))).	7363	7377	1	-18.4	0	0.00550086	0.691	3.593300000000001	3.03167	-7.80367	12	14	9	3UTR		0	0
hsa-miR-1973	NM_001206972	PTPRB	ACCGTGCAAAGGTAGCATA#GCTTCCTTTGCATA#...(((((((((.(((...#))).))))))))).	7363	7377	1	-18.4	0	0.00550086	0.691	3.593300000000001	3.03167	-7.80367	12	14	9	3UTR		0	0
hsa-miR-1973	NM_001242366	SLC46A1	ACCGTGCAAAGGTAGCATA#GTGTTGCCTTTGCTGTGGTT#((((.(((((((((((((.#)))))))))))))..)))).	1913	1933	1	-23.2	0	3.984956e-05	0.456	-0.0854264	-0.444794	-8.05661	17	20	13	3UTR		0	0
hsa-miR-1973	NM_001242466	PIK3R1	ACCGTGCAAAGGTAGCATA#ATGTTGCTGTGCACGGTG#((((((((..((((((((.#)))))))).)))))))).	1760	1778	1	-23.3	1	0.000264185	0.456	1.8219314624999998	1.2953750762500003	-6.23647	16	18	8	3UTR		0	0
hsa-miR-1973	NM_001242507	GDA	ACCGTGCAAAGGTAGCATA#ATGTTGCCTTTGCCT#...(.(((((((((((((.#)))))))))))))).	3769	3784	1	-19.5	0	0.00686754	0.574	1.2110429999999999	0.47343215874999994	-10.6336	14	15	14	3UTR		0	0
hsa-miR-1973	NM_001242798	ZNF322	ACCGTGCAAAGGTAGCATA#TGCTACCTTGTGTATGGC#.((((((((((((((((..#))))))))).))))))).	3932	3950	1	-23.3	1	0.000729846	0.529	2.255116470588235	1.2836960124999999	-3.79332	16	18	9	3UTR		0	0
hsa-miR-1973	NM_001243385	PARVB	ACCGTGCAAAGGTAGCATA#TGTGCTGCCTGCATGGC#.((((((..((((((((((#)))))))))))))))).	3438	3455	1	-23.7	1	8.158747e-08	0.353	0	0	-7.16335	16	17	16	3UTR		0	0
hsa-miR-1973	NM_001243386	PARVB	ACCGTGCAAAGGTAGCATA#TGTGCTGCCTGCATGGC#.((((((..((((((((((#)))))))))))))))).	3385	3402	1	-23.7	1	8.158747e-08	0.353	0	0	-7.16335	16	17	16	3UTR		0	0
hsa-miR-1973	NM_001243610	LMO3	ACCGTGCAAAGGTAGCATA#CTACTTTTCAACAAATCTAATTTTGCACGGC#.((((((((((.(((....#.))).)))))))))).	2056	2087	1	-16.9	1	0.0297714	0.676	0.64424	1.2858195537500001	-7.37318	13	16	10	3UTR		0	0
hsa-miR-1973	NM_001243611	LMO3	ACCGTGCAAAGGTAGCATA#CTACTTTTCAACAAATCTAATTTTGCACGGC#.((((((((((.(((....#.))).)))))))))).	2453	2484	1	-16.9	1	0.0297714	0.676	4.4409790000000005	4.326342499999999	-7.37318	13	16	10	3UTR		0	0
hsa-miR-1973	NM_001243613	LMO3	ACCGTGCAAAGGTAGCATA#CTACTTTTCAACAAATCTAATTTTGCACGGC#.((((((((((.(((....#.))).)))))))))).	2221	2252	1	-16.9	1	0.0297714	0.676	1.3045417000000001	1.9820402525000003	-7.37318	13	16	10	3UTR		0	0
hsa-miR-1973	NM_001243894	TPD52L2	ACCGTGCAAAGGTAGCATA#CTTCTCAGTGCTGCCTTTGCATGGG#.(((((((((((((((((.#.))))))))))))))))).	1533	1558	1	-31.4	1	1.693481e-05	0.397	0.011288394117647075	-0.214592	-3.79332	17	19	17	3UTR		0	0
hsa-miR-1973	NM_001243895	TPD52L2	ACCGTGCAAAGGTAGCATA#CTTCTCAGTGCTGCCTTTGCATGGG#.(((((((((((((((((.#.))))))))))))))))).	1646	1671	1	-31.4	1	1.693481e-05	0.397	0.011288394117647075	-0.214592	-3.79332	17	19	17	3UTR		0	0
hsa-miR-1973	NM_001243960	NEDD4L	ACCGTGCAAAGGTAGCATA#GCTGCAGGCATGGTC#(((((((....(((((...#)))))..))))))).	3268	3283	1	-18.4	1	1.765012e-05	0.353	0.7660541428571428	0.6817538599999999	-11.3749	12	15	7	3UTR		0	0
hsa-miR-1973	NM_001243961	HLA-DQB1	ACCGTGCAAAGGTAGCATA#TGTGACTCTGCTTCCTGCACTGACCCAGAGCCTCTGCCTGTGCATGGC#.(((((((.((((((....#.)))))).))))))).	1033	1081	1	-20.3	1	0.000106375	0.368	0.83604	2.0283483112500003	-5.08276	13	16	7	3UTR		0	0
hsa-miR-1973	NM_001243963	LRCH2	ACCGTGCAAAGGTAGCATA#GTGCTGCCTTTAGCT#.....(((((((((((((.#))))))))))).)).	3313	3328	1	-18.7	0	5.01697e-05	0.544	1.7816130857142856	1.9982491924999999	-13.6656	13	15	11	3UTR		0	0
hsa-miR-1973	NM_001244071	GIMAP6	ACCGTGCAAAGGTAGCATA#TGTGCGAGAGACCAACAACCAGGCCCTTGCCTGGCTGGATGTGACCCTTGCACGGC#.((((((((.(((.((((.#.)))).))).)))))))).	520	576	1	-22.1	1	0.00213467	0.368	-0.264612	0.10220809875000006	-5.89267	15	19	8	3UTR		0	0
hsa-miR-1973	NM_001248	ENTPD3	ACCGTGCAAAGGTAGCATA#TGCATTCCAGATTTTACTGCCTTTGCTAGGC#.((..((((((((((....#.))))))))))..)).	2430	2461	1	-20.2	0	2.578167e-05	0.603	-0.034286	-0.245194	-11.1774	12	16	10	3UTR		0	0
hsa-miR-1973	NM_001252328	KIAA0319	ACCGTGCAAAGGTAGCATA#ATGCCACCTTTTGTGCGCGGG#.((((((((((((.((((.#)))).)))))...))))))).	4892	4913	1	-22.5	1	6.058261e-05	0.485	2.0957319533333334	2.6933103450000004	-4.65016	16	21	7	3UTR		0	0
hsa-miR-1973	NM_001252385	TNIP1	ACCGTGCAAAGGTAGCATA#GCTGATCTCAGATTGCCAAGAAACTAGAAGCCACTTGCACGGTG#(((((((((.(((......#.)))..))))))))).	2163	2207	1	-18	1	0.00041117	0.456	3.3638339999999998	4.13885	-7.00542	12	16	9	3UTR		0	0
hsa-miR-1973	NM_001252386	TNIP1	ACCGTGCAAAGGTAGCATA#GCTGATCTCAGATTGCCAAGAAACTAGAAGCCACTTGCACGGTG#(((((((((.(((......#.)))..))))))))).	1974	2018	1	-18	1	0.00041117	0.456	3.916462855555556	3.13169	-7.00542	12	16	9	3UTR		0	0
hsa-miR-1973	NM_001252390	TNIP1	ACCGTGCAAAGGTAGCATA#GCTGATCTCAGATTGCCAAGAAACTAGAAGCCACTTGCACGGTG#(((((((((.(((......#.)))..))))))))).	2086	2130	1	-18	1	0.00041117	0.456	4.5630196666666665	4.34933	-7.00542	12	16	9	3UTR		0	0
hsa-miR-1973	NM_001252391	TNIP1	ACCGTGCAAAGGTAGCATA#GCTGATCTCAGATTGCCAAGAAACTAGAAGCCACTTGCACGGTG#(((((((((.(((......#.)))..))))))))).	2073	2117	1	-18	1	0.00041117	0.456	4.966706666666667	4.38714	-7.00542	12	16	9	3UTR		0	0
hsa-miR-1973	NM_001253850	VTCN1	ACCGTGCAAAGGTAGCATA#TGCTGCCTCAGCACA#...((((..((((((((..#))))))))..)))).	1748	1763	1	-20.2	0	6.118419e-06	0.485	0.0450686	1.39471	-9.88456	12	15	8	3UTR		0	0
hsa-miR-1973	NM_001256126	CERS6	ACCGTGCAAAGGTAGCATA#ATGCCAAAGTTGCCTGAACATTGGGCGGTT#(((((.((((((((((...#.))))))).....))).))))).	4902	4932	1	-18.8	0	0.00330456	0.706	1.3750178733333334	0.5165248662500002	-5.83853	15	23	7	3UTR		0	0
hsa-miR-1973	NM_001256135	CSE1L	ACCGTGCAAAGGTAGCATA#GCGTTTGCACGGTT#((((((((((.((......#)).)))))))))).	3134	3148	1	-19.1	1	0.000163055	0.574	1.12879	0.9308282862499998	-8.58769	12	14	10	3UTR		0	1
hsa-miR-1973	NM_001256185	SNX12	ACCGTGCAAAGGTAGCATA#GTTAGCTTTGCAGGTT#(((.(((((((.((((...#)))).)))))))))).	1448	1464	1	-18.3	0	0.0110388	0.456	0.5743029999999999	1.4153185800000003	-10.3164	14	16	10	3UTR		0	0
hsa-miR-1973	NM_001256188	SNX12	ACCGTGCAAAGGTAGCATA#GTTAGCTTTGCAGGTT#(((.(((((((.((((...#)))).)))))))))).	1298	1314	1	-18.3	0	0.0110388	0.456	0.6013470285714286	1.3215	-10.3164	14	16	10	3UTR		0	0
hsa-miR-1973	NM_001256702	USP3	ACCGTGCAAAGGTAGCATA#TGCTGCCTTTCCACA#...(((.((((((((((..#)))))))))).))).	1969	1984	1	-18.9	0	0.00248178	0.544	3.7377295000000004	1.39022	-8.05823	13	15	10	3UTR		0	0
hsa-miR-1973	NM_001256812	GRM4	ACCGTGCAAAGGTAGCATA#TGCTCACCTTTGCTCT#...(.((((((((((((..#)))).)))))))).).	5324	5340	1	-17.5	0	0.0191839	0.544	5.13764	4.661430052499999	-10.6336	13	16	8	3UTR		0	0
hsa-miR-1973	NM_001256909	CYBRD1	ACCGTGCAAAGGTAGCATA#TATGTTACCTTTATCTTGTTGAGGACCACAACATTAGCACGGTG#(((((((((((((((((((#))))))))))))........................))))))).	948	992	1	-23.2	1	0.000147646	0.588	0.11942770511627905	0.222843	-3.93757	19	44	12	3UTR		0	0
hsa-miR-1973	NM_001257409	IKZF3	ACCGTGCAAAGGTAGCATA#ATGTTACCTTTGAGGGGTG#(((.(.((((((((((((.#)))))))))))).).))).	8323	8342	1	-21.3	0	9.286955e-05	0.662	2.51824	2.5214763000000007	-8.87056	16	19	12	3UTR		0	0
hsa-miR-1973	NM_001257412	IKZF3	ACCGTGCAAAGGTAGCATA#ATGTTACCTTTGAGGGGTG#(((.(.((((((((((((.#)))))))))))).).))).	7996	8015	1	-21.3	0	9.286955e-05	0.662	-0.257499	-0.122492	-8.87056	16	19	12	3UTR		0	0
hsa-miR-1973	NM_001257413	IKZF3	ACCGTGCAAAGGTAGCATA#ATGTTACCTTTGAGGGGTG#(((.(.((((((((((((.#)))))))))))).).))).	7879	7898	1	-21.3	0	9.286955e-05	0.662	-0.127892	0.363532	-8.87056	16	19	12	3UTR		0	0
hsa-miR-1973	NM_001258345	PACRGL	ACCGTGCAAAGGTAGCATA#TGTGTTATTTTTGCATT#...((((((((((((((((#)))))))))))))))).	2022	2039	1	-17.7	0	0.00289131	0.721	1.3406224599999996	0.44538818550000003	-6.51454	16	17	16	3UTR		0	0
hsa-miR-1973	NM_001258346	PACRGL	ACCGTGCAAAGGTAGCATA#TGTGTTATTTTTGCATT#...((((((((((((((((#)))))))))))))))).	1715	1732	1	-17.7	0	0.00289131	0.721	1.3406224599999996	0.44538818550000003	-6.51454	16	17	16	3UTR		0	0
hsa-miR-1973	NM_001258455	TNIP1	ACCGTGCAAAGGTAGCATA#GCTGATCTCAGATTGCCAAGAAACTAGAAGCCACTTGCACGGTG#(((((((((.(((......#.)))..))))))))).	1799	1843	1	-18	1	0.00041117	0.456	3.8308473333333333	3.407080031249999	-7.00542	12	16	9	3UTR		0	0
hsa-miR-1973	NM_001263	CDS1	ACCGTGCAAAGGTAGCATA#TGCTCCTTTGCATC#...(((((((((.((((..#))))))))))))).	2736	2750	1	-18.5	0	0.00543846	0.588	0.12655903333333335	-0.183814	-7.80367	13	14	13	3UTR		0	0
hsa-miR-1973	NM_001267062	PLEKHB2	ACCGTGCAAAGGTAGCATA#GCTGGCTGGGCGCGGTG#(((((((..((.((((...#)))).))..))))))).	1522	1539	1	-23	1	4.208076e-05	0.471	0.7433068571428573	0.370084	-10.6544	13	17	7	3UTR		0	0
hsa-miR-1973	NM_001267065	PLEKHB2	ACCGTGCAAAGGTAGCATA#GCTGGCTGGGCGCGGTG#(((((((..((.((((...#)))).))..))))))).	1504	1521	1	-23	1	4.208076e-05	0.471	0.7433068571428573	0.370084	-10.6544	13	17	7	3UTR		0	0
hsa-miR-1973	NM_001267066	PLEKHB2	ACCGTGCAAAGGTAGCATA#GCTGGCTGGGCGCGGTG#(((((((..((.((((...#)))).))..))))))).	1371	1388	1	-23	1	4.208076e-05	0.471	0.7433068571428573	0.370084	-10.6544	13	17	7	3UTR		0	0
hsa-miR-1973	NM_001267067	PLEKHB2	ACCGTGCAAAGGTAGCATA#GCTGGCTGGGCGCGGTG#(((((((..((.((((...#)))).))..))))))).	1350	1367	1	-23	1	4.208076e-05	0.471	0.7433068571428573	0.370084	-10.6544	13	17	7	3UTR		0	0
hsa-miR-1973	NM_001267068	PLEKHB2	ACCGTGCAAAGGTAGCATA#GCTGGCTGGGCGCGGTG#(((((((..((.((((...#)))).))..))))))).	1347	1364	1	-23	1	4.208076e-05	0.471	0	0	-10.6544	13	17	7	3UTR		0	0
hsa-miR-1973	NM_001270399	TUBA1A	ACCGTGCAAAGGTAGCATA#GTGCTGCTTTTACAGGGA#.((.((.(((((((((((.#))))))))))).)).)).	2035	2053	1	-19.8	0	0.00140501	0.676	-0.0418709	-0.00276658	-8.36903	15	18	11	3UTR		0	0
hsa-miR-1973	NM_001270458	MAOA	ACCGTGCAAAGGTAGCATA#GTTACCTCTGCATA#...(((((.(((((((...#))))))).))))).	4014	4028	1	-17	0	0.0609626	0.662	0.8185551142857143	-0.0401058	-7.57093	12	14	7	3UTR		0	0
hsa-miR-1973	NM_001270726	BCL2L13	ACCGTGCAAAGGTAGCATA#ATGCTGCCTTTGGGA#....(.((((((((((((.#)))))))))))).).	2403	2418	1	-19.3	0	0.0026007	0.588	2.089902083333333	-0.0592364	-11.4475	13	15	12	3UTR		0	0
hsa-miR-1973	NM_001270727	BCL2L13	ACCGTGCAAAGGTAGCATA#ATGCTGCCTTTGGGA#....(.((((((((((((.#)))))))))))).).	2259	2274	1	-19.3	0	0.0026007	0.588	2.089902083333333	-0.0592364	-11.4475	13	15	12	3UTR		0	0
hsa-miR-1973	NM_001270728	BCL2L13	ACCGTGCAAAGGTAGCATA#ATGCTGCCTTTGGGA#....(.((((((((((((.#)))))))))))).).	2066	2081	1	-19.3	0	0.0026007	0.588	-0.408094	0.558968	-11.4475	13	15	12	3UTR		0	0
hsa-miR-1973	NM_001270729	BCL2L13	ACCGTGCAAAGGTAGCATA#ATGCTGCCTTTGGGA#....(.((((((((((((.#)))))))))))).).	2244	2259	1	-19.3	0	0.0026007	0.588	0	0	-11.4475	13	15	12	3UTR		0	0
hsa-miR-1973	NM_001270731	BCL2L13	ACCGTGCAAAGGTAGCATA#ATGCTGCCTTTGGGA#....(.((((((((((((.#)))))))))))).).	2331	2346	1	-19.3	0	0.0026007	0.588	-0.408094	0.558968	-11.4475	13	15	12	3UTR		0	0
hsa-miR-1973	NM_001270732	BCL2L13	ACCGTGCAAAGGTAGCATA#ATGCTGCCTTTGGGA#....(.((((((((((((.#)))))))))))).).	2174	2189	1	-19.3	0	0.0026007	0.588	-0.408094	0.558968	-11.4475	13	15	12	3UTR		0	0
hsa-miR-1973	NM_001270734	BCL2L13	ACCGTGCAAAGGTAGCATA#ATGCTGCCTTTGGGA#....(.((((((((((((.#)))))))))))).).	2187	2202	1	-19.3	0	0.0026007	0.588	-0.408094	0.558968	-11.4475	13	15	12	3UTR		0	0
hsa-miR-1973	NM_001270735	BCL2L13	ACCGTGCAAAGGTAGCATA#ATGCTGCCTTTGGGA#....(.((((((((((((.#)))))))))))).).	2030	2045	1	-19.3	0	0.0026007	0.588	-0.408094	0.558968	-11.4475	13	15	12	3UTR		0	0
hsa-miR-1973	NM_001271805	PFKFB1	ACCGTGCAAAGGTAGCATA#ATGCTATCTTTGCTCT#...(.(((((((((((((.#))))))))))))).).	1632	1648	1	-19.9	0	0.0261573	0.5	0	0	-10.6336	14	16	13	3UTR		0	0
hsa-miR-1973	NM_001271832	PTPA	ACCGTGCAAAGGTAGCATA#TGCTACCTTTGCGCT#...((((((((((((((..#)))))))))))))).	1980	1995	1	-25.1	0	0.00735826	0.324	0.0590955	0.010958596249999984	-6.51454	14	15	14	3UTR		0	0
hsa-miR-1973	NM_001271907	SPATA33	ACCGTGCAAAGGTAGCATA#GCACCTTTGCATGGC#.((((((((((((.((...#)))))))))))))).	503	518	1	-23.5	1	0.00284807	0.515	0	0	-4.65016	14	15	14	3UTR		0	0
hsa-miR-1973	NM_001271908	SPATA33	ACCGTGCAAAGGTAGCATA#GCACCTTTGCATGGC#.((((((((((((.((...#)))))))))))))).	421	436	1	-23.5	1	0.00284807	0.515	0	0	-4.65016	14	15	14	3UTR		0	0
hsa-miR-1973	NM_001271909	SPATA33	ACCGTGCAAAGGTAGCATA#GCACCTTTGCATGGC#.((((((((((((.((...#)))))))))))))).	570	585	1	-23.5	1	0.00284807	0.515	0	0	-4.65016	14	15	14	3UTR		0	0
hsa-miR-1973	NM_001272050	TK2	ACCGTGCAAAGGTAGCATA#GCTGCTTTTGCCAGTA#((.(.(((((((((((...#)))))))))))).)).	3118	3134	1	-18	0	0.000383513	0.603	0.00874067	-0.0257436	-9.61415	14	16	12	3UTR		0	0
hsa-miR-1973	NM_001276275	MAZ	ACCGTGCAAAGGTAGCATA#TGCATGTACCCCACCCTCCACCCCTTCCTTTTGCGCGGA#.(((((((((((.......#.))))))))))).	2248	2287	1	-17.6	1	0.013815	0.559	0	0	-6.90779	11	13	11	3UTR		0	0
hsa-miR-1973	NM_001276276	MAZ	ACCGTGCAAAGGTAGCATA#CTTTTGCGCGGA#.(((((((((((.......#))))))))))).	1581	1593	1	-17.2	1	0.013815	0.559	0.3634844545454546	1.2235745791666666	-6.90779	11	12	11	3UTR		0	0
hsa-miR-1973	NM_001276451	DRGX	ACCGTGCAAAGGTAGCATA#GCTGCCTTTGAAGGTCTTGTCAACCCCAGGAACTGTGGCATGGG#.(((((((((((((((...#)))))))))............................)))))).	1375	1419	1	-20.5	1	1.346556e-06	0.515	-0.213655	-0.393203	-3.79332	15	44	9	3UTR		0	0
hsa-miR-1973	NM_001276453	KPNB1	ACCGTGCAAAGGTAGCATA#GCCCACCTTCGCTGTACCTTTGCCACATGGTA#(((((((((((((.(((..#.)))))))))))...))))).	3306	3338	1	-17.7	1	0.000266951	0.456	1.69792	1.76585	-4.79441	16	21	11	3UTR		0	1
hsa-miR-1973	NM_001276469	B4GALNT1	ACCGTGCAAAGGTAGCATA#GCCTTTGCACT#...((((((((((......#)))))))))).	1575	1586	1	-17	0	0.00878813	0.544	0.0507206	0.425702	-8.33988	10	11	10	3UTR		0	0
hsa-miR-1973	NM_001277061	MFF	ACCGTGCAAAGGTAGCATA#TGCTTAAAATTCTCCCTTTGCATGT#..((((((((((.((....#.)).)))))))))).	1678	1703	1	-15.9	1	0.0558089	0.647	0.45020000000000016	0.4532999999999999	-6.47918	12	15	10	3UTR		0	0
hsa-miR-1973	NM_001277062	MFF	ACCGTGCAAAGGTAGCATA#TGCTTAAAATTCTCCCTTTGCATGT#..((((((((((.((....#.)).)))))))))).	1425	1450	1	-15.9	1	0.0558089	0.647	0.27153904000000006	0.9593906200000002	-6.47918	12	15	10	3UTR		0	0
hsa-miR-1973	NM_001277063	MFF	ACCGTGCAAAGGTAGCATA#TGCTTAAAATTCTCCCTTTGCATGT#..((((((((((.((....#.)).)))))))))).	1281	1306	1	-15.9	1	0.0558089	0.647	0.27153904000000006	0.9593906200000002	-6.47918	12	15	10	3UTR		0	0
hsa-miR-1973	NM_001277064	MFF	ACCGTGCAAAGGTAGCATA#TGCTTAAAATTCTCCCTTTGCATGT#..((((((((((.((....#.)).)))))))))).	1266	1291	1	-15.9	1	0.0558089	0.647	0.27153904000000006	0.9593906200000002	-6.47918	12	15	10	3UTR		0	0
hsa-miR-1973	NM_001277065	MFF	ACCGTGCAAAGGTAGCATA#TGCTTAAAATTCTCCCTTTGCATGT#..((((((((((.((....#.)).)))))))))).	1206	1231	1	-15.9	1	0.0558089	0.647	0.27153904000000006	0.9593906200000002	-6.47918	12	15	10	3UTR		0	0
hsa-miR-1973	NM_001277067	MFF	ACCGTGCAAAGGTAGCATA#TGCTTAAAATTCTCCCTTTGCATGT#..((((((((((.((....#.)).)))))))))).	1211	1236	1	-15.9	1	0.0558089	0.647	0.27153904000000006	0.9593906200000002	-6.47918	12	15	10	3UTR		0	0
hsa-miR-1973	NM_001277173	RBM46	ACCGTGCAAAGGTAGCATA#GCTATCCTTTGTCACC#...(((((((((((((...#)))).)))))).))).	2792	2808	1	-17.1	0	0.00352697	0.574	0	0	-6.51454	13	16	6	3UTR		0	0
hsa-miR-1973	NM_001277842	CCNT1	ACCGTGCAAAGGTAGCATA#GCCTTTGCACT#...((((((((((......#)))))))))).	4432	4443	1	-17	0	0.00103445	0.544	0.9287121700000001	1.4004056512500003	-8.33988	10	11	10	3UTR		0	0
hsa-miR-1973	NM_001278074	COL5A1	ACCGTGCAAAGGTAGCATA#GCTGCCTGCAGCACGT#..(((((..(((((((...#)))))))...))))).	7411	7427	1	-20.9	0	3.99155e-05	0.485	0.5211698714285714	-0.3218	-8.32703	12	16	7	3UTR		0	1
hsa-miR-1973	NM_001278119	ZKSCAN8	ACCGTGCAAAGGTAGCATA#TGTGCTGCCTCAGCACT#...((((..((((((((((#))))))))))..)))).	7270	7287	1	-21.9	0	2.483455e-06	0.515	0	0	-9.88456	14	17	10	3UTR		0	0
hsa-miR-1973	NM_001278162	HIPK3	ACCGTGCAAAGGTAGCATA#ATGTGTCTTTTGCATGGG#.(((((((((((..((((.#))))..))))))))))).	4441	4459	1	-21.8	1	1.387524e-05	0.632	4.423662727272727	6.15046	-5.9393	15	18	11	3UTR		0	0
hsa-miR-1973	NM_001278260	CARHSP1	ACCGTGCAAAGGTAGCATA#TGGTGCCTTTGCAGTGGG#.(((((((((((((.((..#)).)))))))))).))).	1202	1220	1	-21.7	1	0.00100955	0.426	-0.210877	-0.00361641	-4.52877	15	18	10	3UTR		0	0
hsa-miR-1973	NM_001278261	CARHSP1	ACCGTGCAAAGGTAGCATA#TGGTGCCTTTGCAGTGGG#.(((((((((((((.((..#)).)))))))))).))).	1347	1365	1	-21.7	1	0.00100955	0.426	-0.225088	-0.17761	-4.52877	15	18	10	3UTR		0	0
hsa-miR-1973	NM_001278262	CARHSP1	ACCGTGCAAAGGTAGCATA#TGGTGCCTTTGCAGTGGG#.(((((((((((((.((..#)).)))))))))).))).	1230	1248	1	-21.7	1	0.00100955	0.426	0	0	-4.52877	15	18	10	3UTR		0	0
hsa-miR-1973	NM_001278263	CARHSP1	ACCGTGCAAAGGTAGCATA#TGGTGCCTTTGCAGTGGG#.(((((((((((((.((..#)).)))))))))).))).	1082	1100	1	-21.7	1	0.00100955	0.426	-0.139212	-0.17604	-4.52877	15	18	10	3UTR		0	0
hsa-miR-1973	NM_001278264	CARHSP1	ACCGTGCAAAGGTAGCATA#TGGTGCCTTTGCAGTGGG#.(((((((((((((.((..#)).)))))))))).))).	1224	1242	1	-21.7	1	0.00100955	0.426	0.0303267	-0.0880767	-4.52877	15	18	10	3UTR		0	0
hsa-miR-1973	NM_001278265	CARHSP1	ACCGTGCAAAGGTAGCATA#TGGTGCCTTTGCAGTGGG#.(((((((((((((.((..#)).)))))))))).))).	1140	1158	1	-21.7	1	0.00100955	0.426	0	0	-4.52877	15	18	10	3UTR		0	0
hsa-miR-1973	NM_001278443	ANKLE1	ACCGTGCAAAGGTAGCATA#GCTGGCCAGGCGCGGTG#(((((((...(.((((...#)))).)...))))))).	2350	2367	1	-19.7	1	2.046617e-07	0.456	-0.318228	0.0426067	-11.8969	12	17	7	3UTR		0	0
hsa-miR-1973	NM_001278444	ANKLE1	ACCGTGCAAAGGTAGCATA#GCTGGCCAGGCGCGGTG#(((((((...(.((((...#)))).)...))))))).	2244	2261	1	-19.7	1	2.046617e-07	0.456	-0.318228	0.0426067	-11.8969	12	17	7	3UTR		0	0
hsa-miR-1973	NM_001278445	ANKLE1	ACCGTGCAAAGGTAGCATA#GCTGGCCAGGCGCGGTG#(((((((...(.((((...#)))).)...))))))).	2378	2395	1	-19.7	1	2.046617e-07	0.456	-0.318228	0.0426067	-11.8969	12	17	7	3UTR		0	0
hsa-miR-1973	NM_001278518	MDM4	ACCGTGCAAAGGTAGCATA#ATGCTACCTTTGCTAAAAATGGC#.(((((((((((((((((.#))))))))))))).....)))).	5878	5901	1	-23.7	1	0.00308467	0.632	0	0	-3.79332	17	23	13	3UTR		0	0
hsa-miR-1973	NM_001278552	TUBA4A	ACCGTGCAAAGGTAGCATA#GTTTCCTTGCACGGTT#(((((((.((((.(((...#))).))))))))))).	2047	2063	1	-19.3	1	0.044879	0.574	0	0	-7.54034	14	16	11	3UTR		0	0
hsa-miR-1973	NM_001278669	NFATC1	ACCGTGCAAAGGTAGCATA#ATGCTTCCCTTGTCTGCGCGGTT#((((((((((((.(((((.#)))))..))))...)))))))).	3748	3771	1	-21.6	1	0.000438423	0.515	0.26527884999999995	0.8134106481250001	-5.22671	17	23	8	3UTR		0	0
hsa-miR-1973	NM_001278670	NFATC1	ACCGTGCAAAGGTAGCATA#ATGCTTCCCTTGTCTGCGCGGTT#((((((((((((.(((((.#)))))..))))...)))))))).	3058	3081	1	-21.6	1	0.000438423	0.515	0	0	-5.22671	17	23	8	3UTR		0	0
hsa-miR-1973	NM_001278672	NFATC1	ACCGTGCAAAGGTAGCATA#ATGCTTCCCTTGTCTGCGCGGTT#((((((((((((.(((((.#)))))..))))...)))))))).	2817	2840	1	-21.6	1	0.000438423	0.515	0.26527884999999995	0.8134106481250001	-5.22671	17	23	8	3UTR		0	0
hsa-miR-1973	NM_001278673	NFATC1	ACCGTGCAAAGGTAGCATA#ATGCTTCCCTTGTCTGCGCGGTT#((((((((((((.(((((.#)))))..))))...)))))))).	2408	2431	1	-21.6	1	0.000438423	0.515	1.176329306666667	0.5797816735000001	-5.22671	17	23	8	3UTR		0	0
hsa-miR-1973	NM_001279349	REXO4	ACCGTGCAAAGGTAGCATA#TGTGTTGCCTGGGCACGGTG#(((((((..((((((((((#))))))))))..))))))).	1533	1553	1	-27.7	1	7.333202e-06	0.397	0.222291	0.0969821	-7.3076	17	20	10	3UTR		0	0
hsa-miR-1973	NM_001282337	PLS3	ACCGTGCAAAGGTAGCATA#ATGCTGCCCTTGACATT#...((((((.((((((((.#)))))))).))).))).	2397	2414	1	-16.6	0	0.0181328	0.588	0.719456	0.960687	-7.75705	14	17	8	3UTR		0	0
hsa-miR-1973	NM_001282431	ARL4C	ACCGTGCAAAGGTAGCATA#GCTGACCTCGTTGCATGGA#.(((((((((((((((...#)))).)))..)))))))).	2323	2342	1	-20.1	1	0.00712707	0.574	0.13951105000000003	0.4265106625000001	-3.79332	15	19	8	3UTR		0	0
hsa-miR-1973	NM_001282597	CTNNA2	ACCGTGCAAAGGTAGCATA#GCTGTCCTTTGCAA#....((((((((((((...#)))).)))))))).	3244	3258	1	-17.9	0	0.000654724	0.544	0	0	-9.54656	12	14	8	3UTR		0	0
hsa-miR-1973	NM_001282886	EIF4E3	ACCGTGCAAAGGTAGCATA#GCTGCTAGCATGGA#.((((((...((((((...#)))))).)))))).	7377	7391	1	-18.4	1	0.0028272	0.544	1.55265	1.4715897249999998	-8.40586	12	14	6	3UTR		0	0
hsa-miR-1973	NM_001282886	EIF4E3	ACCGTGCAAAGGTAGCATA#GCTGCTTTTGCCTGA#..((.(((((((((((...#))))))))))).)).	2021	2036	1	-18.3	0	0.000111606	0.485	-0.510714	0.11407418500000002	-9.07604	13	15	11	3UTR		0	0
hsa-miR-1973	NM_001282925	ABI2	ACCGTGCAAAGGTAGCATA#TGTTGCCTTTGAACTTACGGC#.((((((((((((((((..#)))))))))))....))))).	4794	4815	1	-19.9	1	0.00196489	0.676	0.279092	0.34625244875000005	-3.79332	16	21	11	3UTR		0	0
hsa-miR-1973	NM_001282926	ABI2	ACCGTGCAAAGGTAGCATA#TGTTGCCTTTGAACTTACGGC#.((((((((((((((((..#)))))))))))....))))).	4776	4797	1	-19.9	1	0.00196489	0.676	0.279092	0.34625244875000005	-3.79332	16	21	11	3UTR		0	0
hsa-miR-1973	NM_001283049	USP8	ACCGTGCAAAGGTAGCATA#GTGAAACCCCATCTCTATTAAAAATACAAAAAATTACCTGGGCACGGTG#(((((((..((((((....#.))))))..))))))).	13077	13126	1	-21.3	1	0.000472726	0.515	-0.156178	0.0202626	-7.54065	13	17	7	3UTR		0	0
hsa-miR-1973	NM_001283056	CCDC198	ACCGTGCAAAGGTAGCATA#ATGTCTTCTTTGTATGGTA#((((((((((((..((((.#))))..)))))))))))).	3125	3144	1	-18.2	1	0.0027898	0.544	0.456231	0.15256698249999998	-6.08354	16	19	12	3UTR		0	0
hsa-miR-1973	NM_001284212	CAST	ACCGTGCAAAGGTAGCATA#TGCCACATTAGCCTTTGCACTGTA#((.((((((((((......#.)))))))))).)).	3045	3069	1	-17.8	0	0.000348928	0.603	0	0	-7.32045	12	15	10	3UTR		0	0
hsa-miR-1973	NM_001284213	CAST	ACCGTGCAAAGGTAGCATA#TGCCACATTAGCCTTTGCACTGTA#((.((((((((((......#.)))))))))).)).	2955	2979	1	-17.8	0	0.000348928	0.603	0	0	-7.32045	12	15	10	3UTR		0	0
hsa-miR-1973	NM_001284364	ULK3	ACCGTGCAAAGGTAGCATA#GCTCCTCTTTGCACTGGA#.(((((((((((.(((...#))).).)))))))).)).	1901	1919	1	-18.1	1	0.00247751	0.412	0	0	-5.08246	14	18	8	3UTR		0	0
hsa-miR-1973	NM_001284403	PTCD2	ACCGTGCAAAGGTAGCATA#GCTTCCCTTTTGCATGGC#.(((((((((((.(((...#)))...))))))))))).	1067	1085	1	-19.4	1	8.991778e-05	0.441	0	0	-5.08246	14	18	11	3UTR		0	0
hsa-miR-1973	NM_001284404	PTCD2	ACCGTGCAAAGGTAGCATA#GCTTCCCTTTTGCATGGC#.(((((((((((.(((...#)))...))))))))))).	1197	1215	1	-19.4	1	8.991778e-05	0.441	0	0	-5.08246	14	18	11	3UTR		0	0
hsa-miR-1973	NM_001284516	IKZF3	ACCGTGCAAAGGTAGCATA#ATGTTACCTTTGAGGGGTG#(((.(.((((((((((((.#)))))))))))).).))).	7988	8007	1	-21.3	0	9.286955e-05	0.662	0.2285251666666667	-0.174334	-8.87056	16	19	12	3UTR		0	0
hsa-miR-1973	NM_001285900	GCOM1	ACCGTGCAAAGGTAGCATA#TATGCATGTTTGCATGGG#.(((((((((.((.(((((#))))))).))))))))).	2884	2902	1	-20.8	1	8.117207e-07	0.603	0.9368326666666668	-0.0333999	-7.47494	16	18	9	3UTR		0	0
hsa-miR-1973	NM_001286414	TUBGCP4	ACCGTGCAAAGGTAGCATA#GGTACCTTTGTTATGGG#.(((((((((((((.(...#).))))))))).)))).	4981	4998	1	-19.2	1	0.000248553	0.529	3.1467742999999997	1.7178094849999999	-4.52877	14	17	9	3UTR		0	0
hsa-miR-1973	NM_001286451	HDDC3	ACCGTGCAAAGGTAGCATA#TGCTATTTTGCATGGTG#((((((((((.((((((..#)))))))))))))))).	798	815	1	-21	1	0.00190599	0.471	0.0206751	0.0341133	-6.76235	16	17	16	3UTR		0	0
hsa-miR-1973	NM_001286793	SPATA13	ACCGTGCAAAGGTAGCATA#GTCTTTGGAGACCCAGCTGCCTTTGTGGAAGGGAGGAGACGGTC#((((((((((((((((...#.)))))))))))............))))).	1801	1845	1	-21.8	1	0.00306048	0.5	0	0	-3.93757	16	30	11	3UTR		0	0
hsa-miR-1973	NM_001287516	CDC25B	ACCGTGCAAAGGTAGCATA#GTGTTACCTGTGTGCTTGGTC#((((((((.(((((((((.#))))))))).)))))..))).	2309	2330	1	-18.8	1	0.0073247	0.559	-0.217083	-0.0424556	-4.99396	17	21	9	3UTR		0	0
hsa-miR-1973	NM_001287518	CDC25B	ACCGTGCAAAGGTAGCATA#GTGTTACCTGTGTGCTTGGTC#((((((((.(((((((((.#))))))))).)))))..))).	2228	2249	1	-18.8	1	0.0073247	0.559	-0.217083	-0.0424556	-4.99396	17	21	9	3UTR		0	0
hsa-miR-1973	NM_001287810	CYFIP1	ACCGTGCAAAGGTAGCATA#TGTGCTGCCTGGCTTGGC#.(((.((..((((((((((#)))))))))).)).))).	4559	4577	1	-20.5	0	2.746336e-05	0.559	0	0	-11.2824	15	18	10	3UTR		0	0
hsa-miR-1973	NM_001288623	ICA1L	ACCGTGCAAAGGTAGCATA#TGCTACCTTGCCCATGA#..((((..(((((((((..#)))))))))...)))).	6573	6590	1	-17.6	0	0.0193963	0.515	0.36435974444444447	1.4036976024999999	-8.81432	13	17	9	3UTR		0	0
hsa-miR-1973	NM_001289401	ZNF135	ACCGTGCAAAGGTAGCATA#TGCTGCCCTCATTAGAAATTGCATTGGCTGGCCAGGCGCGGTG#(((((((...(.((((...#.)))).)...))))))).	3140	3183	1	-19.4	1	2.051613e-06	0.456	0	0	-11.8969	12	18	7	3UTR		0	0
hsa-miR-1973	NM_001289402	ZNF135	ACCGTGCAAAGGTAGCATA#TGCTGCCCTCATTAGAAATTGCATTGGCTGGCCAGGCGCGGTG#(((((((...(.((((...#.)))).)...))))))).	3503	3546	1	-19.4	1	2.051613e-06	0.456	-0.550653	0.0784876	-11.8969	12	18	7	3UTR		0	0
hsa-miR-1973	NM_001290210	ZNF717	ACCGTGCAAAGGTAGCATA#TATGCTGCCTGTGTACA#...(((((.((((((((((#)))))))))).))))).	1026	1043	1	-21.7	0	0.00147748	0.676	-0.165197	-0.119563	-7.57093	15	17	10	3UTR		0	0
hsa-miR-1973	NM_001290258	ASB15	ACCGTGCAAAGGTAGCATA#ACCTTTGTATGGG#.((((((((((((......#)))))))))))).	3753	3766	1	-18.8	1	1.094049e-05	0.515	-0.0992547	-0.302958	-5.61866	12	13	12	3UTR		0	0
hsa-miR-1973	NM_018413	CHST11	ACCGTGCAAAGGTAGCATA#GCTGTCTTTGCAGGGG#.((.((((((((((((...#)))))))))))).)).	1686	1702	1	-22.1	0	0.000140763	0.515	1.7106352833333336	2.01722	-6.82535	14	16	12	3UTR		0	0
hsa-miR-1973	NM_018476	BEX1	ACCGTGCAAAGGTAGCATA#TGTAAGATTTTTGTTAGCAGAAGAATTTTACCTATTGCATGGA#.((((((((((((((....#.)))))).)))))))).	706	749	1	-18.4	1	0.000536	0.721	1.1075677933333334	0.16668077374999998	-4.02637	14	17	8	3UTR		0	0
hsa-miR-1973	NM_018557	LRP1B	ACCGTGCAAAGGTAGCATA#ACCATTTGTATGGTA#(((((((((((((......#))).)))))))))).	14261	14276	1	-15.8	1	0.000269222	0.706	2.074781142857143	3.4857765957500004	-5.76291	13	15	10	3UTR		0	0
hsa-miR-1973	NM_018640	LMO3	ACCGTGCAAAGGTAGCATA#CTACTTTTCAACAAATCTAATTTTGCACGGC#.((((((((((.(((....#.))).)))))))))).	2035	2066	1	-16.9	1	0.0297714	0.676	0.36911320999999997	1.3988	-7.37318	13	16	10	3UTR		0	0
hsa-miR-1973	NM_019041	MTRF1L	ACCGTGCAAAGGTAGCATA#GTGCTATCTGGCATGGG#.((((((..(((((((((.#))))))))).)))))).	2684	2701	1	-22.7	1	0.000254127	0.559	4.197553111111111	4.32691	-7.16335	15	17	9	3UTR		0	0
hsa-miR-1973	NM_019114	EPB41L4B	ACCGTGCAAAGGTAGCATA#TACCTTGGTACGGTG#(((((((.((((((.....#)))))).))))))).	5257	5272	1	-18.6	1	0.00335925	0.632	0.8767744285714285	0.270082	-7.21971	13	15	7	3UTR		0	0
hsa-miR-1973	NM_020120	UGGT1	ACCGTGCAAAGGTAGCATA#GTGCTGCCTCTTGCTTGGG#.(((.(((((((((((((.#))))))))).)))).))).	10615	10634	1	-22.7	0	3.141542e-05	0.529	1.0669015714285714	0.260575	-7.91236	16	19	9	3UTR		0	0
hsa-miR-1973	NM_020156	C1GALT1	ACCGTGCAAAGGTAGCATA#ATGCTGCCTTCACAAGGTT#(((.((..((((((((((.#))))))))))..)).))).	5433	5452	1	-19.2	0	0.000650178	0.691	0.455293	0.41720333624999995	-10.8269	15	19	10	3UTR		0	0
hsa-miR-1973	NM_020230	PPAN	ACCGTGCAAAGGTAGCATA#TGGGTCTCTCCCCTACCCTGCACGGG#.(((((((..(((((....#.))))).))))))).	1699	1725	1	-19.6	1	2.533414e-05	0.397	-0.660613	-1.11811	-6.32527	12	15	7	3UTR		0	0
hsa-miR-1973	NM_020240	CDC42SE2	ACCGTGCAAAGGTAGCATA#ATGCATGCCTTTGGACTCATGGA#.(((((((((((((((((.#)))).))))))))....))))).	948	971	1	-19.5	1	0.000439997	0.574	1.1306508136363633	0.8434534349999997	-3.79332	17	23	8	3UTR		0	0
hsa-miR-1973	NM_020385	REXO4	ACCGTGCAAAGGTAGCATA#TGTGTTGCCTGGGCACGGTG#(((((((..((((((((((#))))))))))..))))))).	2049	2069	1	-27.7	1	7.333202e-06	0.397	0.20203884000000003	-0.0498447	-7.3076	17	20	10	3UTR		0	0
hsa-miR-1973	NM_020469	ABO	ACCGTGCAAAGGTAGCATA#GCTTCCTTTGCATGA#..((((((((((.(((...#))).)))))))))).	6136	6151	1	-21	1	0.000629626	0.515	-0.227176	0.019654319387500008	-6.24613	13	15	10	3UTR		0	0
hsa-miR-1973	NM_020653	ZNF287	ACCGTGCAAAGGTAGCATA#CTGCCTTTGTATGT#..(((((((((((((....#))))))))))))).	5227	5241	1	-18.5	1	0.0351635	0.721	1.4896380769230768	1.0586551350000004	-5.19005	13	14	13	3UTR		0	0
hsa-miR-1973	NM_020663	RHOJ	ACCGTGCAAAGGTAGCATA#GCACGACCAGAAAGGAACTCCCTTTGCACGGA#.(((((((((((.((....#.)).))))))))))).	1155	1187	1	-21.7	1	4.569305e-05	0.382	0.9930309090909091	0.17135636500000004	-5.3155	13	16	11	3UTR		0	1
hsa-miR-1973	NM_020705	TBC1D24	ACCGTGCAAAGGTAGCATA#GCCACCTTGCATGGA#.((((((.(((((.((...#)).))))))))))).	2920	2935	1	-19.3	1	4.860976e-05	0.382	-0.354961	-1.30374	-6.9638	13	15	11	3UTR		0	0
hsa-miR-1973	NM_020724	RNF150	ACCGTGCAAAGGTAGCATA#TGTGCTACCACTGACGTTTGCACT#...((((((((((((((((#))))))))).......))))))).	7900	7924	1	-20.1	0	0.0345931	0.559	1.0306812173913042	0.5788826115000001	-6.51454	16	24	9	3UTR		0	0
hsa-miR-1973	NM_020724	RNF150	ACCGTGCAAAGGTAGCATA#TGCCATTGCATGGA#.((((((((.((((.....#)))).)))))))).	7250	7264	1	-17.5	1	9.522502e-09	0.544	-0.233258	-0.0040152	-6.00433	12	14	8	3UTR		0	0
hsa-miR-1973	NM_020729	ODF2L	ACCGTGCAAAGGTAGCATA#TATGCAGCCATAAAAAAGGATGAGTTCATGTCCTTTGCAGGGA#.((.((((((((..((((.#.)))))))))))).)).	3948	3991	1	-19.2	0	6.521628e-07	0.559	0.265614	0.19947463750000008	-8.97132	14	17	12	3UTR		0	0
hsa-miR-1973	NM_020762	SRGAP1	ACCGTGCAAAGGTAGCATA#GCTGCCTTTGTCTGC#..((.(((((((((((...#))))))))))).)).	8534	8549	1	-18.6	0	0.00101232	0.618	1.63855	1.7948737062499998	-9.07604	13	15	11	3UTR		0	0
hsa-miR-1973	NM_020768	KCTD16	ACCGTGCAAAGGTAGCATA#GTTATCTTACTGAAAATGCATGCATGGTG#((((((((((((((((...#))))))))............)))))))).	5122	5151	1	-17.9	1	0.0473486	0.647	0.461032	0.4452979549999999	-3.93757	16	29	8	3UTR		0	0
hsa-miR-1973	NM_020774	MIB1	ACCGTGCAAAGGTAGCATA#TAATCCTTGCTGCCTTTGCAAGTCCTGGTG#(((((((((((((((((..#.))))))))))))).....)))).	5362	5392	1	-24.2	1	0.000673733	0.485	0.0323999	0.050586779500000005	-3.93757	17	24	13	3UTR		0	0
hsa-miR-1973	NM_020776	KIAA1328	ACCGTGCAAAGGTAGCATA#TGTGTCTCTCCTTTCACGGG#.(((((.(((((.((((((#)))).))..)))))))))).	1829	1849	1	-16.8	0	5.432641e-05	0.588	1.0267377142857141	0.839222	-6.62614	16	20	10	3UTR		0	0
hsa-miR-1973	NM_020779	WDR35	ACCGTGCAAAGGTAGCATA#TGTGGCTAAAGACCAGACCTTTGCACT#...((((((((((......#.)))))))))).	4517	4544	1	-17.1	0	0.0294907	0.662	3.9094728000000005	4.7759336057500015	-8.33988	10	12	10	3UTR		0	0
hsa-miR-1973	NM_020783	SYT4	ACCGTGCAAAGGTAGCATA#TGCTGCTTTTGCCCA#...(.((((((((((((..#)))))))))))).).	3920	3935	1	-18	0	0.111388	0.65	0	0	-10.6336	13	15	12	3UTR		0	0
hsa-miR-1973	NM_020787	ZNF624	ACCGTGCAAAGGTAGCATA#ATGCTGCCTTTATGGTA#((((((..((((((((((.#)))))))))))))))).	4024	4041	1	-20.3	0	0.000215961	0.765	0.687441	1.06788	-7.7949	16	17	16	3UTR		0	0
hsa-miR-1973	NM_020791	TAOK1	ACCGTGCAAAGGTAGCATA#TTGCTTTTGCATGGC#.((((((((((((((....#)))))))))))))).	10162	10177	1	-19.3	1	0.000979089	0.588	2.6644368571428574	1.8329171625000003	-4.02637	14	15	14	3UTR		0	0
hsa-miR-1973	NM_020802	CEP126	ACCGTGCAAAGGTAGCATA#GTGCTCCTTTGCAA#....((((((((.(((((.#))))))))))))).	3950	3964	1	-18.8	0	0.0042455	0.706	0.007693	-0.0470815	-10.8357	13	14	13	3UTR		0	0
hsa-miR-1973	NM_020825	CRAMP1	ACCGTGCAAAGGTAGCATA#TGTGACTGTTTGGCACTTGAGACAAACCTGCCTTTGCAGGGA#.((.(((((((((((....#.))))))))))).)).	5016	5058	1	-22.8	0	6.965531e-07	0.456	-0.754764	-0.792859	-7.0584	13	16	11	3UTR		0	0
hsa-miR-1973	NM_020871	LRCH2	ACCGTGCAAAGGTAGCATA#GTGCTGCCTTTAGCT#.....(((((((((((((.#))))))))))).)).	3364	3379	1	-18.7	0	5.01697e-05	0.544	1.7816130857142856	1.9982491924999999	-13.6656	13	15	11	3UTR		0	0
hsa-miR-1973	NM_020888	KIAA1522	ACCGTGCAAAGGTAGCATA#GCTGCCTTTCAGCACAGGTG#((((((((((((((((...#)))))))))..)))).))).	4419	4439	1	-22.5	1	0.000122749	0.412	0.416499	0.328286	-3.93757	16	20	9	3UTR		0	0
hsa-miR-1973	NM_020949	SLC7A14	ACCGTGCAAAGGTAGCATA#TGCTACTTTTGCTCT#...(.((((((((((((..#)))))))))))).).	2774	2789	1	-18.6	0	0.0064514	0.574	0.1790000833333333	0.0763198	-10.6336	13	15	12	3UTR		0	0
hsa-miR-1973	NM_020952	TRPM3	ACCGTGCAAAGGTAGCATA#TGTGCTGCTGTGTGACCGTCATCATTTGCATGGC#.((((((((((((((((((#)))))))))...............))))))))).	6000	6034	1	-21.2	1	0.0031324	0.456	1.3588688848484853	1.6309342474999997	-3.79332	18	34	9	3UTR		0	0
hsa-miR-1973	NM_021097	SLC8A1	ACCGTGCAAAGGTAGCATA#TGTTACACAGTGCATGGTG#((((((((...((((((..#))))))....)))))))).	4207	4226	1	-19	1	0.0016041	0.676	0.847495	0.8042839297500001	-9.06125	14	19	8	3UTR		0	0
hsa-miR-1973	NM_021215	RPRD1B	ACCGTGCAAAGGTAGCATA#TGCTGCTGCTGCACT#...(((((..(((((((..#)))))))..))))).	2914	2929	1	-19.1	0	0.0038254	0.471	0.18174997142857147	0.11178810099999992	-8.81344	12	15	7	3UTR		0	0
hsa-miR-1973	NM_021255	PELI2	ACCGTGCAAAGGTAGCATA#TGGTACCTTTGTGCCTCAGGG#.(((((((((((((.((..#)).)))))))))))....)).	4521	4542	1	-18.3	1	0.000453438	0.632	3.103823529411765	1.87969	-4.52877	15	21	11	3UTR		0	0
hsa-miR-1973	NM_021648	TSPYL4	ACCGTGCAAAGGTAGCATA#TATGATACTATAGATATAGTGTACCATACTGCCTTTCTTTGCATGGC#.(((((((((((..(((..#.)))...))))))))))).	1573	1620	1	-18.9	1	0.000679292	0.574	-0.0140166	0.26599122875000003	-5.9393	14	19	11	3UTR		0	0
hsa-miR-1973	NM_021908	ST7	ACCGTGCAAAGGTAGCATA#GCTCTCGCACACCTCTGCACCTTTGCACGT#..(((((((((((.(((..#.)))))))))))))).	2367	2397	1	-22.6	1	9.629415e-05	0.441	-0.28248	0.0485049	-5.81384	14	16	14	3UTR		0	0
hsa-miR-1973	NM_021923	FGFRL1	ACCGTGCAAAGGTAGCATA#TATGCTGCCTGGGCACA#...((((..((((((((((#))))))))))..)))).	2431	2448	1	-23.5	0	2.373611e-05	0.426	-0.324142	-0.619827	-9.88456	14	17	10	3UTR		0	1
hsa-miR-1973	NM_022048	CSNK1G1	ACCGTGCAAAGGTAGCATA#GCTGCCTTGCAGCTGGA#.((((((.((((((((...#)))))))))))..))).	4515	4532	1	-18.7	1	1.909744e-05	0.544	0.613825	0.17415729475000002	-6.10696	14	17	11	3UTR		0	0
hsa-miR-1973	NM_022058	SLC4A10	ACCGTGCAAAGGTAGCATA#TGTGTTGCCTTTGTG#.....((((((((((((((#)))))))))))))).	5006	5021	1	-18.6	0	0.0283038	0.721	1.3987950571428571	1.3657917087499998	-13.6656	14	15	14	3UTR		0	0
hsa-miR-1973	NM_022171	TCTA	ACCGTGCAAAGGTAGCATA#TATCATACTTCCATCTGGCTGCCTTTGCT#.....(((((((((((...#.))))))))))).	1739	1768	1	-20.2	0	0.000822096	0.5	-0.0781739	0.20906740112500002	-13.6656	11	13	11	3UTR		0	0
hsa-miR-1973	NM_022465	IKZF4	ACCGTGCAAAGGTAGCATA#ATGCTGCCTTCTGCTGCT#...(((((((((((((((.#)))))))))).))).)).	3320	3338	1	-18.7	0	0.0015961	0.426	1.684945470588235	0.8487967732499999	-6.51454	15	18	10	3UTR		0	0
hsa-miR-1973	NM_022552	DNMT3A	ACCGTGCAAAGGTAGCATA#GTTGCCTTCTGCGCAAAGGG#.(((((((((((((((...#)))))))).)))))...)).	3921	3941	1	-18.7	1	0.00024195	0.515	1.2561084526315789	1.77007	-3.79332	15	20	8	3UTR		0	0
hsa-miR-1973	NM_022572	PNKD	ACCGTGCAAAGGTAGCATA#TGCGCCTAGCACGGTG#(((((((..((((.(((..#))))))).))))))).	2915	2931	1	-19.8	1	1.095844e-05	0.529	3.0692685714285717	2.3470790500000005	-8.16444	14	16	7	3UTR		0	0
hsa-miR-1973	NM_022659	EBF2	ACCGTGCAAAGGTAGCATA#TATGCAGAAAAAAATTGAACAAAACAGGGTACCAGCACGGA#.((((((...((((.(...#.).)))).)))))).	2708	2749	1	-17.7	1	0.00881005	0.618	0.619193	1.44691	-9.14131	11	15	6	3UTR		0	0
hsa-miR-1973	NM_022748	TNS3	ACCGTGCAAAGGTAGCATA#GCCTTTGCGATGGG#.((((((((((((......#)))))))).)))).	5238	5252	1	-17.3	1	3.057774e-05	0.412	-0.414516	0.4633541299999998	-5.61866	12	14	8	3UTR		0	0
hsa-miR-1973	NM_022901	LRRC19	ACCGTGCAAAGGTAGCATA#TATGCTACTTCTGTGTATGTTGTGTATGGTA#((((((((..(((((((((#))))))))).............)))))))).	2984	3015	1	-18.6	1	0.000497999	0.676	1.4259638411111113	2.1452415063749997	-6.23647	17	31	9	3UTR		0	0
hsa-miR-1973	NM_023105	FGFR1	ACCGTGCAAAGGTAGCATA#TGCTACTTTTGCT#.....((((((((((((..#)))))))))))).	3757	3770	1	-18.3	0	0.0455582	0.809	2.754777666666667	3.44864	-13.6656	12	13	12	3UTR		0	0
hsa-miR-1973	NM_023106	FGFR1	ACCGTGCAAAGGTAGCATA#TGCTACTTTTGCT#.....((((((((((((..#)))))))))))).	3751	3764	1	-18.3	0	0.0455582	0.809	2.1355831666666667	3.3157	-13.6656	12	13	12	3UTR		0	0
hsa-miR-1973	NM_023110	FGFR1	ACCGTGCAAAGGTAGCATA#TGCTACTTTTGCT#.....((((((((((((..#)))))))))))).	4024	4037	1	-18.3	0	0.0455582	0.809	2.8608655833333327	4.575678820625001	-13.6656	12	13	12	3UTR		0	0
hsa-miR-1973	NM_023927	GRAMD2B	ACCGTGCAAAGGTAGCATA#TGCTGCTTTTGCCTGA#..((.((((((((((((..#)))))))))))).)).	1714	1730	1	-18.8	0	0.00202372	0.529	0.637537	0.905859	-9.07604	14	16	12	3UTR		0	0
hsa-miR-1973	NM_023930	KCTD14	ACCGTGCAAAGGTAGCATA#TAGAAAAGAATTGCTACCTCTTGTATGGA#.((((((((((((((((..#.)))))))).)))))))).	1462	1491	1	-23.5	1	0.000264999	0.603	3.0943077235294116	2.47893	-3.79332	16	19	8	3UTR		0	0
hsa-miR-1973	NM_024075	TSEN34	ACCGTGCAAAGGTAGCATA#CTACCTTTCTCCGCGGTT#((((((.((((((((....#))))))))...)))))).	1134	1152	1	-17.5	0	0.0288006	0.544	0.00670625	-0.165398	-5.71431	14	18	8	3UTR		0	0
hsa-miR-1973	NM_024577	SH3TC2	ACCGTGCAAAGGTAGCATA#GCTACTTGATCTTCCTTGCACGGG#.(((((((((((((((...#)))))))........)))))))).	11820	11844	1	-21.6	1	0.00568031	0.559	0.2727784782608696	0.0579575	-3.79332	15	24	8	3UTR		0	0
hsa-miR-1973	NM_024599	RHBDF2	ACCGTGCAAAGGTAGCATA#GCTAACTTTGTACGGA#.((((((((((.((((...#)))).)))))))))).	3550	3566	1	-21.7	1	0.00987082	0.676	0.278216	0.0682886	-7.14013	14	16	10	3UTR		0	0
hsa-miR-1973	NM_024639	ZNF322	ACCGTGCAAAGGTAGCATA#TGCTACCTTGTGTATGGC#.((((((((((((((((..#))))))))).))))))).	4002	4020	1	-23.3	1	0.000729846	0.529	0.3001992941176471	1.0222544125000002	-3.79332	16	18	9	3UTR		0	0
hsa-miR-1973	NM_024769	CLMP	ACCGTGCAAAGGTAGCATA#TATGCTTTTGAAAGCAAAAATCAGTCTCCTTTGCATGA#..((((((((((..((...#.))..)))))))))).	4333	4371	1	-17.9	1	0.00835402	0.691	2.8159926299999998	3.1701999199999995	-7.10297	12	16	10	3UTR		0	0
hsa-miR-1973	NM_024813	RPAP2	ACCGTGCAAAGGTAGCATA#TATGCAGCCATAAAAAAGGATGAGTTCATGTCCTTTGCAGGGA#.((.((((((((..((((.#.)))))))))))).)).	8979	9022	1	-19.2	0	6.759521e-07	0.559	0.0702044	0.0531656	-8.97132	14	17	12	3UTR		0	0
hsa-miR-1973	NM_024821	CCDC134	ACCGTGCAAAGGTAGCATA#GCTGCCTGGCACAGGTC#(((((((..(((((((...#))))))).)))).))).	1202	1219	1	-21.5	1	1.055351e-06	0.397	-0.566465	0.34817832874999993	-7.3076	14	17	7	3UTR		0	0
hsa-miR-1973	NM_024841	PRR5L	ACCGTGCAAAGGTAGCATA#TGTGAAGCACTTGGGGGCAGCAGGCCTTGGCACGGTG#(((((((.(((((.((...#.))..))))).))))))).	2800	2837	1	-22.3	1	5.024863e-06	0.382	0.35455514285714285	0.128314	-7.10805	14	19	7	3UTR		0	0
hsa-miR-1973	NM_024843	CYBRD1	ACCGTGCAAAGGTAGCATA#TATGTTACCTTTATCTTGTTGAGGACCACAACATTAGCACGGTG#(((((((((((((((((((#))))))))))))........................))))))).	1154	1198	1	-23.2	1	0.000147646	0.588	0.11942770511627905	0.222843	-3.93757	19	44	12	3UTR		0	0
hsa-miR-1973	NM_024844	NUP85	ACCGTGCAAAGGTAGCATA#TGTGGTATCTTTGTATGGC#.(((((((((((((.((((#)))).))))))))))))).	2066	2085	1	-22.2	1	0.000263188	0.706	0.6768647076923077	2.2937419405000004	-4.52877	17	19	13	3UTR		0	0
hsa-miR-1973	NM_024852	AGO3	ACCGTGCAAAGGTAGCATA#CTGCTTTTTGTGCGGTC#(((((((((((((((....#)))))))).))))))).	3116	3133	1	-16.9	1	0.000568717	0.603	3.0788454999999995	3.33801	-4.17062	15	17	8	3UTR		0	0
hsa-miR-1973	NM_024928	STN1	ACCGTGCAAAGGTAGCATA#ATGCACATGTTACCTCTGCATGGTG#((((((((.(((((((((.#.))))))))).)))))))).	5240	5265	1	-25.6	1	3.506867e-05	0.529	3.5866261111111117	2.50482	-4.99396	17	20	9	3UTR		0	0
hsa-miR-1973	NM_024939	ESRP2	ACCGTGCAAAGGTAGCATA#ATGTCCTTTGCACGC#..((((((((((..((((.#)))))))))))))).	3011	3026	1	-18.6	1	0.0047405	0.5	3.6995	2.40495	-7.10297	14	15	14	3UTR		0	0
hsa-miR-1973	NM_024941	TRAPPC13	ACCGTGCAAAGGTAGCATA#TGTTACCTTTGTAA#....(((((((((((((..#))))))))))))).	1340	1354	1	-17.8	0	0.0344988	0.691	1.0243798446153844	0.500526	-9.54656	13	14	13	3UTR		0	0
hsa-miR-1973	NM_024971	TRPM3	ACCGTGCAAAGGTAGCATA#TGTGCTGCTGTGTGACCGTCATCATTTGCATGGC#.((((((((((((((((((#)))))))))...............))))))))).	6036	6070	1	-21.2	1	0.0031324	0.456	2.965004915151515	1.8915880550000004	-3.79332	18	34	9	3UTR		0	0
hsa-miR-1973	NM_025142	TAOK1	ACCGTGCAAAGGTAGCATA#TTGCTTTTGCATGGC#.((((((((((((((....#)))))))))))))).	9156	9171	1	-19.3	1	0.000979089	0.588	2.6644368571428574	1.8329171625000003	-4.02637	14	15	14	3UTR		0	0
hsa-miR-1973	NM_025179	PLXNA2	ACCGTGCAAAGGTAGCATA#TGTGACTGCTGCTTTGCATGA#..((((((((.((((((..#.)))))))))))))).	6802	6823	1	-19.3	1	0.00247956	0.574	5.16933	5.557736221999999	-7.78178	14	16	14	3UTR		0	0
hsa-miR-1973	NM_025212	CXXC4	ACCGTGCAAAGGTAGCATA#TGTGCTACCTTTTCATGT#..((((.((((((((((((#)))))))))))).)))).	2953	2971	1	-20.8	0	0.00725715	0.588	1.3587203499999998	0.4725019950000001	-6.50069	16	18	12	3UTR		0	0
hsa-miR-1973	NM_030762	BHLHE41	ACCGTGCAAAGGTAGCATA#ATGCTATTTTTGTAGGGA#.((.((((((((((((((.#)))))))))))))).)).	3192	3210	1	-21.8	0	0.00499849	0.706	4.52611	5.185922371249999	-6.82535	16	18	14	3UTR		0	0
hsa-miR-1973	NM_031220	PITPNM3	ACCGTGCAAAGGTAGCATA#ATGCTGATGGTGTACGGTG#((((((((....((((((.#))))))....)))))))).	5652	5671	1	-19.6	1	0.000244544	0.515	4.08905	4.47979	-12.408	14	19	8	3UTR		0	0
hsa-miR-1973	NM_031369	HNRNPD	ACCGTGCAAAGGTAGCATA#CCTTTGCACA#...(((((((((.......#))))))))).	2013	2023	1	-15	0	0.00693073	0.676	1.4267896666666666	1.2646303315000003	-9.62901	9	10	9	3UTR		0	0
hsa-miR-1973	NM_031370	HNRNPD	ACCGTGCAAAGGTAGCATA#CCTTTGCACA#...(((((((((.......#))))))))).	2070	2080	1	-15	0	0.00693073	0.676	6.425095555555555	5.602312983750001	-9.62901	9	10	9	3UTR		0	0
hsa-miR-1973	NM_001142587	NFYC	ACCGTGCAAAGGTAGCATA#ATGCATTAAAAACTGTGCTAGTCTCCTTTGCATGGA#.((((((((((((((((((#.)))))))....))))))))))).	1875	1911	1	-24.7	1	0.00184463	0.647	1.503248431818182	1.8520127587500002	-3.79332	18	24	11	3UTR		0	0
hsa-miR-1973	NM_001142588	NFYC	ACCGTGCAAAGGTAGCATA#ATGCATTAAAAACTGTGCTAGTCTCCTTTGCATGGA#.((((((((((((((((((#.)))))))....))))))))))).	1935	1971	1	-24.7	1	0.00184463	0.647	1.503248431818182	1.8520127587500002	-3.79332	18	24	11	3UTR		0	0
hsa-miR-1973	NM_001142589	NFYC	ACCGTGCAAAGGTAGCATA#ATGCATTAAAAACTGTGCTAGTCTCCTTTGCATGGA#.((((((((((((((((((#.)))))))....))))))))))).	1764	1800	1	-24.7	1	0.00184463	0.647	1.503248431818182	1.8520127587500002	-3.79332	18	24	11	3UTR		0	0
hsa-miR-1973	NM_001142590	NFYC	ACCGTGCAAAGGTAGCATA#ATGCATTAAAAACTGTGCTAGTCTCCTTTGCATGGA#.((((((((((((((((((#.)))))))....))))))))))).	2287	2323	1	-24.7	1	0.00184463	0.647	1.503248431818182	1.8520127587500002	-3.79332	18	24	11	3UTR		0	0
hsa-miR-1973	NM_001142599	P4HA2	ACCGTGCAAAGGTAGCATA#GGTGCCTTTGTACCTCAGGTG#((((((((((((((.(...#).)))))))))))....))).	2081	2102	1	-19.6	1	0.00243098	0.515	-0.106056	0.026617395000000005	-4.67302	15	21	11	3UTR		0	0
hsa-miR-1973	NM_001143887	COPS2	ACCGTGCAAAGGTAGCATA#TGTGCTATCTTTGCT#.....((((((((((((((#)))))))))))))).	3430	3445	1	-20.2	0	0.00142748	0.603	2.7915807142857143	1.86298	-13.6656	14	15	14	3UTR		0	0
hsa-miR-1973	NM_001144964	NEDD4L	ACCGTGCAAAGGTAGCATA#GCTGCAGGCATGGTC#(((((((....(((((...#)))))..))))))).	3262	3277	1	-18.4	1	1.765012e-05	0.353	0.7660541428571428	0.6817538599999999	-11.3749	12	15	7	3UTR		0	0
hsa-miR-1973	NM_001144966	NEDD4L	ACCGTGCAAAGGTAGCATA#GCTGCAGGCATGGTC#(((((((....(((((...#)))))..))))))).	3090	3105	1	-18.4	1	1.765012e-05	0.353	0.7660541428571428	0.6817538599999999	-11.3749	12	15	7	3UTR		0	0
hsa-miR-1973	NM_001144967	NEDD4L	ACCGTGCAAAGGTAGCATA#GCTGCAGGCATGGTC#(((((((....(((((...#)))))..))))))).	3460	3475	1	-18.4	1	1.765012e-05	0.353	0.7660541428571428	0.6817538599999999	-11.3749	12	15	7	3UTR		0	0
hsa-miR-1973	NM_001144968	NEDD4L	ACCGTGCAAAGGTAGCATA#GCTGCAGGCATGGTC#(((((((....(((((...#)))))..))))))).	3217	3232	1	-18.4	1	1.765012e-05	0.353	0.7660541428571428	0.6817538599999999	-11.3749	12	15	7	3UTR		0	0
hsa-miR-1973	NM_001144969	NEDD4L	ACCGTGCAAAGGTAGCATA#GCTGCAGGCATGGTC#(((((((....(((((...#)))))..))))))).	3157	3172	1	-18.4	1	1.765012e-05	0.353	0.7660541428571428	0.6817538599999999	-11.3749	12	15	7	3UTR		0	0
hsa-miR-1973	NM_001144970	NEDD4L	ACCGTGCAAAGGTAGCATA#GCTGCAGGCATGGTC#(((((((....(((((...#)))))..))))))).	3172	3187	1	-18.4	1	1.765012e-05	0.353	0.7660541428571428	0.6817538599999999	-11.3749	12	15	7	3UTR		0	0
hsa-miR-1973	NM_001144971	NEDD4L	ACCGTGCAAAGGTAGCATA#GCTGCAGGCATGGTC#(((((((....(((((...#)))))..))))))).	3245	3260	1	-18.4	1	1.765012e-05	0.353	0.7660541428571428	0.6817538599999999	-11.3749	12	15	7	3UTR		0	0
hsa-miR-1973	NM_001145272	ADAMDEC1	ACCGTGCAAAGGTAGCATA#ATGCTACCTTGCCAGGA#.((..((.((((((((((.#))))))))))))..)).	1317	1334	1	-19.8	0	0.00375877	0.515	1.3395792239999997	1.03983	-13.258	14	17	12	3UTR		0	0
hsa-miR-1973	NM_001145306	CDK6	ACCGTGCAAAGGTAGCATA#TGCTACCATTGTATA#...((((((.(((((((..#))))))).)))))).	2589	2604	1	-17.4	0	0.0598612	0.618	0.623847	1.0614766325000002	-7.75705	13	15	7	3UTR		0	0
hsa-miR-1973	NM_001145365	ZNF652	ACCGTGCAAAGGTAGCATA#ATGCTGGGCCTTTGGATGTGTACGGTA#((((((((((((((((((.#)))))..)))))......)))))))).	11549	11576	1	-20.3	1	0.0462734	0.618	0.2926491346153846	0.631373	-3.93757	18	27	8	3UTR		0	0
hsa-miR-1973	NM_001146051	HSDL1	ACCGTGCAAAGGTAGCATA#TGTGGTGCCTTTGAGCAACTTTATTTATGGTT#((((((((((((((.((((#)))).))))))))............)))))).	1558	1590	1	-17.4	1	0.00120811	0.662	0.3490029992307692	0.5732657054999999	-4.67302	18	32	8	3UTR		0	0
hsa-miR-1973	NM_001146116	DIP2A	ACCGTGCAAAGGTAGCATA#TGTGCTGCTTGTCAGCATGTATTGTCACGGA#.((((((((((((((((((#))))))))))...........))).))))).	5860	5891	1	-19.3	1	0.000315352	0.559	0.4206582633333334	0.18980201375000005	-3.79332	18	31	10	3UTR		0	0
hsa-miR-1973	NM_001146185	PEG3	ACCGTGCAAAGGTAGCATA#TGTGCTCCTTTGCT#.....(((((((.((((((#))))))))))))).	6223	6237	1	-17.9	0	0.0280866	0.544	1.1765605714285716	-0.0825671	-14.9547	13	14	13	3UTR		0	0
hsa-miR-1973	NM_001146187	PEG3	ACCGTGCAAAGGTAGCATA#TGTGCTCCTTTGCT#.....(((((((.((((((#))))))))))))).	6229	6243	1	-17.9	0	0.0280866	0.544	1.5013668571428571	0.0471012	-14.9547	13	14	13	3UTR		0	0
hsa-miR-1973	NM_001146256	ZDHHC15	ACCGTGCAAAGGTAGCATA#TGCTGCTTGTGTGCGTGTG#((((((((.((((((((..#)))))))).)))))).)).	1429	1448	1	-19	1	3.453824e-05	0.588	0.308648	0.22650986375000004	-4.99396	16	19	8	3UTR		0	0
hsa-miR-1973	NM_001146319	GRAMD2B	ACCGTGCAAAGGTAGCATA#TGCTGCTTTTGCCTGA#..((.((((((((((((..#)))))))))))).)).	1773	1789	1	-18.8	0	0.00202372	0.529	0.637537	0.905859	-9.07604	14	16	12	3UTR		0	0
hsa-miR-1973	NM_001146322	GRAMD2B	ACCGTGCAAAGGTAGCATA#TGCTGCTTTTGCCTGA#..((.((((((((((((..#)))))))))))).)).	1553	1569	1	-18.8	0	0.00202372	0.529	0.637537	0.905859	-9.07604	14	16	12	3UTR		0	0
hsa-miR-1973	NM_001146695	KDM4C	ACCGTGCAAAGGTAGCATA#ATGCAACACCTACAATATGGTGAATTAAAGATGCCATTTGCATGGA#.(((((((((((((.....#.)))).))))))))).	3456	3502	1	-17.9	1	0.00755169	0.641	0.309064	0.506005	-4.76182	13	16	9	3UTR		0	0
hsa-miR-1973	NM_001146696	KDM4C	ACCGTGCAAAGGTAGCATA#ATGCAACACCTACAATATGGTGAATTAAAGATGCCATTTGCATGGA#.(((((((((((((.....#.)))).))))))))).	3360	3406	1	-17.9	1	0.00755169	0.641	0.309064	0.506005	-4.76182	13	16	9	3UTR		0	0
hsa-miR-1973	NM_001159995	NRG1	ACCGTGCAAAGGTAGCATA#GCCTTTGCATGA#..(((((((((((......#))))))))))).	6159	6171	1	-17.7	1	0.00673345	0.588	-0.101829	0.0889606	-6.78234	11	12	11	3UTR		0	0
hsa-miR-1973	NM_001159996	NRG1	ACCGTGCAAAGGTAGCATA#GCCTTTGCATGA#..(((((((((((......#))))))))))).	5956	5968	1	-17.7	1	0.00673345	0.588	0	0	-6.78234	11	12	11	3UTR		0	0
hsa-miR-1973	NM_001159999	NRG1	ACCGTGCAAAGGTAGCATA#GCCTTTGCATGA#..(((((((((((......#))))))))))).	6210	6222	1	-17.7	1	0.00673345	0.588	-0.101829	0.0889606	-6.78234	11	12	11	3UTR		0	0
hsa-miR-1973	NM_001160001	NRG1	ACCGTGCAAAGGTAGCATA#GCCTTTGCATGA#..(((((((((((......#))))))))))).	6108	6120	1	-17.7	1	0.00673345	0.588	-0.101829	0.0889606	-6.78234	11	12	11	3UTR		0	0
hsa-miR-1973	NM_001160004	NRG1	ACCGTGCAAAGGTAGCATA#GCCTTTGCATGA#..(((((((((((......#))))))))))).	6657	6669	1	-17.7	1	0.00673345	0.588	0.21653617636363637	0.388652	-6.78234	11	12	11	3UTR		0	0
hsa-miR-1973	NM_001160167	PRR5L	ACCGTGCAAAGGTAGCATA#TGTGAAGCACTTGGGGGCAGCAGGCCTTGGCACGGTG#(((((((.(((((.((...#.))..))))).))))))).	2701	2738	1	-22.3	1	5.024863e-06	0.382	0.35455514285714285	0.128314	-7.10805	14	19	7	3UTR		0	0
hsa-miR-1973	NM_001160169	PRR5L	ACCGTGCAAAGGTAGCATA#TGTGAAGCACTTGGGGGCAGCAGGCCTTGGCACGGTG#(((((((.(((((.((...#.))..))))).))))))).	2423	2460	1	-22.3	1	5.024863e-06	0.382	0.35455514285714285	0.128314	-7.10805	14	19	7	3UTR		0	0
hsa-miR-1973	NM_001161576	SAMD4A	ACCGTGCAAAGGTAGCATA#GCTGCCTTTTACGGG#.(((((.(((((((((...#)))))))))))))).	5630	5645	1	-21.8	0	0.000689573	0.5	1.2380675555555554	0.793203	-5.33701	14	15	14	3UTR		0	0
hsa-miR-1973	NM_001161577	SAMD4A	ACCGTGCAAAGGTAGCATA#GCTGCCTTTTACGGG#.(((((.(((((((((...#)))))))))))))).	4586	4601	1	-21.8	0	0.000689573	0.5	1.2380675555555554	0.793203	-5.33701	14	15	14	3UTR		0	0
hsa-miR-1973	NM_001164232	DDHD2	ACCGTGCAAAGGTAGCATA#GCTCTTGGCACGGG#.((((((..(((.(((...#)))))).)))))).	3331	3345	1	-17.5	1	0.00109548	0.544	-0.160861	-0.192389	-8.45248	12	14	6	3UTR		0	0
hsa-miR-1973	NM_001164343	ZBTB20	ACCGTGCAAAGGTAGCATA#TGTGCTACCTCATGTGTTTCTCTTCTCATGAGGATTTGCAATGGA#.((((((((((((((((((#)))))))))).........................))))).))).	22141	22186	1	-19.3	1	1.394778e-05	0.559	1.234418340909091	0.9293659799999998	-3.79332	18	45	10	3UTR		0	0
hsa-miR-1973	NM_001164731	REEP1	ACCGTGCAAAGGTAGCATA#TATGCTGCTGAGATGTACA#...(((((..(((((((((#)))))))))....))))).	1030	1049	1	-16.7	0	0.0066414	0.662	0.3572406333333334	0.8142115641250001	-8.81344	14	19	9	3UTR		0	0
hsa-miR-1973	NM_001164824	SMIM12	ACCGTGCAAAGGTAGCATA#TGTGCTCTTGCCTCTGCTCGGG#.(((.(((.((((((((((#))))))...)))).))).))).	4338	4360	1	-20.1	0	4.025848e-05	0.544	-0.0984878	0.0422308	-8.96875	16	22	6	3UTR		0	0
hsa-miR-1973	NM_001164825	SMIM12	ACCGTGCAAAGGTAGCATA#TGTGCTCTTGCCTCTGCTCGGG#.(((.(((.((((((((((#))))))...)))).))).))).	4243	4265	1	-20.1	0	4.025848e-05	0.544	0.0909252	-0.0630244	-8.96875	16	22	6	3UTR		0	0
hsa-miR-1973	NM_001165038	GFRA2	ACCGTGCAAAGGTAGCATA#GCTGCCTCTGCCTCGGTC#((((.(((.(((((((...#))))))).)))..)))).	3056	3074	1	-21.6	0	0.00532366	0.471	4.036262857142858	2.60449	-9.113	14	18	7	3UTR		0	0
hsa-miR-1973	NM_001165038	GFRA2	ACCGTGCAAAGGTAGCATA#GCCTCTGCATGGA#.(((((((.((((......#)))).))))))).	4060	4073	1	-16.9	1	1.293866e-05	0.456	2.7978114285714284	0.8969591429999999	-6.67505	11	13	7	3UTR		0	0
hsa-miR-1973	NM_001165039	GFRA2	ACCGTGCAAAGGTAGCATA#GCTGCCTCTGCCTCGGTC#((((.(((.(((((((...#))))))).)))..)))).	2972	2990	1	-21.6	0	0.00532366	0.471	1.6406592857142854	2.13842	-9.113	14	18	7	3UTR		0	0
hsa-miR-1973	NM_001165039	GFRA2	ACCGTGCAAAGGTAGCATA#GCCTCTGCATGGA#.(((((((.((((......#)))).))))))).	3976	3989	1	-16.9	1	1.293866e-05	0.456	2.7978114285714284	0.8969591429999999	-6.67505	11	13	7	3UTR		0	0
hsa-miR-1973	NM_001165966	PITPNM3	ACCGTGCAAAGGTAGCATA#ATGCTGATGGTGTACGGTG#((((((((....((((((.#))))))....)))))))).	5544	5563	1	-19.6	1	0.000244544	0.515	2.1504446249999996	2.582742675499999	-12.408	14	19	8	3UTR		0	0
hsa-miR-1973	NM_001166036	ZNF260	ACCGTGCAAAGGTAGCATA#ATGTTACCAAGCATGGTA#(((((((...((((((((.#))))))))..))))))).	3580	3598	1	-20.6	1	0.000330004	0.647	-0.21452	0.9785007050000001	-8.55011	15	18	8	3UTR		0	0
hsa-miR-1973	NM_001166038	ZNF260	ACCGTGCAAAGGTAGCATA#ATGTTACCAAGCATGGTA#(((((((...((((((((.#))))))))..))))))).	3453	3471	1	-20.6	1	0.000330004	0.647	2.13131	0.742243	-8.55011	15	18	8	3UTR		0	0
hsa-miR-1973	NM_001166050	APBB2	ACCGTGCAAAGGTAGCATA#ATGCATTTTGGGTGGGACATATTTCAAACTTCTGCCTTATATTGTACGGTG#(((((((((((((((....#.)))))))....)))))))).	3593	3644	1	-19.6	1	0.0083126	0.603	1.0730905052631576	1.76363	-4.17062	15	21	8	3UTR		0	0
hsa-miR-1973	NM_001166051	APBB2	ACCGTGCAAAGGTAGCATA#ATGCATTTTGGGTGGGACATATTTCAAACTTCTGCCTTATATTGTACGGTG#(((((((((((((((....#.)))))))....)))))))).	1690	1741	1	-19.6	1	0.0083126	0.603	0.5602588684210527	0.19660481875000002	-4.17062	15	21	8	3UTR		0	0
hsa-miR-1973	NM_001166052	APBB2	ACCGTGCAAAGGTAGCATA#ATGCATTTTGGGTGGGACATATTTCAAACTTCTGCCTTATATTGTACGGTG#(((((((((((((((....#.)))))))....)))))))).	1684	1735	1	-19.6	1	0.0083126	0.603	0.506142	0.11306186874999996	-4.17062	15	21	8	3UTR		0	0
hsa-miR-1973	NM_001166283	RGMA	ACCGTGCAAAGGTAGCATA#ATGTCCTTTGCAGGGA#.((.((((((((..((((.#)))))))))))).)).	6885	6901	1	-19.1	0	6.551844e-07	0.544	0	0	-8.97132	14	16	12	3UTR		0	0
hsa-miR-1973	NM_001166287	RGMA	ACCGTGCAAAGGTAGCATA#ATGTCCTTTGCAGGGA#.((.((((((((..((((.#)))))))))))).)).	6859	6875	1	-19.1	0	6.551844e-07	0.544	0	0	-8.97132	14	16	12	3UTR		0	0
hsa-miR-1973	NM_001166289	RGMA	ACCGTGCAAAGGTAGCATA#ATGTCCTTTGCAGGGA#.((.((((((((..((((.#)))))))))))).)).	6763	6779	1	-19.1	0	6.551844e-07	0.544	0	0	-8.97132	14	16	12	3UTR		0	0
hsa-miR-1973	NM_001168683	TXLNG	ACCGTGCAAAGGTAGCATA#TGCTCCTTGCACA#...((((.((((.((((..#)))))))))))).	1478	1491	1	-16	0	0.0115194	0.588	1.45805	1.3574025790000004	-10.1173	12	13	12	3UTR		0	0
hsa-miR-1973	NM_001171613	PREPL	ACCGTGCAAAGGTAGCATA#ATGCCACTTGTATCAACTTTACTGCCTTTGTCGGC#.(((.((((((((((....#.))))))))))))).	2941	2976	1	-18.9	0	2.770246e-05	0.647	1.79441	2.9069054849999993	-8.14541	13	15	13	3UTR		0	0
hsa-miR-1973	NM_001171617	PREPL	ACCGTGCAAAGGTAGCATA#ATGCCACTTGTATCAACTTTACTGCCTTTGTCGGC#.(((.((((((((((....#.))))))))))))).	3165	3200	1	-18.9	0	2.770246e-05	0.647	0.899705	0.4199776687500001	-8.14541	13	15	13	3UTR		0	0
hsa-miR-1973	NM_001172292	NIPAL4	ACCGTGCAAAGGTAGCATA#TGTTGCCTTTGTCACT#...((((((((((((((..#))))))))))).))).	1990	2006	1	-19.3	0	0.00122511	0.544	0.3690612066666668	0.20172617999999995	-6.51454	14	16	11	3UTR		0	0
hsa-miR-1973	NM_001173982	CHST11	ACCGTGCAAAGGTAGCATA#GCTGTCTTTGCAGGGG#.((.((((((((((((...#)))))))))))).)).	1671	1687	1	-22.1	0	0.000140763	0.515	1.7106352833333336	2.01722	-6.82535	14	16	12	3UTR		0	0
hsa-miR-1973	NM_001174063	FGFR1	ACCGTGCAAAGGTAGCATA#TGCTACTTTTGCT#.....((((((((((((..#)))))))))))).	4018	4031	1	-18.3	0	0.0455582	0.809	2.8608655833333327	4.575678820625001	-13.6656	12	13	12	3UTR		0	0
hsa-miR-1973	NM_001174064	FGFR1	ACCGTGCAAAGGTAGCATA#GCTAGTTTTGCATTCAGGTC#(((((((((((.((((...#)))).))))))))...))).	4940	4960	1	-17.9	1	0.00957709	0.5	2.4966944285714283	2.5032123250000002	-7.28438	15	20	8	3UTR		0	0
hsa-miR-1973	NM_001174065	FGFR1	ACCGTGCAAAGGTAGCATA#TGCTACTTTTGCT#.....((((((((((((..#)))))))))))).	3416	3429	1	-18.3	0	0.0455582	0.809	4.324023833333333	4.5879	-13.6656	12	13	12	3UTR		0	0
hsa-miR-1973	NM_001174068	SYTL4	ACCGTGCAAAGGTAGCATA#GCTACCTTTCGCATTAGGA#.(((((((((((((((...#))))))))).))))..)).	2584	2603	1	-20.1	1	0.00162646	0.471	2.8915337555555554	3.13219	-3.79332	15	19	9	3UTR		0	0
hsa-miR-1973	NM_001177387	ATXN7	ACCGTGCAAAGGTAGCATA#GTTGCCTTTAGCAATGGA#.(((((((((((((((...#))))))))).))).))).	4896	4914	1	-18.6	1	0.00105695	0.662	0.8441322000000001	1.3039	-3.79332	15	18	9	3UTR		0	0
hsa-miR-1973	NM_001177651	SLC9A6	ACCGTGCAAAGGTAGCATA#TGCTGCCTTTGTCCT#...(.((((((((((((..#)))))))))))).).	2507	2522	1	-19.1	0	0.0326251	0.559	0.8507083083333332	0.414378	-10.6336	13	15	12	3UTR		0	0
hsa-miR-1973	NM_001178015	SLC4A10	ACCGTGCAAAGGTAGCATA#TGTGTTGCCTTTGTG#.....((((((((((((((#)))))))))))))).	5096	5111	1	-18.6	0	0.0283038	0.721	1.3987950571428571	1.3657917087499998	-13.6656	14	15	14	3UTR		0	0
hsa-miR-1973	NM_001178016	SLC4A10	ACCGTGCAAAGGTAGCATA#TGTGTTGCCTTTGTG#.....((((((((((((((#)))))))))))))).	5142	5157	1	-18.6	0	0.0283038	0.721	1.091786442857143	1.19771	-13.6656	14	15	14	3UTR		0	0
hsa-miR-1973	NM_001178083	EXT2	ACCGTGCAAAGGTAGCATA#TGCTGCCTTTGGAA#....(.(((((((((((..#))))))))))).).	5775	5789	1	-18.1	0	0.0248317	0.544	0.27007432727272723	-0.256347	-11.4475	12	14	11	3UTR		0	0
hsa-miR-1973	NM_001178091	BCAT1	ACCGTGCAAAGGTAGCATA#GCTACCTAATACATGGA#.(((((...(((((((...#)))))))....))))).	7234	7251	1	-17.9	0	0.00286711	0.574	0.20923064714285713	0.363684	-8.70704	12	17	7	3UTR		0	0
hsa-miR-1973	NM_001178093	BCAT1	ACCGTGCAAAGGTAGCATA#GCTACCTAATACATGGA#.(((((...(((((((...#)))))))....))))).	7291	7308	1	-17.9	0	0.00286711	0.574	0.12175191428571426	0.16562815975000003	-8.70704	12	17	7	3UTR		0	0
hsa-miR-1973	NM_001178094	BCAT1	ACCGTGCAAAGGTAGCATA#GCTACCTGTGCATA#...(((((.(((((((...#))))))).))))).	1507	1521	1	-19.4	0	0.00792595	0.691	1.8021284285714285	2.1591	-7.57093	12	14	7	3UTR		0	0
hsa-miR-1973	NM_001178137	CPEB3	ACCGTGCAAAGGTAGCATA#ATGTAGCCTTTGTACT#...((((((((((.((((.#)))).)))))))))).	5304	5320	1	-18.8	0	0.0170154	0.735	1.06818	3.4953682550000007	-7.37138	14	16	10	3UTR		0	0
hsa-miR-1973	NM_001178138	TFDP2	ACCGTGCAAAGGTAGCATA#TGCTACCTTTGTAG#....(((((((((((((..#))))))))))))).	3722	3736	1	-20.2	0	0.000554348	0.5	-0.401233	-0.247586	-9.54656	13	14	13	3UTR		0	0
hsa-miR-1973	NM_001178140	TFDP2	ACCGTGCAAAGGTAGCATA#TGCTACCTTTGTAG#....(((((((((((((..#))))))))))))).	3164	3178	1	-20.2	0	0.000554348	0.5	0.21460897692307693	-0.0658916	-9.54656	13	14	13	3UTR		0	0
hsa-miR-1973	NM_001178142	TFDP2	ACCGTGCAAAGGTAGCATA#TGCTACCTTTGTAG#....(((((((((((((..#))))))))))))).	2922	2936	1	-20.2	0	0.000554348	0.5	-0.164379	-0.245786	-9.54656	13	14	13	3UTR		0	0
hsa-miR-1973	NM_001184985	WNK1	ACCGTGCAAAGGTAGCATA#TGTTACCTTTGTAG#....(((((((((((((..#))))))))))))).	11515	11529	1	-17.8	0	0.0579514	0.691	0	0	-9.54656	13	14	13	3UTR		0	0
hsa-miR-1973	NM_001190274	FBXO11	ACCGTGCAAAGGTAGCATA#TGCTGCCTTTATGGACATGGG#.((((((((((((((((..#))))))))))...).))))).	3920	3941	1	-20	1	0.000332451	0.632	2.66877	1.9067997110000001	-3.79332	16	21	10	3UTR		0	0
hsa-miR-1973	NM_001190442	CAST	ACCGTGCAAAGGTAGCATA#TGCCACATTAGCCTTTGCACTGTA#((.((((((((((......#.)))))))))).)).	3286	3310	1	-17.8	0	0.000348928	0.603	0.106809	0.0891648	-7.32045	12	15	10	3UTR		0	0
hsa-miR-1973	NM_004792	PPIG	ACCGTGCAAAGGTAGCATA#CTGCCTTTGCACA#...((((((((((((....#)))))))))))).	5186	5199	1	-20.4	0	0.00223333	0.618	0.34203466666666654	0.507838	-6.74759	12	13	12	3UTR		0	0
hsa-miR-1973	NM_004835	AGTR1	ACCGTGCAAAGGTAGCATA#TGTGCTACACTTGCACCTGGTA#(((((((((..((((((((#))))))))..))))))..))).	1866	1888	1	-21.6	1	0.00571316	0.603	-0.0337561	-0.126552	-8.00486	17	22	8	3UTR		0	0
hsa-miR-1973	NM_004936	CDKN2B	ACCGTGCAAAGGTAGCATA#ATGCTAAAATCCCTGGATCACGACGCTGCAGAGCACCTTTGCACAGGA#.((((((((((((.((...#.)))))))))))).)).	1442	1490	1	-21.3	1	3.206774e-05	0.441	-0.215114	-0.21001	-4.65016	14	17	12	3UTR		0	0
hsa-miR-1973	NM_004972	JAK2	ACCGTGCAAAGGTAGCATA#TATGCTGCCAGTAACACTATAATTTGCTATGGA#.((((((((((((((((((#))))))))).............))))).)))).	6087	6120	1	-19.3	1	0.00515276	0.662	0.57997	0.5154326699999999	-3.79332	18	33	9	3UTR		0	0
hsa-miR-1973	NM_005032	PLS3	ACCGTGCAAAGGTAGCATA#ATGCTGCCCTTGACATT#...((((((.((((((((.#)))))))).))).))).	2251	2268	1	-16.6	0	0.0181328	0.588	0.719456	0.960687	-7.75705	14	17	8	3UTR		0	0
hsa-miR-1973	NM_005044	PRKX	ACCGTGCAAAGGTAGCATA#GTTTCTTTGCGGGGTG#(((.((((((((.(((...#))))))))))).))).	5368	5384	1	-17.6	0	0.00926992	0.544	3.1261785000000004	3.9741305074999995	-8.25873	14	16	11	3UTR		0	0
hsa-miR-1973	NM_005154	USP8	ACCGTGCAAAGGTAGCATA#GTGAAACCCCATCTCTATTAAAAATACAAAAAATTACCTGGGCACGGTG#(((((((..((((((....#.))))))..))))))).	13395	13444	1	-21.3	1	0.000472726	0.515	-0.156178	0.0202626	-7.54065	13	17	7	3UTR		0	0
hsa-miR-1973	NM_005278	GPM6B	ACCGTGCAAAGGTAGCATA#ACCTTGCATGGTA#(((((((.(((((......#)))))))))))).	1112	1125	1	-16.9	1	0.00104714	0.706	1.3564762714285714	1.9073526054999999	-8.07655	12	13	12	3UTR		0	0
hsa-miR-1973	NM_005326	HAGH	ACCGTGCAAAGGTAGCATA#GTTACCTGGGCAGGGTG#(((.(((..(((((((...#)))))))..))).))).	1972	1989	1	-22.2	0	7.022581e-05	0.588	1.9740470428571426	4.350495960749999	-10.3396	13	17	7	3UTR		0	0
hsa-miR-1973	NM_005349	RBPJ	ACCGTGCAAAGGTAGCATA#GTGCTGCTTTGCTTTAACGGC#.(((((((((.(((((((.#))))))))))))....)))).	4032	4053	1	-19.1	1	0.00327424	0.515	0.818853	1.0079341242500002	-6.6181	16	21	12	3UTR		0	0
hsa-miR-1973	NM_005386	NNAT	ACCGTGCAAAGGTAGCATA#CCTTTGCACCGGTC#((((((((((((.......#))))))))).))).	530	544	1	-17.2	1	0.0146465	0.397	0.6899229230769228	0.971232	-7.05204	12	14	9	3UTR		0	0
hsa-miR-1973	NM_005406	ROCK1	ACCGTGCAAAGGTAGCATA#TATGCTGCTTTTGCT#.....((((((((((((((#)))))))))))))).	6963	6978	1	-20.1	0	0.00180947	0.559	4.223699500000001	3.96101	-13.6656	14	15	14	3UTR		0	0
hsa-miR-1973	NM_005406	ROCK1	ACCGTGCAAAGGTAGCATA#GTGCTGCCTTTTTGGA#.(((...(((((((((((.#))))))))))).))).	5236	5252	1	-17.9	0	0.00053226	0.676	4.333177272727273	4.26128	-11.357	14	16	11	3UTR		0	0
hsa-miR-1973	NM_005433	YES1	ACCGTGCAAAGGTAGCATA#TATGCTTTCTTTTGCATGGA#.(((((((((((.((((((#))))))..))))))))))).	2286	2306	1	-22.5	1	6.740723e-05	0.662	1.3386463636363635	0.7854265122500002	-5.08246	17	20	11	3UTR		0	0
hsa-miR-1973	NM_005439	MLF2	ACCGTGCAAAGGTAGCATA#ACCTTTCACGGC#.(((((.((((((......#))))))))))).	959	971	1	-15.2	0	0.00131204	0.471	5.163703166666667	4.61117	-7.16235	11	12	11	3UTR		0	0
hsa-miR-1973	NM_005504	BCAT1	ACCGTGCAAAGGTAGCATA#GCTACCTGTGCATA#...(((((.(((((((...#))))))).))))).	1422	1436	1	-19.4	0	0.00792595	0.691	1.957072142857143	1.5168171707499996	-7.57093	12	14	7	3UTR		0	0
hsa-miR-1973	NM_005504	BCAT1	ACCGTGCAAAGGTAGCATA#GCTACCTAATACATGGA#.(((((...(((((((...#)))))))....))))).	7345	7362	1	-17.9	0	0.00286711	0.574	-0.359377	0.0508131	-8.70704	12	17	7	3UTR		0	0
hsa-miR-1973	NM_005562	LAMC2	ACCGTGCAAAGGTAGCATA#GTGCTGCCTTGCT#.....((.((((((((((.#)))))))))))).	5102	5115	1	-17.8	0	0.000604659	0.529	0.41818502999999996	0.664799	-15.9792	12	13	12	3UTR		0	0
hsa-miR-1973	NM_005578	LPP	ACCGTGCAAAGGTAGCATA#TGTGTTGCCACTTTGTATGGTG#(((((((((((((((((((#)))))))))..)))))))))).	14696	14718	1	-22.4	1	0.00117048	0.544	0.508766	0.6390729237500001	-3.93757	19	22	10	3UTR		0	0
hsa-miR-1973	NM_005612	REST	ACCGTGCAAAGGTAGCATA#ATGTGATGTTTGCATGGA#.(((((((((.((.((((.#)))).)).))))))))).	6127	6145	1	-18.6	1	0.00592287	0.706	1.0192201111111112	0.4904415362500001	-7.47494	15	18	9	3UTR		0	0
hsa-miR-1973	NM_005754	G3BP1	ACCGTGCAAAGGTAGCATA#ATGCTGCTTGTAATTTGTTGCAGGGA#.((.((((((((((((((.#)))))))))........))))).)).	3837	3863	1	-19.6	0	0.00125468	0.632	0.1531602113636364	0.061429802499999964	-6.82535	16	26	9	3UTR		0	0
hsa-miR-1973	NM_005759	ABI2	ACCGTGCAAAGGTAGCATA#TGTTGCCTTTGAACTTACGGC#.((((((((((((((((..#)))))))))))....))))).	4680	4701	1	-19.9	1	0.00196489	0.676	0.279092	0.34625244875000005	-3.79332	16	21	11	3UTR		0	0
hsa-miR-1973	NM_005911	MAT2A	ACCGTGCAAAGGTAGCATA#CCTATGCATGGTT#((((((((.(((.......#))).)))))))).	2052	2065	1	-15.5	1	0.0112497	0.618	4.355733750000001	2.63599	-8.10843	11	13	8	3UTR		0	0
hsa-miR-1973	NM_005914	MCM4	ACCGTGCAAAGGTAGCATA#TATGCTGGCCGGGCGCGGTG#(((((((...(((((((((#))))))).))..))))))).	2995	3015	1	-22.8	1	1.580729e-06	0.5	0.084189	0.00885534	-8.55011	16	20	7	3UTR		0	0
hsa-miR-1973	NM_005987	SPRR1A	ACCGTGCAAAGGTAGCATA#ATGCTGTCACCCTGAATCATAATCGCTCCTTTGCACC#...(((((((((.(((...#.)))))))))))).	436	473	1	-19.6	0	0.0282457	0.544	0.00844829	-0.0594566	-7.80367	12	14	12	3UTR		0	0
hsa-miR-1973	NM_006058	TNIP1	ACCGTGCAAAGGTAGCATA#GCTGATCTCAGATTGCCAAGAAACTAGAAGCCACTTGCACGGTG#(((((((((.(((......#.)))..))))))))).	2146	2190	1	-18	1	0.00041117	0.456	4.349304444444445	4.07207	-7.00542	12	16	9	3UTR		0	0
hsa-miR-1973	NM_006162	NFATC1	ACCGTGCAAAGGTAGCATA#ATGCTTCCCTTGTCTGCGCGGTT#((((((((((((.(((((.#)))))..))))...)))))))).	3441	3464	1	-21.6	1	0.000438423	0.515	0.26527884999999995	0.8134106481250001	-5.22671	17	23	8	3UTR		0	0
hsa-miR-1973	NM_006165	NFRKB	ACCGTGCAAAGGTAGCATA#GTGCTGCTTTTGCAG#....((((((((((((((.#)))))))))))))).	4910	4925	1	-21	0	1.768243e-08	0.485	0.5402276999999999	1.575194034999999	-9.54656	14	15	14	3UTR		0	0
hsa-miR-1973	NM_006210	PEG3	ACCGTGCAAAGGTAGCATA#TGTGCTCCTTTGCT#.....(((((((.((((((#))))))))))))).	6613	6627	1	-17.9	0	0.0280866	0.544	0.26304796171428585	0.60104	-14.9547	13	14	13	3UTR		0	0
hsa-miR-1973	NM_006219	PIK3CB	ACCGTGCAAAGGTAGCATA#TGCTGACTTTGCACGC#..(((((((((..((((..#))))..))))))))).	3807	3823	1	-20.3	1	0.00263102	0.559	5.542036666666666	4.27241	-9.59293	13	16	9	3UTR		0	0
hsa-miR-1973	NM_006267	RANBP2	ACCGTGCAAAGGTAGCATA#ACCTTGCATGGTG#(((((((.(((((......#)))))))))))).	9964	9977	1	-16.9	1	0.00082392	0.706	3.877248571428571	2.8305740124999996	-8.07655	12	13	12	3UTR		0	0
hsa-miR-1973	NM_006359	SLC9A6	ACCGTGCAAAGGTAGCATA#TGCTGCCTTTGTCCT#...(.((((((((((((..#)))))))))))).).	2536	2551	1	-19.1	0	0.0326251	0.559	0.8507083083333332	0.414378	-10.6336	13	15	12	3UTR		0	0
hsa-miR-1973	NM_006403	NEDD9	ACCGTGCAAAGGTAGCATA#TGCTATCTTGCACC#...((((.(((((((((..#))))))))))))).	3703	3717	1	-17.9	0	0.00705025	0.618	2.8733020000000002	2.3171721440000006	-8.82818	13	14	13	3UTR		0	0
hsa-miR-1973	NM_006504	PTPRE	ACCGTGCAAAGGTAGCATA#TGTGACTGCCTTTACGGTT#((((((..(((((((((((#)))).))))))))))))).	4893	4912	1	-18.3	0	0.000793611	0.588	2.5241269166666664	0.7925531450000001	-7.7949	17	19	13	3UTR		0	0
hsa-miR-1973	NM_006505	PVR	ACCGTGCAAAGGTAGCATA#TGCTCCTGCACGGG#.((((((..(((.((((..#))))))))))))).	4848	4862	1	-19.3	1	1.47225e-06	0.471	-0.934331	-0.394664	-8.45248	13	14	13	3UTR		0	0
hsa-miR-1973	NM_006537	USP3	ACCGTGCAAAGGTAGCATA#TGCTGCCTTTCCACA#...(((.((((((((((..#)))))))))).))).	2101	2116	1	-18.9	0	0.00248178	0.544	0.9017317700000002	0.5695630712499999	-8.05823	13	15	10	3UTR		0	0
hsa-miR-1973	NM_006663	PPP1R13L	ACCGTGCAAAGGTAGCATA#TGCTGCCTTTATCTGCACC#...((((((((((((((..#)))))))))....))))).	2655	2674	1	-19.7	0	0.0437983	0.441	1.0828836722222224	1.4214967399999998	-6.51454	14	19	9	3UTR		0	0
hsa-miR-1973	NM_006729	DIAPH2	ACCGTGCAAAGGTAGCATA#TGCTGCCTTTGCCT#...(.((((((((((((..#))))))))))))).	5101	5115	1	-20.7	0	0.0108676	0.647	0.9933271666666666	0.42091070625000004	-10.6336	13	14	13	3UTR		0	0
hsa-miR-1973	NM_006750	SNTB2	ACCGTGCAAAGGTAGCATA#GTTAGCTGGGCATGGTG#(((((((..((.((((...#)))).))..))))))).	7488	7505	1	-19.5	1	1.735079e-05	0.485	0.13281114285714285	-0.0980631	-10.6544	13	17	7	3UTR		0	0
hsa-miR-1973	NM_006763	BTG2	ACCGTGCAAAGGTAGCATA#GTGCTGCTTTGTGTGTATGTGTG#((((((((((((((((((.#))))))))))...)))))).)).	1318	1341	1	-18.3	1	0.00462595	0.588	0.5618896454545456	0.888499	-3.93757	18	23	10	3UTR		0	0
hsa-miR-1973	NM_006820	IFI44L	ACCGTGCAAAGGTAGCATA#TGTTCCCGACTAGCTGCCTTGCACA#...((((.((((((((...#.)))))))))))).	4777	4802	1	-20.2	0	0.0188843	0.632	-0.101745	-0.0297987	-8.82818	12	14	12	3UTR		0	0
hsa-miR-1973	NM_006897	HOXC9	ACCGTGCAAAGGTAGCATA#TGCTGCCTCAGCACA#...((((..((((((((..#))))))))..)))).	824	839	1	-20.2	0	3.06572e-05	0.485	1.6463358750000001	2.80058	-9.88456	12	15	8	3UTR		0	0
hsa-miR-1973	NM_006920	SCN1A	ACCGTGCAAAGGTAGCATA#TGTCTGCCTTTGCATT#...((((((((((((((..#)).)))))))))))).	12583	12599	1	-19.6	0	0.00433218	0.691	3.838655933333333	4.0346912674999995	-6.51454	14	16	12	3UTR		0	0
hsa-miR-1973	NM_006991	ZNF197	ACCGTGCAAAGGTAGCATA#GTGCTATCTTTGCAA#....((((((((((((((.#)))))))))))))).	7064	7079	1	-21.1	0	0.000276058	0.588	0.2587998285714286	0.24695091999999993	-9.54656	14	15	14	3UTR		0	0
hsa-miR-1973	NM_007198	PLPBP	ACCGTGCAAAGGTAGCATA#TGCTGGCCAGGCATGGTG#(((((((...(.(((((..#))))).)...))))))).	1410	1428	1	-18.8	1	3.079164e-05	0.544	-0.058416	-0.104303	-11.8969	13	18	7	3UTR		0	0
hsa-miR-1973	NM_007202	AKAP10	ACCGTGCAAAGGTAGCATA#TGCTGCCTCTGCATGT#..((((((.((((((((..#)))))))).)))))).	3894	3910	1	-22	1	0.00037412	0.618	1.5774709999999998	1.6548487225000004	-6.01339	14	16	8	3UTR		0	0
hsa-miR-1973	NM_007253	CYP4F8	ACCGTGCAAAGGTAGCATA#GTGACCCACCCACCTACCTTTGCATCACCTACCTTTGCACC#...((((((((((((....#.)))))))))))).	1635	1676	1	-20.3	0	0.091921	0.544	-0.459883	0.7775067700000001	-6.74759	12	14	12	3UTR		0	0
hsa-miR-1973	NM_007287	MME	ACCGTGCAAAGGTAGCATA#ATGCTGCCTTCCCATGA#..((((..((((((((((.#))))))))))..)))).	5280	5297	1	-19.6	0	0.0032411	0.515	0	0	-8.81432	14	17	10	3UTR		0	0
hsa-miR-1973	NM_007288	MME	ACCGTGCAAAGGTAGCATA#ATGCTGCCTTCCCATGA#..((((..((((((((((.#))))))))))..)))).	5433	5450	1	-19.6	0	0.0032411	0.515	0.12058885999999999	0.0572407	-8.81432	14	17	10	3UTR		0	0
hsa-miR-1973	NM_007289	MME	ACCGTGCAAAGGTAGCATA#ATGCTGCCTTCCCATGA#..((((..((((((((((.#))))))))))..)))).	5296	5313	1	-19.6	0	0.0032411	0.515	0.12058885999999999	0.0572407	-8.81432	14	17	10	3UTR		0	0
hsa-miR-1973	NM_007294	BRCA1	ACCGTGCAAAGGTAGCATA#ATGAAAAGGAAACTTGAAACCTGGGCATGGTG#(((((((..((((..((..#.))..))))..))))))).	6261	6293	1	-19.2	1	7.153499e-05	0.529	0.5196297571428571	0.8405271388749999	-8.89989	13	19	7	3UTR		0	0
hsa-miR-1973	NM_007298	BRCA1	ACCGTGCAAAGGTAGCATA#ATGAAAAGGAAACTTGAAACCTGGGCATGGTG#(((((((..((((..((..#.))..))))..))))))).	2855	2887	1	-19.2	1	7.153499e-05	0.529	0.81061	1.17154	-8.89989	13	19	7	3UTR		0	0
hsa-miR-1973	NM_007299	BRCA1	ACCGTGCAAAGGTAGCATA#ATGAAAAGGAAACTTGAAACCTGGGCATGGTG#(((((((..((((..((..#.))..))))..))))))).	2869	2901	1	-19.2	1	7.153499e-05	0.529	0.6281675714285714	0.8681506763749997	-8.89989	13	19	7	3UTR		0	0
hsa-miR-1973	NM_007300	BRCA1	ACCGTGCAAAGGTAGCATA#ATGAAAAGGAAACTTGAAACCTGGGCATGGTG#(((((((..((((..((..#.))..))))..))))))).	6324	6356	1	-19.2	1	7.153499e-05	0.529	0.5196297571428571	0.8405271388749999	-8.89989	13	19	7	3UTR		0	0
hsa-miR-1973	NM_012262	HS2ST1	ACCGTGCAAAGGTAGCATA#GCCTTTGCGCT#...((((((((((......#)))))))))).	4306	4317	1	-16.6	0	0.00901841	0.632	1.1658490000000001	1.5131231325000003	-8.33988	10	11	10	3UTR		0	0
hsa-miR-1973	NM_012396	PHLDA3	ACCGTGCAAAGGTAGCATA#GCCTGGCACGGTG#(((((((..((((......#)))).))))))).	1916	1929	1	-17.9	1	2.36958e-05	0.515	-0.216692	-0.10972	-9.13294	11	13	7	3UTR		0	0
hsa-miR-1973	NM_012481	IKZF3	ACCGTGCAAAGGTAGCATA#ATGTTACCTTTGAGGGGTG#(((.(.((((((((((((.#)))))))))))).).))).	8542	8561	1	-21.3	0	9.286955e-05	0.662	2.0538135000000004	2.6802442374999993	-8.87056	16	19	12	3UTR		0	0
hsa-miR-1973	NM_013252	CLEC5A	ACCGTGCAAAGGTAGCATA#GCTCCTTAGCATGGC#.((((((.((((.(((...#))))))).)))))).	2199	2214	1	-19.5	1	0.000419879	0.647	-0.991812	-0.0606282	-7.39609	13	15	7	3UTR		0	0
hsa-miR-1973	NM_013305	ST8SIA5	ACCGTGCAAAGGTAGCATA#GCACCTTTGCACA#...((((((((((.((...#)))))))))))).	6827	6840	1	-20	0	0.000585212	0.471	0.0994813	-0.0512567	-7.37138	12	13	12	3UTR		0	0
hsa-miR-1973	NM_013327	PARVB	ACCGTGCAAAGGTAGCATA#TGTGCTGCCTGCATGGC#.((((((..((((((((((#)))))))))))))))).	3531	3548	1	-23.7	1	8.158747e-08	0.353	-0.0238834	-0.249854	-7.16335	16	17	16	3UTR		0	0
hsa-miR-1973	NM_013956	NRG1	ACCGTGCAAAGGTAGCATA#GCCTTTGCATGA#..(((((((((((......#))))))))))).	6539	6551	1	-17.7	1	0.00673345	0.588	0.21653617636363637	0.388652	-6.78234	11	12	11	3UTR		0	0
hsa-miR-1973	NM_013957	NRG1	ACCGTGCAAAGGTAGCATA#GCCTTTGCATGA#..(((((((((((......#))))))))))).	6515	6527	1	-17.7	1	0.00673345	0.588	0.21653617636363637	0.388652	-6.78234	11	12	11	3UTR		0	0
hsa-miR-1973	NM_013960	NRG1	ACCGTGCAAAGGTAGCATA#GCCTTTGCATGA#..(((((((((((......#))))))))))).	6666	6678	1	-17.7	1	0.00673345	0.588	0.21653617636363637	0.388652	-6.78234	11	12	11	3UTR		0	0
hsa-miR-1973	NM_013964	NRG1	ACCGTGCAAAGGTAGCATA#GCCTTTGCATGA#..(((((((((((......#))))))))))).	6524	6536	1	-17.7	1	0.00673345	0.588	0.21653617636363637	0.388652	-6.78234	11	12	11	3UTR		0	0
hsa-miR-1973	NM_013989	DIO2	ACCGTGCAAAGGTAGCATA#GTGCTGCCTTGCTGCATA#...(((((((((((((((.#))))))))))..))))).	4352	4370	1	-20.4	0	6.865683e-05	0.544	-0.130458	0.052322	-6.51454	15	18	10	3UTR		0	0
hsa-miR-1973	NM_014079	KLF15	ACCGTGCAAAGGTAGCATA#GCTGCCTTTCTCGGG#.(((.(.(((((((((...#)))))))))).))).	1603	1618	1	-19.8	0	1.066446e-05	0.353	3.7205195222222227	3.7683944262500004	-9.45605	13	15	10	3UTR		0	0
hsa-miR-1973	NM_014169	CHMP4A	ACCGTGCAAAGGTAGCATA#ATGCTACCTTTGTTGGTC#((((.(((((((((((((.#))))))))))))))))).	740	758	1	-23.3	0	0.008342	0.544	0	0	-8.05661	17	18	17	3UTR		0	0
hsa-miR-1973	NM_014223	NFYC	ACCGTGCAAAGGTAGCATA#ATGCATTAAAAACTGTGCTAGTCTCCTTTGCATGGA#.((((((((((((((((((#.)))))))....))))))))))).	1878	1914	1	-24.7	1	0.00184463	0.647	1.503248431818182	1.8520127587500002	-3.79332	18	24	11	3UTR		0	0
hsa-miR-1973	NM_014231	VAMP1	ACCGTGCAAAGGTAGCATA#TGCCTCCTTTCTCTTCCTCCTCTTTGCATGGTT#((((((((((((.......#.)))))))))))).	1786	1819	1	-17.1	1	0.00475955	0.544	-0.199311	-0.195687	-7.05204	12	14	12	3UTR		0	0
hsa-miR-1973	NM_001502	GP2	ACCGTGCAAAGGTAGCATA#TGTGCTGCCTTGTTCAGAGATGGTG#(((((((.(((((((((((#)))))))))))))......))))).	3014	3039	1	-19.1	1	0.000887674	0.529	0	0	-6.25121	18	25	13	3UTR		0	0
hsa-miR-1973	NM_001695	ATP6V1C1	ACCGTGCAAAGGTAGCATA#TGCCGCCTGGCATGGTT#(((((((..((((.(((..#))).)))).))))))).	5394	5411	1	-19.7	1	8.818479e-07	0.515	0	0	-8.16444	14	17	7	3UTR		0	0
hsa-miR-1973	NM_001714	BICD1	ACCGTGCAAAGGTAGCATA#GTGCTGCTCCTTTGTATGTGTG#((((((((((((((((((.#))))))..)))))))))).)).	4249	4271	1	-20.3	1	0.000754121	0.574	0	0	-3.93757	18	22	10	3UTR		0	0
hsa-miR-1973	NM_001720	BMP8B	ACCGTGCAAAGGTAGCATA#TGTACTAAAAATACAAGATTACCTGGGCATGGTG#(((((((..((((((....#.))))))..))))))).	3595	3629	1	-19.5	1	7.992967e-05	0.544	0.7145927142857144	0.6732099812499999	-7.54065	13	17	7	3UTR		0	0
hsa-miR-1973	NM_001746	CANX	ACCGTGCAAAGGTAGCATA#TGCTGCGTTTGTATGA#..((((((((.((((((..#)))))).)))))))).	4836	4852	1	-20.2	1	0.00288853	0.706	0	0	-7.78178	14	16	8	3UTR		0	0
hsa-miR-1973	NM_001750	CAST	ACCGTGCAAAGGTAGCATA#TGCCACATTAGCCTTTGCACTGTA#((.((((((((((......#.)))))))))).)).	3318	3342	1	-17.8	0	0.000348928	0.603	0	0	-7.32045	12	15	10	3UTR		0	0
hsa-miR-1973	NM_001777	CD47	ACCGTGCAAAGGTAGCATA#GCTACTTTTGCCA#...(.(((((((((((...#)))))))))))).	3590	3603	1	-17.6	0	0.0858002	0.632	0	0	-10.6336	12	13	12	3UTR		0	0
hsa-miR-1973	NM_001796	CDH8	ACCGTGCAAAGGTAGCATA#TATGCGATCACTGGCTTTGCAGGGA#.((.(((((((.(((....#.))).))))))).)).	6842	6867	1	-18.8	0	0.000667019	0.574	0	0	-10.4052	12	16	7	3UTR		0	0
hsa-miR-1973	NM_001893	CSNK1D	ACCGTGCAAAGGTAGCATA#TAGTGTTTGTTGCCTTGCTGCCTTTGCACT#...((((((((((((((..#.)))))))))))))).	2528	2558	1	-25.7	0	0.00202488	0.529	0	0	-6.51454	14	16	14	3UTR		0	0
hsa-miR-1973	NM_001944	DSG3	ACCGTGCAAAGGTAGCATA#TGCTGTCCTTTGCTTCTCAACGGTG#(((((((((((((((((..#))))).)))))))......))))).	5090	5115	1	-21.4	1	0.00156719	0.471	0.4258401541666667	0.3969945937499999	-3.93757	17	25	7	3UTR		0	0
hsa-miR-1973	NM_001945	HBEGF	ACCGTGCAAAGGTAGCATA#GTGCTACTCCATGCAGGGG#.((.((((..((((((((.#))))))))...)))).)).	2041	2060	1	-20.6	0	1.307025e-06	0.456	1.32732	1.1935894624999999	-9.12424	14	19	8	3UTR		0	0
hsa-miR-1973	NM_001969	EIF5	ACCGTGCAAAGGTAGCATA#GCTGCCTTTGATCAAGATTCGGG#.(((..((((((((((...#)))))))))).........))).	3381	3404	1	-19	0	0.00133448	0.485	0	0	-9.81332	13	23	10	3UTR		0	0
hsa-miR-1973	NM_002067	GNA11	ACCGTGCAAAGGTAGCATA#TGTGCTGCCTTCGCCCGCCGCCACACCGGGACCCTGCACGGC#.((((((((((((((((((#))))))))))).......................))))))).	2853	2895	1	-25	1	1.058946e-05	0.338	0	0	-3.79332	18	42	11	3UTR		0	0
hsa-miR-1973	NM_002207	ITGA9	ACCGTGCAAAGGTAGCATA#TATGCTACCTGTTGAACCCTAGCATGGTG#(((((((..((((((((((#))))))))))...........))))))).	7087	7116	1	-22.8	1	0.000586957	0.603	0	0	-7.3076	17	29	10	3UTR		0	0
hsa-miR-1973	NM_002226	JAG2	ACCGTGCAAAGGTAGCATA#GCTGCCTTGCACAGGC#.((((((.((((((((...#)))))))))))).)).	5723	5739	1	-21.9	1	6.310518e-08	0.515	1.84113	2.9820852062499994	-6.10696	14	16	12	3UTR		0	0
hsa-miR-1973	NM_002240	KCNJ6	ACCGTGCAAAGGTAGCATA#GTTAGCTGGGCATGGTA#(((((((..((.((((...#)))).))..))))))).	9645	9662	1	-19.5	1	1.253623e-05	0.544	0	0	-10.6544	13	17	7	3UTR		0	0
hsa-miR-1973	NM_002268	KPNA4	ACCGTGCAAAGGTAGCATA#TGTGCTGCCTTCATAAATGGG#.((((...(((((((((((#))))))))))).....)))).	8209	8230	1	-19	0	0.000485756	0.559	0	0	-9.55161	15	21	11	3UTR		0	0
hsa-miR-1973	NM_002270	TNPO1	ACCGTGCAAAGGTAGCATA#TGCTCCTCTTTGCATGGTT#((((((((((((.((((..#)))).).))))))))))).	4748	4767	1	-21.3	1	0.00158507	0.662	0	0	-5.22671	16	19	11	3UTR		0	0
hsa-miR-1973	NM_002296	LBR	ACCGTGCAAAGGTAGCATA#GCTGCCATTTGCAA#....((((((((((((...#)))))).)))))).	1987	2001	1	-17.9	0	0.00582961	0.647	0	0	-9.54656	12	14	6	3UTR		0	0
hsa-miR-1973	NM_002393	MDM4	ACCGTGCAAAGGTAGCATA#ATGCTACCTTTGCTAAAAATGGC#.(((((((((((((((((.#))))))))))))).....)))).	6357	6380	1	-23.7	1	0.00308467	0.632	0	0	-3.79332	17	23	13	3UTR		0	0
hsa-miR-1973	NM_002564	P2RY2	ACCGTGCAAAGGTAGCATA#TGCTACCTTCCATGCAGGGC#.((.(((((((((((((..#)))))))))...)))).)).	5207	5227	1	-22.6	0	0.00168086	0.485	0.5683725500000001	0.5369434049999999	-6.82535	15	20	9	3UTR		0	0
hsa-miR-1973	NM_002564	P2RY2	ACCGTGCAAAGGTAGCATA#GCTTCCTTTGCACTGGG#.(((((((((((.(((...#))).))))))))).)).	2872	2889	1	-22.4	1	3.694881e-06	0.471	-0.182515	0.22014304249999997	-5.08246	14	17	9	3UTR		0	0
hsa-miR-1973	NM_002600	PDE4B	ACCGTGCAAAGGTAGCATA#TGCTACTTCTGCACA#...(((((.((((((((..#)))))))).))))).	3849	3864	1	-19.2	0	0.00256886	0.515	0	0	-7.57093	13	15	8	3UTR		0	0
hsa-miR-1973	NM_002625	PFKFB1	ACCGTGCAAAGGTAGCATA#ATGCTATCTTTGCTCT#...(.(((((((((((((.#))))))))))))).).	1652	1668	1	-19.9	0	0.0261573	0.5	0	0	-10.6336	14	16	13	3UTR		0	0
hsa-miR-1973	NM_002657	PLAGL2	ACCGTGCAAAGGTAGCATA#GTGTCTACCTTGGTACGC#..(((((.((((((((((.#))).))))))).))))).	3784	3802	1	-18.7	0	0.000610283	0.603	1.9599268181818188	1.59899	-7.27064	15	18	7	3UTR		0	0
hsa-miR-1973	NM_002687	PNN	ACCGTGCAAAGGTAGCATA#ATGCTGCCTTAAGAATTGCATGT#..((((((((((((((((.#))))))))))......)))))).	2262	2285	1	-20.6	1	0.00877723	0.676	0	0	-4.957	16	23	10	3UTR		0	0
hsa-miR-1973	NM_002710	PPP1CC	ACCGTGCAAAGGTAGCATA#ATGCTGCCTTCTTGGGGA#.((.((..((((((((((.#))))))))))..)).)).	1881	1899	1	-17.5	0	0.00113153	0.618	3.9087896800000004	2.8426425037499996	-10.6827	14	18	10	3UTR		0	0
hsa-miR-1973	NM_002754	MAPK13	ACCGTGCAAAGGTAGCATA#TGCTACCTTTGTTCA#...(.((((((((((((..#)))))))))))).).	6252	6267	1	-19.7	0	0.00422824	0.618	0	0	-10.6336	13	15	12	3UTR		0	0
hsa-miR-1973	NM_002758	MAP2K6	ACCGTGCAAAGGTAGCATA#TACCCCTTGCTGCCTTTTGCAAAGGTG#(((.(((((((((((((..#.)))))))))).)))..))).	10822	10849	1	-22.1	0	4.331984e-05	0.515	0	0	-6.9696	16	21	10	3UTR		0	0
hsa-miR-1973	NM_002903	RCVRN	ACCGTGCAAAGGTAGCATA#GCTGCTTTGGTGCGGA#.((((((.((((((((...#)))))))).)))))).	1177	1193	1	-20.5	1	8.014331e-06	0.412	0.559464	0.856612	-6.10696	14	16	8	3UTR		0	0
hsa-miR-1973	NM_002914	RFC2	ACCGTGCAAAGGTAGCATA#ATGACTGTCCTTTAAACTCCAGTGGCTGGCCAGGCACGGTA#(((((((...(.((((...#.)))).)...))))))).	1078	1119	1	-19.8	1	2.840166e-05	0.441	0.9995275714285714	0.596242	-11.8969	12	18	7	3UTR		0	0
hsa-miR-1973	NM_002958	RYK	ACCGTGCAAAGGTAGCATA#CTGCCCTTGCATGGA#.((((((((.(((((....#))))).)))))))).	2633	2648	1	-19.7	1	0.00225894	0.706	0	0	-5.26888	13	15	8	3UTR		0	0
hsa-miR-1973	NM_003094	SNRPE	ACCGTGCAAAGGTAGCATA#GTTGCCTTGAGCACTTGGTA#(((((((.((((((((...#))))))))..))))..))).	580	600	1	-19.2	1	0.000738851	0.529	0.9950196875000001	0.6295169599999999	-6.25121	15	20	8	3UTR		0	0
hsa-miR-1973	NM_003177	SYK	ACCGTGCAAAGGTAGCATA#TGTAGCTGCTGTATGGTG#((((((((..(((.(((..#))).)))..)))))))).	4746	4764	1	-16.1	1	0.00119653	0.471	0	0	-7.09331	14	18	8	3UTR		0	0
hsa-miR-1973	NM_003200	TCF3	ACCGTGCAAAGGTAGCATA#ATGCTGCCTTTGGTCTCTGGTT#((((..((((((((((((.#)))))))))))).....)))).	2895	2917	1	-20.5	0	0.0108535	0.662	0.05739	0.42843372999999996	-9.95757	16	22	12	3UTR		0	0
hsa-miR-1973	NM_003268	TLR5	ACCGTGCAAAGGTAGCATA#ATGCTGCCTTTATTTAAGCCTGGC#.(((.(((((((((((((.#)))))))))))......)).))).	3820	3844	1	-18.6	0	0.00777868	0.588	-0.134547	-0.323996	-7.91236	16	24	11	3UTR		0	0
hsa-miR-1973	NM_003309	TSPYL1	ACCGTGCAAAGGTAGCATA#GTGCTACCACGCCCGGC#.(((.((...((((((((.#))))))))..)).))).	4260	4277	1	-18.9	0	0.000155714	0.515	0	0	-12.5249	13	17	8	3UTR		0	0
hsa-miR-1973	NM_003435	ZNF134	ACCGTGCAAAGGTAGCATA#TGAAGACAGCCTTTGTGCGGTG#(((((((((((((......#.))))))))))))).	2184	2206	1	-21	1	0.00335395	0.471	0	0	-5.76291	13	15	13	3UTR		0	0
hsa-miR-1973	NM_003436	ZNF135	ACCGTGCAAAGGTAGCATA#TGCTGCCCTCATTAGAAATTGCATTGGCTGGCCAGGCGCGGTG#(((((((...(.((((...#.)))).)...))))))).	3171	3214	1	-19.4	1	2.051613e-06	0.456	0.0269737	0.0670887	-11.8969	12	18	7	3UTR		0	0
hsa-miR-1973	NM_003582	DYRK3	ACCGTGCAAAGGTAGCATA#GTGCTACCATGCCTGGC#.(((.(((..((((((((.#)))))))).))).))).	6134	6151	1	-19	0	0.00161977	0.529	0	0	-10.2113	14	17	8	3UTR		0	0
hsa-miR-1973	NM_003625	PPFIA2	ACCGTGCAAAGGTAGCATA#TGCTATGTTTGCACGT#..((((((((.((((((..#)))))).)))))))).	5264	5280	1	-22	1	0.0040423	0.765	0	0	-7.78178	14	16	8	3UTR		0	0
hsa-miR-1973	NM_003647	DGKE	ACCGTGCAAAGGTAGCATA#GCTATCTTTGAGGGTC#(((.(.((((((((((...#))))))))))).))).	3349	3365	1	-18.4	0	0.00126933	0.618	0	0	-8.87056	14	16	11	3UTR		0	0
hsa-miR-1973	NM_003658	BARX2	ACCGTGCAAAGGTAGCATA#GTGTGCCTTTGTACC#...(((((((((((.(((.#)))))))))))))).	1598	1613	1	-17.6	0	0.00713001	0.618	1.6932553636363636	0.9652642412500001	-7.24999	14	15	14	3UTR		0	0
hsa-miR-1973	NM_003709	KLF7	ACCGTGCAAAGGTAGCATA#GCTTTCCTTTGCATTTTCGGG#.(((((((((((.(((...#)))..))))))))....))).	5640	5661	1	-18.9	1	0.000158673	0.515	0	0	-5.08246	14	21	8	3UTR		0	0
hsa-miR-1973	NM_003780	B4GALT2	ACCGTGCAAAGGTAGCATA#GTTGGCCTTTGCATGGG#.(((((((((((((((...#)))).))))))))))).	2039	2056	1	-22.9	1	0.000206878	0.412	0.15462788624999999	-0.1532	-3.79332	15	17	11	3UTR		0	0
hsa-miR-1973	NM_003879	CFLAR	ACCGTGCAAAGGTAGCATA#ATGTCCTTTGCAGGGA#.((.((((((((..((((.#)))))))))))).)).	9262	9278	1	-19.1	0	5.918782e-05	0.603	0	0	-8.97132	14	16	12	3UTR		0	0
hsa-miR-1973	NM_003930	SKAP2	ACCGTGCAAAGGTAGCATA#TGTGCTGCCTGAGCAAGA#..(.(((..((((((((((#))))))))))..))).).	2482	2500	1	-19.2	0	0.000250763	0.647	0	0	-11.359	14	18	10	3UTR		0	0
hsa-miR-1973	NM_003940	USP13	ACCGTGCAAAGGTAGCATA#TGCTACCTTTGCTCT#...(.((((((((((((..#)))))))))))).).	7634	7649	1	-21.3	0	0.00254002	0.529	0	0	-10.6336	13	15	12	3UTR		0	0
hsa-miR-1973	NM_004032	DDO	ACCGTGCAAAGGTAGCATA#ATGTAAGCTGAGCACGGTG#(((((((..((.(.((((.#)))).).))..))))))).	1092	1111	1	-18.3	1	0.000780471	0.529	0.3635856571428572	0.450103	-11.5112	14	19	7	3UTR		0	0
hsa-miR-1973	NM_004174	SLC9A3	ACCGTGCAAAGGTAGCATA#TGAAACCTGCCTGCACGGTG#(((((((..((((((....#.))))))))))))).	3936	3956	1	-20.1	1	4.984537e-05	0.368	0	0	-7.54065	13	15	13	3UTR		0	0
hsa-miR-1973	NM_004177	STX3	ACCGTGCAAAGGTAGCATA#GCTTCCTTTGCAAAGGC#.((.((((((((.(((...#))).))))))))..)).	2697	2714	1	-19.2	0	0.000981567	0.529	0	0	-8.11448	13	17	8	3UTR		0	0
hsa-miR-1973	NM_004199	P4HA2	ACCGTGCAAAGGTAGCATA#GGTGCCTTTGTACCTCAGGTG#((((((((((((((.(...#).)))))))))))....))).	2276	2297	1	-19.6	1	0.00243098	0.515	0	0	-4.67302	15	21	11	3UTR		0	0
hsa-miR-1973	NM_004242	HMGN3	ACCGTGCAAAGGTAGCATA#GTGGTGCTTTTGTACCTAGGTT#((((((((((((((.(((.#))).)))))))))))...))).	757	779	1	-18.7	1	0.00300579	0.676	1.8028967647058824	3.79885	-4.67302	17	22	11	3UTR		0	0
hsa-miR-1973	NM_004307	APBB2	ACCGTGCAAAGGTAGCATA#ATGCATTTTGGGTGGGACATATTTCAAACTTCTGCCTTATATTGTACGGTG#(((((((((((((((....#.)))))))....)))))))).	3596	3647	1	-19.6	1	0.0083126	0.603	3.049309247368421	2.20237	-4.17062	15	21	8	3UTR		0	0
hsa-miR-1973	NM_004329	BMPR1A	ACCGTGCAAAGGTAGCATA#ATGCTGCCGTCTTTGGAATCTTAATCTAAAAATGTGGCCGGGCGCGGTG#(((((((...(((.((((.#.)))).)))..))))))).	4652	4701	1	-20.4	1	9.379288e-07	0.485	0	0	-9.40695	14	19	7	3UTR		0	0
hsa-miR-1973	NM_004333	BRAF	ACCGTGCAAAGGTAGCATA#GTCTCCTTTGCGATGGG#.(((((((((((..((...#))..))))))).)))).	4472	4489	1	-17.7	1	0.00423251	0.529	0	0	-5.9393	13	17	7	3UTR		0	0
hsa-miR-1973	NM_004356	CD81	ACCGTGCAAAGGTAGCATA#TGTTACCTTTTCAGGGC#.((.((.((((((((((..#)))))))))).)).)).	1111	1128	1	-18.6	0	0.00100619	0.559	3.4417975000000007	2.5192818800000003	-8.36903	14	17	10	3UTR		0	0
hsa-miR-1973	NM_004358	CDC25B	ACCGTGCAAAGGTAGCATA#GTGTTACCTGTGTGCTTGGTC#((((((((.(((((((((.#))))))))).)))))..))).	2500	2521	1	-18.8	1	0.0073247	0.559	0	0	-4.99396	17	21	9	3UTR		0	0
hsa-miR-1973	NM_004371	COPA	ACCGTGCAAAGGTAGCATA#GCTAGCCGGGCATGGTG#(((((((...((((((...#)))).))..))))))).	4774	4791	1	-19.1	1	0.000173128	0.529	2.564940142857143	2.4746295812500003	-8.55011	13	17	7	3UTR		0	0
hsa-miR-1973	NM_004378	CRABP1	ACCGTGCAAAGGTAGCATA#GCATTTGCACGGTT#((((((((((.((......#)).)))))))))).	691	705	1	-16.5	1	0.000524333	0.559	0	0	-8.58769	12	14	10	3UTR		0	1
hsa-miR-1973	NM_004389	CTNNA2	ACCGTGCAAAGGTAGCATA#GCTGTCCTTTGCAA#....((((((((((((...#)))).)))))))).	3100	3114	1	-17.9	0	0.000654724	0.544	0	0	-9.54656	12	14	8	3UTR		0	0
hsa-miR-1973	NM_004497	FOXA3	ACCGTGCAAAGGTAGCATA#GCTAATCCACTGCATGGTT#((((((((..((((((...#))))..))..)))))))).	1430	1449	1	-18.1	1	0.00650961	0.529	1.09439	1.07988	-6.23647	14	19	8	3UTR		0	0
hsa-miR-1973	NM_004504	AGFG1	ACCGTGCAAAGGTAGCATA#ATGCTGCTTTTGCATT#...(((((((((((((((.#))))))))))))))).	5212	5228	1	-21.9	0	0.000233208	0.676	0	0	-6.51454	15	16	15	3UTR		0	0
hsa-miR-1973	NM_004519	KCNQ3	ACCGTGCAAAGGTAGCATA#GTTGCCTATGCACA#...(((((.(((((((...#))))))).))))).	6020	6034	1	-19	0	0.00467908	0.559	-1.07023	-0.899886	-7.57093	12	14	7	3UTR		0	0
hsa-miR-1973	NM_004566	PFKFB3	ACCGTGCAAAGGTAGCATA#GCTGGCTGCACGGG#.((((((..((.((((...#)))).)))))))).	2556	2570	1	-19.3	1	2.176855e-06	0.456	0	0	-10.5102	12	14	8	3UTR		0	0
hsa-miR-1973	NM_004579	MAP4K2	ACCGTGCAAAGGTAGCATA#ATGCGTAACCTTTGCCCATGGTA#(((((((((((((.((((.#))))...))))))))..))))).	4504	4527	1	-19.8	1	0.00591256	0.735	0	0	-4.79441	17	23	8	3UTR		0	0
hsa-miR-1973	NM_004579	MAP4K2	ACCGTGCAAAGGTAGCATA#ACCTTTGCACCTGGTG#(((((((((((((......#))))))))))..))).	3836	3852	1	-18.2	1	2.134874e-06	0.471	0	0	-5.76291	13	16	10	3UTR		0	0
hsa-miR-1973	NM_004589	SCO1	ACCGTGCAAAGGTAGCATA#GTGCCCGAAGCAGGGCAGGCCTTTGTATGGC#.((((((((((((.((...#.))..)))))))))))).	8565	8596	1	-21.3	1	9.793947e-06	0.397	0	0	-4.65016	14	18	12	3UTR		0	0
hsa-miR-1973	NM_004614	TK2	ACCGTGCAAAGGTAGCATA#GCTGCTTTTGCCAGTA#((.(.(((((((((((...#)))))))))))).)).	2757	2773	1	-18	0	0.000383513	0.603	0	0	-9.61415	14	16	12	3UTR		0	0
hsa-miR-1973	NM_004719	SCAF11	ACCGTGCAAAGGTAGCATA#TATGTTAATTTTGCATGGG#.((((((((((.(((((((#))))))).)))))))))).	7106	7125	1	-20.1	1	0.00304022	0.706	0	0	-7.14013	17	19	10	3UTR		0	0
hsa-miR-1973	NM_004734	DCLK1	ACCGTGCAAAGGTAGCATA#GGTATCTTTGTAGCGGTT#((((((((((((((.(...#).)))))))))).)))).	2720	2738	1	-18.6	1	0.0277136	0.588	0	0	-4.67302	15	18	10	3UTR		0	0
hsa-miR-1973	NM_004755	RPS6KA5	ACCGTGCAAAGGTAGCATA#GGTGCCTGCGCGGG#.((((((..(((((.(...#).))))))))))).	25538	25552	1	-19.2	1	7.997753e-06	0.456	0	0	-7.8988	12	14	11	3UTR		0	0
hsa-miR-1973	NM_004770	KCNB2	ACCGTGCAAAGGTAGCATA#GCATAAAATGTTATTTTTGCATGGC#.(((((((((((((((((.#.))))))))))))))))).	3606	3631	1	-23.1	1	0.00240094	0.691	-0.0738193	-0.0127066	-3.79332	17	19	17	3UTR		0	0
hsa-miR-1973	NM_203327	SLC23A2	ACCGTGCAAAGGTAGCATA#GTGCTGCCTGTTGTACT#...(((((((((((((((.#))))))))).)))))).	6255	6272	1	-21.2	0	0.00236975	0.5	0	0	-6.51454	15	17	9	3UTR		0	0
hsa-miR-1973	NM_203371	FIBIN	ACCGTGCAAAGGTAGCATA#GTGCTGCTTTGCATGC#..((((((((.(((((((.#))))))))))))))).	1522	1538	1	-19.8	1	2.603739e-05	0.559	-0.147525	0.405298	-7.78178	15	16	15	3UTR		0	0
hsa-miR-1973	NM_203454	APOBEC4	ACCGTGCAAAGGTAGCATA#GCTACCTAAATTTGTTTCGGTA#((((.(((((((((((...#)))))))....))))..)))).	1723	1745	1	-18.8	0	0.000297482	0.691	0.33911925333333337	0.501461	-8.05661	15	22	7	3UTR		0	0
hsa-miR-1973	NM_203463	CERS6	ACCGTGCAAAGGTAGCATA#ATGCCAAAGTTGCCTGAACATTGGGCGGTT#(((((.((((((((((...#.))))))).....))).))))).	4878	4908	1	-18.8	0	0.00330456	0.706	1.3750178733333334	0.5165248662500002	-5.83853	15	23	7	3UTR		0	0
hsa-miR-1973	NM_205848	SYT6	ACCGTGCAAAGGTAGCATA#ATGTTCTCTTTGCACT#...(((((((((.(((((.#))))).))))))))).	1668	1684	1	-17.1	0	0.000359728	0.588	0.1801172111111111	0.6441521037499999	-7.80367	14	16	9	3UTR		0	0
hsa-miR-1973	NM_206945	TRPM3	ACCGTGCAAAGGTAGCATA#TGTGCTGCTGTGTGACCGTCATCATTTGCATGGC#.((((((((((((((((((#)))))))))...............))))))))).	6006	6040	1	-21.2	1	0.0031324	0.456	1.5089159696969698	1.6065249474999996	-3.79332	18	34	9	3UTR		0	0
hsa-miR-1973	NM_206946	TRPM3	ACCGTGCAAAGGTAGCATA#TGTGCTGCTGTGTGACCGTCATCATTTGCATGGC#.((((((((((((((((((#)))))))))...............))))))))).	6075	6109	1	-21.2	1	0.0031324	0.456	2.9924786060606063	1.9334320824999998	-3.79332	18	34	9	3UTR		0	0
hsa-miR-1973	NM_206947	TRPM3	ACCGTGCAAAGGTAGCATA#TGTGCTGCTGTGTGACCGTCATCATTTGCATGGC#.((((((((((((((((((#)))))))))...............))))))))).	6045	6079	1	-21.2	1	0.0031324	0.456	2.7959378545454543	1.7460056400000004	-3.79332	18	34	9	3UTR		0	0
hsa-miR-1973	NM_207122	EXT2	ACCGTGCAAAGGTAGCATA#TGCTGCCTTTGGAA#....(.(((((((((((..#))))))))))).).	5745	5759	1	-18.1	0	0.0248317	0.544	0.27007432727272723	-0.256347	-11.4475	12	14	11	3UTR		0	0
hsa-miR-1973	NM_207304	MBNL2	ACCGTGCAAAGGTAGCATA#TGAAAAAGAAACTTTGCACGGTA#(((((((((((........#.))))))))))).	2464	2487	1	-19.3	1	0.0204741	0.662	0	0	-10.3988	11	13	11	3UTR		0	1
hsa-miR-1973	NM_207335	KBTBD12	ACCGTGCAAAGGTAGCATA#GCTGCCTTTGCCCACCTCTCAGACACATACAACCATCTGCAGGGTA#(((.((((((((((((...#)))))))).............................)))).))).	3184	3230	1	-20.6	0	0.000249623	0.426	0	0	-6.9696	15	46	8	3UTR		0	0
hsa-miR-1973	NM_207416	SPATA31D3	ACCGTGCAAAGGTAGCATA#GCTATCTTTGTCGGC#.(((.(((((((((((...#)))))))))))))).	4573	4588	1	-20.3	0	0.00944399	0.588	0	0	-7.91236	14	15	14	3UTR		0	0
hsa-miR-1973	NM_213636	PDLIM7	ACCGTGCAAAGGTAGCATA#TGTGCTGCCTTGGGCATGGA#.((((((.(((((((((((#)))))))))))..)))))).	969	989	1	-26	1	4.511699e-07	0.466	0	0	-6.10696	17	20	11	3UTR		0	0
hsa-miR-1973	NM_213655	WNK1	ACCGTGCAAAGGTAGCATA#TGTTACCTTTGTAG#....(((((((((((((..#))))))))))))).	11491	11505	1	-17.8	0	0.0579514	0.691	0	0	-9.54656	13	14	13	3UTR		0	0
hsa-miR-1973	XM_005246966	PPIG	ACCGTGCAAAGGTAGCATA#CTGCCTTTGCACA#...((((((((((((....#)))))))))))).	5146	5159	1	-20.4	0	0.00223333	0.618	0	0	-6.74759	12	13	12	3UTR		0	0
hsa-miR-1973	XM_005246967	PPIG	ACCGTGCAAAGGTAGCATA#CTGCCTTTGCACA#...((((((((((((....#)))))))))))).	5193	5206	1	-20.4	0	0.00223333	0.618	0	0	-6.74759	12	13	12	3UTR		0	0
hsa-miR-1973	XM_005248542	PIK3R1	ACCGTGCAAAGGTAGCATA#ATGTTGCTGTGCACGGTG#((((((((..((((((((.#)))))))).)))))))).	3210	3228	1	-23.3	1	0.000264185	0.456	0	0	-6.23647	16	18	8	3UTR		0	0
hsa-miR-1973	XM_005250574	CACNA2D1	ACCGTGCAAAGGTAGCATA#TGCTGCTTTTGCCCTTCCATTTTAAATGGTA#(((((((((((((((((..#)))))))))))).............))))).	5036	5067	1	-19.9	1	0.00486143	0.574	0	0	-3.93757	17	31	12	3UTR		0	0
hsa-miR-1973	XM_005251386	GLIS3	ACCGTGCAAAGGTAGCATA#GCTAGCTTTGCAGGA#..(.(((((((.((((...#)))).))))))).).	3211	3226	1	-20.2	0	5.723213e-05	0.529	0	0	-11.3358	12	15	7	3UTR		0	0
hsa-miR-1973	XM_005252464	PFKFB3	ACCGTGCAAAGGTAGCATA#GCTGGCTGCACGGG#.((((((..((.((((...#)))).)))))))).	2382	2396	1	-19.3	1	2.176855e-06	0.456	0	0	-10.5102	12	14	8	3UTR		0	0
hsa-miR-1973	XM_005253319	ETFRF1	ACCGTGCAAAGGTAGCATA#TAATGTTGCTGCTGCTACCTTTGGGCC#...((.(((((((((((..#.))))))))))).)).	1019	1046	1	-21.6	0	0.000760261	0.618	0	0	-8.4155	13	16	11	3UTR		0	0
hsa-miR-1973	XM_005253320	ETFRF1	ACCGTGCAAAGGTAGCATA#TAATGTTGCTGCTGCTACCTTTGGGCC#...((.(((((((((((..#.))))))))))).)).	1123	1150	1	-21.6	0	0.000760261	0.618	0	0	-8.4155	13	16	11	3UTR		0	0
hsa-miR-1973	XM_005259075	PSG9	ACCGTGCAAAGGTAGCATA#CTTTGCATGGG#.((((((((((........#)))))))))).	2677	2688	1	-16.4	1	0.00104275	0.574	0	0	-10.2546	10	11	10	3UTR		0	0
hsa-miR-1973	XM_005268908	NFYB	ACCGTGCAAAGGTAGCATA#ACCTTTTGCATGGG#.((((((((((((......#)))))).)))))).	1822	1836	1	-17	1	0.000201577	0.544	0	0	-5.61866	12	14	6	3UTR		0	0
hsa-miR-1973	XM_005269231	SLC16A7	ACCGTGCAAAGGTAGCATA#TGAGACTTCCTGCTGCCTTTGGACA#...((.(((((((((((..#.))))))))))).)).	2806	2831	1	-21.7	0	0.0073614	0.544	0	0	-8.4155	13	16	11	3UTR		0	0
hsa-miR-1973	XM_005269776	KCNMA1	ACCGTGCAAAGGTAGCATA#TGCTGCTTTTGGAATGGTG#(((((.(((((((((((..#)))))))))))..))))).	8075	8094	1	-20.3	0	0.00100843	0.574	0	0	-5.83853	16	19	11	3UTR		0	0
hsa-miR-1973	XM_005269778	KCNMA1	ACCGTGCAAAGGTAGCATA#TGCTGCTTTTGGAATGGTG#(((((.(((((((((((..#)))))))))))..))))).	8151	8170	1	-20.3	0	0.00100843	0.574	0	0	-5.83853	16	19	11	3UTR		0	0
hsa-miR-1973	XM_005269781	KCNMA1	ACCGTGCAAAGGTAGCATA#TGCTGCTTTTGGAATGGTG#(((((.(((((((((((..#)))))))))))..))))).	8142	8161	1	-20.3	0	0.00100843	0.574	0	0	-5.83853	16	19	11	3UTR		0	0
hsa-miR-1973	XM_005269787	KCNMA1	ACCGTGCAAAGGTAGCATA#TGCTGCTTTTGGAATGGTG#(((((.(((((((((((..#)))))))))))..))))).	7994	8013	1	-20.3	0	0.00100843	0.574	0	0	-5.83853	16	19	11	3UTR		0	0
hsa-miR-1973	XM_005269789	KCNMA1	ACCGTGCAAAGGTAGCATA#TGCTGCTTTTGGAATGGTG#(((((.(((((((((((..#)))))))))))..))))).	8061	8080	1	-20.3	0	0.00100843	0.574	0	0	-5.83853	16	19	11	3UTR		0	0
hsa-miR-1973	XM_005269792	KCNMA1	ACCGTGCAAAGGTAGCATA#TGCTGCTTTTGGAATGGTG#(((((.(((((((((((..#)))))))))))..))))).	8055	8074	1	-20.3	0	0.00100843	0.574	0	0	-5.83853	16	19	11	3UTR		0	0
hsa-miR-1973	XM_005269796	KCNMA1	ACCGTGCAAAGGTAGCATA#TGCTGCTTTTGGAATGGTG#(((((.(((((((((((..#)))))))))))..))))).	7968	7987	1	-20.3	0	0.00100843	0.574	0	0	-5.83853	16	19	11	3UTR		0	0
hsa-miR-1973	XM_005270132	SFTPA2	ACCGTGCAAAGGTAGCATA#GTGGTGCCCCAGCACGGTG#(((((((...((((.(((.#))).))))...))))))).	1392	1411	1	-21.6	1	5.663773e-07	0.338	0	0	-9.28556	14	19	7	3UTR		0	0
hsa-miR-1973	XM_005270403	SMIM12	ACCGTGCAAAGGTAGCATA#TGTGCTCTTGCCTCTGCTCGGG#.(((.(((.((((((((((#))))))...)))).))).))).	4574	4596	1	-20.1	0	4.025848e-05	0.544	0	0	-8.96875	16	22	6	3UTR		0	0
hsa-miR-1973	XM_005273243	TLR5	ACCGTGCAAAGGTAGCATA#ATGCTGCCTTTATTTAAGCCTGGC#.(((.(((((((((((((.#)))))))))))......)).))).	3704	3728	1	-18.6	0	0.00777868	0.588	0	0	-7.91236	16	24	11	3UTR		0	0
hsa-miR-1973	XM_006713647	MME	ACCGTGCAAAGGTAGCATA#ATGCTGCCTTCCCATGA#..((((..((((((((((.#))))))))))..)))).	8622	8639	1	-19.6	0	0.0032411	0.515	0	0	-8.81432	14	17	10	3UTR		0	0
hsa-miR-1973	XM_006713659	PIK3CB	ACCGTGCAAAGGTAGCATA#TGCTGACTTTGCACGC#..(((((((((..((((..#))))..))))))))).	3702	3718	1	-20.3	1	0.00263102	0.559	0	0	-9.59293	13	16	9	3UTR		0	0
hsa-miR-1973	XM_006716120	CACNA2D1	ACCGTGCAAAGGTAGCATA#TGCTGCTTTTGCCCTTCCATTTTAAATGGTA#(((((((((((((((((..#)))))))))))).............))))).	4675	4706	1	-19.9	1	0.00486143	0.574	0	0	-3.93757	17	31	12	3UTR		0	0
hsa-miR-1973	XM_006721052	GPRC5B	ACCGTGCAAAGGTAGCATA#TGTTGCTTTTGGAGGGTG#(((.(.(((((((((((..#))))))))))).).))).	2524	2542	1	-19.8	0	0.00220391	0.574	0	0	-8.87056	15	18	11	3UTR		0	0
hsa-miR-1973	XM_006724748	SEPTIN6	ACCGTGCAAAGGTAGCATA#ATGCTGCCAAAGCACA#...((((...((((((((.#))))))))...)))).	3110	3126	1	-18.8	0	0.000135542	0.559	0	0	-11.1271	12	16	8	3UTR		0	0
hsa-miR-1973	XM_011512857	MME	ACCGTGCAAAGGTAGCATA#ATGCTGCCTTCCCATGA#..((((..((((((((((.#))))))))))..)))).	5429	5446	1	-19.6	0	0.0032411	0.515	0	0	-8.81432	14	17	10	3UTR		0	0
hsa-miR-1973	XM_011513189	PHC3	ACCGTGCAAAGGTAGCATA#TGCTACCAGTTGCACA#...((((((.(((((((..#)))))))..)))))).	2592	2608	1	-19.6	0	0.00183961	0.529	0	0	-7.75705	13	16	7	3UTR		0	0
hsa-miR-1973	XM_011513847	SEPSECS	ACCGTGCAAAGGTAGCATA#GCTGCCTTTGCAA#....((((((((((((...#)))))))))))).	3362	3375	1	-21.7	0	0.00273637	0.588	0	0	-9.54656	12	13	12	3UTR		0	0
hsa-miR-1973	XM_011513848	SEPSECS	ACCGTGCAAAGGTAGCATA#GCTGCCTTTGCAA#....((((((((((((...#)))))))))))).	2745	2758	1	-21.7	0	0.00273637	0.588	0	0	-9.54656	12	13	12	3UTR		0	0
hsa-miR-1973	XM_011517512	NKAIN3	ACCGTGCAAAGGTAGCATA#GCGGCCTGCATGGA#.((((((..((((.((...#)).)))))))))).	1533	1547	1	-17.1	1	2.098162e-05	0.382	0	0	-8.02019	12	14	10	3UTR		0	0
hsa-miR-1973	XM_011517771	DMRT1	ACCGTGCAAAGGTAGCATA#GTGACTACCATCTGCATGGTT#((((((((..((((((((.#))).)))))...)))))))).	1186	1207	1	-20.3	1	0.000298997	0.618	0	0	-6.23647	16	21	8	3UTR		0	0
hsa-miR-1973	XM_011519970	KIAA1549L	ACCGTGCAAAGGTAGCATA#GCTACCTTTGCTCT#...(.(((((((((((...#))))))))))).).	8771	8785	1	-20.8	0	0.00241789	0.485	0	0	-10.6336	12	14	11	3UTR		0	0
hsa-miR-1973	XM_011520997	WNK1	ACCGTGCAAAGGTAGCATA#TGTTACCTTTGTAG#....(((((((((((((..#))))))))))))).	11974	11988	1	-17.8	0	0.0579514	0.691	0	0	-9.54656	13	14	13	3UTR		0	0
hsa-miR-1973	XM_011524383	SLFN13	ACCGTGCAAAGGTAGCATA#GTTGGCCAGGCACGGTG#(((((((...(.((((...#)))).)...))))))).	2722	2739	1	-17.7	1	0.0029135	0.515	0	0	-11.8969	12	17	7	3UTR		0	0
hsa-miR-1973	XM_011527013	SHANK1	ACCGTGCAAAGGTAGCATA#TGCTATCTTATGCACC#...((((((((((((((..#))))))))).))))).	7830	7846	1	-18.8	0	0.0130498	0.515	0	0	-6.51454	14	16	9	3UTR		0	0
hsa-miR-1973	XM_011527014	SHANK1	ACCGTGCAAAGGTAGCATA#TGCTATCTTATGCACC#...((((((((((((((..#))))))))).))))).	7779	7795	1	-18.8	0	0.0130498	0.515	0	0	-6.51454	14	16	9	3UTR		0	0
hsa-miR-1973	XM_011527294	TSEN34	ACCGTGCAAAGGTAGCATA#CTACCTTTCTCCGCGGTT#((((((.((((((((....#))))))))...)))))).	1089	1107	1	-17.5	0	0.0288006	0.544	0	0	-5.71431	14	18	8	3UTR		0	0
hsa-miR-1973	XM_011529322	GZF1	ACCGTGCAAAGGTAGCATA#TGCTAACTTGCACGGC#.((((((.(((.(((((..#))))).))))))))).	2321	2337	1	-19.5	1	9.149008e-05	0.588	0	0	-9.45376	14	16	9	3UTR		0	1
hsa-miR-1973	XM_011529746	TMEM50B	ACCGTGCAAAGGTAGCATA#TGCTACTTTTGCT#.....((((((((((((..#)))))))))))).	1980	1993	1	-18.3	0	0.101857	0.603	0	0	-13.6656	12	13	12	3UTR		0	0
hsa-miR-1973	XM_011530939	ZC3H12B	ACCGTGCAAAGGTAGCATA#TGTTTCCTTTGCACA#...(((((((((.((((..#)))).))))))))).	4024	4039	1	-18.5	0	0.0241226	0.603	0	0	-7.80367	13	15	9	3UTR		0	0
hsa-miR-1973	XM_011534249	ACTR8	ACCGTGCAAAGGTAGCATA#GCTGCCTGTTTGCAA#....((((((((((((...#)))))))..))))).	3373	3388	1	-17	0	0.00147069	0.676	0	0	-9.54656	12	15	7	3UTR		0	0
hsa-miR-1973	XM_011534593	RNF130	ACCGTGCAAAGGTAGCATA#GCTCCTTGGTCTGCATGGTT#((((((((((((.(((...#)))))))....)))))))).	9842	9862	1	-18.9	1	0.000125115	0.574	0	0	-5.22671	15	20	8	3UTR		0	0
hsa-miR-1973	XM_011534665	CANX	ACCGTGCAAAGGTAGCATA#TGCTGCGTTTGTATGA#..((((((((.((((((..#)))))).)))))))).	4822	4838	1	-20.2	1	0.00288853	0.706	0	0	-7.78178	14	16	8	3UTR		0	0
hsa-miR-1973	XM_011539780	KCNMA1	ACCGTGCAAAGGTAGCATA#TGCTGCTTTTGGAATGGTG#(((((.(((((((((((..#)))))))))))..))))).	8154	8173	1	-20.3	0	0.00100843	0.574	0	0	-5.83853	16	19	11	3UTR		0	0
hsa-miR-1973	XM_011539785	KCNMA1	ACCGTGCAAAGGTAGCATA#TGCTGCTTTTGGAATGGTG#(((((.(((((((((((..#)))))))))))..))))).	8055	8074	1	-20.3	0	0.00100843	0.574	0	0	-5.83853	16	19	11	3UTR		0	0
hsa-miR-1973	XM_011540063	MMS19	ACCGTGCAAAGGTAGCATA#ATGCTAGGCCTCTGTTGCATGGC#.(((((((((((((((((.#)))))..))))...)))))))).	2123	2146	1	-20.4	1	0.000114169	0.559	0	0	-3.79332	17	23	8	3UTR		0	0
hsa-miR-1973	XM_011540103	BMPR1A	ACCGTGCAAAGGTAGCATA#ATGCTGCCGTCTTTGGAATCTTAATCTAAAAATGTGGCCGGGCGCGGTG#(((((((...(((.((((.#.)))).)))..))))))).	4552	4601	1	-20.4	1	9.379288e-07	0.485	0	0	-9.40695	14	19	7	3UTR		0	0
hsa-miR-1973	XM_011541396	KCNA2	ACCGTGCAAAGGTAGCATA#GCTGGCTTTGGCGGG#.((((.(((((.((((...#)))).))))))))).	10635	10650	1	-19	0	8.764382e-06	0.441	0	0	-9.04109	13	15	9	3UTR		0	0
hsa-miR-1973	XM_011541400	KCNA2	ACCGTGCAAAGGTAGCATA#GCTGGCTTTGGCGGG#.((((.(((((.((((...#)))).))))))))).	10569	10584	1	-19	0	8.764382e-06	0.441	0	0	-9.04109	13	15	9	3UTR		0	0
hsa-miR-1973	XM_011541826	ELAPOR1	ACCGTGCAAAGGTAGCATA#GCTGGCTTTGTGTGGG#.((((((((((.((((...#)))).)))))))))).	3122	3138	1	-18.7	1	3.945217e-05	0.515	0	0	-7.14013	14	16	10	3UTR		0	0
hsa-miR-1973	XM_011543096	CWC27	ACCGTGCAAAGGTAGCATA#GTTACCTCAGCATGA#..(((((..(((((((...#)))))))..))))).	3058	3073	1	-17.9	0	0.00785923	0.588	0	0	-8.32703	12	15	7	3UTR		0	0
hsa-miR-1973	XM_011544183	STUM	ACCGTGCAAAGGTAGCATA#TGCTGGCTTTGCTGGA#.(((.((((((.(((((..#))))).))))))))).	5096	5112	1	-19.5	0	5.51381e-05	0.5	0	0	-11.2592	14	16	9	3UTR		0	0
hsa-miR-1973	XM_011544194	MTR	ACCGTGCAAAGGTAGCATA#GCTGGCTTTGCTAGGTT#(((..((((((.((((...#)))).))))))..))).	7637	7654	1	-20.5	0	3.759912e-05	0.485	0	0	-14.4354	13	17	6	3UTR		0	0
hsa-miR-1973	XM_011544512	NRG1	ACCGTGCAAAGGTAGCATA#GCCTTTGCATGA#..(((((((((((......#))))))))))).	7208	7220	1	-17.7	1	0.00673345	0.588	0	0	-6.78234	11	12	11	3UTR		0	0
hsa-miR-1973	XM_017001369	NFYC	ACCGTGCAAAGGTAGCATA#ATGCATTAAAAACTGTGCTAGTCTCCTTTGCATGGA#.((((((((((((((((((#.)))))))....))))))))))).	1813	1849	1	-24.7	1	0.00184463	0.647	0	0	-3.79332	18	24	11	3UTR		0	0
hsa-miR-1973	XM_017002208	TLR5	ACCGTGCAAAGGTAGCATA#ATGCTGCCTTTATTTAAGCCTGGC#.(((.(((((((((((((.#)))))))))))......)).))).	3734	3758	1	-18.6	0	0.00777868	0.588	0	0	-7.91236	16	24	11	3UTR		0	0
hsa-miR-1973	XM_017002716	B4GALT2	ACCGTGCAAAGGTAGCATA#GTTGGCCTTTGCATGGG#.(((((((((((((((...#)))).))))))))))).	1805	1822	1	-22.9	1	0.000206878	0.412	0	0	-3.79332	15	17	11	3UTR		0	0
hsa-miR-1973	XM_017003622	MYT1L	ACCGTGCAAAGGTAGCATA#GCGTCTTTTGTATGGC#.(((((((((((..((...#))..))))))))))).	3783	3799	1	-17.4	1	0.00118029	0.544	0	0	-5.9393	13	16	11	3UTR		0	0
hsa-miR-1973	XM_017004664	SCN3A	ACCGTGCAAAGGTAGCATA#GTTAGCCAGGCACGGTG#(((((((...(.((((...#)))).)...))))))).	8013	8030	1	-18	1	0.000897505	0.574	0	0	-11.8969	12	17	7	3UTR		0	0
hsa-miR-1973	XM_017004665	SCN3A	ACCGTGCAAAGGTAGCATA#GTTAGCCAGGCACGGTG#(((((((...(.((((...#)))).)...))))))).	7875	7892	1	-18	1	0.000897505	0.574	0	0	-11.8969	12	17	7	3UTR		0	0
hsa-miR-1973	XM_017005164	KLF7	ACCGTGCAAAGGTAGCATA#GCTTTCCTTTGCATTTTCGGG#.(((((((((((.(((...#)))..))))))))....))).	5438	5459	1	-18.9	1	0.000158673	0.515	0	0	-5.08246	14	21	8	3UTR		0	0
hsa-miR-1973	XM_017005871	USF3	ACCGTGCAAAGGTAGCATA#ATGCTACCTTTGCCTGGA#.(((.(((((((((((((.#))))))))))))).))).	11856	11874	1	-25.6	0	9.087487e-05	0.559	0	0	-7.91236	16	18	13	3UTR		0	0
hsa-miR-1973	XM_017006619	PIK3CB	ACCGTGCAAAGGTAGCATA#TGCTGACTTTGCACGC#..(((((((((..((((..#))))..))))))))).	3590	3606	1	-20.3	1	0.00263102	0.559	0	0	-9.59293	13	16	9	3UTR		0	0
hsa-miR-1973	XM_017007425	USP13	ACCGTGCAAAGGTAGCATA#TGCTACCTTTGCTCT#...(.((((((((((((..#)))))))))))).).	7373	7388	1	-21.3	0	0.00254002	0.529	0	0	-10.6336	13	15	12	3UTR		0	0
hsa-miR-1973	XM_017007427	USP13	ACCGTGCAAAGGTAGCATA#TGCTACCTTTGCTCT#...(.((((((((((((..#)))))))))))).).	7059	7074	1	-21.3	0	0.00254002	0.529	0	0	-10.6336	13	15	12	3UTR		0	0
hsa-miR-1973	XM_017008212	MGST2	ACCGTGCAAAGGTAGCATA#TGCTGCCTTTGCTCCCGCAGGA#.((((((((((((((((..#))))))))))))....)).)).	871	893	1	-21.2	1	0.000607258	0.412	0	0	-3.79332	16	22	12	3UTR		0	0
hsa-miR-1973	XM_017008277	SEPSECS	ACCGTGCAAAGGTAGCATA#GCTGCCTTTGCAA#....((((((((((((...#)))))))))))).	3176	3189	1	-21.7	0	0.00273637	0.588	0	0	-9.54656	12	13	12	3UTR		0	0
hsa-miR-1973	XM_017009585	PIK3R1	ACCGTGCAAAGGTAGCATA#ATGTTGCTGTGCACGGTG#((((((((..((((((((.#)))))))).)))))))).	4035	4053	1	-23.3	1	0.000264185	0.456	0	0	-6.23647	16	18	8	3UTR		0	0
hsa-miR-1973	NM_001042537	SLC9A6	ACCGTGCAAAGGTAGCATA#TGCTGCCTTTGTCCT#...(.((((((((((((..#)))))))))))).).	2632	2647	1	-19.1	0	0.0326251	0.559	4.1952490833333345	4.66741	-10.6336	13	15	12	3UTR		0	0
hsa-miR-1973	NM_001042539	MAZ	ACCGTGCAAAGGTAGCATA#CTTTTGCGCGGA#.(((((((((((.......#))))))))))).	2721	2733	1	-17.2	1	0.013815	0.559	0.3634844545454546	1.2235745791666666	-6.90779	11	12	11	3UTR		0	0
hsa-miR-1973	NM_001077446	TSEN34	ACCGTGCAAAGGTAGCATA#CTACCTTTCTCCGCGGTT#((((((.((((((((....#))))))))...)))))).	1080	1098	1	-17.5	0	0.0288006	0.544	0.00670625	-0.165398	-5.71431	14	18	8	3UTR		0	0
hsa-miR-1973	NM_001077484	SLC38A1	ACCGTGCAAAGGTAGCATA#GCTGCCTGCACTCGGTG#(((((((..(((((((...#)))))))))))..))).	5923	5940	1	-19.3	1	6.921382e-06	0.515	-0.779523	2.2259512837500006	-7.3076	14	17	11	3UTR		0	0
hsa-miR-1973	NM_001079870	HAP1	ACCGTGCAAAGGTAGCATA#TGTGCTTATTTGCATGGA#.(((((((((...((((((#))))))..))))))))).	1879	1897	1	-19.4	1	0.0014397	0.515	-0.026328	0.11052995500000003	-11.254	15	18	9	3UTR		0	0
hsa-miR-1973	NM_001079871	HAP1	ACCGTGCAAAGGTAGCATA#TGTGCTTATTTGCATGGA#.(((((((((...((((((#))))))..))))))))).	1855	1873	1	-19.4	1	0.0014397	0.515	0.019520022222222242	0.23947945375000002	-11.254	15	18	9	3UTR		0	0
hsa-miR-1973	NM_001080436	WTIP	ACCGTGCAAAGGTAGCATA#GTGCATTGACCCATGTACCTTTGCATGGA#.((((((((((((.((((.#.)))))))))))))))).	9736	9765	1	-23.3	1	0.000187562	0.603	-0.0893078	0.058055942124999996	-4.65016	16	18	16	3UTR		0	0
hsa-miR-1973	NM_001080448	EPHA6	ACCGTGCAAAGGTAGCATA#TGCTGCTCTGCATGGA#.(((((((..(((((((..#))))))).))))))).	11207	11223	1	-20.3	1	0.000545309	0.662	0.4944180179971429	0.5587453703247502	-6.09222	14	16	7	3UTR		0	0
hsa-miR-1973	NM_001080467	MYO5B	ACCGTGCAAAGGTAGCATA#GCTACCTTCTGCACTGTG#((.(((((((((((((...#)))))))).))))).)).	7396	7414	1	-21.7	0	0.00261991	0.471	1.5728420714285714	2.4242	-5.49511	15	18	8	3UTR		0	0
hsa-miR-1973	NM_001080508	TBX18	ACCGTGCAAAGGTAGCATA#ATGCTCTTAATTGCATGGC#.(((((((((((.(((((.#))))))))..)))))))).	6314	6333	1	-18	1	0.000709669	0.794	2.136003230769231	2.624271196874999	-5.08246	16	19	8	3UTR		0	1
hsa-miR-1973	NM_001080529	WIPF3	ACCGTGCAAAGGTAGCATA#TATGTGATTTGCACGGG#.(((((((((....(((((#)))))..))))))))).	1809	1826	1	-18.7	1	0.00395812	0.75	1.4398807777777778	0.6519943050000001	-12.1109	14	17	9	3UTR		0	0
hsa-miR-1973	NM_001082576	RBFOX2	ACCGTGCAAAGGTAGCATA#GCCTTTGCACATGGTA#(((((((((((((......#))))))))))..))).	6793	6809	1	-18.5	1	2.987076e-05	0.559	1.8090054599999996	2.9054552237068965	-5.76291	13	16	10	3UTR		0	0
hsa-miR-1973	NM_001082576	RBFOX2	ACCGTGCAAAGGTAGCATA#GGTACCTTTGGGGCATGGG#.(((((((((((((.(...#).)))))))...)))))).	6389	6408	1	-19.2	1	8.356274e-06	0.485	3.3288	4.05671	-4.52877	14	19	7	3UTR		0	0
hsa-miR-1973	NM_001082577	RBFOX2	ACCGTGCAAAGGTAGCATA#GGTACCTTTGGGGCATGGG#.(((((((((((((.(...#).)))))))...)))))).	6361	6380	1	-19.2	1	8.356274e-06	0.485	3.3999318749999996	4.1605	-4.52877	14	19	7	3UTR		0	0
hsa-miR-1973	NM_001082577	RBFOX2	ACCGTGCAAAGGTAGCATA#GCCTTTGCACATGGTA#(((((((((((((......#))))))))))..))).	6765	6781	1	-18.5	1	2.987076e-05	0.559	1.92286	3.0515388215517243	-5.76291	13	16	10	3UTR		0	0
hsa-miR-1973	NM_001082578	RBFOX2	ACCGTGCAAAGGTAGCATA#GCCTTTGCACATGGTA#(((((((((((((......#))))))))))..))).	7171	7187	1	-18.5	1	2.987076e-05	0.559	0.7109637693333333	0.760675	-5.76291	13	16	10	3UTR		0	0
hsa-miR-1973	NM_001082578	RBFOX2	ACCGTGCAAAGGTAGCATA#GGTACCTTTGGGGCATGGG#.(((((((((((((.(...#).)))))))...)))))).	6767	6786	1	-19.2	1	8.356274e-06	0.485	0.6842200687500001	1.05355	-4.52877	14	19	7	3UTR		0	0
hsa-miR-1973	NM_001094	ASIC2	ACCGTGCAAAGGTAGCATA#TGCTGCCCGTGCAGTGGG#.(((((((..(((((((..#)))))))..)))).))).	2139	2157	1	-20.5	1	8.429812e-06	0.412	6.569347142857142	4.59738	-6.09222	14	18	7	3UTR		0	0
hsa-miR-1973	NM_001098507	ZNF207	ACCGTGCAAAGGTAGCATA#GCTGCCTTTCTGGTG#((((.(.(((((((((...#)))))))))))))).	11053	11068	1	-17.8	0	0.000826653	0.721	1.6836132888888888	1.12955	-9.6003	14	15	14	3UTR		0	0
hsa-miR-1973	NM_001099287	NIPAL4	ACCGTGCAAAGGTAGCATA#TGTTGCCTTTGTCACT#...((((((((((((((..#))))))))))).))).	1853	1869	1	-19.3	0	0.00122511	0.544	0.3690612066666668	0.20172617999999995	-6.51454	14	16	11	3UTR		0	0
hsa-miR-1973	NM_001100164	PHACTR2	ACCGTGCAAAGGTAGCATA#TGTGCTGCCTGCAGTTAGTCCTGCATGGG#.(((((((.((((((((((#))))))))))...........))))))).	3138	3167	1	-22.5	1	7.571105e-06	0.603	0.32838546299999993	0.603966	-4.84971	17	29	10	3UTR		0	0
hsa-miR-1973	NM_001100165	PHACTR2	ACCGTGCAAAGGTAGCATA#TGTGCTGCCTGCAGTTAGTCCTGCATGGG#.(((((((.((((((((((#))))))))))...........))))))).	2898	2927	1	-22.5	1	7.571105e-06	0.603	0.32838546299999993	0.603966	-4.84971	17	29	10	3UTR		0	0
hsa-miR-1973	NM_001100166	PHACTR2	ACCGTGCAAAGGTAGCATA#TGTGCTGCCTGCAGTTAGTCCTGCATGGG#.(((((((.((((((((((#))))))))))...........))))))).	2796	2825	1	-22.5	1	7.571105e-06	0.603	0.32838546299999993	0.603966	-4.84971	17	29	10	3UTR		0	0
hsa-miR-1973	NM_001100588	RC3H2	ACCGTGCAAAGGTAGCATA#TATGCTGCCTTGAGAAAATTACAGGATGCACGGC#.((((((((((((((((((#)))))))))))...............))))))).	7353	7387	1	-25.4	1	0.00154973	0.647	4.931942311515151	5.203799687500001	-3.79332	18	34	11	3UTR		0	0
hsa-miR-1973	NM_001100623	PLEKHB2	ACCGTGCAAAGGTAGCATA#GCTGGCTGGGCGCGGTG#(((((((..((.((((...#)))).))..))))))).	1480	1497	1	-23	1	4.208076e-05	0.471	0.7433068571428573	0.370084	-10.6544	13	17	7	3UTR		0	0
hsa-miR-1973	NM_001101800	FAM13B	ACCGTGCAAAGGTAGCATA#GCATATCTTTTTTTCCTTTGGCTTTGCATGGC#.((((((((((.(((....#.))).)))))))))).	4309	4341	1	-17.8	1	0.00332648	0.618	5.02576	4.377872137500001	-7.37318	13	16	10	3UTR		0	0
hsa-miR-1973	NM_001102420	ZFAND5	ACCGTGCAAAGGTAGCATA#TGCTACTTTTGCTTCAAGTTAGGGAGGTA#(((..((((((((((((..#)))))))))))).............))).	3354	3383	1	-18.5	0	0.000352681	0.603	4.130111666666667	4.48772	-11.0886	15	29	12	3UTR		0	0
hsa-miR-1973	NM_001102421	ZFAND5	ACCGTGCAAAGGTAGCATA#TGCTACTTTTGCTTCAAGTTAGGGAGGTA#(((..((((((((((((..#)))))))))))).............))).	3217	3246	1	-18.5	0	0.000352681	0.603	3.10451	2.8498755575000008	-11.0886	15	29	12	3UTR		0	0
hsa-miR-1973	NM_001105206	LAMA4	ACCGTGCAAAGGTAGCATA#ATGTTACCTTGAAATGA#..(((...((((((((((.#))))))))))...))).	7025	7042	1	-15.1	0	0.0386266	0.779	0.38832819999999996	0.922457	-10.7153	13	17	10	3UTR		0	0
hsa-miR-1973	NM_001113490	AMOT	ACCGTGCAAAGGTAGCATA#ATGCTGCTTTTGAGCTTCAAGGTA#(((((.((((((((((((.#)))))))))))).)).....))).	6878	6902	1	-18.1	0	0.00400742	0.618	6.2660124999999995	3.6465682000000004	-5.83853	17	24	12	3UTR		0	0
hsa-miR-1973	NM_001114132	NBEAL1	ACCGTGCAAAGGTAGCATA#GTTACAAGTTTGCATGGTA#((((((((((.(((((...#)))))...)))))))))).	8914	8933	1	-19.1	1	0.0123571	0.721	-0.0392078	0.6497145849999998	-6.76235	15	19	10	3UTR		0	0
hsa-miR-1973	NM_001114172	PIK3R3	ACCGTGCAAAGGTAGCATA#GTGGTTTCTGAAGCTTTTGCAGGGA#.((.(((((((((..((..#.))..))))))))).)).	2890	2915	1	-18.3	0	0.00188234	0.574	1.1027253333333331	1.30381	-8.41764	13	18	9	3UTR		0	0
hsa-miR-1973	NM_001114184	MTRF1L	ACCGTGCAAAGGTAGCATA#GTGCTATCTGGCATGGG#.((((((..(((((((((.#))))))))).)))))).	2547	2564	1	-22.7	1	0.000254127	0.559	3.383957666666667	1.58573	-7.16335	15	17	9	3UTR		0	0
hsa-miR-1973	NM_001114395	CNTLN	ACCGTGCAAAGGTAGCATA#TGTGTTGCCTTTGTG#.....((((((((((((((#)))))))))))))).	2389	2404	1	-18.6	0	0.00294506	0.574	0.020716214285714234	-0.0480836	-13.6656	14	15	14	3UTR		0	0
hsa-miR-1973	NM_001114395	CNTLN	ACCGTGCAAAGGTAGCATA#GTTAGCTGAGCATGGTG#(((((((..((.((((...#)))).))..))))))).	1912	1929	1	-18.6	1	0.00112188	0.574	-0.376566	0.041719	-10.6544	13	17	7	3UTR		0	0
hsa-miR-1973	NM_001122770	ZBTB37	ACCGTGCAAAGGTAGCATA#TATGCTGCTTTGGATGGA#.((((.((((.((((((((#)))))))))))).)))).	3962	3980	1	-19.7	0	3.5572e-06	0.603	0.46601360000000003	0.9943056370000002	-8.51906	16	18	12	3UTR		0	0
hsa-miR-1973	NM_001123391	TBC1D3	ACCGTGCAAAGGTAGCATA#GTGAGCCTGCCTTTGTACT#...((((((((((((....#.)))))))))))).	1997	2016	1	-18.6	0	0.0669498	0.544	-0.284747	-0.184327	-6.74759	12	14	12	3UTR		0	0
hsa-miR-1973	NM_001123392	TBC1D3H	ACCGTGCAAAGGTAGCATA#GTGAGCCTGCCTTTGTACT#...((((((((((((....#.)))))))))))).	1997	2016	1	-18.6	0	0.0669498	0.544	-0.273697	0.15073624937500002	-6.74759	12	14	12	3UTR		0	0
hsa-miR-1973	NM_001127183	CFLAR	ACCGTGCAAAGGTAGCATA#ATGTCCTTTGCAGGGA#.((.((((((((..((((.#)))))))))))).)).	9130	9146	1	-19.1	0	5.918782e-05	0.603	-0.109536	-0.00247014	-8.97132	14	16	12	3UTR		0	0
hsa-miR-1973	NM_001127383	CYBRD1	ACCGTGCAAAGGTAGCATA#TATGTTACCTTTATCTTGTTGAGGACCACAACATTAGCACGGTG#(((((((((((((((((((#))))))))))))........................))))))).	945	989	1	-23.2	1	0.000147646	0.588	0.11942770511627905	0.222843	-3.93757	19	44	12	3UTR		0	0
hsa-miR-1973	NM_001128149	ATXN7	ACCGTGCAAAGGTAGCATA#GTTGCCTTTAGCAATGGA#.(((((((((((((((...#))))))))).))).))).	4402	4420	1	-18.6	1	0.00105695	0.662	0.8441322000000001	1.3039	-3.79332	15	18	9	3UTR		0	0
hsa-miR-1973	NM_001128150	ORMDL1	ACCGTGCAAAGGTAGCATA#TATGATACTACCTTTGTATGT#..(((((((((((((....#.))))))))))))).	1890	1911	1	-19.2	1	0.0118286	0.691	6.070433630769231	5.33007	-5.19005	13	15	13	3UTR		0	0
hsa-miR-1973	NM_001128204	SULF1	ACCGTGCAAAGGTAGCATA#GGTACCTTTGTGCAGTA#((.(((((((((((.(...#).))))))))))).)).	3902	3919	1	-18.4	0	0.00197397	0.485	-0.0304941	0.46529044625000004	-6.23056	14	17	11	3UTR		0	0
hsa-miR-1973	NM_001128205	SULF1	ACCGTGCAAAGGTAGCATA#GGTACCTTTGTGCAGTA#((.(((((((((((.(...#).))))))))))).)).	4173	4190	1	-18.4	0	0.00197397	0.485	-0.0304941	0.46529044625000004	-6.23056	14	17	11	3UTR		0	0
hsa-miR-1973	NM_001128206	SULF1	ACCGTGCAAAGGTAGCATA#GGTACCTTTGTGCAGTA#((.(((((((((((.(...#).))))))))))).)).	4011	4028	1	-18.4	0	0.00197397	0.485	-0.0304941	0.46529044625000004	-6.23056	14	17	11	3UTR		0	0
hsa-miR-1973	NM_001128610	USP8	ACCGTGCAAAGGTAGCATA#GTGAAACCCCATCTCTATTAAAAATACAAAAAATTACCTGGGCACGGTG#(((((((..((((((....#.))))))..))))))).	13535	13584	1	-21.3	1	0.000472726	0.515	-0.156178	0.0202626	-7.54065	13	17	7	3UTR		0	0
hsa-miR-1973	NM_001129820	SLFN14	ACCGTGCAAAGGTAGCATA#TGCTTAGGCCCATTAGAAGGGCTAGTCTGTACCTAGGCACGGG#.((((((..((((.(((..#.)))))))..)))))).	4742	4785	1	-19.6	1	0.000310028	0.5	1.37008	0.47970778500000005	-8.02019	13	17	7	3UTR		0	0
hsa-miR-1973	NM_001129820	SLFN14	ACCGTGCAAAGGTAGCATA#GCCTTTGCACA#...((((((((((......#)))))))))).	4153	4164	1	-17.1	0	0.00130982	0.529	0.110178	0.0542165	-8.33988	10	11	10	3UTR		0	0
hsa-miR-1973	NM_001129891	INSYN2B	ACCGTGCAAAGGTAGCATA#TGCTTCTTTGCAAAGGC#.((.((((((((.((((..#))))))))))))..)).	2825	2842	1	-16.6	0	5.701849e-05	0.397	-0.212905	0.207524	-8.11448	14	17	12	3UTR		0	0
hsa-miR-1973	NM_001129993	SANBR	ACCGTGCAAAGGTAGCATA#GTGTTACCATGCATGGC#.(((((((..((((((((.#)))))))).))))))).	2827	2844	1	-21.3	1	3.624592e-05	0.559	0.28426076250000004	0.28426064162500003	-6.09222	15	17	8	3UTR		0	0
hsa-miR-1973	NM_001130720	AHCYL2	ACCGTGCAAAGGTAGCATA#TGTGCTACCGTGCCTGGC#.(((.(((..(((((((((#))))))))).))).))).	4480	4498	1	-20.4	0	6.779487e-06	0.515	0	0	-10.2113	15	18	9	3UTR		0	0
hsa-miR-1973	NM_001130722	AHCYL2	ACCGTGCAAAGGTAGCATA#TGTGCTACCGTGCCTGGC#.(((.(((..(((((((((#))))))))).))).))).	4159	4177	1	-20.4	0	6.779487e-06	0.515	0	0	-10.2113	15	18	9	3UTR		0	0
hsa-miR-1973	NM_001130723	AHCYL2	ACCGTGCAAAGGTAGCATA#TGTGCTACCGTGCCTGGC#.(((.(((..(((((((((#))))))))).))).))).	4242	4260	1	-20.4	0	6.779487e-06	0.515	0.40889749999999997	0.357255	-10.2113	15	18	9	3UTR		0	0
hsa-miR-1973	NM_001130727	PACRGL	ACCGTGCAAAGGTAGCATA#TGTGTTATTTTTGCATT#...((((((((((((((((#)))))))))))))))).	1647	1664	1	-17.7	0	0.00289131	0.721	1.3406224599999996	0.44538818550000003	-6.51454	16	17	16	3UTR		0	0
hsa-miR-1973	NM_001130845	BCL6	ACCGTGCAAAGGTAGCATA#GGTGCCTTTTTTCACGGA#.(((((.(((((((.(...#).)))))))...))))).	3410	3428	1	-17.8	0	0.0189452	0.471	1.0465067142857145	0.4780428300000001	-6.07246	13	18	7	3UTR		0	0
hsa-miR-1973	NM_001130963	NEMP1	ACCGTGCAAAGGTAGCATA#TATGCTGCCTGTTATTGCAG#....(((((((((((((((#))))))))))....))))).	2660	2680	1	-18.5	0	1.832914e-05	0.588	0.4622472631578947	0.38605708624999996	-9.54656	15	20	10	3UTR		0	0
hsa-miR-1973	NM_001134374	SPATC1	ACCGTGCAAAGGTAGCATA#GCTGGGAGGTCCAGGCTCGCTCAGCCCCACAGCCCTGTGCACGGC#.(((((((.(((..((...#.))))).))))))).	1879	1924	1	-18.1	1	6.142501e-05	0.368	0.0862799	0.7230214187499999	-6.99569	12	15	7	3UTR		0	0
hsa-miR-1973	NM_001134407	GRIN2A	ACCGTGCAAAGGTAGCATA#GCTCTTTTGCACACGGC#.(((((((((((.(((...#))))))))))))..)).	5101	5118	1	-17.6	1	0.000866729	0.603	0.869756	1.1140148723749999	-5.08246	14	17	12	3UTR		0	0
hsa-miR-1973	NM_001134649	EIF4E3	ACCGTGCAAAGGTAGCATA#GCTGCTAGCATGGA#.((((((...((((((...#)))))).)))))).	7532	7546	1	-18.4	1	0.0028272	0.544	0	0	-8.40586	12	14	6	3UTR		0	0
hsa-miR-1973	NM_001134650	EIF4E3	ACCGTGCAAAGGTAGCATA#GCTGCTTTTGCCTGA#..((.(((((((((((...#))))))))))).)).	1937	1952	1	-18.3	0	0.000111606	0.485	0.12239420545454543	0.16959130949999995	-9.07604	13	15	11	3UTR		0	0
hsa-miR-1973	NM_001134651	EIF4E3	ACCGTGCAAAGGTAGCATA#GCTGCTAGCATGGA#.((((((...((((((...#)))))).)))))).	7311	7325	1	-18.4	1	0.0028272	0.544	0.7323226666666667	1.13467	-8.40586	12	14	6	3UTR		0	0
hsa-miR-1973	NM_001134709	DEK	ACCGTGCAAAGGTAGCATA#ATGTTATTTTTGTATT#...(((((((((((((((.#))))))))))))))).	1749	1765	1	-15.1	0	0.00546936	0.75	1.154126533333333	2.1422467687499998	-6.51454	15	16	15	3UTR		0	0
hsa-miR-1973	NM_001135047	JDP2	ACCGTGCAAAGGTAGCATA#GCCGCCTTGCGTGGTG#(((((((.(((((.((...#)).)))))))))))).	1623	1639	1	-17.5	1	3.079387e-05	0.456	1.1893792857142855	1.3665698824999999	-7.10805	14	16	12	3UTR		0	0
hsa-miR-1973	NM_001135048	JDP2	ACCGTGCAAAGGTAGCATA#GCCGCCTTGCGTGGTG#(((((((.(((((.((...#)).)))))))))))).	1728	1744	1	-17.5	1	3.079387e-05	0.456	1.1893792857142855	1.3665698824999999	-7.10805	14	16	12	3UTR		0	0
hsa-miR-1973	NM_001135049	JDP2	ACCGTGCAAAGGTAGCATA#GCCGCCTTGCGTGGTG#(((((((.(((((.((...#)).)))))))))))).	1700	1716	1	-17.5	1	3.079387e-05	0.456	1.1893792857142855	1.3665698824999999	-7.10805	14	16	12	3UTR		0	0
hsa-miR-1973	NM_001135187	AGFG1	ACCGTGCAAAGGTAGCATA#ATGCTGCTTTTGCATT#...(((((((((((((((.#))))))))))))))).	5278	5294	1	-21.9	0	0.000233208	0.676	-0.445452	-0.0289611	-6.51454	15	16	15	3UTR		0	0
hsa-miR-1973	NM_001135188	AGFG1	ACCGTGCAAAGGTAGCATA#ATGCTGCTTTTGCATT#...(((((((((((((((.#))))))))))))))).	5206	5222	1	-21.9	0	0.000233208	0.676	-0.445452	-0.0289611	-6.51454	15	16	15	3UTR		0	0
hsa-miR-1973	NM_001135189	AGFG1	ACCGTGCAAAGGTAGCATA#ATGCTGCTTTTGCATT#...(((((((((((((((.#))))))))))))))).	5092	5108	1	-21.9	0	0.000233208	0.676	-0.445452	-0.0289611	-6.51454	15	16	15	3UTR		0	0
hsa-miR-1973	NM_001135768	PVR	ACCGTGCAAAGGTAGCATA#TGCTCCTGCACGGG#.((((((..(((.((((..#))))))))))))).	4713	4727	1	-19.3	1	1.47225e-06	0.471	-0.934331	-0.394664	-8.45248	13	14	13	3UTR		0	0
hsa-miR-1973	NM_001135769	PVR	ACCGTGCAAAGGTAGCATA#TGCTCCTGCACGGG#.((((((..(((.((((..#))))))))))))).	4689	4703	1	-19.3	1	1.47225e-06	0.471	-0.934331	-0.394664	-8.45248	13	14	13	3UTR		0	0
hsa-miR-1973	NM_001136000	ABL2	ACCGTGCAAAGGTAGCATA#ATGCATGCCTTTGGGCT#...((.((((((((((((.#)))).)))))))).)).	6161	6178	1	-19.1	0	6.422711e-06	0.544	-0.256346	0.639559	-8.4155	14	17	8	3UTR		0	0
hsa-miR-1973	NM_001136025	PLS3	ACCGTGCAAAGGTAGCATA#ATGCTGCCCTTGACATT#...((((((.((((((((.#)))))))).))).))).	2246	2263	1	-16.6	0	0.0181328	0.588	0.719456	0.960687	-7.75705	14	17	8	3UTR		0	0
hsa-miR-1973	NM_001136194	FASTKD2	ACCGTGCAAAGGTAGCATA#TGTGCTGCCTTTTCATGA#..((((.((((((((((((#)))))))))))).)))).	3301	3319	1	-21.3	0	0.00565627	0.574	0.00689797	0.0824854	-6.50069	16	18	12	3UTR		0	0
hsa-miR-1973	NM_001136479	ANP32E	ACCGTGCAAAGGTAGCATA#ATGCTCTTTGTATGGC#.((((((((((..(((((.#))))))))))))))).	2867	2883	1	-18.2	1	0.00120137	0.676	5.48677	3.637693374374999	-8.42926	15	16	15	3UTR		0	0
hsa-miR-1973	NM_001142348	SCN4B	ACCGTGCAAAGGTAGCATA#TATGCAGTGCTTTTGACTATCTTATGCATGGTT#(((((((((((((((((..#.)).))))))).)))))))).	3797	3830	1	-19.8	1	0.0042782	0.603	2.799583357894737	3.11392	-3.93757	17	21	8	3UTR		0	0
hsa-miR-1973	NM_001142386	PDK3	ACCGTGCAAAGGTAGCATA#TGCTTATTATTTATCTTTGCATGGTA#(((((((((((((((....#.))))))))))))))).	6218	6244	1	-20.9	1	0.00568445	0.588	0.36624241666666674	0.14083088562500004	-4.17062	15	17	15	3UTR		0	0
hsa-miR-1973	NM_032017	STK40	ACCGTGCAAAGGTAGCATA#TGCTGCCCGTGCGTGGTC#((((((((..(((((((..#)))))))..)))))))).	3594	3612	1	-21.1	1	0.000307344	0.368	0	0	-6.23647	15	18	8	3UTR		0	0
hsa-miR-1973	NM_032037	TSSK6	ACCGTGCAAAGGTAGCATA#TGCGCCTGCGCGGA#.((((((..((((.(((..#))))))))))))).	1222	1236	1	-17.8	1	8.618684e-05	0.294	2.25297	1.54132	-8.02019	13	14	13	3UTR		0	0
hsa-miR-1973	NM_032049	AGTR1	ACCGTGCAAAGGTAGCATA#TGTGCTACACTTGCACCTGGTA#(((((((((..((((((((#))))))))..))))))..))).	2023	2045	1	-21.6	1	0.00571316	0.603	0.10955126363636364	0.3671459862499999	-8.00486	17	22	8	3UTR		0	0
hsa-miR-1973	NM_032143	ZRANB3	ACCGTGCAAAGGTAGCATA#GCTGCCTTTCCTCCAGCATGGG#.(((((((((((((((...#)))))))))......)))))).	5022	5044	1	-22.1	1	4.455924e-05	0.456	2.7749132857142857	2.0541522224999995	-3.79332	15	22	9	3UTR		0	0
hsa-miR-1973	NM_032258	TBC1D3F	ACCGTGCAAAGGTAGCATA#GTGAGCCTGCCTTTGTACT#...((((((((((((....#.)))))))))))).	1997	2016	1	-18.6	0	0.0669498	0.544	0.0847974	-0.22278	-6.74759	12	14	12	3UTR		0	0
hsa-miR-1973	NM_032285	MRI1	ACCGTGCAAAGGTAGCATA#TATGCTGCCGGTCTGCAGGA#..(.((((..(((((((((#)))))))))....)))).).	2799	2819	1	-19.8	0	3.595583e-05	0.706	-0.19459	-0.0671596	-10.2879	14	20	9	3UTR		0	0
hsa-miR-1973	NM_032289	PSD2	ACCGTGCAAAGGTAGCATA#TGTGCTTCCTGAGCATGGG#.((((((..(((.((((((#)))))).)))..)))))).	4332	4351	1	-21.9	1	1.464433e-05	0.515	0.46348166500000004	0.692928	-8.45248	15	19	6	3UTR		0	0
hsa-miR-1973	NM_032338	LLPH	ACCGTGCAAAGGTAGCATA#GTTAGCTGGGCATGGTG#(((((((..((.((((...#)))).))..))))))).	2832	2849	1	-19.5	1	0.000211992	0.515	0.22754471428571427	-0.016744	-10.6544	13	17	7	3UTR		0	0
hsa-miR-1973	NM_032341	DDI2	ACCGTGCAAAGGTAGCATA#GCTGCTGCATGGA#.((((((...((((((...#)))))))))))).	4009	4022	1	-17.7	1	0.000275044	0.544	0.8001841666666666	0.29043403999999995	-8.40586	12	13	12	3UTR		0	0
hsa-miR-1973	NM_032486	DCTN5	ACCGTGCAAAGGTAGCATA#GTGCTGCCTTTCCATGT#..((((.(((((((((((.#))))))))))).)))).	9209	9226	1	-20.5	0	0.00456888	0.529	0.2202401045454545	0.144731	-6.50069	15	17	11	3UTR		0	0
hsa-miR-1973	NM_032512	PDZD4	ACCGTGCAAAGGTAGCATA#GCTGCCTTTGTACTTGGTT#((((((((((((((((...#)))))))))))))..))).	3721	3740	1	-23.9	1	1.797072e-06	0.595	0	0	-3.93757	16	19	13	3UTR		0	0
hsa-miR-1973	NM_032522	ZBTB37	ACCGTGCAAAGGTAGCATA#TATGCTGCTTTGGATGGA#.((((.((((.((((((((#)))))))))))).)))).	16031	16049	1	-19.7	0	3.5572e-06	0.603	1.9274600000000002	0.9544921875000002	-8.51906	16	18	12	3UTR		0	0
hsa-miR-1973	NM_032590	KDM2B	ACCGTGCAAAGGTAGCATA#GCCTTTGCACT#...((((((((((......#)))))))))).	4938	4949	1	-17	0	0.231034	0.588	4.295937199999999	3.53442	-8.33988	10	11	10	3UTR		0	0
hsa-miR-1973	NM_032594	INSM2	ACCGTGCAAAGGTAGCATA#TGCTGCTTTTGGGGTGCATGGG#.((((((((((((((((..#))))))))).....))))))).	2337	2359	1	-21	1	0.00139018	0.544	0.3023862952380953	0.4885042249999999	-3.79332	16	22	9	3UTR		0	0
hsa-miR-1973	NM_032788	ZNF514	ACCGTGCAAAGGTAGCATA#TGAACCCAGTGTCCTGCCCTCCAAAAATCCTTTGCACGGC#.(((((((((((.......#.))))))))))).	4508	4548	1	-20.4	1	0.00053868	0.456	1.7978170272727274	1.2877235200000001	-6.90779	11	13	11	3UTR		0	0
hsa-miR-1973	NM_032799	ZDHHC12	ACCGTGCAAAGGTAGCATA#TGCTGCCAGTGCACA#...(((((..(((((((..#)))))))..))))).	1089	1104	1	-20.3	0	1.906999e-05	0.471	0.6461771428571429	1.8198470174999999	-8.81344	12	15	7	3UTR		0	0
hsa-miR-1973	NM_032801	JAM3	ACCGTGCAAAGGTAGCATA#CTGCCTTTGGATGGA#.((((.(((((((((....#))))))))).)))).	3410	3425	1	-19.8	0	0.00404936	0.485	0.13683074444444449	0.42135188750000013	-5.92733	13	15	9	3UTR		0	0
hsa-miR-1973	NM_032812	PLXDC2	ACCGTGCAAAGGTAGCATA#ATGTAAACCTTTGCACA#...((((((((((.((((.#))))..)))))))))).	6271	6288	1	-18.8	0	0.000938948	0.75	1.00577	0.22806479699999993	-7.37138	14	17	10	3UTR		0	0
hsa-miR-1973	NM_032846	RAB2B	ACCGTGCAAAGGTAGCATA#ATGTGACATATTTATTCCTAGTTCCATACCTTTGCACA#...(((((((((((.....#.))))))))))).	2114	2152	1	-18.2	0	0.0994693	0.662	1.1193409090909092	0.9377740419999998	-7.48304	11	13	11	3UTR		0	0
hsa-miR-1973	NM_033050	SUCNR1	ACCGTGCAAAGGTAGCATA#TGTGCCAGCTGCCATTGCACT#...((((((.((((((...#.)))))).)))))).	3859	3880	1	-20.6	0	0.00122692	0.574	-0.313212	0.0295363	-7.75705	12	15	6	3UTR		0	0
hsa-miR-1973	NM_033139	CALD1	ACCGTGCAAAGGTAGCATA#ATGTTCATGGTAAAAGTACTGCCTTTGCACAGGA#.((((((((((((((.((.#.)).)))))))))))).)).	2016	2050	1	-22.2	1	5.928277e-05	0.574	3.5292247333333338	3.31435	-4.02637	16	20	12	3UTR		0	0
hsa-miR-1973	NM_033394	TANC1	ACCGTGCAAAGGTAGCATA#TTGCCTTTGCTATATGGTA#(((((((((((((((....#))))))))))...))))).	6149	6168	1	-17.5	1	0.00072022	0.632	0.8597869888888889	0.24694649500000007	-4.17062	15	19	10	3UTR		0	0
hsa-miR-1973	NM_033497	HK1	ACCGTGCAAAGGTAGCATA#TGCCACTTTGCATGGTT#(((((((((((...(((..#)))..))))))))))).	3280	3297	1	-19.5	1	0.000196719	0.441	2.284823909090909	1.4365	-9.43035	14	17	11	3UTR		0	0
hsa-miR-1973	NM_044472	CDC42	ACCGTGCAAAGGTAGCATA#ATGGGGAAGGGAGGATTCTTTTCTGGTTTTCCTTTGTGCGGTG#((((((((((((.(((...#.)))..)))))))))))).	1108	1151	1	-20.3	1	0.000435288	0.544	3.210151666666667	2.7317305412499997	-5.22671	15	19	12	3UTR		0	0
hsa-miR-1973	NM_052858	MARVELD3	ACCGTGCAAAGGTAGCATA#GTGTTACTTTTGGTCAGACAACTTCATGGG#.(((((((((((((((((.#))))))))))))............))))).	2471	2501	1	-17.5	1	0.00283434	0.662	0.5106756827586206	0.30608343250000014	-3.79332	17	30	12	3UTR		0	0
hsa-miR-1973	NM_052958	C8orf34	ACCGTGCAAAGGTAGCATA#TGTGGGGTGGTCAGGAGGCCGGCTGCCTTTTGACATGGTT#((((((((((((((((...#.))))))))).).)))))).	1870	1910	1	-21.4	1	0.000505264	0.515	0.46752502222222225	0.673258	-3.93757	16	20	9	3UTR		0	0
hsa-miR-1973	NM_053004	GNB1L	ACCGTGCAAAGGTAGCATA#GCTGCTGCACGGTC#(((((((...((((((...#))))))))))))).	5857	5871	1	-20.2	1	0.000758885	0.309	3.9296721428571426	3.36332	-8.55011	13	14	13	3UTR		0	0
hsa-miR-1973	NM_054027	ANKH	ACCGTGCAAAGGTAGCATA#GCTGCTTTGCAGTGGTT#((((((((((.(((((...#))))))))))).)))).	3648	3665	1	-18.4	1	3.133535e-05	0.647	-0.0733127	-0.236565	-6.76235	15	17	11	3UTR		0	0
hsa-miR-1973	NM_078487	CDKN2B	ACCGTGCAAAGGTAGCATA#ATGCTAAAATCCCTGGATCACGACGCTGCAGAGCACCTTTGCACAGGA#.((((((((((((.((...#.)))))))))))).)).	1573	1621	1	-21.3	1	3.206774e-05	0.441	0.20193153846153844	0.3145339287500001	-4.65016	14	17	12	3UTR		0	0
hsa-miR-1973	NM_080605	B3GALT6	ACCGTGCAAAGGTAGCATA#GTGACCTGCACGGTG#(((((((..((((.((...#)).))))))))))).	2212	2227	1	-18.3	1	6.372698e-05	0.426	-1.59445	-0.348046	-8.16444	13	15	11	3UTR		0	0
hsa-miR-1973	NM_080677	DYNLL2	ACCGTGCAAAGGTAGCATA#TGTGCTACTGCATGGA#.((((((...(((((((((#))))))))))))))).	650	666	1	-20	1	8.977749e-06	0.529	2.8652897777777775	3.1593	-8.40586	15	16	15	3UTR		0	0
hsa-miR-1973	NM_130435	PTPRE	ACCGTGCAAAGGTAGCATA#TGTGACTGCCTTTACGGTT#((((((..(((((((((((#)))).))))))))))))).	4519	4538	1	-18.3	0	0.000793611	0.588	2.5241269166666664	0.7925531450000001	-7.7949	17	19	13	3UTR		0	0
hsa-miR-1973	NM_130469	JDP2	ACCGTGCAAAGGTAGCATA#GCCGCCTTGCGTGGTG#(((((((.(((((.((...#)).)))))))))))).	1747	1763	1	-17.5	1	3.079387e-05	0.456	1.1893792857142855	1.3665698824999999	-7.10805	14	16	12	3UTR		0	0
hsa-miR-1973	NM_130759	GIMAP1	ACCGTGCAAAGGTAGCATA#TGTTGCCTTAGCAATGGTA#(((((((.(((((((((..#))))))))).))).)))).	2953	2972	1	-20	1	1.332003e-05	0.515	-0.0273069	0.10925351249999997	-6.25121	16	19	9	3UTR		0	0
hsa-miR-1973	NM_133265	AMOT	ACCGTGCAAAGGTAGCATA#ATGCTGCTTTTGAGCTTCAAGGTA#(((((.((((((((((((.#)))))))))))).)).....))).	5795	5819	1	-18.1	0	0.00400742	0.618	6.099156000000001	5.05645	-5.83853	17	24	12	3UTR		0	0
hsa-miR-1973	NM_133334	NSD2	ACCGTGCAAAGGTAGCATA#GCATTTTTGCATGGTA#(((((((((((((.((...#))))))))))))))).	2736	2752	1	-19.7	1	0.00275573	0.471	0.8499207692307693	-0.0320279	-4.79441	15	16	15	3UTR		0	0
hsa-miR-1973	NM_133367	PAQR8	ACCGTGCAAAGGTAGCATA#GTGCTGTTCACTCACATCCCTACCTTGCATGGTA#(((((((.(((((((....#.)))))))))))))).	1825	1859	1	-20.8	1	0.000504234	0.559	0.4104864428571428	0.5435638724999998	-6.48426	14	16	14	3UTR		0	0
hsa-miR-1973	NM_133473	ZNF431	ACCGTGCAAAGGTAGCATA#ATGGTGCTTTTGTATT#...(((((((((((.(((.#))).))))))))))).	9970	9986	1	-15.8	0	0.00130028	0.765	0.19651809090909086	0.0876092	-7.24999	14	16	11	3UTR		0	0
hsa-miR-1973	NM_134442	CREB1	ACCGTGCAAAGGTAGCATA#TGTTGCCTTTGTAGCCCTGAAAGCTGTTGGTA#(((((((((((((((((..#)))))))))))))..............)))).	5281	5313	1	-18.3	1	0.015917	0.632	1.0953930967741936	1.42611	-3.93757	17	32	13	3UTR		0	0
hsa-miR-1973	NM_134442	CREB1	ACCGTGCAAAGGTAGCATA#TGTTGCCCATTGCACT#...((((((.(((((((..#)))))))..)))))).	2152	2168	1	-17.1	0	0.0505734	0.632	0.3389561428571429	1.03774	-7.75705	13	16	7	3UTR		0	0
hsa-miR-1973	NM_138318	KCNK10	ACCGTGCAAAGGTAGCATA#GTGCTACCTGGGCACA#...((((..(((((((((.#)))))))))..)))).	2049	2065	1	-23.2	0	4.64473e-06	0.426	0.2428441222222222	-0.134093	-9.88456	13	16	9	3UTR		0	0
hsa-miR-1973	NM_138323	PCSK6	ACCGTGCAAAGGTAGCATA#TGCTGCTGTGCACA#...(((((..(((((((..#))))))).))))).	2802	2816	1	-17.9	0	0.00293882	0.574	0.26211789999999996	-0.0136436	-8.81344	12	14	7	3UTR		0	0
hsa-miR-1973	NM_138324	PCSK6	ACCGTGCAAAGGTAGCATA#TGCTGCTGTGCACA#...(((((..(((((((..#))))))).))))).	2848	2862	1	-17.9	0	0.00293882	0.574	0.26211789999999996	-0.0136436	-8.81344	12	14	7	3UTR		0	0
hsa-miR-1973	NM_138376	TTC5	ACCGTGCAAAGGTAGCATA#TGTGAGTGAGGATTAATAACCAATTGAATTGGCCTGGCACGGTG#(((((((..((((......#.)))).))))))).	2221	2265	1	-18.3	1	2.207887e-05	0.5	-0.0916246	-0.277455	-9.13294	11	14	7	3UTR		0	0
hsa-miR-1973	NM_138459	NUS1	ACCGTGCAAAGGTAGCATA#GCTCCCTTTGCACT#...(((((((((.(((...#))).))))))))).	3278	3292	1	-20.3	0	0.0151006	0.603	-0.222802	0.173055	-7.80367	12	14	9	3UTR		0	0
hsa-miR-1973	NM_138468	ICA1L	ACCGTGCAAAGGTAGCATA#TGCTACCTTGCCCATGA#..((((..(((((((((..#)))))))))...)))).	6512	6529	1	-17.6	0	0.0193963	0.515	1.8966553333333336	1.5265805262500005	-8.81432	13	17	9	3UTR		0	0
hsa-miR-1973	NM_138691	TMC1	ACCGTGCAAAGGTAGCATA#TGTTACCTGCATGA#..(((((..((((((((..#))))))))))))).	5213	5227	1	-16.6	0	0.0170007	0.706	0.30609487500000004	0.9782673837499998	-8.32703	13	14	13	3UTR		0	0
hsa-miR-1973	NM_138730	HMGN3	ACCGTGCAAAGGTAGCATA#GTGGTGCTTTTGTACCTAGGTT#((((((((((((((.(((.#))).)))))))))))...))).	716	738	1	-18.7	1	0.00300579	0.676	2.0260046764705884	1.93859	-4.67302	17	22	11	3UTR		0	0
hsa-miR-1973	NM_138796	SPATA17	ACCGTGCAAAGGTAGCATA#ATGAGTAAAAACTGCCTTTGCATTAAGGTG#(((((((((((((((....#.))))))))))))...))).	4524	4554	1	-20.8	1	0.00011132	0.603	-0.0381758	0.0382669	-4.17062	15	20	12	3UTR		0	0
hsa-miR-1973	NM_139321	ATRN	ACCGTGCAAAGGTAGCATA#GCTTTCTTTGACGGTT#(((((.((((((.(((...#))).))))))))))).	4529	4545	1	-17.3	0	0.00429174	0.515	1.97828	1.62716	-7.12766	14	16	11	3UTR		0	0
hsa-miR-1973	NM_144578	MAPK1IP1L	ACCGTGCAAAGGTAGCATA#GTGCTACTTTTGGAAGGA#.((.(.((((((((((((.#)))))))))))).).)).	6300	6318	1	-19.8	0	0.0335249	0.647	-0.102575	0.18690049312500007	-8.72631	15	18	12	3UTR		0	0
hsa-miR-1973	NM_144586	LYPD1	ACCGTGCAAAGGTAGCATA#TGCTACCTTAAAGCAGGA#..(.(((.(((((((((..#)))))))))...))).).	2739	2757	1	-18.8	0	5.146987e-05	0.574	-0.067416	0.890678	-10.3027	13	18	9	3UTR		0	0
hsa-miR-1973	NM_144682	SLFN13	ACCGTGCAAAGGTAGCATA#GTTGGCCAGGCACGGTG#(((((((...(.((((...#)))).)...))))))).	3714	3731	1	-17.7	1	0.0029135	0.515	0.634096	0.23184757000000003	-11.8969	12	17	7	3UTR		0	0
hsa-miR-1973	NM_144709	PUS10	ACCGTGCAAAGGTAGCATA#TGCTACAAAAGAGATTTAAATAATTTAGGAGGCAGTCTTTTGCATGGTA#((((((((((((..((...#.))...)))))))))))).	3493	3542	1	-19	1	0.00630488	0.647	1.9681931666666665	0.9051708887500001	-6.08354	14	19	12	3UTR		0	0
hsa-miR-1973	NM_144778	MBNL2	ACCGTGCAAAGGTAGCATA#TGAAAAAGAAACTTTGCACGGTA#(((((((((((........#.))))))))))).	2595	2618	1	-19.3	1	0.0204741	0.662	2.519973727272727	3.363200011250001	-10.3988	11	13	11	3UTR		0	1
hsa-miR-1973	NM_144969	ZDHHC15	ACCGTGCAAAGGTAGCATA#TGCTGCTTGTGTGCGTGTG#((((((((.((((((((..#)))))))).)))))).)).	1456	1475	1	-19	1	3.453824e-05	0.588	0.275527	0.42589269874999997	-4.99396	16	19	8	3UTR		0	0
hsa-miR-1973	NM_144991	TSPEAR	ACCGTGCAAAGGTAGCATA#GTGTCTACTTTTGCCGGC#.(((.(((((((((((((.#))).))))))))))))).	3313	3331	1	-21.1	0	0.0184942	0.515	1.249	2.4116119874999997	-7.91236	16	18	13	3UTR		0	0
hsa-miR-1973	NM_145048	PACRGL	ACCGTGCAAAGGTAGCATA#TGTGTTATTTTTGCATT#...((((((((((((((((#)))))))))))))))).	1941	1958	1	-17.7	0	0.00289131	0.721	1.3406224599999996	0.44538818550000003	-6.51454	16	17	16	3UTR		0	0
hsa-miR-1973	NM_145159	JAG2	ACCGTGCAAAGGTAGCATA#GCTGCCTTGCACAGGC#.((((((.((((((((...#)))))))))))).)).	5609	5625	1	-21.9	1	6.310518e-08	0.515	0.584639	-0.192358	-6.10696	14	16	12	3UTR		0	0
hsa-miR-1973	NM_145168	SDR42E1	ACCGTGCAAAGGTAGCATA#TATGTTACCTGGGCTGGTC#((((.((..((((((((((#))))))))))..)))))).	8867	8886	1	-20.1	0	0.00192365	0.515	-0.16074	0.115176	-11.4266	16	19	10	3UTR		0	0
hsa-miR-1973	NM_145266	NUDCD2	ACCGTGCAAAGGTAGCATA#GCTGCATTCCAAGCACGGTG#(((((((....(((((...#))))).......))))))).	6583	6603	1	-18.8	1	0.00113114	0.676	-0.167552	-0.0131844	-11.3749	12	20	7	3UTR		0	0
hsa-miR-1973	NM_145296	CADM4	ACCGTGCAAAGGTAGCATA#TGCAAAGCCATGTTTGCACGGTG#((((((((((.((.((...#.)).)).)))))))))).	1678	1701	1	-21.4	1	3.485984e-06	0.382	1.6212848000000002	2.8495990650000005	-7.61919	14	18	10	3UTR		0	0
hsa-miR-1973	NM_145315	AFG1L	ACCGTGCAAAGGTAGCATA#TGTGTCCTGGGCATGGTT#(((((((..(((..(((..#)))..)))..))))))).	4645	4663	1	-19.6	1	0.000440198	0.662	-0.00352293	-0.018607	-9.45357	13	18	7	3UTR		0	0
hsa-miR-1973	NM_145799	SEPTIN6	ACCGTGCAAAGGTAGCATA#ATGCTGCCAAAGCACA#...((((...((((((((.#))))))))...)))).	3155	3171	1	-18.8	0	0.000135542	0.559	5.263584624999999	4.62352	-11.1271	12	16	8	3UTR		0	0
hsa-miR-1973	NM_145805	ISL2	ACCGTGCAAAGGTAGCATA#TATGTGAGCCTTTGCCGA#..((.((((((((.(((((#)))))..)))))))))).	1720	1738	1	-18.4	0	0.00478894	0.618	3.0927800000000003	3.40213	-9.93288	15	18	10	3UTR		0	0
hsa-miR-1973	NM_148174	AZIN1	ACCGTGCAAAGGTAGCATA#TATCCAGAAACCTGTTGCTCTTTTGCACGGA#.(((((((((((.((((..#.))))))))))))))).	2957	2988	1	-23.5	1	6.739792e-05	0.588	5.87909	4.60101	-5.08246	15	17	15	3UTR		0	1
hsa-miR-1973	NM_152230	IPMK	ACCGTGCAAAGGTAGCATA#GCTTTTTTTGTATGGG#.(((((((((((.(((...#))).))))))))))).	3409	3425	1	-17.7	1	0.00277133	0.706	0.10104771818181818	0.238905	-5.08246	14	16	11	3UTR		0	0
hsa-miR-1973	NM_152279	ZNF585B	ACCGTGCAAAGGTAGCATA#ATGCTGCCTGGTGTATT#...(((((.(((((((((.#)))))))))..))))).	4269	4286	1	-18.2	0	5.255766e-05	0.544	-1.83151	1.04731	-7.57093	14	17	9	3UTR		0	0
hsa-miR-1973	NM_152363	ANKLE1	ACCGTGCAAAGGTAGCATA#GCTGGCCAGGCGCGGTG#(((((((...(.((((...#)))).)...))))))).	2461	2478	1	-19.7	1	2.046617e-07	0.456	-0.318228	0.0426067	-11.8969	12	17	7	3UTR		0	0
hsa-miR-1973	NM_152407	GRPEL2	ACCGTGCAAAGGTAGCATA#TGTGCTGTCTTTGCTCT#...(.((((((((((((((#)))))))))))))).).	1407	1424	1	-17.5	0	0.0151897	0.603	0.4218860857142857	0.15891760500000002	-10.6336	15	17	14	3UTR		0	0
hsa-miR-1973	NM_001290354	DHFR	ACCGTGCAAAGGTAGCATA#TGTTTGCAGTAAGAAGCTGCTGGCATGCACGGG#.(((((((..((((((...#.))))))....))))))).	1790	1823	1	-22	1	1.468245e-07	0.529	2.3281024714285716	2.78378	-6.09222	13	19	7	3UTR		0	0
hsa-miR-1973	NM_001291459	TBC1D3L	ACCGTGCAAAGGTAGCATA#GTGAGCCTGCCTTTGTACT#...((((((((((((....#.)))))))))))).	1997	2016	1	-18.6	0	0.0669498	0.544	-0.160481	-0.267124	-6.74759	12	14	12	3UTR		0	0
hsa-miR-1973	NM_001291462	TBC1D3G	ACCGTGCAAAGGTAGCATA#GTGAGCCTGCCTTTGTACT#...((((((((((((....#.)))))))))))).	1985	2004	1	-18.6	0	0.0669498	0.544	0.00535425	-0.170339	-6.74759	12	14	12	3UTR		0	0
hsa-miR-1973	NM_001291463	TBC1D3I	ACCGTGCAAAGGTAGCATA#GTGAGCCTGCCTTTGTACT#...((((((((((((....#.)))))))))))).	2042	2061	1	-18.6	0	0.0669498	0.544	0	0	-6.74759	12	14	12	3UTR		0	0
hsa-miR-1973	NM_001291464	TBC1D3K	ACCGTGCAAAGGTAGCATA#GTGAGCCTGCCTTTGTACT#...((((((((((((....#.)))))))))))).	2042	2061	1	-18.6	0	0.0669498	0.544	-0.126148	-0.751444	-6.74759	12	14	12	3UTR		0	0
hsa-miR-1973	NM_001291465	TBC1D3D	ACCGTGCAAAGGTAGCATA#GTGAGCCTGCCTTTGTACT#...((((((((((((....#.)))))))))))).	2042	2061	1	-18.6	0	0.0706495	0.544	-0.332589	-0.0474424	-6.74759	12	14	12	3UTR		0	0
hsa-miR-1973	NM_001291466	TBC1D3E	ACCGTGCAAAGGTAGCATA#GTGAGCCTGCCTTTGTACT#...((((((((((((....#.)))))))))))).	2002	2021	1	-18.6	0	0.0669498	0.544	-0.0606409	-0.0434948	-6.74759	12	14	12	3UTR		0	0
hsa-miR-1973	NM_001291733	PGAP3	ACCGTGCAAAGGTAGCATA#TTGCCTTCGCATGGC#.((((((.(((((((....#))))))).)))))).	1718	1733	1	-17.8	1	0.000168509	0.426	3.1017232571428575	2.68921	-6.34001	13	15	7	3UTR		0	0
hsa-miR-1973	NM_001291960	ENTPD3	ACCGTGCAAAGGTAGCATA#TGCATTCCAGATTTTACTGCCTTTGCTAGGC#.((..((((((((((....#.))))))))))..)).	2560	2591	1	-20.2	0	2.578167e-05	0.603	-0.034286	-0.245194	-11.1774	12	16	10	3UTR		0	0
hsa-miR-1973	NM_001297442	PDE4B	ACCGTGCAAAGGTAGCATA#TGCTACTTCTGCACA#...(((((.((((((((..#)))))))).))))).	3038	3053	1	-19.2	0	0.00256886	0.515	0.41000849999999994	0.7185165812499998	-7.57093	13	15	8	3UTR		0	0
hsa-miR-1973	NM_001297649	CD81	ACCGTGCAAAGGTAGCATA#TGTTACCTTTTCAGGGC#.((.((.((((((((((..#)))))))))).)).)).	983	1000	1	-18.6	0	0.00100619	0.559	0.47700811000000004	0.529353	-8.36903	14	17	10	3UTR		0	0
hsa-miR-1973	NM_001297732	COX18	ACCGTGCAAAGGTAGCATA#TTGCCTTTGCCGTGTG#((((.((((((((((....#)))))))))))).)).	4024	4040	1	-16.5	0	0.00565035	0.632	-0.587937	0.3578317000000001	-8.28966	14	16	12	3UTR		0	0
hsa-miR-1973	NM_001297737	NSL1	ACCGTGCAAAGGTAGCATA#GTGCTACCATGCTGGG#.(((.(((..((((((((.#)))))))).)))))).	9079	9095	1	-19	0	0.000122456	0.529	0.350708	0.13289661025000002	-10.2113	14	16	8	3UTR		0	0
hsa-miR-1973	NM_001297748	CLEC1A	ACCGTGCAAAGGTAGCATA#TGTAGCTGCTCCTTTGTGAGGC#.((.((((((((.((((..#.)))))))))))).)).	1991	2013	1	-18.5	0	0.000185755	0.529	1.6187752499999997	1.8124947200000001	-8.11448	14	17	12	3UTR		0	0
hsa-miR-1973	NM_001297749	CLEC1A	ACCGTGCAAAGGTAGCATA#TGTAGCTGCTCCTTTGTGAGGC#.((.((((((((.((((..#.)))))))))))).)).	1814	1836	1	-18.5	0	0.000185755	0.529	-0.0200976	-0.120459	-8.11448	14	17	12	3UTR		0	0
hsa-miR-1973	NM_001301012	EYA4	ACCGTGCAAAGGTAGCATA#GTTGTGTTTGCATGGTT#((((((((((.(((((...#))))).)))))))))).	3733	3750	1	-18.4	1	0.00579027	0.574	0.5169366999999999	0.278992	-6.76235	15	17	10	3UTR		0	0
hsa-miR-1973	NM_001301013	EYA4	ACCGTGCAAAGGTAGCATA#GTTGTGTTTGCATGGTT#((((((((((.(((((...#))))).)))))))))).	3913	3930	1	-18.4	1	0.00579027	0.574	0.5169366999999999	0.278992	-6.76235	15	17	10	3UTR		0	0
hsa-miR-1973	NM_001301167	CLEC5A	ACCGTGCAAAGGTAGCATA#GCTCCTTAGCATGGC#.((((((.((((.(((...#))))))).)))))).	2130	2145	1	-19.5	1	0.000419879	0.647	0.7220587500000001	-0.00164069	-7.39609	13	15	7	3UTR		0	0
hsa-miR-1973	NM_001301668	AZIN1	ACCGTGCAAAGGTAGCATA#TATCCAGAAACCTGTTGCTCTTTTGCACGGA#.(((((((((((.((((..#.))))))))))))))).	2709	2740	1	-23.5	1	6.739792e-05	0.588	0	0	-5.08246	15	17	15	3UTR		0	1
hsa-miR-1973	NM_001303427	P3R3URF-PIK3R3	ACCGTGCAAAGGTAGCATA#GTGGTTTCTGAAGCTTTTGCAGGGA#.((.(((((((((..((..#.))..))))))))).)).	2788	2813	1	-18.3	0	0.00188234	0.574	3.9549366666666668	1.43709	-8.41764	13	18	9	3UTR		0	0
hsa-miR-1973	NM_001303512	PDZD4	ACCGTGCAAAGGTAGCATA#GCTGCCTTTGTACTTGGTT#((((((((((((((((...#)))))))))))))..))).	3739	3758	1	-23.9	1	1.797072e-06	0.595	0	0	-3.93757	16	19	13	3UTR		0	0
hsa-miR-1973	NM_001303514	PDZD4	ACCGTGCAAAGGTAGCATA#GCTGCCTTTGTACTTGGTT#((((((((((((((((...#)))))))))))))..))).	3394	3413	1	-23.9	1	1.797072e-06	0.595	0	0	-3.93757	16	19	13	3UTR		0	0
hsa-miR-1973	NM_001304384	NEK10	ACCGTGCAAAGGTAGCATA#ATGCACCTAATTTCCGTAACTGAATATTTGCATGGA#.((((((((((((.((((.#))))))))...................)))))))).	4404	4440	1	-17.7	1	0.00144323	0.691	0	0	-4.65016	16	36	8	3UTR		0	0
hsa-miR-1973	NM_001304797	CCDC134	ACCGTGCAAAGGTAGCATA#GCTGCCTGGCACAGGTC#(((((((..(((((((...#))))))).)))).))).	863	880	1	-21.5	1	1.055351e-06	0.397	-0.566465	0.34817832874999993	-7.3076	14	17	7	3UTR		0	0
hsa-miR-1973	NM_001306070	MBNL2	ACCGTGCAAAGGTAGCATA#TGAAAAAGAAACTTTGCACGGTA#(((((((((((........#.))))))))))).	2500	2523	1	-19.3	1	0.0204741	0.662	2.519973727272727	3.363200011250001	-10.3988	11	13	11	3UTR		0	1
hsa-miR-1973	NM_001306147	SEPTIN11	ACCGTGCAAAGGTAGCATA#GCCTTTGCATGT#..(((((((((((......#))))))))))).	3977	3989	1	-17.2	1	0.0067857	0.588	3.517213636363636	2.177024625500001	-6.78234	11	12	11	3UTR		0	1
hsa-miR-1973	NM_001307945	CHRNA5	ACCGTGCAAAGGTAGCATA#ATGCTTGATATAATAATTACTTAATGTGGCCGGGCACGGTG#(((((((...(((.((((.#.)))).)))..))))))).	1298	1339	1	-20.8	1	1.06901e-06	0.515	0.34297614285714284	-0.0576399	-9.40695	14	19	7	3UTR		0	0
hsa-miR-1973	NM_001307986	ST8SIA5	ACCGTGCAAAGGTAGCATA#GCACCTTTGCACA#...((((((((((.((...#)))))))))))).	6935	6948	1	-20	0	0.000585212	0.471	-0.0757951	0.0986041	-7.37138	12	13	12	3UTR		0	0
hsa-miR-1973	NM_001307987	ST8SIA5	ACCGTGCAAAGGTAGCATA#GCACCTTTGCACA#...((((((((((.((...#)))))))))))).	6734	6747	1	-20	0	0.000585212	0.471	-0.0407402	0.130153	-7.37138	12	13	12	3UTR		0	0
hsa-miR-1973	NM_001307990	MAP4K2	ACCGTGCAAAGGTAGCATA#ATGCGTAACCTTTGCCCATGGTA#(((((((((((((.((((.#))))...))))))))..))))).	4480	4503	1	-19.8	1	0.00591256	0.735	0.14553535999999997	0.034438652500000035	-4.79441	17	23	8	3UTR		0	0
hsa-miR-1973	NM_001308002	MEF2C	ACCGTGCAAAGGTAGCATA#TGTGCTCCTTTGCAA#....((((((((.((((((#)))))))))))))).	2035	2050	1	-19.1	0	0.000396456	0.662	0.564979	1.2908428824999998	-10.8357	14	15	14	3UTR		0	0
hsa-miR-1973	NM_001308114	NFYC	ACCGTGCAAAGGTAGCATA#ATGCATTAAAAACTGTGCTAGTCTCCTTTGCATGGA#.((((((((((((((((((#.)))))))....))))))))))).	2083	2119	1	-24.7	1	0.00166444	0.647	1.503248431818182	1.8520127587500002	-3.79332	18	24	11	3UTR		0	0
hsa-miR-1973	NM_001308115	NFYC	ACCGTGCAAAGGTAGCATA#ATGCATTAAAAACTGTGCTAGTCTCCTTTGCATGGA#.((((((((((((((((((#.)))))))....))))))))))).	2277	2313	1	-24.7	1	0.00184463	0.647	1.503248431818182	1.8520127587500002	-3.79332	18	24	11	3UTR		0	0
hsa-miR-1973	NM_001308304	AGAP3	ACCGTGCAAAGGTAGCATA#TGTGCTGCTCTGTATGGTG#((((((((..(((((((((#))))))))).)))))))).	2100	2119	1	-21.4	1	6.615617e-06	0.441	2.7717162222222225	2.2784438603124997	-6.23647	17	19	9	3UTR		0	0
hsa-miR-1973	NM_001308305	AGAP3	ACCGTGCAAAGGTAGCATA#TGTGCTGCTCTGTATGGTG#((((((((..(((((((((#))))))))).)))))))).	2665	2684	1	-21.4	1	6.615617e-06	0.441	2.7717162222222225	2.2784438603124997	-6.23647	17	19	9	3UTR		0	0
hsa-miR-1973	NM_001316	CSE1L	ACCGTGCAAAGGTAGCATA#GCGTTTGCACGGTT#((((((((((.((......#)).)))))))))).	3302	3316	1	-19.1	1	0.000163055	0.574	1.37884	0.783661	-8.58769	12	14	10	3UTR		0	1
hsa-miR-1973	NM_001317182	METAP2	ACCGTGCAAAGGTAGCATA#ATGTTACCTTGTCGGG#.(((.((.((((((((((.#))))))))))))))).	2761	2777	1	-18	0	0.00500405	0.632	0.4439063200000001	0.5652078937499999	-10.226	15	16	15	3UTR		0	0
hsa-miR-1973	NM_001317183	METAP2	ACCGTGCAAAGGTAGCATA#ATGTTACCTTGTCGGG#.(((.((.((((((((((.#))))))))))))))).	2761	2777	1	-18	0	0.00500405	0.632	0.4439063200000001	0.5652078937499999	-10.226	15	16	15	3UTR		0	0
hsa-miR-1973	NM_001317200	CXXC5	ACCGTGCAAAGGTAGCATA#GCTTCTTTGCGTGGTC#((((((((((((.(((...#))))))))))))))).	1996	2012	1	-18.1	1	0.00192308	0.382	0.866644	1.3280752537500002	-5.22671	15	16	15	3UTR		0	0
hsa-miR-1973	NM_001317805	TRAM1	ACCGTGCAAAGGTAGCATA#TGCTATTGTACGGTT#((((((((...((((((..#)))))))))))))).	1906	1921	1	-17.4	1	0.0115963	0.647	4.603848500000001	4.582543964625001	-9.06125	14	15	14	3UTR		0	0
hsa-miR-1973	NM_001317849	PACRGL	ACCGTGCAAAGGTAGCATA#TGTGTTATTTTTGCATT#...((((((((((((((((#)))))))))))))))).	1742	1759	1	-17.7	0	0.00289131	0.721	1.3406224599999996	0.44538818550000003	-6.51454	16	17	16	3UTR		0	0
hsa-miR-1973	NM_001318781	ADAMTS9	ACCGTGCAAAGGTAGCATA#TATGACTGCCTTTGCATGT#..(((((((((((((((((#)))).))))))))))))).	6353	6372	1	-23.7	1	0.000938138	0.691	1.437212352777778	3.1191923668750006	-4.957	17	19	13	3UTR		0	0
hsa-miR-1973	NM_001318824	GATD1	ACCGTGCAAAGGTAGCATA#GTTAGCCTGGCATGGTG#(((((((..(((((((...#)))).))).))))))).	1699	1716	1	-17.9	1	0.000895921	0.559	-0.248549	-0.135132	-7.3076	14	17	7	3UTR		0	0
hsa-miR-1973	NM_001318886	HMGN3	ACCGTGCAAAGGTAGCATA#GTGGTGCTTTTGTACCTAGGTT#((((((((((((((.(((.#))).)))))))))))...))).	844	866	1	-18.7	1	0.00300579	0.676	2.0260046764705884	1.93859	-4.67302	17	22	11	3UTR		0	0
hsa-miR-1973	NM_001319193	FBF1	ACCGTGCAAAGGTAGCATA#CTGCTTTTGCCATGGC#.((((((((((((((....#)))))))))).)))).	4587	4603	1	-17.4	1	0.00548371	0.662	1.30839	1.0470142120125003	-4.02637	14	16	10	3UTR		0	0
hsa-miR-1973	NM_001319305	ABHD18	ACCGTGCAAAGGTAGCATA#ATGTGCCTTTGCAG#....((((((((((.(((.#))))))))))))).	3791	3805	1	-16.3	0	0.0147328	0.676	0.587278	0.38267555004999987	-10.282	13	14	13	3UTR		0	0
hsa-miR-1973	NM_001320580	QRICH1	ACCGTGCAAAGGTAGCATA#TGCCCCCTTTGCATC#...(((((((((..(((..#)))..))))))))).	2922	2937	1	-16.8	0	0.0880306	0.603	3.4274816222222224	5.2533	-8.66051	12	15	9	3UTR		0	0
hsa-miR-1973	NM_001320581	QRICH1	ACCGTGCAAAGGTAGCATA#TGCCCCCTTTGCATC#...(((((((((..(((..#)))..))))))))).	2941	2956	1	-16.8	0	0.0880306	0.603	4.975792444444444	5.26855	-8.66051	12	15	9	3UTR		0	0
hsa-miR-1973	NM_001320583	QRICH1	ACCGTGCAAAGGTAGCATA#TGCCCCCTTTGCATC#...(((((((((..(((..#)))..))))))))).	2862	2877	1	-16.8	0	0.0880306	0.603	5.870122733333333	5.102081952500001	-8.66051	12	15	9	3UTR		0	0
hsa-miR-1973	NM_001320584	QRICH1	ACCGTGCAAAGGTAGCATA#TGCCCCCTTTGCATC#...(((((((((..(((..#)))..))))))))).	2543	2558	1	-16.8	0	0.0880306	0.603	3.1622318333333332	2.9419939274999996	-8.66051	12	15	9	3UTR		0	0
hsa-miR-1973	NM_001320613	ADCY3	ACCGTGCAAAGGTAGCATA#GCTGCCTTTGCCGCTGGG#.(((((((((((((((...#))))))))))).)).)).	4509	4527	1	-22.9	1	3.9937e-05	0.338	0.0763825	0.0630879	-3.79332	15	18	11	3UTR		0	0
hsa-miR-1973	NM_001321877	HDAC9	ACCGTGCAAAGGTAGCATA#TGTGCTGCCTTTGGAA#....(.(((((((((((((#))))))))))))).).	7573	7589	1	-19.9	0	0.00284015	0.618	-0.00121477	0.293395	-11.4475	14	16	13	3UTR		0	0
hsa-miR-1973	NM_001322051	ADA	ACCGTGCAAAGGTAGCATA#TGCACACACGTATACCTCGGCATGGC#.((((((..(((((.....#.)))))..)))))).	1255	1281	1	-17.2	1	0.00134227	0.471	1.9137041666666665	2.72311	-8.13185	11	15	6	3UTR		0	0
hsa-miR-1973	NM_001322124	PUS10	ACCGTGCAAAGGTAGCATA#TGCTACAAAAGAGATTTAAATAATTTAGGAGGCAGTCTTTTGCATGGTA#((((((((((((..((...#.))...)))))))))))).	3309	3358	1	-19	1	0.00630488	0.647	1.5252668333333332	0.9997617187500001	-6.08354	14	19	12	3UTR		0	0
hsa-miR-1973	NM_001322205	NRG1	ACCGTGCAAAGGTAGCATA#GCCTTTGCATGA#..(((((((((((......#))))))))))).	6917	6929	1	-17.7	1	0.00673345	0.588	0.21653617636363637	0.388652	-6.78234	11	12	11	3UTR		0	0
hsa-miR-1973	NM_001322206	NRG1	ACCGTGCAAAGGTAGCATA#GCCTTTGCATGA#..(((((((((((......#))))))))))).	7059	7071	1	-17.7	1	0.00673345	0.588	0.21653617636363637	0.388652	-6.78234	11	12	11	3UTR		0	0
hsa-miR-1973	NM_001322366	HK1	ACCGTGCAAAGGTAGCATA#TGCCACTTTGCATGGTT#(((((((((((...(((..#)))..))))))))))).	2961	2978	1	-19.5	1	0.000196719	0.441	3.3993609999999994	1.21329	-9.43035	14	17	11	3UTR		0	0
hsa-miR-1973	NM_001322417	PNISR	ACCGTGCAAAGGTAGCATA#ATGGCAGGGAGCATCTGCTTACCCTACTTTTGCATGGTA#(((((((((((((((....#.))))))))))))))).	1524	1563	1	-22.8	1	0.000242402	0.544	0	0	-4.17062	15	17	15	3UTR		0	0
hsa-miR-1973	NM_001322436	HNRNPH3	ACCGTGCAAAGGTAGCATA#TGTGTTACCTGGGTATGA#..(((((..((((((((((#))))))))))..))))).	1790	1808	1	-19.7	0	0.00857898	0.618	0	0	-8.32703	15	18	10	3UTR		0	0
hsa-miR-1973	NM_001322802	NNAT	ACCGTGCAAAGGTAGCATA#CCTTTGCACCGGTC#((((((((((((.......#))))))))).))).	525	539	1	-17.2	1	0.0146465	0.397	0.6899229230769228	0.971232	-7.05204	12	14	9	3UTR		0	0
hsa-miR-1973	NM_001322943	DSE	ACCGTGCAAAGGTAGCATA#TGTGGACAGGTGAGGCCACAGGACAGTCTGCCTTTGCACAGGTC#(((((((((((((((....#.)))))))))))).))).	1872	1916	1	-22.7	1	0.000733685	0.515	3.0128902375000006	3.3312771850000007	-4.17062	15	18	12	3UTR		0	0
hsa-miR-1973	NM_001322944	DSE	ACCGTGCAAAGGTAGCATA#TGTGGACAGGTGAGGCCACAGGACAGTCTGCCTTTGCACAGGTC#(((((((((((((((....#.)))))))))))).))).	2112	2156	1	-22.7	1	0.000733685	0.515	3.0128902375000006	3.3312771850000007	-4.17062	15	18	12	3UTR		0	0
hsa-miR-1973	NM_001323075	LOC101059915	ACCGTGCAAAGGTAGCATA#TACAAGATGAGCAGCTGCTACCTTTGGAGCTCCGGA#.((((.(((((((((((..#.))))))))))).)....))).	1835	1871	1	-20.7	0	4.351326e-05	0.441	0	0	-5.69428	15	22	11	3UTR		0	0
hsa-miR-1973	NM_001323289	CDKL5	ACCGTGCAAAGGTAGCATA#TGTCACCTTTGCACGT#..(((((((((((.(((..#))).))))))))))).	10048	10064	1	-21.3	1	0.00539514	0.559	0.14202461818181822	0.654308	-5.81384	14	16	11	3UTR		0	0
hsa-miR-1973	NM_001323293	ZNF197	ACCGTGCAAAGGTAGCATA#GTGCTATCTTTGCAA#....((((((((((((((.#)))))))))))))).	7073	7088	1	-21.1	0	0.000276058	0.588	0	0	-9.54656	14	15	14	3UTR		0	0
hsa-miR-1973	NM_001323294	ZNF197	ACCGTGCAAAGGTAGCATA#GTGCTATCTTTGCAA#....((((((((((((((.#)))))))))))))).	2473	2488	1	-21.1	0	0.000276058	0.588	0.2587998285714286	0.24695091999999993	-9.54656	14	15	14	3UTR		0	0
hsa-miR-1973	NM_001326381	HEBP2	ACCGTGCAAAGGTAGCATA#GTGTTGCCTTAGTACTGAGGTC#(((((((.((((((((((.#)))))))))).))))...))).	5617	5639	1	-18.9	1	6.393743e-05	0.515	0.0423071	0.23910434625000002	-6.25121	17	22	10	3UTR		0	0
hsa-miR-1973	NM_001329866	PYCR3	ACCGTGCAAAGGTAGCATA#GCTGCCTCTGCGGCCACGGA#.(((((((.(((((((...#))))))).)))....)))).	2062	2082	1	-20.5	1	3.448678e-05	0.412	-1.17278	-0.784538	-4.84971	14	20	7	3UTR		0	0
hsa-miR-1973	NM_001329990	MIGA2	ACCGTGCAAAGGTAGCATA#GCTTCGACTTTTGGATGGTA#(((((.((((((((((...#)))...))))))).))))).	3537	3557	1	-17.6	0	0.00116508	0.529	0.30300123846153837	0.5368234725000001	-5.83853	15	20	7	3UTR		0	0
hsa-miR-1973	NM_001329998	TRANK1	ACCGTGCAAAGGTAGCATA#TGCTGCTTTTGCTGCT#...((((((((((((((..#)))))))))))).)).	10401	10417	1	-18.6	0	0.000103322	0.515	0.4467829933333335	0.4344642074999999	-6.51454	14	16	12	3UTR		0	0
hsa-miR-1973	NM_001330071	DCLK1	ACCGTGCAAAGGTAGCATA#GGTATCTTTGTAGCGGTT#((((((((((((((.(...#).)))))))))).)))).	2646	2664	1	-18.6	1	0.0277136	0.588	0.39646460666666655	1.7586172400000002	-4.67302	15	18	10	3UTR		0	0
hsa-miR-1973	NM_001330135	METTL21A	ACCGTGCAAAGGTAGCATA#TTACCTTTGTACTGGTT#(((((((((((((((....#)))))))))))).))).	986	1003	1	-18.7	1	0.00204359	0.794	0.27460779999999996	-0.0138613	-4.17062	15	17	12	3UTR		0	0
hsa-miR-1973	NM_001330152	AKAP10	ACCGTGCAAAGGTAGCATA#TGCTGCCTCTGCATGT#..((((((.((((((((..#)))))))).)))))).	3720	3736	1	-22	1	0.00037412	0.618	1.5774709999999998	1.6548487225000004	-6.01339	14	16	8	3UTR		0	0
hsa-miR-1973	NM_001330246	METAP2	ACCGTGCAAAGGTAGCATA#ATGTTACCTTGTCGGG#.(((.((.((((((((((.#))))))))))))))).	2827	2843	1	-18	0	0.00500405	0.632	0.4439063200000001	0.5652078937499999	-10.226	15	16	15	3UTR		0	0
hsa-miR-1973	NM_001330281	TMEM138	ACCGTGCAAAGGTAGCATA#TAGAAGCCACATTTGCTGCTTTGCAGGGA#.((.((((((.((((((..#.)))))))))))).)).	508	537	1	-20.8	0	9.31077e-06	0.485	-0.368472	0.5317947199999997	-9.65012	14	17	12	3UTR		0	0
hsa-miR-1973	NM_001330375	HLF	ACCGTGCAAAGGTAGCATA#ATGCTGCCTGAGTATT#...((((..(((((((((.#)))))))))..)))).	1616	1632	1	-17.8	0	0.0011021	0.574	5.178752222222221	3.12217	-9.88456	13	16	9	3UTR		0	0
hsa-miR-1973	NM_000093	COL5A1	ACCGTGCAAAGGTAGCATA#GCTGCCTGCAGCACGT#..(((((..(((((((...#)))))))...))))).	7413	7429	1	-20.9	0	3.99155e-05	0.485	0.5211698714285714	-0.3218	-8.32703	12	16	7	3UTR		0	1
hsa-miR-1973	NM_000145	FSHR	ACCGTGCAAAGGTAGCATA#TATGTTATTTTTGCACGT#..(((((((((((((((((#))))))))))))))))).	2426	2444	1	-21.8	1	0.00664505	0.75	3.9391499411764697	2.24295	-4.957	17	18	17	3UTR		0	0
hsa-miR-1973	NM_000188	HK1	ACCGTGCAAAGGTAGCATA#TGCCACTTTGCATGGTT#(((((((((((...(((..#)))..))))))))))).	3070	3087	1	-19.5	1	0.000196719	0.441	3.3993609999999994	1.21329	-9.43035	14	17	11	3UTR		0	0
hsa-miR-1973	NM_000217	KCNA1	ACCGTGCAAAGGTAGCATA#CTGCCTTTGCTCAGGG#.((..((((((((((....#))))))))))...)).	3858	3874	1	-18.3	0	1.129695e-05	0.5	1.72924	1.9149470437500002	-11.1774	12	16	10	3UTR		0	0
hsa-miR-1973	NM_000240	MAOA	ACCGTGCAAAGGTAGCATA#GTTACCTCTGCATA#...(((((.(((((((...#))))))).))))).	2613	2627	1	-17	0	0.0609626	0.662	0.390083	0.351784	-7.57093	12	14	7	3UTR		0	0
hsa-miR-1973	NM_000312	PROC	ACCGTGCAAAGGTAGCATA#GCTGGGCTTTTGCATGGC#.(((((((((((((((...#)))..)))))))))))).	1489	1507	1	-21.1	1	0.000116226	0.471	0	0	-3.79332	15	18	12	3UTR		0	0
hsa-miR-1973	NM_000379	XDH	ACCGTGCAAAGGTAGCATA#TGTGCTGCCTTTGGGCT#...((.(((((((((((((#))))))))))))).)).	4104	4121	1	-23.5	0	3.585145e-05	0.471	0	0	-8.4155	15	17	13	3UTR		0	0
hsa-miR-1973	NM_000685	AGTR1	ACCGTGCAAAGGTAGCATA#TGTGCTACACTTGCACCTGGTA#(((((((((..((((((((#))))))))..))))))..))).	1892	1914	1	-21.6	1	0.00571316	0.603	0	0	-8.00486	17	22	8	3UTR		0	0
hsa-miR-1973	NM_000722	CACNA2D1	ACCGTGCAAAGGTAGCATA#TGCTGCTTTTGCCCTTCCATTTTAAATGGTA#(((((((((((((((((..#)))))))))))).............))))).	4893	4924	1	-19.9	1	0.00486143	0.574	0	0	-3.93757	17	31	12	3UTR		0	0
hsa-miR-1973	NM_000745	CHRNA5	ACCGTGCAAAGGTAGCATA#ATGCTTGATATAATAATTACTTAATGTGGCCGGGCACGGTG#(((((((...(((.((((.#.)))).)))..))))))).	2085	2126	1	-20.8	1	1.06901e-06	0.515	0	0	-9.40695	14	19	7	3UTR		0	0
hsa-miR-1973	NM_000793	DIO2	ACCGTGCAAAGGTAGCATA#GTGCTGCCTTGCTGCATA#...(((((((((((((((.#))))))))))..))))).	4709	4727	1	-20.4	0	6.865683e-05	0.544	0	0	-6.51454	15	18	10	3UTR		0	0
hsa-miR-1973	NM_000795	DRD2	ACCGTGCAAAGGTAGCATA#TGCTGCCTTCTGACGGC#.((((.(((((((((((..#))))))))).)))))).	2409	2426	1	-20.2	0	0.0001336	0.426	0	0	-5.69428	15	17	9	3UTR		0	0
hsa-miR-1973	NM_000876	IGF2R	ACCGTGCAAAGGTAGCATA#GCTACCTGCATGGA#.((((((..(((((((...#))))))))))))).	9514	9528	1	-21.4	1	7.17824e-05	0.588	0	0	-7.16335	13	14	13	3UTR		0	0
hsa-miR-1973	NM_000891	KCNJ2	ACCGTGCAAAGGTAGCATA#TATGCTACCGGTTAGCATGGTT#(((((((...(((((((((#))))))))).....))))))).	4257	4279	1	-23.1	1	0.0014556	0.603	0	0	-8.55011	16	22	9	3UTR		0	0
hsa-miR-1973	NM_000902	MME	ACCGTGCAAAGGTAGCATA#ATGCTGCCTTCCCATGA#..((((..((((((((((.#))))))))))..)))).	5233	5250	1	-19.6	0	0.0032411	0.515	0	0	-8.81432	14	17	10	3UTR		0	0
hsa-miR-1973	NM_000908	NPR3	ACCGTGCAAAGGTAGCATA#TGTGTTGGGTCCTGGGAATCTGAGCTTTGTTCCCTGTGCATGGTG#((((((((.(((.((((..#.)))).))).)))))))).	6960	7005	1	-19.8	1	1.347676e-05	0.515	0	0	-6.28309	15	19	8	3UTR		0	0
hsa-miR-1973	NM_000910	NPY2R	ACCGTGCAAAGGTAGCATA#TGTAACATTTCACAGTATTTACAAGCTATTTTTGCACAGGTA#((((((((((((((((...#.))))))))))))).))).	2540	2582	1	-22.6	1	0.00357586	0.676	0	0	-3.93757	16	19	13	3UTR		0	0
hsa-miR-1973	NM_000961	PTGIS	ACCGTGCAAAGGTAGCATA#TTGCCTTTGCCCCGGC#.(((.((((((((((....#))))))))))..))).	2768	2784	1	-17.2	0	0.00125895	0.515	0	0	-8.14541	13	16	10	3UTR		0	0
hsa-miR-1973	NM_000978	RPL23	ACCGTGCAAAGGTAGCATA#GCCTGGGTACGGTG#(((((((..((((......#))))..))))))).	2033	2047	1	-17.8	1	4.498622e-05	0.529	0	0	-9.13294	11	14	7	3UTR		0	0
hsa-miR-1973	NM_001001417	TBC1D3B	ACCGTGCAAAGGTAGCATA#GTGAGCCTGCCTTTGTACT#...((((((((((((....#.)))))))))))).	2043	2062	1	-18.6	0	0.107349	0.574	0	0	-6.74759	12	14	12	3UTR		0	0
hsa-miR-1973	NM_001001418	TBC1D3C	ACCGTGCAAAGGTAGCATA#GTGAGCCTACCTTTGTACT#...((((((((((((....#.)))))))))))).	2025	2044	1	-18.6	0	0.0743541	0.559	-0.284747	-0.184327	-6.74759	12	14	12	3UTR		0	0
hsa-miR-1973	NM_001001660	ETFRF1	ACCGTGCAAAGGTAGCATA#TAATGTTGCTGCTGCTACCTTTGGGCC#...((.(((((((((((..#.))))))))))).)).	1015	1042	1	-21.6	0	0.000760261	0.618	0	0	-8.4155	13	16	11	3UTR		0	0
hsa-miR-1973	NM_001002296	GOLGA7	ACCGTGCAAAGGTAGCATA#TGCTGCCAGAGCCACGGTG#(((((((...(((((((..#)))))))...)).))))).	790	809	1	-20.4	1	0.000301117	0.529	0	0	-8.55011	14	19	7	3UTR		0	0
hsa-miR-1973	NM_001002838	WNK3	ACCGTGCAAAGGTAGCATA#TGTTACCTTAAAACGGC#.((((...(((((((((..#)))))))))...)))).	9724	9741	1	-17.6	0	0.0282768	0.662	0	0	-9.55161	13	17	9	3UTR		0	0
hsa-miR-1973	NM_001002844	ZNF280D	ACCGTGCAAAGGTAGCATA#ATGTTACTTTTGTACGA#..((((((((((((((((.#)))))))))))))))).	2264	2281	1	-22.1	1	0.00654053	0.75	0	0	-4.957	16	17	16	3UTR		0	0
hsa-miR-1973	NM_001003398	BICD1	ACCGTGCAAAGGTAGCATA#GTGCTGCTCCTTTGTATGTGTG#((((((((((((((((((.#))))))..)))))))))).)).	3945	3967	1	-20.3	1	0.000754121	0.574	0	0	-3.93757	18	22	10	3UTR		0	0
hsa-miR-1973	NM_001003665	STUM	ACCGTGCAAAGGTAGCATA#TGCTGGCTTTGCTGGA#.(((.((((((.(((((..#))))).))))))))).	5105	5121	1	-19.5	0	5.51381e-05	0.5	0	0	-11.2592	14	16	9	3UTR		0	0
hsa-miR-1973	NM_001003828	PARVB	ACCGTGCAAAGGTAGCATA#TGTGCTGCCTGCATGGC#.((((((..((((((((((#)))))))))))))))).	3722	3739	1	-23.7	1	8.158747e-08	0.353	0	0	-7.16335	16	17	16	3UTR		0	0
hsa-miR-1973	NM_001004023	DYRK3	ACCGTGCAAAGGTAGCATA#GTGCTACCATGCCTGGC#.(((.(((..((((((((.#)))))))).))).))).	6228	6245	1	-19	0	0.00161977	0.529	0	0	-10.2113	14	17	8	3UTR		0	0
hsa-miR-1973	NM_001004356	FGFRL1	ACCGTGCAAAGGTAGCATA#TATGCTGCCTGGGCACA#...((((..((((((((((#))))))))))..)))).	2754	2771	1	-23.5	0	2.373611e-05	0.426	0	0	-9.88456	14	17	10	3UTR		0	1
hsa-miR-1973	NM_001004439	ITGA11	ACCGTGCAAAGGTAGCATA#TATGCTAACGCAGTGTTTCTCAATCCTGGCTGCACCTTTGAACCACGGG#.((((((((((((.(((..#.))))))))))...))))).	6208	6257	1	-19.9	1	0.00465645	0.471	0	0	-4.65016	15	20	10	3UTR		0	0
hsa-miR-1973	NM_001004740	OR5M1	ACCGTGCAAAGGTAGCATA#TGTCTTGAACAATAGCTCAGCTACCTTTGTGCT#...(((((((((((((...#.))))))))))))).	1411	1444	1	-21.8	0	8.864319e-05	0.691	0	0	-6.51454	13	15	13	3UTR		0	0
hsa-miR-1973	NM_001005200	OR8H2	ACCGTGCAAAGGTAGCATA#TGTGCTACCCTTTGCT#.....((((((((((((((#))))))))).))))).	1530	1546	1	-19	0	0.00767354	0.706	0	0	-13.6656	14	16	9	3UTR		0	0
hsa-miR-1973	NM_001005210	LRRC55	ACCGTGCAAAGGTAGCATA#ATGCCAACCTTTGTATGGA#.((((((((((((.((((.#))))..)))))))))))).	5099	5118	1	-21.9	1	1.563118e-06	0.574	0	0	-4.65016	16	19	12	3UTR		0	0
hsa-miR-1973	NM_001005417	B4GALT2	ACCGTGCAAAGGTAGCATA#GTTGGCCTTTGCATGGG#.(((((((((((((((...#)))).))))))))))).	1847	1864	1	-22.9	1	0.000206878	0.412	0.978972	0.732066	-3.79332	15	17	11	3UTR		0	0
hsa-miR-1973	NM_001005498	RHBDF2	ACCGTGCAAAGGTAGCATA#GCTAACTTTGTACGGA#.((((((((((.((((...#)))).)))))))))).	3459	3475	1	-21.7	1	0.00848697	0.676	0	0	-7.14013	14	16	10	3UTR		0	0
hsa-miR-1973	NM_001005501	OR4K2	ACCGTGCAAAGGTAGCATA#GCTTGTAAAGCTTAGGTTTTATAACTCCTCCTTTGCATGGA#.(((((((((((.((....#.))))))))))))).	4558	4599	1	-19.3	1	0.00137883	0.603	0	0	-5.3155	13	15	13	3UTR		0	0
hsa-miR-1973	NM_001005514	OR5H14	ACCGTGCAAAGGTAGCATA#TATGCAGCCATAAAAAAGAATGAGTTCATGTCCTTTGCAGGGA#.((.((((((((..((((.#.)))))))))))).)).	3168	3211	1	-19.2	0	5.456376e-05	0.588	0	0	-8.97132	14	17	12	3UTR		0	0
hsa-miR-1973	NM_001005861	RYK	ACCGTGCAAAGGTAGCATA#CTGCCCTTGCATGGA#.((((((((.(((((....#))))).)))))))).	2642	2657	1	-19.7	1	0.00225894	0.706	0	0	-5.26888	13	15	8	3UTR		0	0
hsa-miR-1973	NM_001006623	WDR33	ACCGTGCAAAGGTAGCATA#TGCTGCTTTCTGCATGTGTG#(((((((((((((((((..#))))))))).)))))).)).	1645	1665	1	-20.1	1	2.478987e-05	0.5	0	0	-3.93757	17	20	9	3UTR		0	0
hsa-miR-1973	NM_001007022	ODF2L	ACCGTGCAAAGGTAGCATA#TATGCAGCCATAAAAAAGGATGAGTTCATGTCCTTTGCAGGGA#.((.((((((((..((((.#.)))))))))))).)).	3989	4032	1	-19.2	0	6.521628e-07	0.559	0	0	-8.97132	14	17	12	3UTR		0	0
hsa-miR-1973	NM_001007067	SDCBP	ACCGTGCAAAGGTAGCATA#GCTACTTTGGGATGGTC#(((((.(.((((((((...#)))))))).).))))).	1903	1920	1	-18.3	0	0.000444702	0.676	0	0	-8.15217	14	17	8	3UTR		0	0
hsa-miR-1973	NM_001007068	SDCBP	ACCGTGCAAAGGTAGCATA#GCTACTTTGGGATGGTC#(((((.(.((((((((...#)))))))).).))))).	1888	1905	1	-18.3	0	0.000444702	0.676	0	0	-8.15217	14	17	8	3UTR		0	0
hsa-miR-1973	NM_001007069	SDCBP	ACCGTGCAAAGGTAGCATA#GCTACTTTGGGATGGTC#(((((.(.((((((((...#)))))))).).))))).	1903	1920	1	-18.3	0	0.000444702	0.676	0	0	-8.15217	14	17	8	3UTR		0	0
hsa-miR-1973	NM_001007097	NTRK2	ACCGTGCAAAGGTAGCATA#TGTGCTTTCTTCCTTTGCATGA#..((((((((((.((((((#)))))).....)))))))))).	6377	6399	1	-19.4	1	0.0857468	0.544	0.201805	0.00143339	-6.24613	16	22	10	3UTR		0	0
hsa-miR-1973	NM_001007240	GP2	ACCGTGCAAAGGTAGCATA#TGTGCTGCCTTGTTCAGAGATGGTG#(((((((.(((((((((((#)))))))))))))......))))).	3023	3048	1	-19.1	1	0.000887674	0.529	0	0	-6.25121	18	25	13	3UTR		0	0
hsa-miR-1973	NM_001007241	GP2	ACCGTGCAAAGGTAGCATA#TGTGCTGCCTTGTTCAGAGATGGTG#(((((((.(((((((((((#)))))))))))))......))))).	2582	2607	1	-19.1	1	0.000887674	0.529	0	0	-6.25121	18	25	13	3UTR		0	0
hsa-miR-1973	NM_001007242	GP2	ACCGTGCAAAGGTAGCATA#TGTGCTGCCTTGTTCAGAGATGGTG#(((((((.(((((((((((#)))))))))))))......))))).	2573	2598	1	-19.1	1	0.000887674	0.529	0	0	-6.25121	18	25	13	3UTR		0	0
hsa-miR-1973	NM_001007561	IRGQ	ACCGTGCAAAGGTAGCATA#GCTGGCTGAGCATGGTG#(((((((..((.((((...#)))).))..))))))).	8885	8902	1	-20.7	1	0.000367497	0.441	0	0	-10.6544	13	17	7	3UTR		0	0
hsa-miR-1973	NM_001008274	TRIM72	ACCGTGCAAAGGTAGCATA#TATGCTGCCTTTTGTTGGA#.(((.((((((((((((((#)))))))))))).))))).	6234	6253	1	-19.4	0	0.0074447	0.588	0	0	-7.91236	17	19	12	3UTR		0	0
hsa-miR-1973	NM_001008738	FNIP1	ACCGTGCAAAGGTAGCATA#TGTTGCCTTTGTACA#...((((((((((((((..#)))))))))))))).	4607	4622	1	-21.2	0	0.0417292	0.662	0	0	-6.51454	14	15	14	3UTR		0	0
hsa-miR-1973	NM_001008781	FAT3	ACCGTGCAAAGGTAGCATA#GCTGCCTTCCCAGTGCACAGGTA#((((((((((((((((...#)))))))).....))))).))).	18045	18068	1	-22	1	0.00143688	0.544	0	0	-3.93757	16	23	8	3UTR		0	0
hsa-miR-1973	NM_001008801	ZNF468	ACCGTGCAAAGGTAGCATA#GTTTTTAATCAAAAAGCAACCTTTGCACA#...((((((((((.((...#.)).)))))))))).	1794	1823	1	-20.3	0	0.00783541	0.618	0	0	-7.37138	12	15	10	3UTR		0	0
hsa-miR-1973	NM_001009899	USF3	ACCGTGCAAAGGTAGCATA#ATGCTACCTTTGCCTGGA#.(((.(((((((((((((.#))))))))))))).))).	11972	11990	1	-25.6	0	9.087487e-05	0.559	0	0	-7.91236	16	18	13	3UTR		0	0
hsa-miR-1973	NM_001010888	ZC3H12B	ACCGTGCAAAGGTAGCATA#TGTTTCCTTTGCACA#...(((((((((.((((..#)))).))))))))).	4791	4806	1	-18.5	0	0.0241226	0.603	0	0	-7.80367	13	15	9	3UTR		0	0
hsa-miR-1973	NM_001010909	MUC21	ACCGTGCAAAGGTAGCATA#ATGCGGCTATAGGAAAACAGCCTGTTGCATGGTA#(((((((((((((......#.)))).))))))))).	3016	3050	1	-18.4	1	0.000205947	0.559	0	0	-5.76291	13	16	9	3UTR		0	0
hsa-miR-1973	NM_001011666	CREB5	ACCGTGCAAAGGTAGCATA#ATGTTGCCTTTGA#......((((((((((((.#)))))))))))).	7169	7182	1	-16.5	0	0.0013469	0.588	0	0	-15.5666	12	13	12	3UTR		0	0
hsa-miR-1973	NM_001011713	NAA30	ACCGTGCAAAGGTAGCATA#TGCTGCCTTTATACT#...(((.((((((((((..#)))))))))).))).	7464	7479	1	-17	0	0.0900397	0.5	0	0	-8.05823	13	15	10	3UTR		0	0
hsa-miR-1973	NM_001012361	WDR31	ACCGTGCAAAGGTAGCATA#GCTTTCCTTTGCATCGTG#((.(((((((((.(((...#)))..))))))))).)).	4519	4537	1	-17.8	0	0.0176174	0.559	0	0	-6.78424	14	18	9	3UTR		0	0
hsa-miR-1973	NM_001012756	ZNF260	ACCGTGCAAAGGTAGCATA#ATGTTACCAAGCATGGTA#(((((((...((((((((.#))))))))..))))))).	3586	3604	1	-20.6	1	0.000330004	0.647	0	0	-8.55011	15	18	8	3UTR		0	0
hsa-miR-1973	NM_001012761	RGMB	ACCGTGCAAAGGTAGCATA#TGCTACTGATTTGCCACGGTG#(((((((((((((((((..#)))))))..))))).))))).	2111	2132	1	-21.3	1	0.00429712	0.441	0	0	-3.93757	17	21	7	3UTR		0	0
hsa-miR-1973	NM_001012761	RGMB	ACCGTGCAAAGGTAGCATA#ATGCTGCTTGCACA#...(((((..((((((((.#))))))))))))).	4080	4094	1	-17.9	0	0.0103179	0.647	0	0	-8.81344	13	14	13	3UTR		0	0
hsa-miR-1973	NM_001013627	NHSL2	ACCGTGCAAAGGTAGCATA#TGCTGCCTTCTGCACC#...((((((((((((((..#))))))))).))))).	6727	6743	1	-21.4	0	6.134371e-05	0.456	0	0	-6.51454	14	16	9	3UTR		0	0
hsa-miR-1973	NM_001014797	KCNMA1	ACCGTGCAAAGGTAGCATA#TGCTGCTTTTGGAATGGTG#(((((.(((((((((((..#)))))))))))..))))).	7980	7999	1	-20.3	0	0.00100843	0.574	0	0	-5.83853	16	19	11	3UTR		0	0
hsa-miR-1973	NM_001017974	P4HA2	ACCGTGCAAAGGTAGCATA#GGTGCCTTTGTACCTCAGGTG#((((((((((((((.(...#).)))))))))))....))).	1939	1960	1	-19.6	1	0.00243098	0.515	0	0	-4.67302	15	21	11	3UTR		0	0
hsa-miR-1973	NM_001018053	PFKFB2	ACCGTGCAAAGGTAGCATA#GCTGCCTACCGCATGC#..(((((..(((((((...#)))))))...))))).	3016	3032	1	-17.7	0	0.000409225	0.588	0	0	-8.32703	12	16	7	3UTR		0	0
hsa-miR-1973	NM_001018090	GCOM1	ACCGTGCAAAGGTAGCATA#TATGCATGTTTGCATGGG#.(((((((((.((.(((((#))))))).))))))))).	2239	2257	1	-20.8	1	8.117207e-07	0.603	0.9368326666666668	-0.0333999	-7.47494	16	18	9	3UTR		0	0
hsa-miR-1973	NM_001018091	GCOM1	ACCGTGCAAAGGTAGCATA#TATGCATGTTTGCATGGG#.(((((((((.((.(((((#))))))).))))))))).	2034	2052	1	-20.8	1	8.117207e-07	0.603	0.9368326666666668	-0.0333999	-7.47494	16	18	9	3UTR		0	0
hsa-miR-1973	NM_001018102	POLR2M	ACCGTGCAAAGGTAGCATA#TATGCATGTTTGCATGGG#.(((((((((.((.(((((#))))))).))))))))).	1220	1238	1	-20.8	1	8.117207e-07	0.603	0	0	-7.47494	16	18	9	3UTR		0	0
hsa-miR-1973	NM_001024644	XCR1	ACCGTGCAAAGGTAGCATA#GTGCTACCTTCTGCACT#...(((((((((((((((.#)))))))))).))))).	1771	1788	1	-23.2	0	0.000332588	0.706	0	0	-6.51454	15	17	10	3UTR		0	0
hsa-miR-1973	NM_001024649	CANX	ACCGTGCAAAGGTAGCATA#TGCTGCGTTTGTATGA#..((((((((.((((((..#)))))).)))))))).	4783	4799	1	-20.2	1	0.00288853	0.706	0	0	-7.78178	14	16	8	3UTR		0	0
hsa-miR-1973	NM_001024680	FBXO48	ACCGTGCAAAGGTAGCATA#CTGCCTTTGCACAGGC#.((((((((((((((....#)))))))))))).)).	5127	5143	1	-21.9	1	0.000124965	0.588	0	0	-4.02637	14	16	12	3UTR		0	0
hsa-miR-1973	NM_001024855	ZNF197	ACCGTGCAAAGGTAGCATA#GTGCTATCTTTGCAA#....((((((((((((((.#)))))))))))))).	2482	2497	1	-21.1	0	0.000276058	0.588	0	0	-9.54656	14	15	14	3UTR		0	0
hsa-miR-1973	NM_001031692	LRRC17	ACCGTGCAAAGGTAGCATA#TGTGTTGCCTATTTATGCAGGGTA#(((.((((.((((((((((#)))))))))).....)))).))).	1691	1715	1	-20.8	0	0.00030514	0.676	0	0	-8.02599	17	24	10	3UTR		0	0
hsa-miR-1973	NM_001031695	RBFOX2	ACCGTGCAAAGGTAGCATA#GCCTTTGCACATGGTA#(((((((((((((......#))))))))))..))).	6805	6821	1	-18.5	1	2.987076e-05	0.559	0	0	-5.76291	13	16	10	3UTR		0	0
hsa-miR-1973	NM_001031700	GASK1B	ACCGTGCAAAGGTAGCATA#TACAGAGGAATGTTTGCTACCTTTAGCGGTG#(((((..((((((((((..#.)))))))))).))))).	4583	4614	1	-22.5	0	0.000328387	0.618	0	0	-7.38222	15	18	10	3UTR		0	0
hsa-miR-1973	NM_001031727	MRI1	ACCGTGCAAAGGTAGCATA#TATGCTGCCGGTCTGCAGGA#..(.((((..(((((((((#)))))))))....)))).).	2940	2960	1	-19.8	0	3.595583e-05	0.706	0	0	-10.2879	14	20	9	3UTR		0	0
hsa-miR-1973	NM_001031741	NEK10	ACCGTGCAAAGGTAGCATA#ATGCACCTAATTTCCGTAACTGAATATTTGCATGGA#.((((((((((((.((((.#))))))))...................)))))))).	4374	4410	1	-17.7	1	0.00144323	0.691	0	0	-4.65016	16	36	8	3UTR		0	0
hsa-miR-1973	NM_001033028	CYFIP1	ACCGTGCAAAGGTAGCATA#TGTGCTGCCTGGCTTGGC#.(((.((..((((((((((#)))))))))).)).))).	3361	3379	1	-20.5	0	2.746336e-05	0.559	0	0	-11.2824	15	18	10	3UTR		0	0
hsa-miR-1973	NM_001037339	PDE4B	ACCGTGCAAAGGTAGCATA#TGCTACTTCTGCACA#...(((((.((((((((..#)))))))).))))).	3191	3206	1	-19.2	0	0.00256886	0.515	0.41000849999999994	0.7185165812499998	-7.57093	13	15	8	3UTR		0	0
hsa-miR-1973	NM_001037340	PDE4B	ACCGTGCAAAGGTAGCATA#TGCTACTTCTGCACA#...(((((.((((((((..#)))))))).))))).	3552	3567	1	-19.2	0	0.00256886	0.515	0	0	-7.57093	13	15	8	3UTR		0	0
hsa-miR-1973	NM_001037341	PDE4B	ACCGTGCAAAGGTAGCATA#TGCTACTTCTGCACA#...(((((.((((((((..#)))))))).))))).	3616	3631	1	-19.2	0	0.00256886	0.515	0	0	-7.57093	13	15	8	3UTR		0	0
hsa-miR-1973	NM_001037501	NBPF8	ACCGTGCAAAGGTAGCATA#TGCATTTCCAAGATTGGCACCTCTGGTCCTCTGCACGGTG#((((((((.(((.(.((..#.)).)))).)))))))).	6236	6276	1	-19.7	1	0.000107407	0.456	0	0	-7.01854	14	18	8	3UTR		0	0
hsa-miR-1973	NM_001038702	CDC42SE2	ACCGTGCAAAGGTAGCATA#ATGCATGCCTTTGGACTCATGGA#.(((((((((((((((((.#)))).))))))))....))))).	779	802	1	-19.5	1	0.000439997	0.574	0	0	-3.79332	17	23	8	3UTR		0	0
hsa-miR-1973	NM_001039792	HRCT1	ACCGTGCAAAGGTAGCATA#GCTGCATTTGCATGGC#.(((((((((.(((((...#))))).))))))))).	574	590	1	-22	1	3.100139e-05	0.471	0	0	-6.6181	14	16	9	3UTR		0	0
hsa-miR-1973	NM_001039844	ACBD7	ACCGTGCAAAGGTAGCATA#ATGAGTTCATGTCCTTTGCAGGGA#.((.((((((((..((((.#.)))))))))))).)).	572	596	1	-19.2	0	6.587363e-07	0.544	0	0	-8.97132	14	17	12	3UTR		0	0
hsa-miR-1973	NM_001040152	PEG10	ACCGTGCAAAGGTAGCATA#GCTACCACTGCCGGA#.(((.(((..((((((...#))))))..)))))).	1844	1859	1	-19.9	0	0.000644963	0.5	0	0	-10.2113	12	15	6	3UTR		0	0
hsa-miR-1973	NM_001040445	ASB1	ACCGTGCAAAGGTAGCATA#ATGCTCCTTTGCACA#...(((((((((.(((((.#)))))))))))))).	3427	3442	1	-21.9	0	0.000828927	0.382	0	0	-7.80367	14	15	14	3UTR		0	0
hsa-miR-1973	NM_001040663	GAGE1	ACCGTGCAAAGGTAGCATA#ACCTTGCATGGTG#(((((((.(((((......#)))))))))))).	2644	2657	1	-16.9	1	0.000816877	0.471	0	0	-8.07655	12	13	12	3UTR		0	0
hsa-miR-1973	NM_001042385	PREPL	ACCGTGCAAAGGTAGCATA#ATGCCACTTGTATCAACTTTACTGCCTTTGTCGGC#.(((.((((((((((....#.))))))))))))).	2893	2928	1	-18.9	0	2.770246e-05	0.647	2.72443	1.2205	-8.14541	13	15	13	3UTR		0	0
hsa-miR-1973	NM_001042386	PREPL	ACCGTGCAAAGGTAGCATA#ATGCCACTTGTATCAACTTTACTGCCTTTGTCGGC#.(((.((((((((((....#.))))))))))))).	2881	2916	1	-18.9	0	2.770246e-05	0.647	0.605394	1.92832	-8.14541	13	15	13	3UTR		0	0
hsa-miR-1973	NM_001042413	GLIS3	ACCGTGCAAAGGTAGCATA#GCTAGCTTTGCAGGA#..(.(((((((.((((...#)))).))))))).).	3697	3712	1	-20.2	0	5.723213e-05	0.529	0	0	-11.3358	12	15	7	3UTR		0	0
hsa-miR-1973	NM_001042440	CAST	ACCGTGCAAAGGTAGCATA#TGCCACATTAGCCTTTGCACTGTA#((.((((((((((......#.)))))))))).)).	3195	3219	1	-17.8	0	0.000348928	0.603	0	0	-7.32045	12	15	10	3UTR		0	0
hsa-miR-1973	NM_001042442	CAST	ACCGTGCAAAGGTAGCATA#TGCCACATTAGCCTTTGCACTGTA#((.((((((((((......#.)))))))))).)).	3252	3276	1	-17.8	0	0.000348928	0.603	0	0	-7.32045	12	15	10	3UTR		0	0
hsa-miR-1973	NM_001042443	CAST	ACCGTGCAAAGGTAGCATA#TGCCACATTAGCCTTTGCACTGTA#((.((((((((((......#.)))))))))).)).	3171	3195	1	-17.8	0	0.000348928	0.603	0	0	-7.32045	12	15	10	3UTR		0	0
hsa-miR-1973	NM_001042444	CAST	ACCGTGCAAAGGTAGCATA#TGCCACATTAGCCTTTGCACTGTA#((.((((((((((......#.)))))))))).)).	3048	3072	1	-17.8	0	0.000348928	0.603	0	0	-7.32045	12	15	10	3UTR		0	0
hsa-miR-1973	NM_001042445	CAST	ACCGTGCAAAGGTAGCATA#TGCCACATTAGCCTTTGCACTGTA#((.((((((((((......#.)))))))))).)).	3066	3090	1	-17.8	0	0.000348928	0.603	0	0	-7.32045	12	15	10	3UTR		0	0
hsa-miR-1973	NM_001042486	DLGAP4	ACCGTGCAAAGGTAGCATA#GTGCGAACGGAACAGAGTTTTCTCAACCTTTGCTATGGTT#(((((((((((((......#.)))))))).))))).	1427	1467	1	-17.5	1	0.00104521	0.559	0	0	-5.76291	13	16	8	3UTR		0	0

## Sheet: TargetScanHuman8.0
Target gene	Representative transcript	Gene name	3P-seq tags + 5	Total sites	8mer sites	7mer-m8 sites	7mer-A1 sites	6mer sites	Representative miRNA	Predicted occupancy (low miRNA)	Predicted occupancy (high miRNA)	Predicted occupancy (transfected miRNA)	Cumulative weighted context++ score	Total context++ score	Aggregate PCT
RAB40C	ENST00000248139.3	RAB40C, member RAS oncogene family	421	3	1	2	0	0	hsa-miR-1973				-0.93	-0.93	N/A
IL17F	ENST00000336123.4	interleukin 17F	5	1	1	0	0	0	hsa-miR-1973				-0.87	-0.87	N/A
CDK2AP1	ENST00000261692.2	cyclin-dependent kinase 2 associated protein 1	1047	1	1	0	0	0	hsa-miR-1973				-0.85	-0.85	N/A
ASB6	ENST00000277459.4	ankyrin repeat and SOCS box containing 6	725	2	1	1	0	0	hsa-miR-1973				-0.75	-0.75	N/A
SHC4	ENST00000332408.4	SHC (Src homology 2 domain containing) family, member 4	61	1	1	0	0	0	hsa-miR-1973				-0.7	-0.7	N/A
FGFRL1	ENST00000264748.6	fibroblast growth factor receptor-like 1	1114	1	1	0	0	1	hsa-miR-1973				-0.7	-0.7	N/A
TMEM80	ENST00000397512.3	transmembrane protein 80	184	1	1	0	0	0	hsa-miR-1973				-0.7	-0.71	N/A
MAFF	ENST00000338483.2	v-maf avian musculoaponeurotic fibrosarcoma oncogene homolog F	160	1	1	0	0	0	hsa-miR-1973				-0.7	-0.71	N/A
IRF2BPL	ENST00000238647.3	interferon regulatory factor 2 binding protein-like	2145	1	1	0	0	0	hsa-miR-1973				-0.69	-0.69	N/A
LGALS3BP	ENST00000591778.1	lectin, galactoside-binding, soluble, 3 binding protein	238	1	1	0	0	1	hsa-miR-1973				-0.69	-0.69	N/A
C6orf62	ENST00000378119.4	chromosome 6 open reading frame 62	300	1	1	0	0	0	hsa-miR-1973				-0.68	-0.68	N/A
PRAMEF12	ENST00000357726.4	PRAME family member 12	5	1	1	0	0	0	hsa-miR-1973				-0.67	-0.67	N/A
C9orf163	ENST00000354376.1	chromosome 9 open reading frame 163	17	1	1	0	0	1	hsa-miR-1973				-0.67	-0.67	N/A
ZSCAN29	ENST00000562072.1	zinc finger and SCAN domain containing 29	32	2	0	1	1	0	hsa-miR-1973				-0.66	-0.66	N/A
SLC25A23	ENST00000301454.4	solute carrier family 25 (mitochondrial carrier; phosphate carrier), member 23	5	2	1	0	1	0	hsa-miR-1973				-0.66	-0.66	N/A
AL009178.1	ENST00000597278.1	Uncharacterized protein; cDNA FLJ43200 fis, clone FEBRA2007793	5	3	0	1	2	0	hsa-miR-1973				-0.66	-0.66	N/A
YBX3	ENST00000279550.7	Y box binding protein 3	631	1	1	0	0	0	hsa-miR-1973				-0.64	-0.65	N/A
AFAP1	ENST00000360265.4	actin filament associated protein 1	1966	3	1	2	0	0	hsa-miR-1973				-0.63	-0.72	N/A
AC110781.3	ENST00000402221.1	Protein LOC100128374	5	1	1	0	0	1	hsa-miR-1973				-0.63	-0.63	N/A
KCNMB1	ENST00000274629.4	potassium large conductance calcium-activated channel, subfamily M, beta member 1	5	3	0	2	1	0	hsa-miR-1973				-0.62	-0.62	N/A
AL049840.1	ENST00000429169.1	Uncharacterized protein; cDNA FLJ53535	5	1	1	0	0	0	hsa-miR-1973				-0.61	-0.61	N/A
TBX15	ENST00000207157.3	T-box 15	14	1	1	0	0	0	hsa-miR-1973				-0.61	-0.61	N/A
POR	ENST00000394893.1	P450 (cytochrome) oxidoreductase	3417	1	1	0	0	0	hsa-miR-1973				-0.6	-0.6	N/A
DAPK3	ENST00000545797.2	death-associated protein kinase 3	229	1	1	0	0	0	hsa-miR-1973				-0.59	-0.59	N/A
TRMT44	ENST00000389737.4	tRNA methyltransferase 44 homolog (S. cerevisiae)	62	1	1	0	0	0	hsa-miR-1973				-0.59	-0.59	N/A
ZNF878	ENST00000547628.1	zinc finger protein 878	17	1	1	0	0	0	hsa-miR-1973				-0.58	-0.58	N/A
HSPB6	ENST00000587965.1	heat shock protein, alpha-crystallin-related, B6	121	1	1	0	0	0	hsa-miR-1973				-0.58	-0.61	N/A
CLEC5A	ENST00000546910.1	C-type lectin domain family 5, member A	5	2	0	0	2	0	hsa-miR-1973				-0.58	-0.58	N/A
PABPC1	ENST00000318607.5	poly(A) binding protein, cytoplasmic 1	95	1	1	0	0	0	hsa-miR-1973				-0.57	-0.61	N/A
SLC24A4	ENST00000393265.2	solute carrier family 24 (sodium/potassium/calcium exchanger), member 4	5	1	1	0	0	1	hsa-miR-1973				-0.57	-0.6	N/A
AVP	ENST00000380293.3	arginine vasopressin	8	2	0	1	1	0	hsa-miR-1973				-0.57	-0.87	N/A
RHOJ	ENST00000316754.3	ras homolog family member J	118	1	1	0	0	0	hsa-miR-1973				-0.56	-0.56	N/A
SLC38A11	ENST00000303735.4	solute carrier family 38, member 11	5	1	1	0	0	0	hsa-miR-1973				-0.55	-0.55	N/A
CLLU1	ENST00000378485.1	chronic lymphocytic leukemia up-regulated 1	5	1	1	0	0	0	hsa-miR-1973				-0.54	-0.54	N/A
F8A1	ENST00000369446.2	coagulation factor VIII-associated 1	5	1	0	1	0	1	hsa-miR-1973				-0.54	-0.54	N/A
F8A3	ENST00000369445.2	coagulation factor VIII-associated 3	5	1	0	1	0	1	hsa-miR-1973				-0.54	-0.54	N/A
F8A2	ENST00000369505.3	coagulation factor VIII-associated 2	5	1	0	1	0	1	hsa-miR-1973				-0.54	-0.54	N/A
TMTC2	ENST00000321196.3	transmembrane and tetratricopeptide repeat containing 2	173	1	1	0	0	0	hsa-miR-1973				-0.54	-0.57	N/A
TMEM184A	ENST00000297477.5	transmembrane protein 184A	28	3	1	1	1	1	hsa-miR-1973				-0.54	-0.68	N/A
CDH22	ENST00000372262.3	cadherin 22, type 2	5	1	1	0	0	1	hsa-miR-1973				-0.54	-0.54	N/A
OR52K2	ENST00000325719.4	olfactory receptor, family 52, subfamily K, member 2	5	1	0	1	0	0	hsa-miR-1973				-0.54	-0.54	N/A
RNF157	ENST00000269391.6	ring finger protein 157	163	2	1	0	1	0	hsa-miR-1973				-0.53	-0.58	N/A
CLMP	ENST00000448775.2	CXADR-like membrane protein	212	1	1	0	0	0	hsa-miR-1973				-0.52	-0.52	N/A
KCNV1	ENST00000524391.1	potassium channel, subfamily V, member 1	5	1	1	0	0	0	hsa-miR-1973				-0.52	-0.52	N/A
ABHD17A	ENST00000590661.1	abhydrolase domain containing 17A	202	3	0	1	2	0	hsa-miR-1973				-0.52	-0.53	N/A
CRABP1	ENST00000299529.6	cellular retinoic acid binding protein 1	164	1	0	1	0	0	hsa-miR-1973				-0.51	-0.51	N/A
DAND5	ENST00000585548.1	DAN domain family member 5, BMP antagonist	11	1	1	0	0	0	hsa-miR-1973				-0.51	-0.51	N/A
ZC3H12D	ENST00000416573.2	zinc finger CCCH-type containing 12D	13	1	1	0	0	0	hsa-miR-1973				-0.51	-0.51	N/A
VPS26B	ENST00000281187.5	vacuolar protein sorting 26 homolog B (S. pombe)	1236	2	1	0	1	0	hsa-miR-1973				-0.5	-0.55	N/A
BMP7	ENST00000395863.3	bone morphogenetic protein 7	83	1	1	0	0	0	hsa-miR-1973				-0.5	-0.5	N/A
PSMD4	ENST00000368884.3	proteasome (prosome, macropain) 26S subunit, non-ATPase, 4	1167	1	0	0	1	0	hsa-miR-1973				-0.5	-0.5	N/A
GATA4	ENST00000335135.4	GATA binding protein 4	5	1	1	0	0	0	hsa-miR-1973				-0.49	-0.49	N/A
KCNJ15	ENST00000328656.4	potassium inwardly-rectifying channel, subfamily J, member 15	5	1	1	0	0	0	hsa-miR-1973				-0.49	-0.49	N/A
RP2	ENST00000218340.3	retinitis pigmentosa 2 (X-linked recessive)	441	1	1	0	0	0	hsa-miR-1973				-0.48	-0.48	N/A
XPC	ENST00000285021.7	xeroderma pigmentosum, complementation group C	1827	1	1	0	0	0	hsa-miR-1973				-0.48	-0.48	N/A
MOGAT2	ENST00000526712.1	monoacylglycerol O-acyltransferase 2	5	1	1	0	0	0	hsa-miR-1973				-0.48	-0.48	N/A
MEIS2	ENST00000397624.3	Meis homeobox 2	63	1	1	0	0	0	hsa-miR-1973				-0.48	-0.48	N/A
GAL3ST4	ENST00000423751.1	galactose-3-O-sulfotransferase 4	33	2	0	1	1	0	hsa-miR-1973				-0.47	-0.47	N/A
PPIL4	ENST00000340881.2	peptidylprolyl isomerase (cyclophilin)-like 4	1565	1	0	0	1	0	hsa-miR-1973				-0.47	-0.47	N/A
MAGI2	ENST00000419488.1	membrane associated guanylate kinase, WW and PDZ domain containing 2	43	1	1	0	0	0	hsa-miR-1973				-0.47	-0.47	N/A
TRAF1	ENST00000373887.3	TNF receptor-associated factor 1	5	1	1	0	0	1	hsa-miR-1973				-0.47	-0.47	N/A
PTPMT1	ENST00000426530.2	protein tyrosine phosphatase, mitochondrial 1	6893	1	0	1	0	0	hsa-miR-1973				-0.47	-0.47	N/A
AQP2	ENST00000199280.3	aquaporin 2 (collecting duct)	5	1	1	0	0	0	hsa-miR-1973				-0.46	-0.46	N/A
FBLN7	ENST00000331203.2	fibulin 7	44	2	0	1	1	0	hsa-miR-1973				-0.46	-0.46	N/A
KPNB1	ENST00000290158.4	karyopherin (importin) beta 1	465	1	1	0	0	0	hsa-miR-1973				-0.46	-0.46	N/A
PDPK1	ENST00000441549.3	3-phosphoinositide dependent protein kinase-1	104	1	1	0	0	0	hsa-miR-1973				-0.45	-0.48	N/A
IL8	ENST00000307407.3	interleukin 8	227	1	0	1	0	0	hsa-miR-1973				-0.45	-0.45	N/A
BPHL	ENST00000380368.2	biphenyl hydrolase-like (serine hydrolase)	618	1	0	1	0	1	hsa-miR-1973				-0.45	-0.45	N/A
C1orf226	ENST00000458626.2	chromosome 1 open reading frame 226	369	1	1	0	0	0	hsa-miR-1973				-0.44	-0.45	N/A
LCE5A	ENST00000334269.2	late cornified envelope 5A	5	1	0	0	1	0	hsa-miR-1973				-0.44	-0.44	N/A
ADAMDEC1	ENST00000256412.4	ADAM-like, decysin 1	5	1	0	1	0	0	hsa-miR-1973				-0.44	-0.44	N/A
ARFRP1	ENST00000440854.1	ADP-ribosylation factor related protein 1	652	1	1	0	0	0	hsa-miR-1973				-0.44	-0.45	N/A
MIEF1	ENST00000325301.2	mitochondrial elongation factor 1	2319	1	1	0	0	1	hsa-miR-1973				-0.44	-0.44	N/A
RREB1	ENST00000379938.2	ras responsive element binding protein 1	340	1	1	0	0	0	hsa-miR-1973				-0.43	-0.44	N/A
IL10RB	ENST00000290200.2	interleukin 10 receptor, beta	238	1	0	0	1	0	hsa-miR-1973				-0.43	-0.44	N/A
TOB1	ENST00000499247.2	transducer of ERBB2, 1	102	1	0	1	0	0	hsa-miR-1973				-0.43	-0.43	N/A
GINS4	ENST00000523277.2	GINS complex subunit 4 (Sld5 homolog)	500	1	1	0	0	1	hsa-miR-1973				-0.43	-0.56	N/A
UNC45A	ENST00000394275.2	unc-45 homolog A (C. elegans)	2910	1	0	0	1	0	hsa-miR-1973				-0.43	-0.43	N/A
TMEM198	ENST00000373883.3	transmembrane protein 198	80	1	0	1	0	0	hsa-miR-1973				-0.43	-0.43	N/A
LRRC3DN	ENST00000596691.1	LRRC3 downstream neighbor (non-protein coding)	221	2	0	1	1	0	hsa-miR-1973				-0.42	-0.42	N/A
TBX18	ENST00000369663.5	T-box 18	54	1	1	0	0	0	hsa-miR-1973				-0.41	-0.44	N/A
MFSD12	ENST00000398558.4	major facilitator superfamily domain containing 12	6	1	0	1	0	1	hsa-miR-1973				-0.41	-0.41	N/A
WIPF3	ENST00000409290.1	WAS/WASL interacting protein family, member 3	168	1	0	1	0	0	hsa-miR-1973				-0.41	-0.42	N/A
TMEM164	ENST00000372073.1	transmembrane protein 164	711	1	1	0	0	0	hsa-miR-1973				-0.41	-0.46	N/A
TRPV2	ENST00000338560.7	transient receptor potential cation channel, subfamily V, member 2	22341	1	1	0	0	0	hsa-miR-1973				-0.41	-0.41	N/A
GLTPD1	ENST00000343938.4	glycolipid transfer protein domain containing 1	4136	2	0	1	1	0	hsa-miR-1973				-0.41	-0.41	N/A
SLC6A19	ENST00000304460.10	solute carrier family 6 (neutral amino acid transporter), member 19	139	1	1	0	0	1	hsa-miR-1973				-0.4	-0.56	N/A
TSPAN18	ENST00000340160.3	tetraspanin 18	332	1	1	0	0	0	hsa-miR-1973				-0.4	-0.4	N/A
AES	ENST00000221561.8	amino-terminal enhancer of split	380	1	0	0	1	0	hsa-miR-1973				-0.4	-0.4	N/A
C9orf139	ENST00000314330.2	chromosome 9 open reading frame 139	5	1	1	0	0	0	hsa-miR-1973				-0.4	-0.4	N/A
LTBR	ENST00000228918.4	lymphotoxin beta receptor (TNFR superfamily, member 3)	49	1	0	0	1	1	hsa-miR-1973				-0.39	-0.39	N/A
KIAA0930	ENST00000336156.5	KIAA0930	1107	2	0	1	1	1	hsa-miR-1973				-0.39	-0.43	N/A
MGST1	ENST00000540056.1	microsomal glutathione S-transferase 1	397	1	0	0	1	0	hsa-miR-1973				-0.39	-0.39	N/A
FBXO28	ENST00000424254.2	F-box protein 28	461	1	0	1	0	0	hsa-miR-1973				-0.39	-0.39	N/A
TNFRSF1A	ENST00000162749.2	tumor necrosis factor receptor superfamily, member 1A	1698	1	0	0	1	0	hsa-miR-1973				-0.39	-0.39	N/A
DHX34	ENST00000328771.4	DEAH (Asp-Glu-Ala-His) box polypeptide 34	469	1	0	0	1	0	hsa-miR-1973				-0.39	-0.39	N/A
C6orf223	ENST00000439969.2	chromosome 6 open reading frame 223	17	1	0	0	1	2	hsa-miR-1973				-0.39	-0.43	N/A
THNSL1	ENST00000524413.1	threonine synthase-like 1 (S. cerevisiae)	140	1	1	0	0	0	hsa-miR-1973				-0.39	-0.53	N/A
CFL2	ENST00000341223.3	cofilin 2 (muscle)	902	1	0	0	1	0	hsa-miR-1973				-0.38	-0.38	N/A
INO80E	ENST00000563197.1	INO80 complex subunit E	3687	1	0	1	0	0	hsa-miR-1973				-0.38	-0.38	N/A
SLC48A1	ENST00000442218.2	solute carrier family 48 (heme transporter), member 1	470	1	0	1	0	0	hsa-miR-1973				-0.38	-0.38	N/A
URM1	ENST00000372850.1	ubiquitin related modifier 1	345	1	0	1	0	1	hsa-miR-1973				-0.38	-0.39	N/A
BARD1	ENST00000260947.4	BRCA1 associated RING domain 1	162	1	0	1	0	0	hsa-miR-1973				-0.38	-0.38	N/A
GIMAP6	ENST00000493969.1	GTPase, IMAP family member 6	5	1	0	1	0	0	hsa-miR-1973				-0.37	-0.37	N/A
BX088651.1	ENST00000540551.1	LOC100126582 protein; Uncharacterized protein	5	1	0	1	0	0	hsa-miR-1973				-0.37	-0.37	N/A
RABAC1	ENST00000601891.1	Rab acceptor 1 (prenylated)	2218	1	0	1	0	0	hsa-miR-1973				-0.37	-0.37	N/A
ANP32A	ENST00000465139.2	acidic (leucine-rich) nuclear phosphoprotein 32 family, member A	717	1	0	0	1	0	hsa-miR-1973				-0.37	-0.37	N/A
PFKFB3	ENST00000536985.1	6-phosphofructo-2-kinase/fructose-2,6-biphosphatase 3	29	2	0	2	0	1	hsa-miR-1973				-0.37	-0.37	N/A
SEPT11	ENST00000264893.6	septin 11	515	1	1	0	0	0	hsa-miR-1973				-0.37	-0.39	N/A
POTEE	ENST00000358087.5	POTE ankyrin domain family, member E	5	1	0	0	1	0	hsa-miR-1973				-0.37	-0.37	N/A
CEND1	ENST00000330106.4	cell cycle exit and neuronal differentiation 1	28	1	0	0	1	1	hsa-miR-1973				-0.36	-0.36	N/A
LIN9	ENST00000328205.5	lin-9 homolog (C. elegans)	139	1	0	1	0	0	hsa-miR-1973				-0.36	-0.36	N/A
RGMA	ENST00000557420.1	RGM domain family, member A	145	1	0	0	1	1	hsa-miR-1973				-0.36	-0.37	N/A
COQ2	ENST00000311469.4	coenzyme Q2 4-hydroxybenzoate polyprenyltransferase	112	1	0	1	0	0	hsa-miR-1973				-0.36	-0.36	N/A
F2RL3	ENST00000248076.3	coagulation factor II (thrombin) receptor-like 3	5	1	0	1	0	1	hsa-miR-1973				-0.36	-0.36	N/A
PIN4	ENST00000218432.5	protein (peptidylprolyl cis/trans isomerase) NIMA-interacting, 4 (parvulin)	29	1	0	1	0	0	hsa-miR-1973				-0.35	-0.35	N/A
MUC5B	ENST00000447027.1	mucin 5B, oligomeric mucus/gel-forming	5	1	0	0	1	0	hsa-miR-1973				-0.35	-0.35	N/A
BCKDK	ENST00000394950.3	branched chain ketoacid dehydrogenase kinase	709	1	0	0	1	0	hsa-miR-1973				-0.35	-0.35	N/A
ADM2	ENST00000395738.2	adrenomedullin 2	129	1	0	1	0	1	hsa-miR-1973				-0.35	-0.35	N/A
STIP1	ENST00000358794.5	stress-induced-phosphoprotein 1	4934	1	0	0	1	0	hsa-miR-1973				-0.35	-0.35	N/A
RAB11FIP4	ENST00000325874.8	RAB11 family interacting protein 4 (class II)	169	2	1	1	0	1	hsa-miR-1973				-0.35	-0.42	N/A
ANGPTL7	ENST00000376819.3	angiopoietin-like 7	5	1	0	0	1	0	hsa-miR-1973				-0.35	-0.35	N/A
TNIP1	ENST00000520931.1	TNFAIP3 interacting protein 1	334	1	0	1	0	0	hsa-miR-1973				-0.34	-0.34	N/A
PHOX2B	ENST00000226382.2	paired-like homeobox 2b	5	1	0	0	1	0	hsa-miR-1973				-0.34	-0.34	N/A
TLR9	ENST00000360658.2	toll-like receptor 9	5	1	0	1	0	0	hsa-miR-1973				-0.34	-0.34	N/A
LRRK2	ENST00000298910.7	leucine-rich repeat kinase 2	37	1	0	1	0	0	hsa-miR-1973				-0.34	-0.34	N/A
AC132216.1	ENST00000330381.2	HCG1785179; PRO1787; Uncharacterized protein	5	1	0	0	1	0	hsa-miR-1973				-0.34	-0.34	N/A
PPP1R16A	ENST00000292539.4	protein phosphatase 1, regulatory subunit 16A	7450	1	0	0	1	0	hsa-miR-1973				-0.34	-0.34	N/A
PHLDA2	ENST00000314222.4	pleckstrin homology-like domain, family A, member 2	755	1	0	1	0	0	hsa-miR-1973				-0.34	-0.34	N/A
RP11-114H20.1	ENST00000375644.3		5	1	0	1	0	0	hsa-miR-1973				-0.34	-0.34	N/A
CACUL1	ENST00000369151.3	CDK2-associated, cullin domain 1	213	1	0	0	1	0	hsa-miR-1973				-0.34	-0.34	N/A
JPH3	ENST00000284262.2	junctophilin 3	318	1	0	0	1	1	hsa-miR-1973				-0.34	-0.34	N/A
ARHGEF3	ENST00000296315.3	Rho guanine nucleotide exchange factor (GEF) 3	359	1	0	0	1	0	hsa-miR-1973				-0.34	-0.34	N/A
NUDCD3	ENST00000355451.7	NudC domain containing 3	659	2	0	2	0	0	hsa-miR-1973				-0.34	-0.34	N/A
RP11-363G10.2	ENST00000375625.3		5	1	0	1	0	0	hsa-miR-1973				-0.34	-0.34	N/A
FAM69C	ENST00000400291.2	family with sequence similarity 69, member C	5	1	0	1	0	0	hsa-miR-1973				-0.33	-0.33	N/A
ARL5C	ENST00000269586.7	ADP-ribosylation factor-like 5C	2	1	0	0	1	0	hsa-miR-1973				-0.33	-0.33	N/A
CACNA1A	ENST00000573710.2	calcium channel, voltage-dependent, P/Q type, alpha 1A subunit	5	1	0	0	1	1	hsa-miR-1973				-0.33	-0.33	N/A
TNFAIP8L3	ENST00000327536.5	tumor necrosis factor, alpha-induced protein 8-like 3	259	1	0	1	0	0	hsa-miR-1973				-0.33	-0.33	N/A
RNF165	ENST00000269439.7	ring finger protein 165	18	1	1	0	0	0	hsa-miR-1973				-0.33	-0.33	N/A
CEACAM7	ENST00000006724.3	carcinoembryonic antigen-related cell adhesion molecule 7	5	1	0	1	0	0	hsa-miR-1973				-0.33	-0.33	N/A
CYB561D1	ENST00000496961.1	cytochrome b561 family, member D1	105	1	0	0	1	0	hsa-miR-1973				-0.33	-0.33	N/A
KIFC2	ENST00000301331.5	kinesin family member C2	101	1	0	0	1	1	hsa-miR-1973				-0.33	-0.33	N/A
AC137932.1	ENST00000602042.1		5	1	0	1	0	1	hsa-miR-1973				-0.33	-0.33	N/A
ARMC6	ENST00000392335.2	armadillo repeat containing 6	1295	1	0	0	1	0	hsa-miR-1973				-0.33	-0.33	N/A
ARHGEF18	ENST00000319670.9	Rho/Rac guanine nucleotide exchange factor (GEF) 18	2596	1	1	0	0	1	hsa-miR-1973				-0.33	-0.33	N/A
NXN	ENST00000575801.1	nucleoredoxin	811	1	0	0	1	2	hsa-miR-1973				-0.33	-0.39	N/A
GABRB2	ENST00000393959.1	gamma-aminobutyric acid (GABA) A receptor, beta 2	5	1	0	0	1	0	hsa-miR-1973				-0.33	-0.33	N/A
AC074091.13	ENST00000379677.2	Uncharacterized protein	5	1	0	1	0	0	hsa-miR-1973				-0.33	-0.33	N/A
C3orf52	ENST00000264848.5	chromosome 3 open reading frame 52	402	1	0	0	1	0	hsa-miR-1973				-0.33	-0.33	N/A
ST18	ENST00000276480.7	suppression of tumorigenicity 18 (breast carcinoma) (zinc finger protein)	5	1	1	0	0	0	hsa-miR-1973				-0.33	-0.33	N/A
ZNF287	ENST00000395824.1	zinc finger protein 287	14	1	0	1	0	0	hsa-miR-1973				-0.33	-0.33	N/A
FAM169A	ENST00000380515.3	family with sequence similarity 169, member A	90	1	0	1	0	0	hsa-miR-1973				-0.32	-0.32	N/A
GZF1	ENST00000338121.5	GDNF-inducible zinc finger protein 1	252	1	0	1	0	0	hsa-miR-1973				-0.32	-0.32	N/A
MKI67	ENST00000368653.3	antigen identified by monoclonal antibody Ki-67	468	1	0	0	1	1	hsa-miR-1973				-0.32	-0.33	N/A
HMGN4	ENST00000377575.2	high mobility group nucleosomal binding domain 4	399	1	0	0	1	0	hsa-miR-1973				-0.32	-0.32	N/A
FHOD1	ENST00000258201.4	formin homology 2 domain containing 1	131	1	0	0	1	0	hsa-miR-1973				-0.32	-0.32	N/A
AP000350.4	ENST00000406213.1	Uncharacterized protein	5	1	0	0	1	1	hsa-miR-1973				-0.32	-0.32	N/A
PROK2	ENST00000353065.3	prokineticin 2	7	1	0	0	1	0	hsa-miR-1973				-0.32	-0.32	N/A
PCMTD2	ENST00000308824.6	protein-L-isoaspartate (D-aspartate) O-methyltransferase domain containing 2	476	1	0	1	0	0	hsa-miR-1973				-0.32	-0.32	N/A
LOXL1	ENST00000261921.7	lysyl oxidase-like 1	1361	1	0	0	1	0	hsa-miR-1973				-0.32	-0.32	N/A
VIPR1	ENST00000433647.1	vasoactive intestinal peptide receptor 1	37	1	0	0	1	0	hsa-miR-1973				-0.32	-0.32	N/A
SIK1	ENST00000270162.6	salt-inducible kinase 1	2163	1	0	0	1	0	hsa-miR-1973				-0.32	-0.32	N/A
FZD8	ENST00000374694.1	frizzled family receptor 8	791	1	0	1	0	1	hsa-miR-1973				-0.32	-0.4	N/A
RNF19B	ENST00000356990.5	ring finger protein 19B	45	1	0	0	1	0	hsa-miR-1973				-0.32	-0.32	N/A
C16orf89	ENST00000474471.3	chromosome 16 open reading frame 89	5	1	0	0	1	0	hsa-miR-1973				-0.32	-0.32	N/A
BCL3	ENST00000164227.5	B-cell CLL/lymphoma 3	2099	1	0	0	1	0	hsa-miR-1973				-0.32	-0.32	N/A
MTFR1L	ENST00000474295.1	mitochondrial fission regulator 1-like	3051	1	0	0	1	0	hsa-miR-1973				-0.31	-0.33	N/A
C19orf59	ENST00000333598.3	chromosome 19 open reading frame 59	5	1	0	1	0	0	hsa-miR-1973				-0.31	-0.31	N/A
TMEM216	ENST00000334888.5	transmembrane protein 216	616	1	0	0	1	0	hsa-miR-1973				-0.31	-0.31	N/A
POLR3E	ENST00000299853.5	polymerase (RNA) III (DNA directed) polypeptide E (80kD)	1450	1	0	1	0	0	hsa-miR-1973				-0.31	-0.31	N/A
SPARC	ENST00000231061.4	secreted protein, acidic, cysteine-rich (osteonectin)	2467	1	0	0	1	0	hsa-miR-1973				-0.31	-0.32	N/A
BCAS4	ENST00000371608.2	breast carcinoma amplified sequence 4	492	1	0	1	0	0	hsa-miR-1973				-0.31	-0.31	N/A
LRRC3	ENST00000291592.4	leucine rich repeat containing 3	176	2	0	1	1	0	hsa-miR-1973				-0.31	-0.32	N/A
SEPHS2	ENST00000542752.1	selenophosphate synthetase 2	62	1	0	1	0	0	hsa-miR-1973				-0.31	-0.31	N/A
ACTR1B	ENST00000289228.5	ARP1 actin-related protein 1 homolog B, centractin beta (yeast)	5716	1	0	1	0	0	hsa-miR-1973				-0.31	-0.31	N/A
BRD4	ENST00000263377.2	bromodomain containing 4	849	1	1	0	0	1	hsa-miR-1973				-0.3	-0.45	N/A
PSG9	ENST00000244293.7	pregnancy specific beta-1-glycoprotein 9	5	1	0	0	1	0	hsa-miR-1973				-0.3	-0.3	N/A
FBXO24	ENST00000360609.2	F-box protein 24	19	1	0	0	1	0	hsa-miR-1973				-0.3	-0.3	N/A
FLRT1	ENST00000246841.3	fibronectin leucine rich transmembrane protein 1	5	1	0	1	0	0	hsa-miR-1973				-0.3	-0.3	N/A
PCYT1B	ENST00000379145.1	phosphate cytidylyltransferase 1, choline, beta	5	1	0	0	1	0	hsa-miR-1973				-0.3	-0.3	N/A
CHST7	ENST00000276055.3	carbohydrate (N-acetylglucosamine 6-O) sulfotransferase 7	406	1	0	0	1	0	hsa-miR-1973				-0.3	-0.3	N/A
CASZ1	ENST00000377022.3	castor zinc finger 1	5	1	0	0	1	1	hsa-miR-1973				-0.3	-0.3	N/A
CNTROB	ENST00000380255.3	centrobin, centrosomal BRCA2 interacting protein	338	1	0	0	1	0	hsa-miR-1973				-0.3	-0.3	N/A
TBC1D28	ENST00000345096.4	TBC1 domain family, member 28	5	1	0	0	1	0	hsa-miR-1973				-0.3	-0.3	N/A
COTL1	ENST00000262428.4	coactosin-like 1 (Dictyostelium)	6558	1	0	1	0	0	hsa-miR-1973				-0.3	-0.3	N/A
ADCY7	ENST00000394697.2	adenylate cyclase 7	238	1	0	0	1	0	hsa-miR-1973				-0.3	-0.3	N/A
XKR4	ENST00000327381.6	XK, Kell blood group complex subunit-related family, member 4	5	2	0	1	1	0	hsa-miR-1973				-0.3	-0.3	N/A
SSTR2	ENST00000315332.2	somatostatin receptor 2	21	1	0	1	0	1	hsa-miR-1973				-0.3	-0.44	N/A
PGAP2	ENST00000396993.4	post-GPI attachment to proteins 2	595	1	0	1	0	0	hsa-miR-1973				-0.3	-0.3	N/A
KLF16	ENST00000250916.4	Kruppel-like factor 16	5	1	0	0	1	0	hsa-miR-1973				-0.3	-0.3	N/A
PDE6G	ENST00000573076.1	phosphodiesterase 6G, cGMP-specific, rod, gamma	6	1	0	1	0	0	hsa-miR-1973				-0.29	-0.29	N/A
FKRP	ENST00000318584.5	fukutin related protein	989	1	0	1	0	1	hsa-miR-1973				-0.29	-0.36	N/A
HOXB6	ENST00000484302.2	homeobox B6	12	1	0	1	0	0	hsa-miR-1973				-0.29	-0.29	N/A
ATG9B	ENST00000605938.1	autophagy related 9B	5	2	0	2	0	0	hsa-miR-1973				-0.29	-0.29	N/A
ZNF286A	ENST00000395894.2	Zinc finger protein 286A	19	1	0	0	1	0	hsa-miR-1973				-0.29	-0.29	N/A
HOGA1	ENST00000370647.4	4-hydroxy-2-oxoglutarate aldolase 1	10	1	1	0	0	0	hsa-miR-1973				-0.29	-0.69	N/A
MGAT3	ENST00000341184.6	mannosyl (beta-1,4-)-glycoprotein beta-1,4-N-acetylglucosaminyltransferase	9	1	1	0	0	0	hsa-miR-1973				-0.29	-0.29	N/A
BDP1	ENST00000380675.2	B double prime 1, subunit of RNA polymerase III transcription initiation factor IIIB	12	1	0	0	1	0	hsa-miR-1973				-0.29	-0.29	N/A
INHBB	ENST00000295228.3	inhibin, beta B	75	1	0	0	1	1	hsa-miR-1973				-0.29	-0.29	N/A
ADAM7	ENST00000175238.6	ADAM metallopeptidase domain 7	5	1	0	0	1	0	hsa-miR-1973				-0.29	-0.29	N/A
PRNT	ENST00000418528.1	prion protein (testis specific)	5	1	0	0	1	0	hsa-miR-1973				-0.29	-0.29	N/A
MKNK1	ENST00000341183.5	MAP kinase interacting serine/threonine kinase 1	150	1	0	0	1	0	hsa-miR-1973				-0.29	-0.29	N/A
GALNT2	ENST00000366672.4	UDP-N-acetyl-alpha-D-galactosamine:polypeptide N-acetylgalactosaminyltransferase 2 (GalNAc-T2)	2834	1	0	0	1	1	hsa-miR-1973				-0.29	-0.29	N/A
SLC9A3R2	ENST00000424542.2	solute carrier family 9, subfamily A (NHE3, cation proton antiporter 3), member 3 regulator 2	432	1	0	0	1	0	hsa-miR-1973				-0.29	-0.29	N/A
PHOSPHO1	ENST00000310544.4	phosphatase, orphan 1	7	1	0	1	0	0	hsa-miR-1973				-0.29	-0.29	N/A
MBNL2	ENST00000345429.6	muscleblind-like splicing regulator 2	34	1	0	1	0	0	hsa-miR-1973				-0.29	-0.36	N/A
C1orf220	ENST00000319387.2	chromosome 1 open reading frame 220	5	1	0	1	0	0	hsa-miR-1973				-0.29	-0.29	N/A
MICAL2	ENST00000379612.3	microtubule associated monooxygenase, calponin and LIM domain containing 2	1742	1	0	0	1	0	hsa-miR-1973				-0.29	-0.29	N/A
TBC1D2	ENST00000375064.1	TBC1 domain family, member 2	873	1	0	0	1	0	hsa-miR-1973				-0.29	-0.29	N/A
MYL6B	ENST00000553066.1	myosin, light chain 6B, alkali, smooth muscle and non-muscle	5368	1	0	1	0	0	hsa-miR-1973				-0.28	-0.28	N/A
ST8SIA4	ENST00000231461.5	ST8 alpha-N-acetyl-neuraminide alpha-2,8-sialyltransferase 4	5	1	0	1	0	0	hsa-miR-1973				-0.28	-0.28	N/A
GJD2	ENST00000290374.4	gap junction protein, delta 2, 36kDa	5	1	0	1	0	0	hsa-miR-1973				-0.28	-0.28	N/A
PHACTR1	ENST00000379350.1	phosphatase and actin regulator 1	5	1	0	1	0	0	hsa-miR-1973				-0.28	-0.28	N/A
AC010336.1	ENST00000539278.1	Uncharacterized protein	8	1	0	0	1	0	hsa-miR-1973				-0.28	-0.28	N/A
ITPRIPL2	ENST00000381440.3	inositol 1,4,5-trisphosphate receptor interacting protein-like 2	893	1	0	1	0	0	hsa-miR-1973				-0.28	-0.29	N/A
CIITA	ENST00000324288.8	class II, major histocompatibility complex, transactivator	5	1	0	0	1	0	hsa-miR-1973				-0.28	-0.28	N/A
CASP2	ENST00000310447.5	caspase 2, apoptosis-related cysteine peptidase	274	1	0	1	0	0	hsa-miR-1973				-0.28	-0.28	N/A
BEST4	ENST00000372207.3	bestrophin 4	29	1	0	1	0	0	hsa-miR-1973				-0.28	-0.28	N/A
CDKAL1	ENST00000274695.4	CDK5 regulatory subunit associated protein 1-like 1	541	1	0	1	0	0	hsa-miR-1973				-0.28	-0.29	N/A
SCAMP5	ENST00000425597.3	secretory carrier membrane protein 5	127	1	0	0	1	0	hsa-miR-1973				-0.28	-0.28	N/A
MAPK14	ENST00000229795.3	mitogen-activated protein kinase 14	1191	1	0	0	1	1	hsa-miR-1973				-0.28	-0.3	N/A
SLC17A9	ENST00000370351.4	solute carrier family 17 (vesicular nucleotide transporter), member 9	504	1	0	1	0	0	hsa-miR-1973				-0.28	-0.34	N/A
ISM2	ENST00000493585.1	isthmin 2	7	1	0	1	0	0	hsa-miR-1973				-0.28	-0.28	N/A
ARHGEF15	ENST00000361926.3	Rho guanine nucleotide exchange factor (GEF) 15	5	1	0	0	1	1	hsa-miR-1973				-0.28	-0.32	N/A
C17orf59	ENST00000389017.4	chromosome 17 open reading frame 59	664	1	0	1	0	0	hsa-miR-1973				-0.28	-0.28	N/A
SCN3B	ENST00000392770.2	sodium channel, voltage-gated, type III, beta subunit	10	1	0	0	1	0	hsa-miR-1973				-0.28	-0.28	N/A
P2RY11	ENST00000321826.4	purinergic receptor P2Y, G-protein coupled, 11	293	1	0	0	1	0	hsa-miR-1973				-0.28	-0.28	N/A
SPATC1	ENST00000447830.2	spermatogenesis and centriole associated 1	5	1	0	1	0	0	hsa-miR-1973				-0.28	-0.28	N/A
TOB2	ENST00000327492.3	transducer of ERBB2, 2	71	1	0	0	1	0	hsa-miR-1973				-0.28	-0.28	N/A
RPS6KB2	ENST00000312629.5	ribosomal protein S6 kinase, 70kDa, polypeptide 2	3986	1	0	0	1	0	hsa-miR-1973				-0.28	-0.28	N/A
FBLIM1	ENST00000375771.1	filamin binding LIM protein 1	581	1	0	0	1	0	hsa-miR-1973				-0.28	-0.28	N/A
C2CD4C	ENST00000332235.6	C2 calcium-dependent domain containing 4C	70	1	0	0	1	0	hsa-miR-1973				-0.28	-0.28	N/A
AGGF1	ENST00000312916.7	angiogenic factor with G patch and FHA domains 1	890	1	0	0	1	0	hsa-miR-1973				-0.28	-0.28	N/A
FAM110D	ENST00000374268.3	family with sequence similarity 110, member D	5	1	0	0	1	0	hsa-miR-1973				-0.28	-0.28	N/A
ANKFY1	ENST00000341657.4	ankyrin repeat and FYVE domain containing 1	969	2	0	1	1	1	hsa-miR-1973				-0.28	-0.33	N/A
MCFD2	ENST00000444761.2	multiple coagulation factor deficiency 2	1648	1	0	1	0	1	hsa-miR-1973				-0.28	-0.32	N/A
CLIC5	ENST00000339561.6	chloride intracellular channel 5	21	1	0	1	0	2	hsa-miR-1973				-0.28	-0.37	N/A
PIP5K1C	ENST00000335312.3	phosphatidylinositol-4-phosphate 5-kinase, type I, gamma	13	1	1	0	0	0	hsa-miR-1973				-0.28	-0.28	N/A
PIRT	ENST00000580256.2	phosphoinositide-interacting regulator of transient receptor potential channels	5	1	0	1	0	0	hsa-miR-1973				-0.27	-0.27	N/A
ADRA2B	ENST00000409345.3	adrenoceptor alpha 2B	7	1	0	0	1	0	hsa-miR-1973				-0.27	-0.27	N/A
RELB	ENST00000221452.8	v-rel avian reticuloendotheliosis viral oncogene homolog B	182	1	0	1	0	0	hsa-miR-1973				-0.27	-0.27	N/A
BCAS1	ENST00000371440.3	breast carcinoma amplified sequence 1	0	1	0	1	0	0	hsa-miR-1973				-0.27	-0.27	N/A
SMCR8	ENST00000406438.3	Smith-Magenis syndrome chromosome region, candidate 8	219	1	0	0	1	0	hsa-miR-1973				-0.27	-0.28	N/A
GFRA2	ENST00000524240.1	GDNF family receptor alpha 2	13	1	0	0	1	0	hsa-miR-1973				-0.27	-0.27	N/A
EPDR1	ENST00000423717.1	ependymin related 1	84	1	0	1	0	0	hsa-miR-1973				-0.27	-0.29	N/A
ANK3	ENST00000280772.2	ankyrin 3, node of Ranvier (ankyrin G)	74	1	1	0	0	0	hsa-miR-1973				-0.27	-0.34	N/A
C4orf40	ENST00000344526.5	chromosome 4 open reading frame 40	5	1	0	1	0	0	hsa-miR-1973				-0.27	-0.27	N/A
WBP2	ENST00000254806.3	WW domain binding protein 2	362	1	0	0	1	0	hsa-miR-1973				-0.27	-0.27	N/A
BARHL2	ENST00000370445.4	BarH-like homeobox 2	13	1	0	0	1	0	hsa-miR-1973				-0.27	-0.27	N/A
KIF1C	ENST00000320785.5	kinesin family member 1C	149	2	0	1	1	0	hsa-miR-1973				-0.27	-0.31	N/A
TAL2	ENST00000334077.3	T-cell acute lymphocytic leukemia 2	21	1	0	0	1	1	hsa-miR-1973				-0.27	-0.36	N/A
ZFPM1	ENST00000319555.3	zinc finger protein, FOG family member 1	168	2	0	0	2	0	hsa-miR-1973				-0.27	-0.47	N/A
SFRP5	ENST00000266066.3	secreted frizzled-related protein 5	28	1	0	0	1	0	hsa-miR-1973				-0.27	-0.27	N/A
THY1	ENST00000284240.5	Thy-1 cell surface antigen	2345	1	0	0	1	0	hsa-miR-1973				-0.27	-0.28	N/A
DYRK1A	ENST00000339659.4	dual-specificity tyrosine-(Y)-phosphorylation regulated kinase 1A	448	1	0	0	1	0	hsa-miR-1973				-0.27	-0.27	N/A
UBXN7	ENST00000296328.4	UBX domain protein 7	95	1	0	1	0	0	hsa-miR-1973				-0.27	-0.27	N/A
SLC6A17	ENST00000331565.4	solute carrier family 6 (neutral amino acid transporter), member 17	5	1	1	0	0	0	hsa-miR-1973				-0.27	-0.27	N/A
MBP	ENST00000397863.1	myelin basic protein	96	1	0	0	1	0	hsa-miR-1973				-0.27	-0.33	N/A
ESYT1	ENST00000394048.5	extended synaptotagmin-like protein 1	401	1	0	1	0	0	hsa-miR-1973				-0.27	-0.27	N/A
ITGB5	ENST00000296181.4	integrin, beta 5	3180	1	0	1	0	0	hsa-miR-1973				-0.27	-0.27	N/A
FAM101A	ENST00000546355.1	family with sequence similarity 101, member A	34	1	0	1	0	0	hsa-miR-1973				-0.27	-0.27	N/A
FOXM1	ENST00000342628.2	forkhead box M1	1476	1	0	1	0	0	hsa-miR-1973				-0.27	-0.27	N/A
SLC12A7	ENST00000264930.5	solute carrier family 12 (potassium/chloride transporter), member 7	149	1	0	0	1	1	hsa-miR-1973				-0.27	-0.27	N/A
AL033381.1	ENST00000314040.1	Uncharacterized protein; cDNA FLJ34594 fis, clone KIDNE2009109	5	1	0	1	0	0	hsa-miR-1973				-0.27	-0.27	N/A
SMG7	ENST00000367537.3	SMG7 nonsense mediated mRNA decay factor	305	1	0	0	1	0	hsa-miR-1973				-0.26	-0.27	N/A
D2HGDH	ENST00000321264.4	D-2-hydroxyglutarate dehydrogenase	417	1	0	0	1	1	hsa-miR-1973				-0.26	-0.26	N/A
IRAK3	ENST00000261233.4	interleukin-1 receptor-associated kinase 3	13	1	0	1	0	0	hsa-miR-1973				-0.26	-0.26	N/A
DTHD1	ENST00000456874.2	death domain containing 1	5	1	0	0	1	0	hsa-miR-1973				-0.26	-0.26	N/A
PPM1F	ENST00000263212.5	protein phosphatase, Mg2+/Mn2+ dependent, 1F	786	1	1	0	0	0	hsa-miR-1973				-0.26	-0.4	N/A
MUC6	ENST00000421673.2	mucin 6, oligomeric mucus/gel-forming	5	1	0	0	1	0	hsa-miR-1973				-0.26	-0.26	N/A
SLC7A2	ENST00000494857.1	solute carrier family 7 (cationic amino acid transporter, y+ system), member 2	1233	1	0	1	0	0	hsa-miR-1973				-0.26	-0.26	N/A
KCTD5	ENST00000301738.4	potassium channel tetramerization domain containing 5	2296	1	0	1	0	1	hsa-miR-1973				-0.26	-0.26	N/A
LTBP4	ENST00000243562.9	latent transforming growth factor beta binding protein 4	32	1	0	1	0	1	hsa-miR-1973				-0.26	-0.26	N/A
PPAN	ENST00000556468.1	peter pan homolog (Drosophila)	288	1	0	0	1	0	hsa-miR-1973				-0.26	-0.26	N/A
P2RY8	ENST00000381297.4	purinergic receptor P2Y, G-protein coupled, 8	5	1	0	0	1	0	hsa-miR-1973				-0.26	-0.26	N/A
LRRC7	ENST00000310961.5	leucine rich repeat containing 7	18	1	0	0	1	0	hsa-miR-1973				-0.26	-0.26	N/A
SEMA7A	ENST00000261918.4	semaphorin 7A, GPI membrane anchor (John Milton Hagen blood group)	65	1	0	0	1	0	hsa-miR-1973				-0.26	-0.26	N/A
FLNC	ENST00000346177.6	filamin C, gamma	12414	1	0	1	0	0	hsa-miR-1973				-0.26	-0.26	N/A
KRT76	ENST00000332411.2	keratin 76	5	1	0	1	0	0	hsa-miR-1973				-0.26	-0.26	N/A
CCDC42B	ENST00000335621.6	coiled-coil domain containing 42B	5	1	0	1	0	0	hsa-miR-1973				-0.26	-0.26	N/A
DHFR	ENST00000511032.1	dihydrofolate reductase	5	1	0	1	0	0	hsa-miR-1973				-0.26	-0.26	N/A
TLX2	ENST00000233638.7	T-cell leukemia homeobox 2	5	1	0	1	0	0	hsa-miR-1973				-0.26	-0.26	N/A
PNCK	ENST00000340888.3	pregnancy up-regulated non-ubiquitously expressed CaM kinase	5	1	0	1	0	0	hsa-miR-1973				-0.25	-0.26	N/A
MYT1	ENST00000328439.1	myelin transcription factor 1	12	1	0	0	1	0	hsa-miR-1973				-0.25	-0.25	N/A
BAZ2B	ENST00000392782.1	bromodomain adjacent to zinc finger domain, 2B	25	1	0	0	1	0	hsa-miR-1973				-0.25	-0.34	N/A
WSB2	ENST00000315436.3	WD repeat and SOCS box containing 2	938	1	0	1	0	0	hsa-miR-1973				-0.25	-0.33	N/A
SMG6	ENST00000544865.1	SMG6 nonsense mediated mRNA decay factor	832	1	0	0	1	0	hsa-miR-1973				-0.25	-0.25	N/A
KRT85	ENST00000257901.3	keratin 85	5	1	0	0	1	0	hsa-miR-1973				-0.25	-0.25	N/A
PPP1CB	ENST00000395366.2	protein phosphatase 1, catalytic subunit, beta isozyme	5795	1	0	0	1	0	hsa-miR-1973				-0.25	-0.25	N/A
B3GNT9	ENST00000449549.3	UDP-GlcNAc:betaGal beta-1,3-N-acetylglucosaminyltransferase 9	56	1	0	1	0	0	hsa-miR-1973				-0.25	-0.25	N/A
NUP188	ENST00000372577.2	nucleoporin 188kDa	3481	1	0	1	0	1	hsa-miR-1973				-0.25	-0.33	N/A
RAB26	ENST00000210187.6	RAB26, member RAS oncogene family	799	1	0	1	0	0	hsa-miR-1973				-0.25	-0.25	N/A
COL5A1	ENST00000371817.3	collagen, type V, alpha 1	3111	1	1	0	0	0	hsa-miR-1973				-0.25	-0.49	N/A
LPIN1	ENST00000256720.2	lipin 1	357	1	0	1	0	0	hsa-miR-1973				-0.25	-0.25	N/A
PLA2G2F	ENST00000375102.3	phospholipase A2, group IIF	5	1	0	0	1	0	hsa-miR-1973				-0.25	-0.25	N/A
GPR55	ENST00000392040.1	G protein-coupled receptor 55	5	1	0	0	1	0	hsa-miR-1973				-0.25	-0.25	N/A
C17orf74	ENST00000574034.1	chromosome 17 open reading frame 74	8	1	0	0	1	0	hsa-miR-1973				-0.25	-0.25	N/A
CADM4	ENST00000222374.2	cell adhesion molecule 4	50	1	0	1	0	0	hsa-miR-1973				-0.25	-0.25	N/A
GTSE1	ENST00000454366.1	G-2 and S-phase expressed 1	3391	1	0	0	1	0	hsa-miR-1973				-0.25	-0.25	N/A
WISP3	ENST00000361714.1	WNT1 inducible signaling pathway protein 3	5	1	0	0	1	0	hsa-miR-1973				-0.25	-0.25	N/A
FAM160B2	ENST00000289921.7	family with sequence similarity 160, member B2	803	1	0	1	0	0	hsa-miR-1973				-0.25	-0.25	N/A
ITGA9	ENST00000264741.5	integrin, alpha 9	9	1	0	1	0	0	hsa-miR-1973				-0.24	-0.24	N/A
INHBA	ENST00000242208.4	inhibin, beta A	1260	1	0	0	1	0	hsa-miR-1973				-0.24	-0.31	N/A
CAMK2B	ENST00000457475.1	calcium/calmodulin-dependent protein kinase II beta	11	1	0	0	1	0	hsa-miR-1973				-0.24	-0.24	N/A
TUSC5	ENST00000333813.3	tumor suppressor candidate 5	5	1	0	0	1	0	hsa-miR-1973				-0.24	-0.24	N/A
SFMBT2	ENST00000361972.4	Scm-like with four mbt domains 2	107	2	0	1	1	0	hsa-miR-1973				-0.24	-0.24	N/A
SLC52A3	ENST00000381944.3	solute carrier family 52 (riboflavin transporter), member 3	5	1	0	0	1	0	hsa-miR-1973				-0.24	-0.24	N/A
PLXNA2	ENST00000367033.3	plexin A2	8	1	0	0	1	0	hsa-miR-1973				-0.24	-0.24	N/A
MFAP3	ENST00000436816.1	microfibrillar-associated protein 3	1139	1	0	1	0	0	hsa-miR-1973				-0.24	-0.26	N/A
ZBTB42	ENST00000342537.7	zinc finger and BTB domain containing 42	182	1	0	0	1	0	hsa-miR-1973				-0.24	-0.26	N/A
NANOS2	ENST00000341294.2	nanos homolog 2 (Drosophila)	5	1	0	1	0	0	hsa-miR-1973				-0.24	-0.24	N/A
NDUFS7	ENST00000313408.7	NADH dehydrogenase (ubiquinone) Fe-S protein 7, 20kDa (NADH-coenzyme Q reductase)	3661	1	0	1	0	0	hsa-miR-1973				-0.24	-0.25	N/A
SEMA4D	ENST00000450295.1	sema domain, immunoglobulin domain (Ig), transmembrane domain (TM) and short cytoplasmic domain, (semaphorin) 4D	76	2	0	1	1	0	hsa-miR-1973				-0.24	-0.57	N/A
ARHGEF26	ENST00000356448.4	Rho guanine nucleotide exchange factor (GEF) 26	164	1	0	1	0	0	hsa-miR-1973				-0.24	-0.24	N/A
RAB11B	ENST00000328024.6	RAB11B, member RAS oncogene family	920	1	0	1	0	0	hsa-miR-1973				-0.24	-0.24	N/A
LMO3	ENST00000354662.1	LIM domain only 3 (rhombotin-like 2)	7	1	0	1	0	0	hsa-miR-1973				-0.24	-0.37	N/A
IGF2R	ENST00000356956.1	insulin-like growth factor 2 receptor	46	1	0	0	1	0	hsa-miR-1973				-0.24	-0.24	N/A
ZNF611	ENST00000543227.1	zinc finger protein 611	7	1	0	0	1	0	hsa-miR-1973				-0.24	-0.24	N/A
NPLOC4	ENST00000572760.1	nuclear protein localization 4 homolog (S. cerevisiae)	1360	1	0	0	1	0	hsa-miR-1973				-0.24	-0.28	N/A
ZBTB7B	ENST00000368426.3	zinc finger and BTB domain containing 7B	179	1	0	0	1	0	hsa-miR-1973				-0.23	-0.23	N/A
AKAP17A	ENST00000313871.3	A kinase (PRKA) anchor protein 17A	5	2	0	2	0	0	hsa-miR-1973				-0.23	-0.23	N/A
KCNJ6	ENST00000609713.1	potassium inwardly-rectifying channel, subfamily J, member 6	5	1	1	0	0	0	hsa-miR-1973				-0.23	-0.23	N/A
MTMR1	ENST00000445323.2	myotubularin related protein 1	489	1	0	1	0	0	hsa-miR-1973				-0.23	-0.23	N/A
FAM131B	ENST00000443739.2	family with sequence similarity 131, member B	5	1	0	0	1	0	hsa-miR-1973				-0.23	-0.23	N/A
NRL	ENST00000397002.2	neural retina leucine zipper	9	1	0	1	0	0	hsa-miR-1973				-0.23	-0.23	N/A
APOBEC3D	ENST00000216099.8	apolipoprotein B mRNA editing enzyme, catalytic polypeptide-like 3D	5	1	0	1	0	0	hsa-miR-1973				-0.23	-0.23	N/A
ADAMTS13	ENST00000371916.1	ADAM metallopeptidase with thrombospondin type 1 motif, 13	41	1	0	0	1	0	hsa-miR-1973				-0.23	-0.23	N/A
TNNI1	ENST00000361379.4	troponin I type 1 (skeletal, slow)	5	1	0	0	1	0	hsa-miR-1973				-0.23	-0.23	N/A
DCX	ENST00000356915.2	doublecortin	5	1	0	1	0	0	hsa-miR-1973				-0.23	-0.23	N/A
NHSL1	ENST00000427025.2	NHS-like 1	393	1	0	0	1	0	hsa-miR-1973				-0.23	-0.23	N/A
BET1L	ENST00000325147.9	Bet1 golgi vesicular membrane trafficking protein-like	702	1	0	1	0	0	hsa-miR-1973				-0.23	-0.23	N/A
CIT	ENST00000392521.2	citron (rho-interacting, serine/threonine kinase 21)	134	1	0	0	1	0	hsa-miR-1973				-0.23	-0.23	N/A
UVSSA	ENST00000389851.4	UV-stimulated scaffold protein A	86	1	0	0	1	0	hsa-miR-1973				-0.23	-0.23	N/A
VWA5B1	ENST00000289815.8	von Willebrand factor A domain containing 5B1	5	1	0	0	1	0	hsa-miR-1973				-0.23	-0.23	N/A
LPAR1	ENST00000374431.3	lysophosphatidic acid receptor 1	2111	1	0	1	0	0	hsa-miR-1973				-0.23	-0.26	N/A
CHST6	ENST00000332272.4	carbohydrate (N-acetylglucosamine 6-O) sulfotransferase 6	37	1	0	0	1	0	hsa-miR-1973				-0.23	-0.23	N/A
PPAN-P2RY11	ENST00000428358.1	PPAN-P2RY11 readthrough	293	1	0	0	1	0	hsa-miR-1973				-0.23	-0.23	N/A
STOML1	ENST00000564777.1	stomatin (EPB72)-like 1	18	1	0	1	0	1	hsa-miR-1973				-0.23	-0.24	N/A
TGM3	ENST00000381458.5	transglutaminase 3	7	1	0	1	0	0	hsa-miR-1973				-0.23	-0.23	N/A
LSM14B	ENST00000253001.4	LSM14B, SCD6 homolog B (S. cerevisiae)	700	1	0	0	1	0	hsa-miR-1973				-0.23	-0.26	N/A
AL020996.1	ENST00000536896.1	Uncharacterized protein	5	1	0	1	0	0	hsa-miR-1973				-0.23	-0.23	N/A
KIAA0040	ENST00000423313.1	KIAA0040	15	1	0	1	0	0	hsa-miR-1973				-0.23	-0.23	N/A
MRPL10	ENST00000351111.2	mitochondrial ribosomal protein L10	356	1	0	1	0	0	hsa-miR-1973				-0.23	-0.23	N/A
RAX	ENST00000256852.7	retina and anterior neural fold homeobox	5	1	0	1	0	1	hsa-miR-1973				-0.22	-0.22	N/A
TFCP2L1	ENST00000263707.5	transcription factor CP2-like 1	36	1	0	1	0	1	hsa-miR-1973				-0.22	-0.29	N/A
TLDC1	ENST00000343629.6	TBC/LysM-associated domain containing 1	545	1	0	1	0	1	hsa-miR-1973				-0.22	-0.35	N/A
ZNF844	ENST00000439326.3	zinc finger protein 844	11	1	0	1	0	1	hsa-miR-1973				-0.22	-0.22	N/A
HOXC11	ENST00000546378.1	homeobox C11	80	1	0	1	0	0	hsa-miR-1973				-0.22	-0.22	N/A
ABCG4	ENST00000307417.3	ATP-binding cassette, sub-family G (WHITE), member 4	5	1	0	1	0	0	hsa-miR-1973				-0.22	-0.22	N/A
VENTX	ENST00000325980.9	VENT homeobox	5	1	0	0	1	0	hsa-miR-1973				-0.22	-0.22	N/A
TRAF2	ENST00000247668.2	TNF receptor-associated factor 2	101	1	0	0	1	1	hsa-miR-1973				-0.22	-0.37	N/A
EPAS1	ENST00000263734.3	endothelial PAS domain protein 1	3689	1	0	1	0	0	hsa-miR-1973				-0.22	-0.22	N/A
ATP11A	ENST00000487903.1	ATPase, class VI, type 11A	731	1	0	0	1	1	hsa-miR-1973				-0.22	-0.23	N/A
TBC1D16	ENST00000310924.2	TBC1 domain family, member 16	556	4	0	3	1	3	hsa-miR-1973				-0.22	-0.32	N/A
ARHGAP19-SLIT1	ENST00000453547.2	ARHGAP19-SLIT1 readthrough (NMD candidate)	15	1	0	0	1	0	hsa-miR-1973				-0.22	-0.22	N/A
ABR	ENST00000302538.5	active BCR-related	58	1	1	0	0	0	hsa-miR-1973				-0.22	-0.3	N/A
NFATC2	ENST00000371564.3	nuclear factor of activated T-cells, cytoplasmic, calcineurin-dependent 2	105	1	0	0	1	0	hsa-miR-1973				-0.22	-0.22	N/A
MARCH8	ENST00000453424.2	membrane-associated ring finger (C3HC4) 8, E3 ubiquitin protein ligase	48	1	1	0	0	0	hsa-miR-1973				-0.22	-0.22	N/A
SSH3	ENST00000376757.5	slingshot protein phosphatase 3	159	1	0	0	1	0	hsa-miR-1973				-0.22	-0.22	N/A
CERK	ENST00000216264.8	ceramide kinase	123	1	0	0	1	0	hsa-miR-1973				-0.22	-0.23	N/A
SCNN1A	ENST00000360168.3	sodium channel, non-voltage-gated 1 alpha subunit	5	1	0	1	0	0	hsa-miR-1973				-0.22	-0.22	N/A
SEMA3F	ENST00000002829.3	sema domain, immunoglobulin domain (Ig), short basic domain, secreted, (semaphorin) 3F	263	1	0	0	1	0	hsa-miR-1973				-0.22	-0.22	N/A
FAM118A	ENST00000216214.3	family with sequence similarity 118, member A	202	1	0	1	0	1	hsa-miR-1973				-0.22	-0.34	N/A
CBS	ENST00000398158.1	cystathionine-beta-synthase	39	1	0	1	0	1	hsa-miR-1973				-0.22	-0.31	N/A
CADM3	ENST00000368125.4	cell adhesion molecule 3	5	1	0	1	0	0	hsa-miR-1973				-0.21	-0.21	N/A
TSPAN9	ENST00000537971.1	tetraspanin 9	1410	2	0	2	0	2	hsa-miR-1973				-0.21	-0.44	N/A
ECE1	ENST00000415912.2	endothelin converting enzyme 1	1166	1	0	0	1	0	hsa-miR-1973				-0.21	-0.23	N/A
LPGAT1	ENST00000366997.4	lysophosphatidylglycerol acyltransferase 1	135	1	0	1	0	0	hsa-miR-1973				-0.21	-0.26	N/A
IFITM10	ENST00000340134.4	interferon induced transmembrane protein 10	7	1	1	0	0	0	hsa-miR-1973				-0.21	-0.29	N/A
ANKS6	ENST00000375018.1	ankyrin repeat and sterile alpha motif domain containing 6	98	1	0	0	1	1	hsa-miR-1973				-0.21	-0.3	N/A
CTD-2267D19.3	ENST00000578774.1	Uncharacterized protein	110	1	0	0	1	0	hsa-miR-1973				-0.21	-0.22	N/A
PRKAG2	ENST00000287878.4	protein kinase, AMP-activated, gamma 2 non-catalytic subunit	273	1	0	1	0	0	hsa-miR-1973				-0.21	-0.24	N/A
RRP1B	ENST00000340648.4	ribosomal RNA processing 1B	314	1	0	1	0	1	hsa-miR-1973				-0.21	-0.22	N/A
TIMP2	ENST00000585421.1	TIMP metallopeptidase inhibitor 2	3147	1	0	1	0	0	hsa-miR-1973				-0.21	-0.24	N/A
SRL	ENST00000399609.3	sarcalumenin	5	1	0	1	0	0	hsa-miR-1973				-0.21	-0.21	N/A
TMEM178B	ENST00000565468.1	transmembrane protein 178B	129	1	0	0	1	0	hsa-miR-1973				-0.21	-0.21	N/A
PRKCE	ENST00000306156.3	protein kinase C, epsilon	164	1	0	1	0	0	hsa-miR-1973				-0.21	-0.21	N/A
PEA15	ENST00000360472.4	phosphoprotein enriched in astrocytes 15	5239	1	0	1	0	0	hsa-miR-1973				-0.21	-0.24	N/A
RPRD2	ENST00000539519.1	regulation of nuclear pre-mRNA domain containing 2	280	1	0	0	1	0	hsa-miR-1973				-0.21	-0.21	N/A
PEX10	ENST00000288774.3	peroxisomal biogenesis factor 10	347	1	0	0	1	0	hsa-miR-1973				-0.21	-0.24	N/A
GLP2R	ENST00000262441.5	glucagon-like peptide 2 receptor	247	1	0	0	1	0	hsa-miR-1973				-0.21	-0.21	N/A
APOBEC3C	ENST00000361441.4	apolipoprotein B mRNA editing enzyme, catalytic polypeptide-like 3C	14	1	0	1	0	0	hsa-miR-1973				-0.21	-0.21	N/A
INPPL1	ENST00000298229.2	inositol polyphosphate phosphatase-like 1	1138	1	0	1	0	0	hsa-miR-1973				-0.21	-0.22	N/A
PPP2R5C	ENST00000422945.2	protein phosphatase 2, regulatory subunit B', gamma	1584	1	0	1	0	0	hsa-miR-1973				-0.21	-0.21	N/A
KIF26B	ENST00000366518.4	kinesin family member 26B	25	2	1	1	0	0	hsa-miR-1973				-0.21	-0.21	N/A
BEST2	ENST00000553030.1	bestrophin 2	5	1	0	1	0	0	hsa-miR-1973				-0.21	-0.21	N/A
LRFN1	ENST00000248668.4	leucine rich repeat and fibronectin type III domain containing 1	82	1	0	0	1	0	hsa-miR-1973				-0.2	-0.2	N/A
HYAL3	ENST00000359051.3	hyaluronoglucosaminidase 3	62	1	0	1	0	0	hsa-miR-1973				-0.2	-0.2	N/A
ARF3	ENST00000256682.4	ADP-ribosylation factor 3	1093	1	0	1	0	0	hsa-miR-1973				-0.2	-0.24	N/A
PREX1	ENST00000396220.1	phosphatidylinositol-3,4,5-trisphosphate-dependent Rac exchange factor 1	14	1	0	0	1	0	hsa-miR-1973				-0.2	-0.2	N/A
DLG3	ENST00000194900.4	discs, large homolog 3 (Drosophila)	185	1	0	1	0	0	hsa-miR-1973				-0.2	-0.2	N/A
ESRRG	ENST00000361525.3	estrogen-related receptor gamma	5	1	0	1	0	0	hsa-miR-1973				-0.2	-0.2	N/A
SLCO5A1	ENST00000260126.4	solute carrier organic anion transporter family, member 5A1	9	1	0	0	1	0	hsa-miR-1973				-0.2	-0.2	N/A
PIK3R1	ENST00000521381.1	phosphoinositide-3-kinase, regulatory subunit 1 (alpha)	217	1	0	1	0	0	hsa-miR-1973				-0.2	-0.2	N/A
SRRM4	ENST00000267260.4	serine/arginine repetitive matrix 4	22	1	0	0	1	0	hsa-miR-1973				-0.2	-0.2	N/A
DAZAP1	ENST00000336761.6	DAZ associated protein 1	3500	1	0	1	0	0	hsa-miR-1973				-0.2	-0.2	N/A
NEURL4	ENST00000315614.7	neuralized homolog 4 (Drosophila)	469	1	0	0	1	0	hsa-miR-1973				-0.2	-0.2	N/A
ZNF549	ENST00000376233.3	zinc finger protein 549	7	1	0	1	0	0	hsa-miR-1973				-0.2	-0.2	N/A
XIRP1	ENST00000396251.1	xin actin-binding repeat containing 1	5	1	0	0	1	0	hsa-miR-1973				-0.2	-0.2	N/A
SH3BP5L	ENST00000366472.5	SH3-binding domain protein 5-like	379	1	0	1	0	0	hsa-miR-1973				-0.2	-0.2	N/A
ARHGEF10L	ENST00000452522.1	Rho guanine nucleotide exchange factor (GEF) 10-like	1019	1	0	1	0	0	hsa-miR-1973				-0.2	-0.2	N/A
DNMT3B	ENST00000344505.4	DNA (cytosine-5-)-methyltransferase 3 beta	259	1	0	1	0	0	hsa-miR-1973				-0.2	-0.2	N/A
SOCS2	ENST00000548537.1	suppressor of cytokine signaling 2	89	1	0	1	0	0	hsa-miR-1973				-0.2	-0.2	N/A
CSNK1G2	ENST00000255641.8	casein kinase 1, gamma 2	5	1	0	0	1	1	hsa-miR-1973				-0.2	-0.2	N/A
SPTLC3	ENST00000399002.2	serine palmitoyltransferase, long chain base subunit 3	24	1	0	1	0	0	hsa-miR-1973				-0.2	-0.2	N/A
PELI2	ENST00000267460.4	pellino E3 ubiquitin protein ligase family member 2	229	1	0	1	0	0	hsa-miR-1973				-0.2	-0.21	N/A
EXOC3	ENST00000512944.1	exocyst complex component 3	463	1	0	1	0	0	hsa-miR-1973				-0.2	-0.2	N/A
UTRN	ENST00000367545.3	utrophin	87	1	0	1	0	0	hsa-miR-1973				-0.19	-0.2	N/A
SERTAD2	ENST00000313349.3	SERTA domain containing 2	119	1	0	0	1	0	hsa-miR-1973				-0.19	-0.26	N/A
UQCRFS1	ENST00000304863.4	ubiquinol-cytochrome c reductase, Rieske iron-sulfur polypeptide 1	59	1	0	1	0	0	hsa-miR-1973				-0.19	-0.29	N/A
C17orf103	ENST00000468196.1	chromosome 17 open reading frame 103	54	1	0	1	0	0	hsa-miR-1973				-0.19	-0.19	N/A
RCC2	ENST00000375436.4	regulator of chromosome condensation 2	180	1	0	0	1	0	hsa-miR-1973				-0.19	-0.19	N/A
ZBTB34	ENST00000319119.4	zinc finger and BTB domain containing 34	726	1	0	0	1	0	hsa-miR-1973				-0.19	-0.2	N/A
PROM2	ENST00000317620.9	prominin 2	18	1	0	1	0	0	hsa-miR-1973				-0.19	-0.19	N/A
RPH3A	ENST00000415485.3	rabphilin 3A homolog (mouse)	5	1	0	0	1	0	hsa-miR-1973				-0.19	-0.19	N/A
NGEF	ENST00000264051.3	neuronal guanine nucleotide exchange factor	13	1	0	1	0	0	hsa-miR-1973				-0.19	-0.19	N/A
HDAC10	ENST00000216271.5	histone deacetylase 10	5	1	0	0	1	0	hsa-miR-1973				-0.19	-0.19	N/A
ARHGAP33	ENST00000378944.5	Rho GTPase activating protein 33	8	1	0	1	0	0	hsa-miR-1973				-0.19	-0.19	N/A
ARL4C	ENST00000390645.2	ADP-ribosylation factor-like 4C	84	1	0	0	1	0	hsa-miR-1973				-0.19	-0.19	N/A
LDLR	ENST00000558518.1	low density lipoprotein receptor	1462	1	0	1	0	0	hsa-miR-1973				-0.19	-0.24	N/A
RGS16	ENST00000367558.5	regulator of G-protein signaling 16	7	1	0	0	1	0	hsa-miR-1973				-0.19	-0.24	N/A
NUP153	ENST00000262077.2	nucleoporin 153kDa	231	1	0	1	0	0	hsa-miR-1973				-0.19	-0.2	N/A
EVX1	ENST00000222761.3	even-skipped homeobox 1	7	1	0	0	1	0	hsa-miR-1973				-0.19	-0.19	N/A
SHISA6	ENST00000441885.3	shisa family member 6	5	1	1	0	0	0	hsa-miR-1973				-0.19	-0.19	N/A
SLC35E2B	ENST00000378662.1	solute carrier family 35, member E2B	5	1	0	1	0	0	hsa-miR-1973				-0.19	-0.19	N/A
GSK3B	ENST00000264235.8	glycogen synthase kinase 3 beta	498	1	1	0	0	0	hsa-miR-1973				-0.19	-0.29	N/A
FLT1	ENST00000282397.4	fms-related tyrosine kinase 1	7	1	0	0	1	0	hsa-miR-1973				-0.18	-0.18	N/A
ZNF703	ENST00000331569.4	zinc finger protein 703	1557	1	0	0	1	1	hsa-miR-1973				-0.18	-0.33	N/A
FA2H	ENST00000219368.3	fatty acid 2-hydroxylase	5	1	0	1	0	0	hsa-miR-1973				-0.18	-0.18	N/A
RP11-1055B8.7	ENST00000307745.7	BAH and coiled-coil domain-containing protein 1	247	1	0	1	0	0	hsa-miR-1973				-0.18	-0.18	N/A
SLC20A2	ENST00000342228.3	solute carrier family 20 (phosphate transporter), member 2	1188	1	0	1	0	0	hsa-miR-1973				-0.18	-0.18	N/A
SLC35B4	ENST00000378509.4	solute carrier family 35 (UDP-xylose/UDP-N-acetylglucosamine transporter), member B4	899	1	0	0	1	1	hsa-miR-1973				-0.18	-0.19	N/A
PDE10A	ENST00000366882.1	phosphodiesterase 10A	371	1	0	1	0	1	hsa-miR-1973				-0.18	-0.27	N/A
SLC36A2	ENST00000335244.4	solute carrier family 36 (proton/amino acid symporter), member 2	5	1	0	1	0	0	hsa-miR-1973				-0.18	-0.18	N/A
SPRN	ENST00000414069.2	shadow of prion protein homolog (zebrafish)	5	1	0	1	0	0	hsa-miR-1973				-0.18	-0.18	N/A
AXIN2	ENST00000307078.5	axin 2	86	1	0	1	0	0	hsa-miR-1973				-0.18	-0.18	N/A
MLXIP	ENST00000319080.7	MLX interacting protein	69	2	0	2	0	1	hsa-miR-1973				-0.18	-0.28	N/A
RPRM	ENST00000325926.3	reprimo, TP53 dependent G2 arrest mediator candidate	91	1	0	1	0	0	hsa-miR-1973				-0.18	-0.34	N/A
GRM6	ENST00000231188.5	glutamate receptor, metabotropic 6	5	1	0	0	1	0	hsa-miR-1973				-0.18	-0.18	N/A
PLEKHA1	ENST00000538022.1	pleckstrin homology domain containing, family A (phosphoinositide binding specific) member 1	1172	1	0	0	1	0	hsa-miR-1973				-0.18	-0.18	N/A
FBLN2	ENST00000404922.3	fibulin 2	59	1	0	1	0	0	hsa-miR-1973				-0.18	-0.18	N/A
CORO6	ENST00000388767.3	coronin 6	48	1	0	1	0	0	hsa-miR-1973				-0.18	-0.18	N/A
TRIM14	ENST00000341469.2	tripartite motif containing 14	44	1	0	1	0	0	hsa-miR-1973				-0.18	-0.19	N/A
GAREML	ENST00000401533.2	GRB2 associated, regulator of MAPK1-like	496	1	0	1	0	0	hsa-miR-1973				-0.18	-0.18	N/A
KSR2	ENST00000425217.1	kinase suppressor of ras 2	22	2	2	0	0	0	hsa-miR-1973				-0.18	-0.18	N/A
JMJD8	ENST00000412368.2	jumonji domain containing 8	164	1	0	1	0	0	hsa-miR-1973				-0.18	-0.2	N/A
ADAMTS17	ENST00000268070.4	ADAM metallopeptidase with thrombospondin type 1 motif, 17	19	1	0	0	1	0	hsa-miR-1973				-0.18	-0.18	N/A
POLR3H	ENST00000396504.2	polymerase (RNA) III (DNA directed) polypeptide H (22.9kD)	216	1	0	0	1	0	hsa-miR-1973				-0.18	-0.18	N/A
CLCN7	ENST00000448525.1	chloride channel, voltage-sensitive 7	1022	1	0	0	1	0	hsa-miR-1973				-0.17	-0.17	N/A
KCNC3	ENST00000376959.2	potassium voltage-gated channel, Shaw-related subfamily, member 3	5	1	0	0	1	0	hsa-miR-1973				-0.17	-0.17	N/A
SRCIN1	ENST00000264659.7	SRC kinase signaling inhibitor 1	5	1	1	0	0	0	hsa-miR-1973				-0.17	-0.17	N/A
EVX2	ENST00000308618.4	even-skipped homeobox 2	9	1	0	0	1	0	hsa-miR-1973				-0.17	-0.17	N/A
SLC5A10	ENST00000317977.6	solute carrier family 5 (sodium/sugar cotransporter), member 10	5	1	0	1	0	0	hsa-miR-1973				-0.17	-0.17	N/A
SUMO2	ENST00000420826.2	small ubiquitin-like modifier 2	75	1	0	0	1	0	hsa-miR-1973				-0.17	-0.36	N/A
MNX1	ENST00000252971.6	motor neuron and pancreas homeobox 1	887	1	0	0	1	0	hsa-miR-1973				-0.17	-0.17	N/A
ALDH3B1	ENST00000539229.1	aldehyde dehydrogenase 3 family, member B1	1512	1	0	0	1	0	hsa-miR-1973				-0.17	-0.17	N/A
CBX6	ENST00000407418.3	chromobox homolog 6	215	1	1	0	0	0	hsa-miR-1973				-0.17	-0.33	N/A
EBF2	ENST00000535548.1	early B-cell factor 2	11	1	0	0	1	0	hsa-miR-1973				-0.17	-0.33	N/A
TRIM73	ENST00000430211.1	tripartite motif containing 73	5	1	0	1	0	0	hsa-miR-1973				-0.17	-0.17	N/A
LINGO3	ENST00000404279.1	leucine rich repeat and Ig domain containing 3	5	1	0	1	0	0	hsa-miR-1973				-0.17	-0.17	N/A
NTN1	ENST00000173229.2	netrin 1	12	1	0	1	0	1	hsa-miR-1973				-0.17	-0.17	N/A
CDC5L	ENST00000371477.3	cell division cycle 5-like	115	1	0	1	0	0	hsa-miR-1973				-0.17	-0.18	N/A
RASGRF2	ENST00000265080.4	Ras protein-specific guanine nucleotide-releasing factor 2	140	1	0	1	0	0	hsa-miR-1973				-0.17	-0.2	N/A
CNOT6L	ENST00000504123.1	CCR4-NOT transcription complex, subunit 6-like	23	1	0	1	0	0	hsa-miR-1973				-0.17	-0.22	N/A
VPS37B	ENST00000267202.2	vacuolar protein sorting 37 homolog B (S. cerevisiae)	261	1	0	1	0	0	hsa-miR-1973				-0.17	-0.17	N/A
SORBS1	ENST00000371227.4	sorbin and SH3 domain containing 1	22	1	0	1	0	0	hsa-miR-1973				-0.17	-0.17	N/A
CLDN10	ENST00000376873.3	claudin 10	7	1	0	0	1	0	hsa-miR-1973				-0.16	-0.22	N/A
C9orf47	ENST00000375851.2	chromosome 9 open reading frame 47	5	1	0	0	1	0	hsa-miR-1973				-0.16	-0.16	N/A
HTR2A	ENST00000378688.4	5-hydroxytryptamine (serotonin) receptor 2A, G protein-coupled	5	1	0	0	1	0	hsa-miR-1973				-0.16	-0.16	N/A
RAI1	ENST00000353383.1	retinoic acid induced 1	277	1	0	1	0	0	hsa-miR-1973				-0.16	-0.16	N/A
ARHGAP26	ENST00000378004.3	Rho GTPase activating protein 26	131	1	0	1	0	0	hsa-miR-1973				-0.16	-0.16	N/A
SV2B	ENST00000394232.1	synaptic vesicle glycoprotein 2B	7	1	0	1	0	1	hsa-miR-1973				-0.16	-0.18	N/A
DNAJC27	ENST00000264711.2	DnaJ (Hsp40) homolog, subfamily C, member 27	41	1	0	1	0	0	hsa-miR-1973				-0.16	-0.18	N/A
DTNA	ENST00000283365.9	dystrobrevin, alpha	144	1	0	1	0	0	hsa-miR-1973				-0.16	-0.17	N/A
NOS1	ENST00000317775.6	nitric oxide synthase 1 (neuronal)	5	1	0	0	1	0	hsa-miR-1973				-0.16	-0.16	N/A
SNX27	ENST00000368843.3	sorting nexin family member 27	46	1	0	1	0	0	hsa-miR-1973				-0.16	-0.16	N/A
NKX3-2	ENST00000382438.5	NK3 homeobox 2	36	1	0	1	0	0	hsa-miR-1973				-0.16	-0.16	N/A
STK32C	ENST00000368622.1	serine/threonine kinase 32C	30	1	0	1	0	0	hsa-miR-1973				-0.16	-0.16	N/A
KCNA6	ENST00000433855.1	potassium voltage-gated channel, shaker-related subfamily, member 6	5	1	0	0	1	0	hsa-miR-1973				-0.16	-0.16	N/A
HGFAC	ENST00000382774.3	HGF activator	15	1	1	0	0	0	hsa-miR-1973				-0.16	-0.25	N/A
KIF1B	ENST00000377086.1	kinesin family member 1B	234	1	0	0	1	0	hsa-miR-1973				-0.16	-0.16	N/A
OPRL1	ENST00000336866.2	opiate receptor-like 1	12	1	0	1	0	0	hsa-miR-1973				-0.16	-0.16	N/A
KCNAB2	ENST00000378097.1	potassium voltage-gated channel, shaker-related subfamily, beta member 2	67	1	0	1	0	0	hsa-miR-1973				-0.16	-0.16	N/A
ZNF275	ENST00000370251.3	zinc finger protein 275	465	1	0	1	0	0	hsa-miR-1973				-0.16	-0.16	N/A
CCND1	ENST00000227507.2	cyclin D1	4687	1	0	1	0	1	hsa-miR-1973				-0.16	-0.21	N/A
ZCCHC24	ENST00000372336.3	zinc finger, CCHC domain containing 24	359	1	0	1	0	0	hsa-miR-1973				-0.16	-0.16	N/A
IL16	ENST00000394660.2	interleukin 16	5	1	0	1	0	0	hsa-miR-1973				-0.16	-0.16	N/A
GRK1	ENST00000335678.6	G protein-coupled receptor kinase 1	5	1	0	1	0	0	hsa-miR-1973				-0.15	-0.15	N/A
ONECUT1	ENST00000560699.2	one cut homeobox 1	10	1	0	1	0	0	hsa-miR-1973				-0.15	-0.34	N/A
IFNLR1	ENST00000327575.2	interferon, lambda receptor 1	15	1	0	0	1	0	hsa-miR-1973				-0.15	-0.24	N/A
ESRRA	ENST00000405666.1	estrogen-related receptor alpha	18	1	0	1	0	0	hsa-miR-1973				-0.15	-0.15	N/A
DLC1	ENST00000276297.4	deleted in liver cancer 1	970	1	0	0	1	0	hsa-miR-1973				-0.15	-0.22	N/A
RAB35	ENST00000534951.1	RAB35, member RAS oncogene family	1051	1	0	1	0	0	hsa-miR-1973				-0.15	-0.23	N/A
CXorf36	ENST00000398000.2	chromosome X open reading frame 36	5	1	0	1	0	0	hsa-miR-1973				-0.15	-0.15	N/A
INO80D	ENST00000403263.1	INO80 complex subunit D	5	1	0	1	0	0	hsa-miR-1973				-0.15	-0.15	N/A
SCAMP4	ENST00000316097.8	secretory carrier membrane protein 4	223	1	0	1	0	0	hsa-miR-1973				-0.15	-0.15	N/A
ARHGDIA	ENST00000269321.7	Rho GDP dissociation inhibitor (GDI) alpha	452	1	0	1	0	0	hsa-miR-1973				-0.15	-0.15	N/A
AHNAK2	ENST00000557457.1	AHNAK nucleoprotein 2	29	1	0	1	0	0	hsa-miR-1973				-0.15	-0.22	N/A
LINC00346	ENST00000538077.1	long intergenic non-protein coding RNA 346	26	1	0	0	1	0	hsa-miR-1973				-0.14	-0.25	N/A
OPN4	ENST00000372071.2	opsin 4	5	1	0	1	0	0	hsa-miR-1973				-0.14	-0.14	N/A
CRKL	ENST00000354336.3	v-crk avian sarcoma virus CT10 oncogene homolog-like	2142	1	0	1	0	0	hsa-miR-1973				-0.14	-0.14	N/A
EHMT1	ENST00000460843.1	euchromatic histone-lysine N-methyltransferase 1	22	1	0	0	1	0	hsa-miR-1973				-0.14	-0.14	N/A
MARCH4	ENST00000273067.4	membrane-associated ring finger (C3HC4) 4, E3 ubiquitin protein ligase	68	1	0	0	1	1	hsa-miR-1973				-0.14	-0.3	N/A
RPL35A	ENST00000464167.1	ribosomal protein L35a	802	1	1	0	0	0	hsa-miR-1973				-0.14	-0.77	N/A
ZMYND19	ENST00000298585.2	zinc finger, MYND-type containing 19	1574	1	0	1	0	0	hsa-miR-1973				-0.14	-0.19	N/A
ANKRD52	ENST00000267116.7	ankyrin repeat domain 52	2913	1	0	0	1	0	hsa-miR-1973				-0.14	-0.14	N/A
SYNGR1	ENST00000328933.5	synaptogyrin 1	101	1	0	1	0	0	hsa-miR-1973				-0.14	-0.14	N/A
SIT1	ENST00000259608.3	signaling threshold regulating transmembrane adaptor 1	7	1	1	0	0	0	hsa-miR-1973				-0.14	-0.5	N/A
DDX6	ENST00000264018.4	DEAD (Asp-Glu-Ala-Asp) box helicase 6	11	1	0	1	0	0	hsa-miR-1973				-0.13	-0.26	N/A
ZFAND3	ENST00000287218.4	zinc finger, AN1-type domain 3	86	1	0	0	1	0	hsa-miR-1973				-0.13	-0.21	N/A
RHOBTB2	ENST00000251822.6	Rho-related BTB domain containing 2	32	1	0	1	0	0	hsa-miR-1973				-0.13	-0.13	N/A
TCERG1L	ENST00000368642.4	transcription elongation regulator 1-like	5	1	0	1	0	0	hsa-miR-1973				-0.13	-0.13	N/A
MESP1	ENST00000300057.4	mesoderm posterior 1 homolog (mouse)	303	1	0	1	0	1	hsa-miR-1973				-0.13	-0.3	N/A
POU3F2	ENST00000328345.5	POU class 3 homeobox 2	274	1	0	0	1	0	hsa-miR-1973				-0.13	-0.13	N/A
MFAP2	ENST00000375534.3	microfibrillar-associated protein 2	10	1	0	1	0	0	hsa-miR-1973				-0.13	-0.28	N/A
GRIN2B	ENST00000609686.1	glutamate receptor, ionotropic, N-methyl D-aspartate 2B	5	1	0	0	1	0	hsa-miR-1973				-0.13	-0.13	N/A
DNAJC5	ENST00000360864.4	DnaJ (Hsp40) homolog, subfamily C, member 5	1089	1	0	1	0	0	hsa-miR-1973				-0.12	-0.19	N/A
ZNF704	ENST00000327835.3	zinc finger protein 704	124	1	0	0	1	0	hsa-miR-1973				-0.12	-0.2	N/A
DAB1	ENST00000371236.2	Dab, reelin signal transducer, homolog 1 (Drosophila)	490	1	0	1	0	0	hsa-miR-1973				-0.12	-0.18	N/A
ZZEF1	ENST00000381638.2	zinc finger, ZZ-type with EF-hand domain 1	83	1	0	1	0	0	hsa-miR-1973				-0.12	-0.12	N/A
WFS1	ENST00000226760.1	Wolfram syndrome 1 (wolframin)	3858	1	0	1	0	0	hsa-miR-1973				-0.12	-0.14	N/A
DAGLA	ENST00000257215.5	diacylglycerol lipase, alpha	1262	1	0	1	0	0	hsa-miR-1973				-0.12	-0.12	N/A
GGA3	ENST00000351904.7	golgi-associated, gamma adaptin ear containing, ARF binding protein 3	14	1	0	1	0	0	hsa-miR-1973				-0.12	-0.15	N/A
SLC35E3	ENST00000398004.2	solute carrier family 35, member E3	250	1	0	0	1	1	hsa-miR-1973				-0.12	-0.38	N/A
SNX33	ENST00000308527.5	sorting nexin 33	148	1	0	1	0	0	hsa-miR-1973				-0.12	-0.15	N/A
TBL3	ENST00000568546.1	transducin (beta)-like 3	57	1	0	0	1	2	hsa-miR-1973				-0.12	-0.24	N/A
WIPF2	ENST00000323571.4	WAS/WASL interacting protein family, member 2	214	1	0	1	0	0	hsa-miR-1973				-0.11	-0.15	N/A
HMX2	ENST00000339992.3	H6 family homeobox 2	8	1	0	0	1	0	hsa-miR-1973				-0.11	-0.32	N/A
RBMS3	ENST00000396583.3	RNA binding motif, single stranded interacting protein 3	56	1	0	0	1	0	hsa-miR-1973				-0.11	-0.24	N/A
FAM53B	ENST00000337318.3	family with sequence similarity 53, member B	27	1	0	1	0	0	hsa-miR-1973				-0.11	-0.11	N/A
TMEM63C	ENST00000298351.4	transmembrane protein 63C	13	1	0	1	0	0	hsa-miR-1973				-0.11	-0.11	N/A
DNAJA4	ENST00000394855.3	DnaJ (Hsp40) homolog, subfamily A, member 4	24	1	1	0	0	0	hsa-miR-1973				-0.11	-0.35	N/A
SRRM3	ENST00000326382.8	serine/arginine repetitive matrix 3	16	1	0	1	0	0	hsa-miR-1973				-0.11	-0.11	N/A
EMILIN2	ENST00000254528.3	elastin microfibril interfacer 2	272	1	1	0	0	1	hsa-miR-1973				-0.11	-0.31	N/A
SOX8	ENST00000293894.3	SRY (sex determining region Y)-box 8	5	1	0	1	0	0	hsa-miR-1973				-0.11	-0.11	N/A
IL6R	ENST00000344086.4	interleukin 6 receptor	13	1	0	1	0	0	hsa-miR-1973				-0.11	-0.18	N/A
C8orf82	ENST00000313465.5	chromosome 8 open reading frame 82	94	1	0	1	0	0	hsa-miR-1973				-0.11	-0.11	N/A
RASA3	ENST00000334062.7	RAS p21 protein activator 3	612	1	0	1	0	0	hsa-miR-1973				-0.11	-0.11	N/A
AL450307.1	ENST00000341866.3	Uncharacterized protein; cDNA FLJ46300 fis, clone TESTI4035989	5	1	0	1	0	0	hsa-miR-1973				-0.11	-0.11	N/A
FAM65C	ENST00000327979.2	family with sequence similarity 65, member C	17	1	0	1	0	0	hsa-miR-1973				-0.11	-0.11	N/A
SHANK2	ENST00000449833.2	SH3 and multiple ankyrin repeat domains 2	26	1	0	1	0	0	hsa-miR-1973				-0.11	-0.11	N/A
EFCAB2	ENST00000366523.1	EF-hand calcium binding domain 2	204	2	0	0	2	0	hsa-miR-1973				-0.11	-0.49	N/A
ZNF600	ENST00000338230.3	zinc finger protein 600	14	1	0	0	1	1	hsa-miR-1973				-0.1	-0.32	N/A
GOLGA3	ENST00000204726.3	golgin A3	944	1	0	1	0	0	hsa-miR-1973				-0.1	-0.12	N/A
PRR14L	ENST00000434485.1	proline rich 14-like	39	1	0	1	0	1	hsa-miR-1973				-0.1	-0.1	N/A
ZBTB6	ENST00000373659.3	zinc finger and BTB domain containing 6	55	1	0	0	1	0	hsa-miR-1973				-0.1	-0.28	N/A
RDH13	ENST00000415061.3	retinol dehydrogenase 13 (all-trans/9-cis)	35	1	0	1	0	0	hsa-miR-1973				-0.1	-0.1	N/A
NF2	ENST00000347330.5	neurofibromin 2 (merlin)	828	1	0	1	0	0	hsa-miR-1973				-0.1	-0.12	N/A
BACE2	ENST00000328735.6	beta-site APP-cleaving enzyme 2	79	2	0	0	2	2	hsa-miR-1973				-0.1	-0.34	N/A
GIT2	ENST00000355312.3	G protein-coupled receptor kinase interacting ArfGAP 2	924	1	0	1	0	0	hsa-miR-1973				-0.1	-0.1	N/A
ABHD2	ENST00000352732.5	abhydrolase domain containing 2	210	1	0	1	0	2	hsa-miR-1973				-0.1	-0.11	N/A
MARK4	ENST00000300843.4	MAP/microtubule affinity-regulating kinase 4	192	1	0	1	0	0	hsa-miR-1973				-0.1	-0.1	N/A
GNA11	ENST00000078429.4	guanine nucleotide binding protein (G protein), alpha 11 (Gq class)	1513	2	0	2	0	0	hsa-miR-1973				-0.1	-0.1	N/A
IFNAR1	ENST00000270139.3	interferon (alpha, beta and omega) receptor 1	372	1	0	1	0	1	hsa-miR-1973				-0.1	-0.1	N/A
IMPG1	ENST00000369963.3	interphotoreceptor matrix proteoglycan 1	5	1	0	1	0	0	hsa-miR-1973				-0.1	-0.1	N/A
C11orf45	ENST00000310799.3	chromosome 11 open reading frame 45	14	1	0	0	1	0	hsa-miR-1973				-0.1	-0.28	N/A
SGPP2	ENST00000321276.7	sphingosine-1-phosphate phosphatase 2	182	1	0	1	0	0	hsa-miR-1973				-0.1	-0.15	N/A
EFR3B	ENST00000403714.3	EFR3 homolog B (S. cerevisiae)	14	1	1	0	0	0	hsa-miR-1973				-0.1	-0.15	N/A
BTD	ENST00000303498.5	biotinidase	183	1	0	1	0	1	hsa-miR-1973				-0.09	-0.12	N/A
SLC19A1	ENST00000311124.4	solute carrier family 19 (folate transporter), member 1	463	1	0	0	1	1	hsa-miR-1973				-0.09	-0.37	N/A
RFNG	ENST00000310496.4	RFNG O-fucosylpeptide 3-beta-N-acetylglucosaminyltransferase	242	2	0	2	0	0	hsa-miR-1973				-0.09	-0.3	N/A
DST	ENST00000312431.6	dystonin	439	1	0	1	0	0	hsa-miR-1973				-0.09	-0.09	N/A
SPATA2L	ENST00000289805.5	spermatogenesis associated 2-like	10	1	0	1	0	0	hsa-miR-1973				-0.09	-0.09	N/A
TMC6	ENST00000590602.1	transmembrane channel-like 6	11	1	0	0	1	0	hsa-miR-1973				-0.09	-0.21	N/A
CSE1L	ENST00000262982.2	CSE1 chromosome segregation 1-like (yeast)	96	1	0	1	0	0	hsa-miR-1973				-0.09	-0.33	N/A
ZNF514	ENST00000295208.2	zinc finger protein 514	32	1	0	1	0	0	hsa-miR-1973				-0.09	-0.18	N/A
POLR3D	ENST00000397802.4	polymerase (RNA) III (DNA directed) polypeptide D, 44kDa	678	1	0	1	0	0	hsa-miR-1973				-0.09	-0.17	N/A
SNAP29	ENST00000215730.7	synaptosomal-associated protein, 29kDa	766	1	0	1	0	0	hsa-miR-1973				-0.09	-0.26	N/A
PARP14	ENST00000474629.2	poly (ADP-ribose) polymerase family, member 14	502	1	0	1	0	0	hsa-miR-1973				-0.09	-0.09	N/A
PEX26	ENST00000329627.7	peroxisomal biogenesis factor 26	157	1	0	0	1	1	hsa-miR-1973				-0.09	-0.3	N/A
EDC3	ENST00000315127.4	enhancer of mRNA decapping 3	328	2	0	2	0	0	hsa-miR-1973				-0.09	-0.27	N/A
YY1	ENST00000262238.4	YY1 transcription factor	1803	1	0	1	0	0	hsa-miR-1973				-0.09	-0.14	N/A
APBA1	ENST00000265381.4	amyloid beta (A4) precursor protein-binding, family A, member 1	12	1	0	1	0	0	hsa-miR-1973				-0.09	-0.09	N/A
ARHGAP17	ENST00000441763.2	Rho GTPase activating protein 17	1337	1	0	1	0	0	hsa-miR-1973				-0.09	-0.09	N/A
ZBTB16	ENST00000335953.4	zinc finger and BTB domain containing 16	73	2	0	2	0	0	hsa-miR-1973				-0.08	-0.25	N/A
CHRNA4	ENST00000370263.4	cholinergic receptor, nicotinic, alpha 4 (neuronal)	5	1	0	1	0	0	hsa-miR-1973				-0.08	-0.08	N/A
CLUAP1	ENST00000576634.1	clusterin associated protein 1	99	1	0	0	1	0	hsa-miR-1973				-0.08	-0.25	N/A
SPATA17	ENST00000366933.4	spermatogenesis associated 17	12	1	0	1	0	0	hsa-miR-1973				-0.08	-0.21	N/A
TXNDC5	ENST00000539054.1	thioredoxin domain containing 5 (endoplasmic reticulum)	1190	1	0	1	0	0	hsa-miR-1973				-0.08	-0.14	N/A
ANKRD33B	ENST00000296657.5	ankyrin repeat domain 33B	9	2	0	1	1	0	hsa-miR-1973				-0.08	-0.2	N/A
ABL1	ENST00000318560.5	c-abl oncogene 1, non-receptor tyrosine kinase	1188	1	0	1	0	0	hsa-miR-1973				-0.08	-0.08	N/A
PTCHD4	ENST00000339488.4	patched domain containing 4	19	1	0	1	0	0	hsa-miR-1973				-0.08	-0.22	N/A
NIPA1	ENST00000337435.4	non imprinted in Prader-Willi/Angelman syndrome 1	805	2	2	0	0	0	hsa-miR-1973				-0.08	-0.48	N/A
SETD1A	ENST00000262519.8	SET domain containing 1A	14	1	0	0	1	0	hsa-miR-1973				-0.08	-0.23	N/A
RAPGEF3	ENST00000405493.2	Rap guanine nucleotide exchange factor (GEF) 3	19	1	0	0	1	1	hsa-miR-1973				-0.07	-0.3	N/A
FIBCD1	ENST00000448616.1	fibrinogen C domain containing 1	44	1	0	0	1	0	hsa-miR-1973				-0.07	-0.21	N/A
RNF213	ENST00000582970.1	ring finger protein 213	630	1	0	0	1	0	hsa-miR-1973				-0.07	-0.25	N/A
FAM19A5	ENST00000358295.5	family with sequence similarity 19 (chemokine (C-C motif)-like), member A5	14	1	0	0	1	0	hsa-miR-1973				-0.07	-0.21	N/A
TBC1D24	ENST00000567020.1	TBC1 domain family, member 24	269	1	0	0	1	0	hsa-miR-1973				-0.07	-0.22	N/A
OLFML2A	ENST00000288815.5	olfactomedin-like 2A	155	1	0	1	0	0	hsa-miR-1973				-0.07	-0.07	N/A
DBT	ENST00000370132.4	dihydrolipoamide branched chain transacylase E2	117	1	0	1	0	1	hsa-miR-1973				-0.07	-0.18	N/A
PQLC1	ENST00000590381.1	PQ loop repeat containing 1	1060	1	0	1	0	1	hsa-miR-1973				-0.07	-0.22	N/A
HCN4	ENST00000261917.3	hyperpolarization activated cyclic nucleotide-gated potassium channel 4	19	2	0	1	1	0	hsa-miR-1973				-0.07	-0.21	N/A
NKX6-2	ENST00000368592.5	NK6 homeobox 2	17	1	1	0	0	0	hsa-miR-1973				-0.07	-0.35	N/A
PACS1	ENST00000320580.4	phosphofurin acidic cluster sorting protein 1	87	1	1	0	0	0	hsa-miR-1973				-0.07	-0.26	N/A
C2orf48	ENST00000381786.3	chromosome 2 open reading frame 48	32	1	0	1	0	0	hsa-miR-1973				-0.07	-0.2	N/A
UCN2	ENST00000273610.3	urocortin 2	44	1	0	0	1	0	hsa-miR-1973				-0.07	-0.33	N/A
TRAF7	ENST00000326181.6	TNF receptor-associated factor 7, E3 ubiquitin protein ligase	1505	1	0	0	1	0	hsa-miR-1973				-0.07	-0.31	N/A
PDP2	ENST00000311765.2	pyruvate dehyrogenase phosphatase catalytic subunit 2	102	1	0	1	0	0	hsa-miR-1973				-0.07	-0.16	N/A
MAPK13	ENST00000373766.5	mitogen-activated protein kinase 13	499	1	0	1	0	0	hsa-miR-1973				-0.06	-0.07	N/A
ZNF790	ENST00000356725.4	zinc finger protein 790	18	1	1	0	0	0	hsa-miR-1973				-0.06	-0.41	N/A
NPTX1	ENST00000306773.4	neuronal pentraxin I	1876	1	0	1	0	0	hsa-miR-1973				-0.06	-0.06	N/A
DHCR7	ENST00000407721.2	7-dehydrocholesterol reductase	3418	1	0	1	0	0	hsa-miR-1973				-0.06	-0.19	N/A
FDX1	ENST00000260270.2	ferredoxin 1	510	1	0	0	1	0	hsa-miR-1973				-0.06	-0.28	N/A
ASB1	ENST00000264607.4	ankyrin repeat and SOCS box containing 1	408	1	0	1	0	0	hsa-miR-1973				-0.06	-0.13	N/A
TMX4	ENST00000246024.2	thioredoxin-related transmembrane protein 4	466	1	0	0	1	0	hsa-miR-1973				-0.06	-0.21	N/A
PACSIN1	ENST00000244458.2	protein kinase C and casein kinase substrate in neurons 1	25	1	0	1	0	1	hsa-miR-1973				-0.06	-0.06	N/A
DENND1A	ENST00000373624.2	DENN/MADD domain containing 1A	2794	1	0	1	0	0	hsa-miR-1973				-0.06	-0.06	N/A
KDM2A	ENST00000398645.2	lysine (K)-specific demethylase 2A	729	1	0	1	0	0	hsa-miR-1973				-0.06	-0.06	N/A
SPRED1	ENST00000299084.4	sprouty-related, EVH1 domain containing 1	547	1	0	0	1	0	hsa-miR-1973				-0.06	-0.23	N/A
KIAA1377	ENST00000263468.8	KIAA1377	35	1	0	1	0	0	hsa-miR-1973				-0.06	-0.18	N/A
GGACT	ENST00000376250.2	gamma-glutamylamine cyclotransferase	164	1	0	1	0	0	hsa-miR-1973				-0.06	-0.21	N/A
CAMK1D	ENST00000378847.3	calcium/calmodulin-dependent protein kinase ID	258	1	0	1	0	0	hsa-miR-1973				-0.05	-0.12	N/A
TUBA4A	ENST00000248437.4	tubulin, alpha 4a	397	1	0	1	0	0	hsa-miR-1973				-0.05	-0.42	N/A
A2ML1	ENST00000299698.7	alpha-2-macroglobulin-like 1	5	1*	0	0	0	1	hsa-miR-1973				-0.05	-0.05	N/A
TRAF3	ENST00000560371.1	TNF receptor-associated factor 3	833	1	0	1	0	1	hsa-miR-1973				-0.05	-0.07	N/A
ATP7B	ENST00000242839.4	ATPase, Cu++ transporting, beta polypeptide	88	1	0	1	0	0	hsa-miR-1973				-0.05	-0.05	N/A
NOL7	ENST00000451315.2	nucleolar protein 7, 27kDa	1168	1	0	0	1	0	hsa-miR-1973				-0.05	-0.4	N/A
CAMTA2	ENST00000358183.4	calmodulin binding transcription activator 2	424	1	0	1	0	0	hsa-miR-1973				-0.05	-0.05	N/A
FOXK1	ENST00000328914.4	forkhead box K1	368	1	0	1	0	1	hsa-miR-1973				-0.05	-0.05	N/A
WDFY2	ENST00000298125.5	WD repeat and FYVE domain containing 2	85	2	1	1	0	0	hsa-miR-1973				-0.05	-0.39	N/A
STIM2	ENST00000467011.1	stromal interaction molecule 2	380	1	0	0	1	0	hsa-miR-1973				-0.05	-0.28	N/A
IL17RA	ENST00000319363.6	interleukin 17 receptor A	685	2	0	2	0	1	hsa-miR-1973				-0.05	-0.3	N/A
ARNTL2	ENST00000546179.1	aryl hydrocarbon receptor nuclear translocator-like 2	283	1	0	0	1	0	hsa-miR-1973				-0.05	-0.27	N/A
NUAK1	ENST00000261402.2	NUAK family, SNF1-like kinase, 1	489	1	0	1	0	0	hsa-miR-1973				-0.05	-0.05	N/A
ESYT2	ENST00000251527.5	extended synaptotagmin-like protein 2	529	1	0	1	0	0	hsa-miR-1973				-0.05	-0.29	N/A
WDR33	ENST00000322313.4	WD repeat domain 33	537	1	0	1	0	0	hsa-miR-1973				-0.05	-0.28	N/A
ASB16	ENST00000293414.1	ankyrin repeat and SOCS box containing 16	14	1	0	1	0	0	hsa-miR-1973				-0.05	-0.07	N/A
TTLL12	ENST00000216129.6	tubulin tyrosine ligase-like family, member 12	137	1	0	0	1	0	hsa-miR-1973				-0.05	-0.21	N/A
ASXL1	ENST00000375687.4	additional sex combs like 1 (Drosophila)	2518	1	0	0	1	0	hsa-miR-1973				-0.05	-0.22	N/A
ST3GAL2	ENST00000342907.2	ST3 beta-galactoside alpha-2,3-sialyltransferase 2	102	1	0	1	0	0	hsa-miR-1973				-0.05	-0.06	N/A
PPM1L	ENST00000498165.1	protein phosphatase, Mg2+/Mn2+ dependent, 1L	59	1	0	1	0	1	hsa-miR-1973				-0.04	-0.26	N/A
PDXK	ENST00000468090.1	pyridoxal (pyridoxine, vitamin B6) kinase	5653	2	0	2	0	1	hsa-miR-1973				-0.04	-0.3	N/A
CYTH2	ENST00000427476.1	cytohesin 2	383	1	0	0	1	0	hsa-miR-1973				-0.04	-0.3	N/A
MAPK8IP3	ENST00000250894.4	mitogen-activated protein kinase 8 interacting protein 3	100	1	0	1	0	0	hsa-miR-1973				-0.04	-0.04	N/A
KIF2A	ENST00000381103.2	kinesin heavy chain member 2A	905	1	0	1	0	0	hsa-miR-1973				-0.04	-0.19	N/A
PHLDA1	ENST00000602540.1	pleckstrin homology-like domain, family A, member 1	3907	1	0	1	0	0	hsa-miR-1973				-0.04	-0.31	N/A
MFAP5	ENST00000359478.2	microfibrillar associated protein 5	216	1	0	1	0	0	hsa-miR-1973				-0.04	-0.31	N/A
TOMM40	ENST00000592434.1	translocase of outer mitochondrial membrane 40 homolog (yeast)	14	1	0	0	1	1	hsa-miR-1973				-0.04	-0.27	N/A
EHD1	ENST00000320631.3	EH-domain containing 1	335	1	0	1	0	0	hsa-miR-1973				-0.04	-0.15	N/A
PSD4	ENST00000441564.3	pleckstrin and Sec7 domain containing 4	72	1	0	1	0	0	hsa-miR-1973				-0.04	-0.04	N/A
ABCG8	ENST00000272286.2	ATP-binding cassette, sub-family G (WHITE), member 8	197	1	0	1	0	0	hsa-miR-1973				-0.04	-0.21	N/A
GDAP1	ENST00000220822.7	ganglioside induced differentiation associated protein 1	37	1	0	1	0	0	hsa-miR-1973				-0.04	-0.38	N/A
INPP4A	ENST00000409016.4	inositol polyphosphate-4-phosphatase, type I, 107kDa	387	1	0	0	1	0	hsa-miR-1973				-0.04	-0.25	N/A
AZIN1	ENST00000337198.5	antizyme inhibitor 1	2287	1	1	0	0	0	hsa-miR-1973				-0.04	-0.52	N/A
LCMT2	ENST00000567039.1	leucine carboxyl methyltransferase 2	274	1	0	1	0	0	hsa-miR-1973				-0.04	-0.37	N/A
PDLIM4	ENST00000379018.3	PDZ and LIM domain 4	417	1	0	1	0	0	hsa-miR-1973				-0.03	-0.21	N/A
ZNF384	ENST00000319770.3	zinc finger protein 384	8	1	0	1	0	0	hsa-miR-1973				-0.03	-0.12	N/A
BST1	ENST00000382346.3	bone marrow stromal cell antigen 1	44	1	0	0	1	0	hsa-miR-1973				-0.03	-0.33	N/A
CBX8	ENST00000269385.4	chromobox homolog 8	474	1	0	0	1	1	hsa-miR-1973				-0.03	-0.28	N/A
HOXA3	ENST00000396352.4	homeobox A3	57	1	1	0	0	0	hsa-miR-1973				-0.03	-0.42	N/A
TIMP4	ENST00000287814.4	TIMP metallopeptidase inhibitor 4	38	1	0	1	0	1	hsa-miR-1973				-0.03	-0.23	N/A
TRAF6	ENST00000526995.1	TNF receptor-associated factor 6, E3 ubiquitin protein ligase	91	1	1	0	0	2	hsa-miR-1973				-0.03	-0.4	N/A
SDK1	ENST00000404826.2	sidekick cell adhesion molecule 1	60	2	0	2	0	0	hsa-miR-1973				-0.03	-0.04	N/A
CELF2	ENST00000379261.4	CUGBP, Elav-like family member 2	45	1	1	0	0	0	hsa-miR-1973				-0.03	-0.15	N/A
SPIDR	ENST00000297423.4	scaffolding protein involved in DNA repair	79	1	1	0	0	0	hsa-miR-1973				-0.03	-0.54	N/A
TFDP2	ENST00000499676.2	transcription factor Dp-2 (E2F dimerization partner 2)	128	1	1	0	0	1	hsa-miR-1973				-0.03	-0.29	N/A
MBOAT2	ENST00000305997.3	membrane bound O-acyltransferase domain containing 2	1145	1	0	1	0	0	hsa-miR-1973				-0.03	-0.08	N/A
HMX1	ENST00000400677.3	H6 family homeobox 1	171	1	1	0	0	1	hsa-miR-1973				-0.03	-0.39	N/A
PQLC2	ENST00000375155.3	PQ loop repeat containing 2	94	1	0	0	1	0	hsa-miR-1973				-0.03	-0.26	N/A
GPR26	ENST00000284674.1	G protein-coupled receptor 26	5	1	0	0	1	1	hsa-miR-1973				-0.03	-0.21	N/A
PKNOX2	ENST00000298282.9	PBX/knotted 1 homeobox 2	46	1	0	0	1	0	hsa-miR-1973				-0.03	-0.26	N/A
TMEM53	ENST00000372237.3	transmembrane protein 53	234	1	0	1	0	0	hsa-miR-1973				-0.03	-0.3	N/A
IBA57	ENST00000366711.3	IBA57, iron-sulfur cluster assembly homolog (S. cerevisiae)	66	1	0	0	1	0	hsa-miR-1973				-0.02	-0.14	N/A
RP11-407N17.3	ENST00000603904.1	cTAGE family member 5 isoform 4	76	1	0	1	0	0	hsa-miR-1973				-0.02	-0.4	N/A
GNG7	ENST00000382159.3	guanine nucleotide binding protein (G protein), gamma 7	92	1	0	0	1	0	hsa-miR-1973				-0.02	-0.26	N/A
SPTB	ENST00000389721.5	spectrin, beta, erythrocytic	39	1	0	1	0	0	hsa-miR-1973				-0.02	-0.1	N/A
CTAGE5	ENST00000280083.3	CTAGE family, member 5	76	1	0	1	0	0	hsa-miR-1973				-0.02	-0.38	N/A
SEC14L2	ENST00000312932.9	SEC14-like 2 (S. cerevisiae)	187	1	0	1	0	1	hsa-miR-1973				-0.02	-0.12	N/A
ANTXR1	ENST00000409829.3	anthrax toxin receptor 1	571	1	0	0	1	0	hsa-miR-1973				-0.02	-0.29	N/A
PLEC	ENST00000345136.3	plectin	7	1	0	1	0	0	hsa-miR-1973				-0.02	-0.02	N/A
PLEKHG4B	ENST00000283426.6	pleckstrin homology domain containing, family G (with RhoGef domain) member 4B	5	1	0	1	0	0	hsa-miR-1973				-0.02	-0.02	N/A
AL627309.1	ENST00000423372.3	Uncharacterized protein	5	1	0	1	0	0	hsa-miR-1973				-0.02	-0.02	N/A
JAKMIP3	ENST00000298622.4	Janus kinase and microtubule interacting protein 3	5	1	0	1	0	0	hsa-miR-1973				-0.02	-0.02	N/A
ONECUT3	ENST00000382349.4	one cut homeobox 3	5	1	0	1	0	1	hsa-miR-1973				-0.02	-0.02	N/A
TYSND1	ENST00000335494.5	trypsin domain containing 1	35	1	0	0	1	0	hsa-miR-1973				-0.02	-0.14	N/A
HEG1	ENST00000311127.4	heart development protein with EGF-like domains 1	380	1	0	1	0	0	hsa-miR-1973				-0.02	-0.02	N/A
SOX11	ENST00000322002.3	SRY (sex determining region Y)-box 11	1100	1	0	1	0	1	hsa-miR-1973				-0.02	-0.11	N/A
TNRC6C	ENST00000335749.4	trinucleotide repeat containing 6C	248	1	0	1	0	0	hsa-miR-1973				-0.02	-0.02	N/A
SLC6A6	ENST00000454876.2	solute carrier family 6 (neurotransmitter transporter), member 6	280	1	0	1	0	0	hsa-miR-1973				-0.02	-0.02	N/A
CFD	ENST00000327726.6	complement factor D (adipsin)	58	1	1	0	0	1	hsa-miR-1973				-0.02	-0.4	N/A
LONRF2	ENST00000393437.3	LON peptidase N-terminal domain and ring finger 2	394	1	0	1	0	0	hsa-miR-1973				-0.02	-0.02	N/A
ENOSF1	ENST00000383578.3	enolase superfamily member 1	95	1	0	0	1	0	hsa-miR-1973				-0.02	-0.25	N/A
DOCK11	ENST00000276204.6	dedicator of cytokinesis 11	40	1	0	1	0	0	hsa-miR-1973				-0.02	-0.15	N/A
COL4A4	ENST00000396625.3	collagen, type IV, alpha 4	133	1	0	1	0	0	hsa-miR-1973				-0.02	-0.02	N/A
ZFP37	ENST00000374227.3	ZFP37 zinc finger protein	24	1	0	1	0	0	hsa-miR-1973				-0.02	-0.09	N/A
MAPK8IP2	ENST00000399908.2	mitogen-activated protein kinase 8 interacting protein 2	88	1	1	0	0	2	hsa-miR-1973				-0.02	-0.26	N/A
ZNF780B	ENST00000434248.1	zinc finger protein 780B	77	1	0	0	1	1	hsa-miR-1973				-0.02	-0.28	N/A
IPPK	ENST00000287996.3	inositol 1,3,4,5,6-pentakisphosphate 2-kinase	211	1	1	0	0	0	hsa-miR-1973				-0.02	-0.27	N/A
SUPT3H	ENST00000371460.1	suppressor of Ty 3 homolog (S. cerevisiae)	175	1	0	0	1	0	hsa-miR-1973				-0.02	-0.35	N/A
CEP68	ENST00000377990.2	centrosomal protein 68kDa	60	1	0	1	0	1	hsa-miR-1973				-0.02	-0.21	N/A
F10	ENST00000375551.3	coagulation factor X	208	1	0	1	0	1	hsa-miR-1973				-0.02	-0.29	N/A
CACNB1	ENST00000394303.3	calcium channel, voltage-dependent, beta 1 subunit	81	1	0	1	0	0	hsa-miR-1973				-0.01	-0.26	N/A
LIG3	ENST00000378526.4	ligase III, DNA, ATP-dependent	554	1	0	1	0	1	hsa-miR-1973				-0.01	-0.27	N/A
QSOX1	ENST00000367602.3	quiescin Q6 sulfhydryl oxidase 1	9246	1	1	0	0	1	hsa-miR-1973				-0.01	-0.38	N/A
TLN2	ENST00000561311.1	talin 2	371	1	0	1	0	0	hsa-miR-1973				-0.01	-0.1	N/A
SDHAF1	ENST00000378887.2	succinate dehydrogenase complex assembly factor 1	2317	1	0	0	1	0	hsa-miR-1973				-0.01	-0.3	N/A
ZNF236	ENST00000253159.8	zinc finger protein 236	60	1	1	0	0	0	hsa-miR-1973				-0.01	-0.25	N/A
TMEM120B	ENST00000449592.2	transmembrane protein 120B	60	1	0	1	0	1	hsa-miR-1973				-0.01	-0.16	N/A
OTUD5	ENST00000156084.4	OTU domain containing 5	957	1	0	0	1	0	hsa-miR-1973				-0.01	-0.3	N/A
CLN8	ENST00000331222.4	ceroid-lipofuscinosis, neuronal 8 (epilepsy, progressive with mental retardation)	122	1	0	1	0	1	hsa-miR-1973				-0.01	-0.2	N/A
BCL9L	ENST00000334801.3	B-cell CLL/lymphoma 9-like	91	1	0	0	1	1	hsa-miR-1973				-0.01	-0.24	N/A
TNFAIP8	ENST00000504771.2	tumor necrosis factor, alpha-induced protein 8	608	1	0	1	0	1	hsa-miR-1973				-0.01	-0.33	N/A
SIK3	ENST00000375300.1	SIK family kinase 3	134	1	0	0	1	0	hsa-miR-1973				-0.01	-0.22	N/A
HAUS3	ENST00000243706.4	HAUS augmin-like complex, subunit 3	466	1	0	0	1	0	hsa-miR-1973				-0.01	-0.2	N/A
ADARB1	ENST00000539173.1	adenosine deaminase, RNA-specific, B1	860	1	0	1	0	1	hsa-miR-1973				-0.01	-0.07	N/A
CDH1	ENST00000261769.5	cadherin 1, type 1, E-cadherin (epithelial)	128	1	0	1	0	0	hsa-miR-1973				-0.01	-0.11	N/A
BRWD1	ENST00000342449.3	bromodomain and WD repeat domain containing 1	96	1	0	0	1	0	hsa-miR-1973				-0.01	-0.1	N/A
NAPA	ENST00000263354.3	N-ethylmaleimide-sensitive factor attachment protein, alpha	49	1	0	1	0	0	hsa-miR-1973				-0.01	-0.18	N/A
MRGPRF	ENST00000441623.1	MAS-related GPR, member F	140	1	1	0	0	1	hsa-miR-1973				-0.01	-0.33	N/A
TIGD5	ENST00000504548.2	tigger transposable element derived 5	823	1	0	1	0	1	hsa-miR-1973				-0.01	-0.08	N/A
SAMD14	ENST00000330175.4	sterile alpha motif domain containing 14	88	1	0	1	0	0	hsa-miR-1973				-0.01	-0.16	N/A
C2orf68	ENST00000306336.5	chromosome 2 open reading frame 68	565	1	0	0	1	1	hsa-miR-1973				-0.01	-0.38	N/A
SLC8A1	ENST00000406785.2	solute carrier family 8 (sodium/calcium exchanger), member 1	61	1	0	1	0	0	hsa-miR-1973				-0.01	-0.11	N/A
ESCO1	ENST00000269214.5	establishment of sister chromatid cohesion N-acetyltransferase 1	94	1	0	1	0	1	hsa-miR-1973				-0.01	-0.29	N/A
ZNF326	ENST00000370447.3	zinc finger protein 326	162	1	0	1	0	0	hsa-miR-1973				-0.01	-0.16	N/A
MAP2K2	ENST00000262948.5	mitogen-activated protein kinase kinase 2	159	1	0	0	1	0	hsa-miR-1973				-0.01	-0.25	N/A
ZNF423	ENST00000561648.1	zinc finger protein 423	170	2	0	1	1	0	hsa-miR-1973				-0.01	-0.28	N/A
ALG12	ENST00000330817.6	ALG12, alpha-1,6-mannosyltransferase	356	1	0	1	0	0	hsa-miR-1973				-0.01	-0.26	N/A
LMTK2	ENST00000297293.5	lemur tyrosine kinase 2	51	1	0	1	0	0	hsa-miR-1973				-0.01	-0.02	N/A
RAB6B	ENST00000285208.4	RAB6B, member RAS oncogene family	669	1	0	1	0	0	hsa-miR-1973				-0.01	-0.27	N/A
DBNL	ENST00000494774.1	drebrin-like	1802	2	0	1	1	0	hsa-miR-1973				-0.01	-0.28	N/A
GMPPB	ENST00000480687.1	GDP-mannose pyrophosphorylase B	425	1	0	1	0	0	hsa-miR-1973				-0.01	-0.12	N/A
B3GALT6	ENST00000379198.2	UDP-Gal:betaGal beta 1,3-galactosyltransferase polypeptide 6	2444	1	0	1	0	0	hsa-miR-1973				-0.01	-0.21	N/A
ALG9	ENST00000531154.1	ALG9, alpha-1,2-mannosyltransferase	586	1	0	1	0	0	hsa-miR-1973				-0.01	-0.2	N/A
MRPL3	ENST00000264995.3	mitochondrial ribosomal protein L3	943	2	1	0	1	0	hsa-miR-1973				-0.01	-0.76	N/A
FHL2	ENST00000409177.1	four and a half LIM domains 2	3097	1	0	0	1	1	hsa-miR-1973				-0.01	-0.35	N/A
ARRB1	ENST00000420843.2	arrestin, beta 1	598	1	0	1	0	0	hsa-miR-1973				-0.01	-0.03	N/A
PDE9A	ENST00000335512.4	phosphodiesterase 9A	1551	1	0	1	0	1	hsa-miR-1973				-0.01	-0.48	N/A
UBE2N	ENST00000550657.1	ubiquitin-conjugating enzyme E2N	321	1	0	1	0	0	hsa-miR-1973				-0.01	-0.22	N/A
MMAB	ENST00000545712.2	methylmalonic aciduria (cobalamin deficiency) cblB type	2107	1	0	1	0	0	hsa-miR-1973				-0.01	-0.18	N/A
HTT	ENST00000355072.5	huntingtin	731	1	0	1	0	0	hsa-miR-1973				-0.01	-0.15	N/A
MON1B	ENST00000248248.3	MON1 secretory trafficking family member B	910	1	0	0	1	0	hsa-miR-1973				-0.01	-0.19	N/A
CEP63	ENST00000337090.3	centrosomal protein 63kDa	191	1	0	1	0	0	hsa-miR-1973				-0.01	-0.21	N/A
ETV1	ENST00000430479.1	ets variant 1	160	1	0	0	1	0	hsa-miR-1973				-0.01	-0.17	N/A
DGAT1	ENST00000332324.4	diacylglycerol O-acyltransferase 1	3108	1	0	0	1	0	hsa-miR-1973				0	-0.17	N/A
UFSP2	ENST00000264689.6	UFM1-specific peptidase 2	900	1	1	0	0	1	hsa-miR-1973				0	-0.85	N/A
PGM2	ENST00000381967.4	phosphoglucomutase 2	232	1	0	0	1	0	hsa-miR-1973				0	-0.27	N/A
LYRM4	ENST00000330636.4	LYR motif containing 4	796	1	0	1	0	1	hsa-miR-1973				0	-0.36	N/A
NLE1	ENST00000586869.1	notchless homolog 1 (Drosophila)	526	1	1	0	0	1	hsa-miR-1973				0	-0.36	N/A
PHF21A	ENST00000257821.4	PHD finger protein 21A	301	1	0	1	0	0	hsa-miR-1973				0	-0.06	N/A
STRBP	ENST00000447404.2	spermatid perinuclear RNA binding protein	575	1	0	1	0	0	hsa-miR-1973				0	-0.03	N/A
MRGBP	ENST00000370487.3	MRG/MORF4L binding protein	886	1	1	0	0	0	hsa-miR-1973				0	-0.33	N/A
GNB1L	ENST00000329517.6	guanine nucleotide binding protein (G protein), beta polypeptide 1-like	210	1	0	1	0	1	hsa-miR-1973				0	-0.16	N/A
ASPSCR1	ENST00000306739.4	alveolar soft part sarcoma chromosome region, candidate 1	191	1	0	1	0	0	hsa-miR-1973				0	-0.12	N/A
MSRB1	ENST00000399753.2	methionine sulfoxide reductase B1	2102	1	0	0	1	0	hsa-miR-1973				0	-0.17	N/A
DNLZ	ENST00000371739.3	DNL-type zinc finger	373	1	0	1	0	1	hsa-miR-1973				0	-0.27	N/A
AHSA2	ENST00000394457.3	AHA1, activator of heat shock 90kDa protein ATPase homolog 2 (yeast)	820	1	0	0	1	0	hsa-miR-1973				0	-0.32	N/A
EPB41L3	ENST00000341928.2	erythrocyte membrane protein band 4.1-like 3	179	1	0	1	0	0	hsa-miR-1973				0	-0.28	N/A
TRMU	ENST00000381019.3	tRNA 5-methylaminomethyl-2-thiouridylate methyltransferase	150	1	0	0	1	0	hsa-miR-1973				0	-0.22	N/A
RAB40B	ENST00000571995.1	RAB40B, member RAS oncogene family	495	1	0	1	0	1	hsa-miR-1973				0	-0.24	N/A
ALS2CL	ENST00000318962.4	ALS2 C-terminal like	201	1	0	1	0	0	hsa-miR-1973				0	-0.12	N/A
MTO1	ENST00000498286.1	mitochondrial tRNA translation optimization 1	263	1	0	1	0	1	hsa-miR-1973				0	-0.15	N/A
SLC39A13	ENST00000524928.1	solute carrier family 39 (zinc transporter), member 13	845	1	0	1	0	0	hsa-miR-1973				0	-0.18	N/A
ORAI2	ENST00000356387.2	ORAI calcium release-activated calcium modulator 2	217	1	0	1	0	0	hsa-miR-1973				0	-0.11	N/A
GEMIN7	ENST00000270257.4	gem (nuclear organelle) associated protein 7	329	1	0	1	0	0	hsa-miR-1973				0	-0.16	N/A
BMP2	ENST00000378827.4	bone morphogenetic protein 2	1193	1	0	1	0	0	hsa-miR-1973				0	-0.21	N/A
RPL37A	ENST00000491306.1	ribosomal protein L37a	5920	1	1	0	0	0	hsa-miR-1973				0	-0.59	N/A
NDUFA10	ENST00000252711.2	NADH dehydrogenase (ubiquinone) 1 alpha subcomplex, 10, 42kDa	2249	1	0	1	0	0	hsa-miR-1973				0	-0.16	N/A
MEF2D	ENST00000464356.2	myocyte enhancer factor 2D	759	2	0	2	0	1	hsa-miR-1973				0	-0.36	N/A
SERPINH1	ENST00000533603.1	serpin peptidase inhibitor, clade H (heat shock protein 47), member 1, (collagen binding protein 1)	5956	1	1	0	0	0	hsa-miR-1973				0	-0.45	N/A
NSUN4	ENST00000474844.1	NOP2/Sun domain family, member 4	422	1	0	1	0	0	hsa-miR-1973				0	-0.24	N/A
MRTO4	ENST00000330263.4	mRNA turnover 4 homolog (S. cerevisiae)	2127	1	0	1	0	1	hsa-miR-1973				0	-0.24	N/A
GOT1	ENST00000370508.5	glutamic-oxaloacetic transaminase 1, soluble	2393	1	1	0	0	0	hsa-miR-1973				0	-0.68	N/A
PTDSS2	ENST00000308020.5	phosphatidylserine synthase 2	1031	2	1	1	0	0	hsa-miR-1973				0	-0.27	N/A
RPS19	ENST00000598742.1	ribosomal protein S19	1150	1	0	1	0	0	hsa-miR-1973				0	-0.21	N/A
TFCP2	ENST00000257915.5	transcription factor CP2	1274	1	0	0	1	0	hsa-miR-1973				0	-0.24	N/A
RP1-170O19.20	ENST00000470747.4	Uncharacterized protein	151	1	0	1	0	0	hsa-miR-1973				0	-0.09	N/A
HOXA9	ENST00000396345.1	homeobox A9	151	1	0	1	0	0	hsa-miR-1973				0	-0.09	N/A
MXD4	ENST00000337190.2	MAX dimerization protein 4	1173	1	0	0	1	1	hsa-miR-1973				0	-0.26	N/A
ALG13	ENST00000371979.3	ALG13, UDP-N-acetylglucosaminyltransferase subunit	612	1	0	0	1	0	hsa-miR-1973				0	-0.34	N/A
GSTA4	ENST00000541324.1	glutathione S-transferase alpha 4	1890	1	0	1	0	0	hsa-miR-1973				0	-0.54	N/A
FAM127C	ENST00000391440.1	family with sequence similarity 127, member C	1251	1	0	1	0	0	hsa-miR-1973				0	-0.38	N/A
PPTC7	ENST00000354300.3	PTC7 protein phosphatase homolog (S. cerevisiae)	817	1	0	1	0	0	hsa-miR-1973				0	-0.21	N/A
NR2F6	ENST00000291442.3	nuclear receptor subfamily 2, group F, member 6	814	1	0	1	0	0	hsa-miR-1973				0	-0.24	N/A
CDC42EP1	ENST00000249014.4	CDC42 effector protein (Rho GTPase binding) 1	4709	1	1	0	0	0	hsa-miR-1973				0	-0.68	N/A
SNAP47	ENST00000366760.1	synaptosomal-associated protein, 47kDa	7416	1	0	1	0	0	hsa-miR-1973				0	-0.06	N/A
LMBR1	ENST00000353442.5	limb development membrane protein 1	1435	1	0	0	1	0	hsa-miR-1973				0	-0.25	N/A
SPECC1	ENST00000395530.2	sperm antigen with calponin homology and coiled-coil domains 1	128	1	0	1	0	0	hsa-miR-1973				0	-0.02	N/A
CDR1	ENST00000370532.2	cerebellar degeneration-related protein 1, 34kDa	5	1	1	0	0	0	hsa-miR-1973				0	-0.42	N/A
ZBTB20	ENST00000462705.1	zinc finger and BTB domain containing 20	5	2	0	1	1	0	hsa-miR-1973				0	-0.39	N/A
GABRP	ENST00000519385.1	gamma-aminobutyric acid (GABA) A receptor, pi	5	1	0	1	0	0	hsa-miR-1973				0	-0.38	N/A
NDUFC2-KCTD14	ENST00000528251.1	NDUFC2-KCTD14 readthrough	5	1	0	0	1	0	hsa-miR-1973				0	-0.35	N/A
IL21R	ENST00000395755.1	interleukin 21 receptor	5	1	1	0	0	0	hsa-miR-1973				0	-0.33	N/A
SLFN12L	ENST00000260908.7	schlafen family member 12-like	5	2	0	1	1	0	hsa-miR-1973				0	-0.32	N/A
MRPS12	ENST00000407800.2	mitochondrial ribosomal protein S12	3034	1	0	0	1	0	hsa-miR-1973				0	-0.35	N/A
CLEC7A	ENST00000298523.5	C-type lectin domain family 7, member A	5	1	0	1	0	0	hsa-miR-1973				0	-0.34	N/A
AKR1C2	ENST00000380753.4	aldo-keto reductase family 1, member C2	5	1	0	0	1	0	hsa-miR-1973				0	-0.29	N/A
RBX1	ENST00000216225.8	ring-box 1, E3 ubiquitin protein ligase	3052	1	0	1	0	0	hsa-miR-1973				0	-0.36	N/A
MARC1	ENST00000366910.5	mitochondrial amidoxime reducing component 1	1613	1	0	0	1	0	hsa-miR-1973				0	-0.22	N/A
SLC35E2	ENST00000246421.4	solute carrier family 35, member E2	5	1	0	1	0	0	hsa-miR-1973				0	-0.22	N/A
ORC6	ENST00000568364.2	origin recognition complex, subunit 6	855	1	0	1	0	0	hsa-miR-1973				0	-0.22	N/A
BMP10	ENST00000295379.1	bone morphogenetic protein 10	5	1	0	1	0	0	hsa-miR-1973				0	-0.23	N/A
EPHX2	ENST00000521400.1	epoxide hydrolase 2, cytoplasmic	6881	1	0	1	0	0	hsa-miR-1973				0	-0.21	N/A
B3GNT6	ENST00000533140.1	UDP-GlcNAc:betaGal beta-1,3-N-acetylglucosaminyltransferase 6 (core 3 synthase)	5	1	1	0	0	0	hsa-miR-1973				0	-0.22	N/A
TRAT1	ENST00000295756.6	T cell receptor associated transmembrane adaptor 1	5	1	0	1	0	0	hsa-miR-1973				0	-0.23	N/A
NPHS1	ENST00000378910.5	nephrosis 1, congenital, Finnish type (nephrin)	5	1	0	1	0	0	hsa-miR-1973				0	-0.22	N/A
MB	ENST00000401702.1	myoglobin	5	1	0	1	0	0	hsa-miR-1973				0	-0.22	N/A
CCR7	ENST00000246657.2	chemokine (C-C motif) receptor 7	5	1	0	0	1	0	hsa-miR-1973				0	-0.19	N/A
NBPF10	ENST00000369339.3	neuroblastoma breakpoint family, member 10	5	1	0	1	0	0	hsa-miR-1973				0	-0.16	N/A
EHF	ENST00000257831.3	ets homologous factor	5	1	0	1	0	0	hsa-miR-1973				0	-0.17	N/A
SPCS1	ENST00000233025.7	signal peptidase complex subunit 1 homolog (S. cerevisiae)	13730	1	1	0	0	0	hsa-miR-1973				0	-0.56	N/A
PODNL1	ENST00000538517.2	podocan-like 1	9	1	0	0	1	0	hsa-miR-1973				0	-0.29	N/A
LHPP	ENST00000368839.1	phospholysine phosphohistidine inorganic pyrophosphate phosphatase	2365	1	0	1	0	0	hsa-miR-1973				0	-0.13	N/A
LAIR1	ENST00000391743.3	leukocyte-associated immunoglobulin-like receptor 1	5	1	0	1	0	0	hsa-miR-1973				0	-0.1	N/A
MYOM2	ENST00000262113.4	myomesin 2	9	1	0	0	1	0	hsa-miR-1973				0	-0.18	N/A
CAMK2N1	ENST00000375078.3	calcium/calmodulin-dependent protein kinase II inhibitor 1	6631	1	0	1	0	0	hsa-miR-1973				0	-0.05	N/A
ABCA6	ENST00000284425.2	ATP-binding cassette, sub-family A (ABC1), member 6	7	1	0	1	0	0	hsa-miR-1973				0	-0.15	N/A
KLHL38	ENST00000325995.7	kelch-like family member 38	13	1	0	0	1	0	hsa-miR-1973				0	-0.25	N/A
GRM4	ENST00000538487.2	glutamate receptor, metabotropic 4	5	1	0	1	0	1	hsa-miR-1973				0	-0.1	N/A
TUBB2A	ENST00000333628.3	tubulin, beta 2A class IIa	2337	1	0	0	1	0	hsa-miR-1973				0	-0.34	N/A
FRMD4B	ENST00000398540.3	FERM domain containing 4B	12	1	0	1	0	0	hsa-miR-1973				0	-0.26	N/A
SLC16A3	ENST00000581287.1	solute carrier family 16 (monocarboxylate transporter), member 3	16333	1	0	1	0	1	hsa-miR-1973				0	-0.03	N/A
SHC3	ENST00000375835.4	SHC (Src homology 2 domain containing) transforming protein 3	18	1	0	0	1	1	hsa-miR-1973				0	-0.24	N/A
C9orf3	ENST00000297979.5	chromosome 9 open reading frame 3	1591	1	0	1	0	1	hsa-miR-1973				0	-0.1	N/A
COL23A1	ENST00000390654.3	collagen, type XXIII, alpha 1	15	1	0	1	0	0	hsa-miR-1973				0	-0.08	N/A
SEC23IP	ENST00000369075.3	SEC23 interacting protein	765	1	0	1	0	0	hsa-miR-1973				0	-0.02	N/A
MXRA8	ENST00000445648.2	matrix-remodelling associated 8	216	1	0	0	1	0	hsa-miR-1973				0	-0.28	N/A
C1QTNF8	ENST00000328449.5	C1q and tumor necrosis factor related protein 8	5	1	0	1	0	0	hsa-miR-1973				0	-0.14	N/A
NAV1	ENST00000295624.6	neuron navigator 1	702	1*	0	0	0	0	hsa-miR-1973				0	0	N/A
SFMBT1	ENST00000394752.3	Scm-like with four mbt domains 1	116	1	0	0	1	0	hsa-miR-1973				0	-0.23	N/A
AGFG1	ENST00000310078.8	ArfGAP with FG repeats 1	2019	1*	0	0	0	0	hsa-miR-1973				0	0	N/A
FRMPD2	ENST00000474573.1	FERM and PDZ domain containing 2	5	1*	0	0	0	0	hsa-miR-1973				0	0	N/A
CDC42EP4	ENST00000335793.3	CDC42 effector protein (Rho GTPase binding) 4	47	1	1	0	0	0	hsa-miR-1973				0	-0.26	N/A
HNRNPUL1	ENST00000352456.3	heterogeneous nuclear ribonucleoprotein U-like 1	11882	1	0	0	1	0	hsa-miR-1973				0	-0.18	N/A
RIC3	ENST00000396677.2	RIC3 acetylcholine receptor chaperone	5	1*	0	0	0	0	hsa-miR-1973				0	0	N/A
SYNRG	ENST00000339208.6	synergin, gamma	106	1*	0	0	0	0	hsa-miR-1973				0	0	N/A
SLC35D1	ENST00000235345.5	solute carrier family 35 (UDP-GlcA/UDP-GalNAc transporter), member D1	186	1*	0	0	0	0	hsa-miR-1973				0	0	N/A
MYO1F	ENST00000338257.8	myosin IF	33	1	0	1	0	2	hsa-miR-1973				0	-0.07	N/A
LRRC40	ENST00000370952.3	leucine rich repeat containing 40	88	1	0	0	1	0	hsa-miR-1973				0	-0.24	N/A
AEBP1	ENST00000450684.2	AE binding protein 1	246	1	0	0	1	0	hsa-miR-1973				0	-0.46	N/A
PLEKHG5	ENST00000377725.1	pleckstrin homology domain containing, family G (with RhoGef domain) member 5	284	1	0	0	1	0	hsa-miR-1973				0	-0.27	N/A
RAB2B	ENST00000397762.1	RAB2B, member RAS oncogene family	171	1*	0	0	0	0	hsa-miR-1973				0	0	N/A
PGR	ENST00000325455.5	progesterone receptor	8	1*	0	0	0	0	hsa-miR-1973				0	0	N/A
EPN2	ENST00000314728.5	epsin 2	1609	1*	0	0	0	0	hsa-miR-1973				0	0	N/A
SH3TC2	ENST00000502274.1	SH3 domain and tetratricopeptide repeats 2	31	1	0	1	0	0	hsa-miR-1973				0	-0.16	N/A
MXRA7	ENST00000355797.3	matrix-remodelling associated 7	421	1	0	1	0	0	hsa-miR-1973				0	-0.05	N/A
ATP5L	ENST00000300688.3	ATP synthase, H+ transporting, mitochondrial Fo complex, subunit G	5386	1*	0	0	0	0	hsa-miR-1973				0	0	N/A
YAE1D1	ENST00000223273.2	Yae1 domain containing 1	49	1	0	1	0	1	hsa-miR-1973				0	-0.12	N/A
LARP4B	ENST00000316157.3	La ribonucleoprotein domain family, member 4B	705	1	0	0	1	1	hsa-miR-1973				0	-0.19	N/A
RGAG4	ENST00000545866.1	retrotransposon gag domain containing 4	34	1*	0	0	0	0	hsa-miR-1973				0	0	N/A
CYFIP1	ENST00000313077.7	cytoplasmic FMR1 interacting protein 1	40959	1	0	1	0	0	hsa-miR-1973				0	-0.2	N/A
ACOX3	ENST00000356406.5	acyl-CoA oxidase 3, pristanoyl	551	1	0	0	1	0	hsa-miR-1973				0	-0.22	N/A
FRMPD4	ENST00000380682.1	FERM and PDZ domain containing 4	25	1*	0	0	0	0	hsa-miR-1973				0	0	N/A
LRRFIP1	ENST00000308482.9	leucine rich repeat (in FLII) interacting protein 1	525	1	1	0	0	0	hsa-miR-1973				0	-0.59	N/A
PDCL	ENST00000259467.4	phosducin-like	154	2	0	1	1	1	hsa-miR-1973				0	-0.46	N/A
RSPO3	ENST00000356698.4	R-spondin 3	118	1	0	1	0	0	hsa-miR-1973				0	-0.1	N/A
TBC1D10B	ENST00000409939.3	TBC1 domain family, member 10B	174	1	0	0	1	0	hsa-miR-1973				0	-0.3	N/A
ZEB2	ENST00000558170.2	zinc finger E-box binding homeobox 2	33	1*	0	0	0	0	hsa-miR-1973				0	0	N/A
GPC5	ENST00000377067.3	glypican 5	65	1*	0	0	0	0	hsa-miR-1973				0	0	N/A

## Sheet: microT
gene_symbol	gene_ensembl_id	mirna_name	mirna_db_id	interaction_score
IRF2BPL	ENSG00000119669	hsa-miR-1973	MIMAT0009448	0.978464
FGFRL1	ENSG00000127418	hsa-miR-1973	MIMAT0009448	0.96257
TBX15	ENSG00000092607	hsa-miR-1973	MIMAT0009448	0.923298
AZIN1	ENSG00000155096	hsa-miR-1973	MIMAT0009448	0.906458
CERS5	ENSG00000139624	hsa-miR-1973	MIMAT0009448	0.895427
KCNB2	ENSG00000182674	hsa-miR-1973	MIMAT0009448	0.873593
TBX18	ENSG00000112837	hsa-miR-1973	MIMAT0009448	0.867186
KPNB1	ENSG00000108424	hsa-miR-1973	MIMAT0009448	0.863401
OR4F17	ENSG00000176695	hsa-miR-1973	MIMAT0009448	0.847507
SHC4	ENSG00000185634	hsa-miR-1973	MIMAT0009448	0.838888
CRABP1	ENSG00000166426	hsa-miR-1973	MIMAT0009448	0.838621
POMK	ENSG00000185900	hsa-miR-1973	MIMAT0009448	0.820571
TMEM198	ENSG00000188760	hsa-miR-1973	MIMAT0009448	0.816695
MBNL2	ENSG00000139793	hsa-miR-1973	MIMAT0009448	0.811724
CXCL8	ENSG00000169429	hsa-miR-1973	MIMAT0009448	0.808271
GZF1	ENSG00000125812	hsa-miR-1973	MIMAT0009448	0.803208
PDCD6IP	ENSG00000170248	hsa-miR-1973	MIMAT0009448	0.800168
DCUN1D4	ENSG00000109184	hsa-miR-1973	MIMAT0009448	0.793748
AC012651.1	ENSG00000258461	hsa-miR-1973	MIMAT0009448	0.791278
RPRM	ENSG00000177519	hsa-miR-1973	MIMAT0009448	0.789453
BARD1	ENSG00000138376	hsa-miR-1973	MIMAT0009448	0.78556
MAFF	ENSG00000185022	hsa-miR-1973	MIMAT0009448	0.772866
CSE1L	ENSG00000124207	hsa-miR-1973	MIMAT0009448	0.765715
VCP	ENSG00000165280	hsa-miR-1973	MIMAT0009448	0.75752
BRD4	ENSG00000141867	hsa-miR-1973	MIMAT0009448	0.751487
WIPF3	ENSG00000122574	hsa-miR-1973	MIMAT0009448	0.745484
LCMT2	ENSG00000168806	hsa-miR-1973	MIMAT0009448	0.743026
SHANK2	ENSG00000162105	hsa-miR-1973	MIMAT0009448	0.732
ARF3	ENSG00000134287	hsa-miR-1973	MIMAT0009448	0.723031
UBE2D3	ENSG00000109332	hsa-miR-1973	MIMAT0009448	0.719756
HOXB6	ENSG00000108511	hsa-miR-1973	MIMAT0009448	0.710018
F8A1	ENSG00000277203	hsa-miR-1973	MIMAT0009448	0.706223
KCNMB1	ENSG00000145936	hsa-miR-1973	MIMAT0009448	0.704323
RAB40C	ENSG00000197562	hsa-miR-1973	MIMAT0009448	0.701504

## Sheet: miRTarBase
ID	Species(miRNA)	Species(Target)	miRNA	Target	Reporter assay	Western blot	qPCR	Microarray	NGS	pSILAC	Other	CLIP-Seq	Sum	Number of paper
MIRT124152	hsa	hsa	hsa-miR-1973	GINS4	0	0	0	0	1	0	0	1	2	4
MIRT489630	hsa	hsa	hsa-miR-1973	ALS2CL	0	0	0	0	1	0	0	1	2	2
MIRT492236	hsa	hsa	hsa-miR-1973	SLC48A1	0	0	0	0	1	0	0	1	2	2
MIRT566716	hsa	hsa	hsa-miR-1973	MTFR1L	0	0	0	0	1	0	0	1	2	2
MIRT722042	hsa	hsa	hsa-miR-1973	SSH3	0	0	0	0	1	0	0	1	2	2
