# Supplementary material for: Insight into the potential significance of miR-760 and miR-1973 in breast cancer: a comprehensive analysis
Source: Sci Rep. 2026 Apr 1;16:10994. doi: 10.1038/s41598-026-44175-3 (PMC13043734; doi:10.1038/s41598-026-44175-3)
Supplement: Supplementary file 5 — Supplementary Material 5 [file 41598_2026_44175_MOESM5_ESM.xlsx]

## Sheet: GeneCards
Gene Symbol	Description	Category	Uniprot ID	Gifts	GC Id	Relevance score	GeneCards Link
BRCA2	BRCA2 DNA Repair Associated	Protein Coding	P51587	56	GC13P032315	584.268	https://www.genecards.org/cgi-bin/carddisp.pl?gene=BRCA2
BRCA1	BRCA1 DNA Repair Associated	Protein Coding	P38398	59	GC17M043044	565.024	https://www.genecards.org/cgi-bin/carddisp.pl?gene=BRCA1
PALB2	Partner And Localizer Of BRCA2	Protein Coding	Q86YC2	53	GC16M023603	366.844	https://www.genecards.org/cgi-bin/carddisp.pl?gene=PALB2
ATM	ATM Serine/Threonine Kinase	Protein Coding	Q13315	61	GC11P108223	340.701	https://www.genecards.org/cgi-bin/carddisp.pl?gene=ATM
CHEK2	Checkpoint Kinase 2	Protein Coding	O96017	63	GC22M028687	336.43	https://www.genecards.org/cgi-bin/carddisp.pl?gene=CHEK2
BRIP1	BRCA1 Interacting Helicase 1	Protein Coding	Q9BX63	57	GC17M061679	325.074	https://www.genecards.org/cgi-bin/carddisp.pl?gene=BRIP1
CDH1	Cadherin 1	Protein Coding	P12830	58	GC16P068737	306.682	https://www.genecards.org/cgi-bin/carddisp.pl?gene=CDH1
BARD1	BRCA1 Associated RING Domain 1	Protein Coding	Q99728	55	GC02M214725	291.408	https://www.genecards.org/cgi-bin/carddisp.pl?gene=BARD1
TP53	Tumor Protein P53	Protein Coding	P04637	62	GC17M007661	287.341	https://www.genecards.org/cgi-bin/carddisp.pl?gene=TP53
MSH6	MutS Homolog 6	Protein Coding	P52701	58	GC02P047695	239.29	https://www.genecards.org/cgi-bin/carddisp.pl?gene=MSH6
MSH2	MutS Homolog 2	Protein Coding	P43246	57	GC02P047403	231.868	https://www.genecards.org/cgi-bin/carddisp.pl?gene=MSH2
MLH1	MutL Homolog 1	Protein Coding	P40692	58	GC03P036993	223.248	https://www.genecards.org/cgi-bin/carddisp.pl?gene=MLH1
C11orf65	Chromosome 11 Open Reading Frame 65	Protein Coding	Q8NCR3	40	GC11M108308	218.426	https://www.genecards.org/cgi-bin/carddisp.pl?gene=C11orf65
LOC126862571	BRD4-Independent Group 4 Enhancer GRCh37_chr17:41243136-41244335	Functional Element		10	GC17P114574	215.908	https://www.genecards.org/cgi-bin/carddisp.pl?gene=LOC126862571
APC	APC Regulator Of WNT Signaling Pathway	Protein Coding	P25054	58	GC05P112707	199.232	https://www.genecards.org/cgi-bin/carddisp.pl?gene=APC
PMS2	PMS1 Homolog 2, Mismatch Repair System Component	Protein Coding	P54278	58	GC07M005973	197.349	https://www.genecards.org/cgi-bin/carddisp.pl?gene=PMS2
PTEN	Phosphatase And Tensin Homolog	Protein Coding	P60484	61	GC10P109367	195.507	https://www.genecards.org/cgi-bin/carddisp.pl?gene=PTEN
RAD51D	RAD51 Paralog D	Protein Coding	O75771	49	GC17M035092	188.946	https://www.genecards.org/cgi-bin/carddisp.pl?gene=RAD51D
ERBB2	Erb-B2 Receptor Tyrosine Kinase 2	Protein Coding	P04626	63	GC17P039687	183.917	https://www.genecards.org/cgi-bin/carddisp.pl?gene=ERBB2
POLE	DNA Polymerase Epsilon, Catalytic Subunit	Protein Coding	Q07864	56	GC12M132779	182.762	https://www.genecards.org/cgi-bin/carddisp.pl?gene=POLE
RAD51L3-RFFL	RAD51L3-RFFL Readthrough	RNA Gene		17	GC17M035009	169.5	https://www.genecards.org/cgi-bin/carddisp.pl?gene=RAD51L3-RFFL
RAD51C	RAD51 Paralog C	Protein Coding	O43502	52	GC17P058692	168.691	https://www.genecards.org/cgi-bin/carddisp.pl?gene=RAD51C
PIK3CA	Phosphatidylinositol-4,5-Bisphosphate 3-Kinase Catalytic Subunit Alpha	Protein Coding	P42336	61	GC03P179148	167.07	https://www.genecards.org/cgi-bin/carddisp.pl?gene=PIK3CA
RAD50	RAD50 Double Strand Break Repair Protein	Protein Coding	Q92878	58	GC05P132556	165.767	https://www.genecards.org/cgi-bin/carddisp.pl?gene=RAD50
NBN	Nibrin	Protein Coding	O60934	57	GC08M089933	165.159	https://www.genecards.org/cgi-bin/carddisp.pl?gene=NBN
EGFR	Epidermal Growth Factor Receptor	Protein Coding	P00533	63	GC07P055019	162.995	https://www.genecards.org/cgi-bin/carddisp.pl?gene=EGFR
ESR1	Estrogen Receptor 1	Protein Coding	P03372	62	GC06P151656	150.692	https://www.genecards.org/cgi-bin/carddisp.pl?gene=ESR1
MUTYH	MutY DNA Glycosylase	Protein Coding	Q9UIF7	53	GC01M045329	145.521	https://www.genecards.org/cgi-bin/carddisp.pl?gene=MUTYH
KRAS	KRAS Proto-Oncogene, GTPase	Protein Coding	P01116	61	GC12M029682	142.353	https://www.genecards.org/cgi-bin/carddisp.pl?gene=KRAS
NF1	Neurofibromin 1	Protein Coding	P21359	56	GC17P031094	140.779	https://www.genecards.org/cgi-bin/carddisp.pl?gene=NF1
SMAD4	SMAD Family Member 4	Protein Coding	Q13485	61	GC18P051028	131.43	https://www.genecards.org/cgi-bin/carddisp.pl?gene=SMAD4
CDKN2A	Cyclin Dependent Kinase Inhibitor 2A	Protein Coding	Q8N726	60	GC09M021967	130.327	https://www.genecards.org/cgi-bin/carddisp.pl?gene=CDKN2A
BLM	BLM RecQ Like Helicase	Protein Coding	P54132	58	GC15P090717	129.997	https://www.genecards.org/cgi-bin/carddisp.pl?gene=BLM
AKT1	AKT Serine/Threonine Kinase 1	Protein Coding	P31749	62	GC14M104769	129.938	https://www.genecards.org/cgi-bin/carddisp.pl?gene=AKT1
RET	Ret Proto-Oncogene	Protein Coding	P07949	63	GC10P044403	128.127	https://www.genecards.org/cgi-bin/carddisp.pl?gene=RET
POLD1	DNA Polymerase Delta 1, Catalytic Subunit	Protein Coding	P28340	54	GC19P113486	127.923	https://www.genecards.org/cgi-bin/carddisp.pl?gene=POLD1
AXIN2	Axin 2	Protein Coding	Q9Y2T1	58	GC17M065528	127.107	https://www.genecards.org/cgi-bin/carddisp.pl?gene=AXIN2
STK11	Serine/Threonine Kinase 11	Protein Coding	Q15831	59	GC19P001177	126.383	https://www.genecards.org/cgi-bin/carddisp.pl?gene=STK11
BRAF	B-Raf Proto-Oncogene, Serine/Threonine Kinase	Protein Coding	P15056	62	GC07M140773	126.169	https://www.genecards.org/cgi-bin/carddisp.pl?gene=BRAF
MRE11	MRE11 Homolog, Double Strand Break Repair Nuclease	Protein Coding	P49959	57	GC11M126070	125.683	https://www.genecards.org/cgi-bin/carddisp.pl?gene=MRE11
ALK	ALK Receptor Tyrosine Kinase	Protein Coding	Q9UM73	59	GC02M029190	124.509	https://www.genecards.org/cgi-bin/carddisp.pl?gene=ALK
DICER1	Dicer 1, Ribonuclease III	Protein Coding	Q9UPY3	57	GC14M095086	120.008	https://www.genecards.org/cgi-bin/carddisp.pl?gene=DICER1
MET	MET Proto-Oncogene, Receptor Tyrosine Kinase	Protein Coding	P08581	63	GC07P116672	115.294	https://www.genecards.org/cgi-bin/carddisp.pl?gene=MET
FANCC	FA Complementation Group C	Protein Coding	Q00597	56	GC09M095099	113.057	https://www.genecards.org/cgi-bin/carddisp.pl?gene=FANCC
H19	H19 Imprinted Maternally Expressed Transcript	RNA Gene		34	GC11M001995	108.987	https://www.genecards.org/cgi-bin/carddisp.pl?gene=H19
FGFR2	Fibroblast Growth Factor Receptor 2	Protein Coding	P21802	64	GC10M121478	108.404	https://www.genecards.org/cgi-bin/carddisp.pl?gene=FGFR2
RB1	RB Transcriptional Corepressor 1	Protein Coding	P06400	57	GC13P048303	106.735	https://www.genecards.org/cgi-bin/carddisp.pl?gene=RB1
CTNNB1	Catenin Beta 1	Protein Coding	P35222	62	GC03P041194	105.807	https://www.genecards.org/cgi-bin/carddisp.pl?gene=CTNNB1
CTNNA1	Catenin Alpha 1	Protein Coding	P35221	55	GC05P138682	105.743	https://www.genecards.org/cgi-bin/carddisp.pl?gene=CTNNA1
PTCH1	Patched 1	Protein Coding	Q13635	60	GC09M095442	105.085	https://www.genecards.org/cgi-bin/carddisp.pl?gene=PTCH1
TSC2	TSC Complex Subunit 2	Protein Coding	P49815	60	GC16P080239	104.554	https://www.genecards.org/cgi-bin/carddisp.pl?gene=TSC2
HRAS	HRas Proto-Oncogene, GTPase	Protein Coding	P01112	61	GC11M011817	103.274	https://www.genecards.org/cgi-bin/carddisp.pl?gene=HRAS
TERT	Telomerase Reverse Transcriptase	Protein Coding	O14746	60	GC05M001253	101.652	https://www.genecards.org/cgi-bin/carddisp.pl?gene=TERT
MIR21	MicroRNA 21	RNA Gene		31	GC17P112757	100.462	https://www.genecards.org/cgi-bin/carddisp.pl?gene=MIR21
MLH3	MutL Homolog 3	Protein Coding	Q9UHC1	48	GC14M075013	99.5883	https://www.genecards.org/cgi-bin/carddisp.pl?gene=MLH3
AR	Androgen Receptor	Protein Coding	P10275	60	GC0XP067544	95.5344	https://www.genecards.org/cgi-bin/carddisp.pl?gene=AR
MTOR	Mechanistic Target Of Rapamycin Kinase	Protein Coding	P42345	64	GC01M011106	94.7714	https://www.genecards.org/cgi-bin/carddisp.pl?gene=MTOR
AOPEP	Aminopeptidase O (Putative)	Protein Coding	Q8N6M6	48	GC09P100470	93.5107	https://www.genecards.org/cgi-bin/carddisp.pl?gene=AOPEP
MEG3	Maternally Expressed 3	RNA Gene		34	GC14P116735	93.4128	https://www.genecards.org/cgi-bin/carddisp.pl?gene=MEG3
PVT1	Pvt1 Oncogene	RNA Gene		32	GC08P128109	91.8837	https://www.genecards.org/cgi-bin/carddisp.pl?gene=PVT1
GAS5	Growth Arrest Specific 5	RNA Gene		31	GC01M173947	91.817	https://www.genecards.org/cgi-bin/carddisp.pl?gene=GAS5
XRCC2	X-Ray Repair Cross Complementing 2	Protein Coding	O43543	50	GC07M152644	91.7065	https://www.genecards.org/cgi-bin/carddisp.pl?gene=XRCC2
RAD51	RAD51 Recombinase	Protein Coding	Q06609	59	GC15P040694	91.3822	https://www.genecards.org/cgi-bin/carddisp.pl?gene=RAD51
MSH3	MutS Homolog 3	Protein Coding	P20585	52	GC05P080654	90.6552	https://www.genecards.org/cgi-bin/carddisp.pl?gene=MSH3
CASP8	Caspase 8	Protein Coding	Q14790	61	GC02P201233	90.3932	https://www.genecards.org/cgi-bin/carddisp.pl?gene=CASP8
SMARCA4	SWI/SNF Related, Matrix Associated, Actin Dependent Regulator Of Chromatin, Subfamily A, Member 4	Protein Coding	P51532	60	GC19P112312	90.1974	https://www.genecards.org/cgi-bin/carddisp.pl?gene=SMARCA4
ERBB3	Erb-B2 Receptor Tyrosine Kinase 3	Protein Coding	P21860	63	GC12P060597	89.7865	https://www.genecards.org/cgi-bin/carddisp.pl?gene=ERBB3
BMPR1A	Bone Morphogenetic Protein Receptor Type 1A	Protein Coding	P36894	60	GC10P109306	89.1222	https://www.genecards.org/cgi-bin/carddisp.pl?gene=BMPR1A
BAP1	BRCA1 Associated Protein 1	Protein Coding	Q92560	56	GC03M052401	88.6198	https://www.genecards.org/cgi-bin/carddisp.pl?gene=BAP1
SDHA	Succinate Dehydrogenase Complex Flavoprotein Subunit A	Protein Coding	P31040	57	GC05P000229	88.4534	https://www.genecards.org/cgi-bin/carddisp.pl?gene=SDHA
KIT	KIT Proto-Oncogene, Receptor Tyrosine Kinase	Protein Coding	P10721	62	GC04P054657	88.2233	https://www.genecards.org/cgi-bin/carddisp.pl?gene=KIT
CCND1	Cyclin D1	Protein Coding	P24385	62	GC11P069641	87.4997	https://www.genecards.org/cgi-bin/carddisp.pl?gene=CCND1
MALAT1	Metastasis Associated Lung Adenocarcinoma Transcript 1	RNA Gene		32	GC11P089089	86.8403	https://www.genecards.org/cgi-bin/carddisp.pl?gene=MALAT1
UCA1	Urothelial Cancer Associated 1	RNA Gene		30	GC19P121729	86.6915	https://www.genecards.org/cgi-bin/carddisp.pl?gene=UCA1
EPCAM	Epithelial Cell Adhesion Molecule	Protein Coding	P16422	56	GC02P047345	86.523	https://www.genecards.org/cgi-bin/carddisp.pl?gene=EPCAM
CDKN1B	Cyclin Dependent Kinase Inhibitor 1B	Protein Coding	P46527	57	GC12P039206	86.2714	https://www.genecards.org/cgi-bin/carddisp.pl?gene=CDKN1B
TSC1	TSC Complex Subunit 1	Protein Coding	Q92574	56	GC09M132891	86.2232	https://www.genecards.org/cgi-bin/carddisp.pl?gene=TSC1
HOTAIR	HOX Transcript Antisense RNA	RNA Gene		31	GC12M053962	86.1052	https://www.genecards.org/cgi-bin/carddisp.pl?gene=HOTAIR
BCAR4	Breast Cancer Anti-Estrogen Resistance 4	RNA Gene		24	GC16M020793	85.7408	https://www.genecards.org/cgi-bin/carddisp.pl?gene=BCAR4
CCAT1	Colon Cancer Associated Transcript 1	RNA Gene		22	GC08M127207	85.7398	https://www.genecards.org/cgi-bin/carddisp.pl?gene=CCAT1
XIST	X Inactive Specific Transcript	RNA Gene		31	GC0XM073820	85.5984	https://www.genecards.org/cgi-bin/carddisp.pl?gene=XIST
CDK4	Cyclin Dependent Kinase 4	Protein Coding	P11802	62	GC12M059354	85.4709	https://www.genecards.org/cgi-bin/carddisp.pl?gene=CDK4
MIR125A	MicroRNA 125a	RNA Gene		29	GC19P113552	85.3107	https://www.genecards.org/cgi-bin/carddisp.pl?gene=MIR125A
CDKN2B-AS1	CDKN2B Antisense RNA 1	RNA Gene		31	GC09P021994	84.2055	https://www.genecards.org/cgi-bin/carddisp.pl?gene=CDKN2B-AS1
MIR145	MicroRNA 145	RNA Gene		30	GC05P149430	83.2592	https://www.genecards.org/cgi-bin/carddisp.pl?gene=MIR145
MIR221	MicroRNA 221	RNA Gene		27	GC0XM045746	83.2183	https://www.genecards.org/cgi-bin/carddisp.pl?gene=MIR221
FANCM	FA Complementation Group M	Protein Coding	Q8IYD8	51	GC14P045135	82.2325	https://www.genecards.org/cgi-bin/carddisp.pl?gene=FANCM
LOC129390903	MPRA-Validated Peak2919 Silencer	Functional Element		10	GC17P118094	81.6354	https://www.genecards.org/cgi-bin/carddisp.pl?gene=LOC129390903
MIR143	MicroRNA 143	RNA Gene		31	GC05P152355	81.1194	https://www.genecards.org/cgi-bin/carddisp.pl?gene=MIR143
FBXW7	F-Box And WD Repeat Domain Containing 7	Protein Coding	Q969H0	54	GC04M152321	80.9048	https://www.genecards.org/cgi-bin/carddisp.pl?gene=FBXW7
ABRAXAS1	Abraxas 1, BRCA1 A Complex Subunit	Protein Coding	Q6UWZ7	46	GC04M083464	80.8083	https://www.genecards.org/cgi-bin/carddisp.pl?gene=ABRAXAS1
MIR155	MicroRNA 155	RNA Gene		29	GC21P025573	80.5633	https://www.genecards.org/cgi-bin/carddisp.pl?gene=MIR155
FH	Fumarate Hydratase	Protein Coding	P07954	55	GC01M241499	80.5497	https://www.genecards.org/cgi-bin/carddisp.pl?gene=FH
MIR17	MicroRNA 17	RNA Gene		26	GC13P091350	80.5162	https://www.genecards.org/cgi-bin/carddisp.pl?gene=MIR17
MIR34A	MicroRNA 34a	RNA Gene		29	GC01M014460	80.2201	https://www.genecards.org/cgi-bin/carddisp.pl?gene=MIR34A
CDC73	Cell Division Cycle 73	Protein Coding	Q6P1J9	54	GC01P193121	78.7889	https://www.genecards.org/cgi-bin/carddisp.pl?gene=CDC73
XRCC3	X-Ray Repair Cross Complementing 3	Protein Coding	O43542	51	GC14M103697	78.6931	https://www.genecards.org/cgi-bin/carddisp.pl?gene=XRCC3
LINC-ROR	Long Intergenic Non-Protein Coding RNA, Regulator Of Reprogramming	RNA Gene		23	GC18M057054	78.3468	https://www.genecards.org/cgi-bin/carddisp.pl?gene=LINC-ROR
CASC2	Cancer Susceptibility 2	RNA Gene	Q8IU53	32	GC10P118053	78.2377	https://www.genecards.org/cgi-bin/carddisp.pl?gene=CASC2
CCAT2	Colon Cancer Associated Transcript 2	RNA Gene		20	GC08P127400	77.8175	https://www.genecards.org/cgi-bin/carddisp.pl?gene=CCAT2
MIR30A	MicroRNA 30a	RNA Gene		26	GC06M071403	77.5275	https://www.genecards.org/cgi-bin/carddisp.pl?gene=MIR30A
MIR146A	MicroRNA 146a	RNA Gene		29	GC05P160485	77.4018	https://www.genecards.org/cgi-bin/carddisp.pl?gene=MIR146A
PDGFRA	Platelet Derived Growth Factor Receptor Alpha	Protein Coding	P16234	62	GC04P054229	77.3115	https://www.genecards.org/cgi-bin/carddisp.pl?gene=PDGFRA
TUG1	Taurine Up-Regulated 1	Protein Coding	A0A6I8PU40	32	GC22P030969	77.1543	https://www.genecards.org/cgi-bin/carddisp.pl?gene=TUG1
JUN	Jun Proto-Oncogene, AP-1 Transcription Factor Subunit	Protein Coding	P05412	58	GC01M058780	77.1159	https://www.genecards.org/cgi-bin/carddisp.pl?gene=JUN
MIR200C	MicroRNA 200c	RNA Gene		29	GC12P038995	76.953	https://www.genecards.org/cgi-bin/carddisp.pl?gene=MIR200C
LOC111589215	BRCA1 Promoter Region	Functional Element		9	GC17P114138	76.6209	https://www.genecards.org/cgi-bin/carddisp.pl?gene=LOC111589215
MIR141	MicroRNA 141	RNA Gene		29	GC12P038996	76.5649	https://www.genecards.org/cgi-bin/carddisp.pl?gene=MIR141
RHOA	Ras Homolog Family Member A	Protein Coding	P61586	59	GC03M049359	76.4908	https://www.genecards.org/cgi-bin/carddisp.pl?gene=RHOA
MIR126	MicroRNA 126	RNA Gene		29	GC09P136670	76.4074	https://www.genecards.org/cgi-bin/carddisp.pl?gene=MIR126
MIR222	MicroRNA 222	RNA Gene		27	GC0XM045747	76.1602	https://www.genecards.org/cgi-bin/carddisp.pl?gene=MIR222
MIR31	MicroRNA 31	RNA Gene		27	GC09M022147	76.0277	https://www.genecards.org/cgi-bin/carddisp.pl?gene=MIR31
HOXB13	Homeobox B13	Protein Coding	Q92826	50	GC17M078158	75.8727	https://www.genecards.org/cgi-bin/carddisp.pl?gene=HOXB13
MIR182	MicroRNA 182	RNA Gene		28	GC07M129770	75.24	https://www.genecards.org/cgi-bin/carddisp.pl?gene=MIR182
MIR205	MicroRNA 205	RNA Gene		26	GC01P209432	75.1531	https://www.genecards.org/cgi-bin/carddisp.pl?gene=MIR205
FLCN	Folliculin	Protein Coding	Q8NFG4	51	GC17M017212	75.0736	https://www.genecards.org/cgi-bin/carddisp.pl?gene=FLCN
MIR200B	MicroRNA 200b	RNA Gene		28	GC01P001167	74.846	https://www.genecards.org/cgi-bin/carddisp.pl?gene=MIR200B
RAD54L	RAD54 Like	Protein Coding	Q92698	55	GC01P049988	74.8006	https://www.genecards.org/cgi-bin/carddisp.pl?gene=RAD54L
PPM1D	Protein Phosphatase, Mg2+/Mn2+ Dependent 1D	Protein Coding	O15297	56	GC17P060600	74.6814	https://www.genecards.org/cgi-bin/carddisp.pl?gene=PPM1D
CDKN2B	Cyclin Dependent Kinase Inhibitor 2B	Protein Coding	P42772	54	GC09M022002	74.6657	https://www.genecards.org/cgi-bin/carddisp.pl?gene=CDKN2B
MYC	MYC Proto-Oncogene, BHLH Transcription Factor	Protein Coding	P01106	61	GC08P127735	74.3321	https://www.genecards.org/cgi-bin/carddisp.pl?gene=MYC
MIR210	MicroRNA 210	RNA Gene		28	GC11M011821	74.2219	https://www.genecards.org/cgi-bin/carddisp.pl?gene=MIR210
CYP17A1	Cytochrome P450 Family 17 Subfamily A Member 1	Protein Coding	P05093	58	GC10M102830	74.1917	https://www.genecards.org/cgi-bin/carddisp.pl?gene=CYP17A1
MIR27A	MicroRNA 27a	RNA Gene		30	GC19M092209	74.0651	https://www.genecards.org/cgi-bin/carddisp.pl?gene=MIR27A
MIR20A	MicroRNA 20a	RNA Gene		27	GC13P091681	73.0713	https://www.genecards.org/cgi-bin/carddisp.pl?gene=MIR20A
MIR10B	MicroRNA 10b	RNA Gene		29	GC02P176150	72.9661	https://www.genecards.org/cgi-bin/carddisp.pl?gene=MIR10B
MIR195	MicroRNA 195	RNA Gene		26	GC17M074818	72.8781	https://www.genecards.org/cgi-bin/carddisp.pl?gene=MIR195
LRRC56	Leucine Rich Repeat Containing 56	Protein Coding	Q8IYG6	45	GC11P010580	72.6103	https://www.genecards.org/cgi-bin/carddisp.pl?gene=LRRC56
MIR146B	MicroRNA 146b	RNA Gene		29	GC10P102436	72.2852	https://www.genecards.org/cgi-bin/carddisp.pl?gene=MIR146B
GNAS	GNAS Complex Locus	Protein Coding	P84996	59	GC20P058839	72.1845	https://www.genecards.org/cgi-bin/carddisp.pl?gene=GNAS
RECQL	RecQ Like Helicase	Protein Coding	P46063	50	GC12M021468	71.6465	https://www.genecards.org/cgi-bin/carddisp.pl?gene=RECQL
NEAT1	Nuclear Paraspeckle Assembly Transcript 1	RNA Gene		32	GC11P089078	70.9578	https://www.genecards.org/cgi-bin/carddisp.pl?gene=NEAT1
HOTTIP	HOXA Distal Transcript Antisense RNA	RNA Gene		29	GC07P027198	70.5862	https://www.genecards.org/cgi-bin/carddisp.pl?gene=HOTTIP
IL2	Interleukin 2	Protein Coding	P60568	55	GC04M122451	69.3731	https://www.genecards.org/cgi-bin/carddisp.pl?gene=IL2
TGFBR2	Transforming Growth Factor Beta Receptor 2	Protein Coding	P37173	61	GC03P030623	69.2684	https://www.genecards.org/cgi-bin/carddisp.pl?gene=TGFBR2
MIR29C	MicroRNA 29c	RNA Gene		25	GC01M207832	69.1677	https://www.genecards.org/cgi-bin/carddisp.pl?gene=MIR29C
IDH1	Isocitrate Dehydrogenase (NADP(+)) 1	Protein Coding	O75874	61	GC02M208236	69.126	https://www.genecards.org/cgi-bin/carddisp.pl?gene=IDH1
MIR200A	MicroRNA 200a	RNA Gene		27	GC01P020464	69.0692	https://www.genecards.org/cgi-bin/carddisp.pl?gene=MIR200A
MIR18A	MicroRNA 18a	RNA Gene		26	GC13P091683	68.9793	https://www.genecards.org/cgi-bin/carddisp.pl?gene=MIR18A
KIF1B	Kinesin Family Member 1B	Protein Coding	O60333	53	GC01P010210	68.8759	https://www.genecards.org/cgi-bin/carddisp.pl?gene=KIF1B
HMMR	Hyaluronan Mediated Motility Receptor	Protein Coding	O75330	53	GC05P163466	68.4278	https://www.genecards.org/cgi-bin/carddisp.pl?gene=HMMR
ZFAS1	ZNFX1 Antisense RNA 1	RNA Gene		28	GC20P049276	68.2616	https://www.genecards.org/cgi-bin/carddisp.pl?gene=ZFAS1
MIR127	MicroRNA 127	RNA Gene		28	GC14P115744	68.1565	https://www.genecards.org/cgi-bin/carddisp.pl?gene=MIR127
STAT3	Signal Transducer And Activator Of Transcription 3	Protein Coding	P40763	62	GC17M042313	68.0743	https://www.genecards.org/cgi-bin/carddisp.pl?gene=STAT3
MIR203A	MicroRNA 203a	RNA Gene		27	GC14P115816	67.9072	https://www.genecards.org/cgi-bin/carddisp.pl?gene=MIR203A
MDM2	MDM2 Proto-Oncogene	Protein Coding	Q00987	62	GC12P068808	67.8974	https://www.genecards.org/cgi-bin/carddisp.pl?gene=MDM2
FGFR3	Fibroblast Growth Factor Receptor 3	Protein Coding	P22607	63	GC04P003985	67.8098	https://www.genecards.org/cgi-bin/carddisp.pl?gene=FGFR3
CDK2	Cyclin Dependent Kinase 2	Protein Coding	P24941	60	GC12P055966	67.6123	https://www.genecards.org/cgi-bin/carddisp.pl?gene=CDK2
KRT19	Keratin 19	Protein Coding	P08727	53	GC17M041523	67.4562	https://www.genecards.org/cgi-bin/carddisp.pl?gene=KRT19
MIR335	MicroRNA 335	RNA Gene		27	GC07P130496	67.3978	https://www.genecards.org/cgi-bin/carddisp.pl?gene=MIR335
MT-CYB	Mitochondrially Encoded Cytochrome B	Protein Coding	P00156	40	GCMTP014749	67.1161	https://www.genecards.org/cgi-bin/carddisp.pl?gene=MT-CYB
RINT1	RAD50 Interactor 1	Protein Coding	Q6NUQ1	47	GC07P105532	66.8161	https://www.genecards.org/cgi-bin/carddisp.pl?gene=RINT1
SPRY4-IT1	SPRY4 Intronic Transcript 1	RNA Gene		21	GC05M142318	66.7549	https://www.genecards.org/cgi-bin/carddisp.pl?gene=SPRY4-IT1
KCNQ1OT1	KCNQ1 Opposite Strand/Antisense Transcript 1	RNA Gene		34	GC11M011926	66.4313	https://www.genecards.org/cgi-bin/carddisp.pl?gene=KCNQ1OT1
MIR22	MicroRNA 22	RNA Gene		29	GC17M001713	66.1951	https://www.genecards.org/cgi-bin/carddisp.pl?gene=MIR22
DANCR	Differentiation Antagonizing Non-Protein Coding RNA	RNA Gene	P0C864	30	GC04P052712	66.0197	https://www.genecards.org/cgi-bin/carddisp.pl?gene=DANCR
SDHB	Succinate Dehydrogenase Complex Iron Sulfur Subunit B	Protein Coding	P21912	57	GC01M019222	65.9347	https://www.genecards.org/cgi-bin/carddisp.pl?gene=SDHB
MIR148A	MicroRNA 148a	RNA Gene		27	GC07M025950	65.6103	https://www.genecards.org/cgi-bin/carddisp.pl?gene=MIR148A
MIR181A1	MicroRNA 181a-1	RNA Gene		26	GC01M198860	65.5128	https://www.genecards.org/cgi-bin/carddisp.pl?gene=MIR181A1
ERCC2	ERCC Excision Repair 2, TFIIH Core Complex Helicase Subunit	Protein Coding	P18074	56	GC19M045349	65.4562	https://www.genecards.org/cgi-bin/carddisp.pl?gene=ERCC2
PGR	Progesterone Receptor	Protein Coding	P06401	59	GC11M126145	65.4353	https://www.genecards.org/cgi-bin/carddisp.pl?gene=PGR
MIRLET7D	MicroRNA Let-7d	RNA Gene		29	GC09P094178	65.1408	https://www.genecards.org/cgi-bin/carddisp.pl?gene=MIRLET7D
CDKN1A	Cyclin Dependent Kinase Inhibitor 1A	Protein Coding	P38936	58	GC06P134985	65.0809	https://www.genecards.org/cgi-bin/carddisp.pl?gene=CDKN1A
MIR204	MicroRNA 204	RNA Gene		30	GC09M070809	64.9603	https://www.genecards.org/cgi-bin/carddisp.pl?gene=MIR204
SHC1	SHC Adaptor Protein 1	Protein Coding	P29353	53	GC01M154962	64.8056	https://www.genecards.org/cgi-bin/carddisp.pl?gene=SHC1
CYP19A1	Cytochrome P450 Family 19 Subfamily A Member 1	Protein Coding	P11511	56	GC15M051208	64.711	https://www.genecards.org/cgi-bin/carddisp.pl?gene=CYP19A1
MIR30E	MicroRNA 30e	RNA Gene		30	GC01P040754	64.457	https://www.genecards.org/cgi-bin/carddisp.pl?gene=MIR30E
MIR373	MicroRNA 373	RNA Gene		27	GC19P113661	64.3906	https://www.genecards.org/cgi-bin/carddisp.pl?gene=MIR373
SMAD7	SMAD Family Member 7	Protein Coding	O15105	53	GC18M048919	64.3352	https://www.genecards.org/cgi-bin/carddisp.pl?gene=SMAD7
GALNT12	Polypeptide N-Acetylgalactosaminyltransferase 12	Protein Coding	Q8IXK2	48	GC09P098807	64.1711	https://www.genecards.org/cgi-bin/carddisp.pl?gene=GALNT12
PALLD	Palladin, Cytoskeletal Associated Protein	Protein Coding	Q8WX93	50	GC04P168497	64.0262	https://www.genecards.org/cgi-bin/carddisp.pl?gene=PALLD
MIR149	MicroRNA 149	RNA Gene		30	GC02P240456	63.8964	https://www.genecards.org/cgi-bin/carddisp.pl?gene=MIR149
CYTOR	Cytoskeleton Regulator RNA	RNA Gene		29	GC02P089243	63.72	https://www.genecards.org/cgi-bin/carddisp.pl?gene=CYTOR
MIR191	MicroRNA 191	RNA Gene		29	GC03M053710	63.3419	https://www.genecards.org/cgi-bin/carddisp.pl?gene=MIR191
IL1B	Interleukin 1 Beta	Protein Coding	P01584	56	GC02M112829	63.3153	https://www.genecards.org/cgi-bin/carddisp.pl?gene=IL1B
MSR1	Macrophage Scavenger Receptor 1	Protein Coding	P21757	54	GC08M016107	63.2806	https://www.genecards.org/cgi-bin/carddisp.pl?gene=MSR1
BCYRN1	Brain Cytoplasmic RNA 1	RNA Gene		26	GC02P047253	63.0428	https://www.genecards.org/cgi-bin/carddisp.pl?gene=BCYRN1
ITGB1	Integrin Subunit Beta 1	Protein Coding	P05556	58	GC10M035774	62.9905	https://www.genecards.org/cgi-bin/carddisp.pl?gene=ITGB1
SNHG16	Small Nucleolar RNA Host Gene 16	RNA Gene		26	GC17P113183	62.921	https://www.genecards.org/cgi-bin/carddisp.pl?gene=SNHG16
NRAS	NRAS Proto-Oncogene, GTPase	Protein Coding	P01111	59	GC01M114704	62.8423	https://www.genecards.org/cgi-bin/carddisp.pl?gene=NRAS
MEN1	Menin 1	Protein Coding	O00255	54	GC11M064803	62.7428	https://www.genecards.org/cgi-bin/carddisp.pl?gene=MEN1
MIR320A	MicroRNA 320a	RNA Gene		29	GC08M022306	62.5306	https://www.genecards.org/cgi-bin/carddisp.pl?gene=MIR320A
MIAT	Myocardial Infarction Associated Transcript	RNA Gene		32	GC22P026646	62.5004	https://www.genecards.org/cgi-bin/carddisp.pl?gene=MIAT
FGFR4	Fibroblast Growth Factor Receptor 4	Protein Coding	P22455	60	GC05P177086	62.2376	https://www.genecards.org/cgi-bin/carddisp.pl?gene=FGFR4
MIR451A	MicroRNA 451a	RNA Gene		25	GC17M028861	62.1087	https://www.genecards.org/cgi-bin/carddisp.pl?gene=MIR451A
NTHL1	Nth Like DNA Glycosylase 1	Protein Coding	P78549	52	GC16M020307	61.9111	https://www.genecards.org/cgi-bin/carddisp.pl?gene=NTHL1
PHB1	Prohibitin 1	Protein Coding	P35232	54	GC17M078189	61.2242	https://www.genecards.org/cgi-bin/carddisp.pl?gene=PHB1
ATR	ATR Serine/Threonine Kinase	Protein Coding	Q13535	62	GC03M142449	60.9237	https://www.genecards.org/cgi-bin/carddisp.pl?gene=ATR
SRA1	Steroid Receptor RNA Activator 1	Protein Coding	Q9HD15	47	GC05M140537	60.8243	https://www.genecards.org/cgi-bin/carddisp.pl?gene=SRA1
FANCD2	FA Complementation Group D2	Protein Coding	Q9BXW9	55	GC03P010026	60.7892	https://www.genecards.org/cgi-bin/carddisp.pl?gene=FANCD2
ROCK1	Rho Associated Coiled-Coil Containing Protein Kinase 1	Protein Coding	Q13464	58	GC18M034018	60.6897	https://www.genecards.org/cgi-bin/carddisp.pl?gene=ROCK1
EP300	E1A Binding Protein P300	Protein Coding	Q09472	61	GC22P070686	60.6722	https://www.genecards.org/cgi-bin/carddisp.pl?gene=EP300
BCL2	BCL2 Apoptosis Regulator	Protein Coding	P10415	59	GC18M063123	60.6171	https://www.genecards.org/cgi-bin/carddisp.pl?gene=BCL2
HOXA11-AS	HOXA11 Antisense RNA	RNA Gene		28	GC07P027184	60.4699	https://www.genecards.org/cgi-bin/carddisp.pl?gene=HOXA11-AS
MIR497	MicroRNA 497	RNA Gene		26	GC17M074819	60.3386	https://www.genecards.org/cgi-bin/carddisp.pl?gene=MIR497
MIR9-1	MicroRNA 9-1	RNA Gene		27	GC01M156420	60.1828	https://www.genecards.org/cgi-bin/carddisp.pl?gene=MIR9-1
MIR96	MicroRNA 96	RNA Gene		27	GC07M129774	59.8132	https://www.genecards.org/cgi-bin/carddisp.pl?gene=MIR96
BAX	BCL2 Associated X, Apoptosis Regulator	Protein Coding	Q07812	60	GC19P048954	59.6416	https://www.genecards.org/cgi-bin/carddisp.pl?gene=BAX
MIR98	MicroRNA 98	RNA Gene		26	GC0XM053782	59.4987	https://www.genecards.org/cgi-bin/carddisp.pl?gene=MIR98
SOX2-OT	SOX2 Overlapping Transcript	RNA Gene		32	GC03P180989	59.3921	https://www.genecards.org/cgi-bin/carddisp.pl?gene=SOX2-OT
MIR199B	MicroRNA 199b	RNA Gene		27	GC09M128244	59.3682	https://www.genecards.org/cgi-bin/carddisp.pl?gene=MIR199B
MIR101-1	MicroRNA 101-1	RNA Gene		26	GC01M065058	58.8036	https://www.genecards.org/cgi-bin/carddisp.pl?gene=MIR101-1
VEGFA	Vascular Endothelial Growth Factor A	Protein Coding	P15692	57	GC06P043770	58.4885	https://www.genecards.org/cgi-bin/carddisp.pl?gene=VEGFA
TGFB1	Transforming Growth Factor Beta 1	Protein Coding	P01137	61	GC19M041301	58.4218	https://www.genecards.org/cgi-bin/carddisp.pl?gene=TGFB1
MIR181B1	MicroRNA 181b-1	RNA Gene		27	GC01M198858	58.0515	https://www.genecards.org/cgi-bin/carddisp.pl?gene=MIR181B1
PCAT1	Prostate Cancer Associated Transcript 1	RNA Gene		24	GC08P126553	57.7372	https://www.genecards.org/cgi-bin/carddisp.pl?gene=PCAT1
MIR214	MicroRNA 214	RNA Gene		29	GC01M172234	57.5871	https://www.genecards.org/cgi-bin/carddisp.pl?gene=MIR214
MIR128-2	MicroRNA 128-2	RNA Gene		27	GC03P035754	57.4611	https://www.genecards.org/cgi-bin/carddisp.pl?gene=MIR128-2
MIRLET7C	MicroRNA Let-7c	RNA Gene		29	GC21P018103	57.2712	https://www.genecards.org/cgi-bin/carddisp.pl?gene=MIRLET7C
HNF1A	HNF1 Homeobox A	Protein Coding	P20823	55	GC12P120978	57.2637	https://www.genecards.org/cgi-bin/carddisp.pl?gene=HNF1A
CRNDE	Colorectal Neoplasia Differentially Expressed	RNA Gene		28	GC16M054962	57.1568	https://www.genecards.org/cgi-bin/carddisp.pl?gene=CRNDE
MIR122	MicroRNA 122	RNA Gene		29	GC18P058451	56.9058	https://www.genecards.org/cgi-bin/carddisp.pl?gene=MIR122
VHL	Von Hippel-Lindau Tumor Suppressor	Protein Coding	P40337	56	GC03P021526	56.7674	https://www.genecards.org/cgi-bin/carddisp.pl?gene=VHL
TH2LCRR	T Helper Type 2 Locus Control Region Associated RNA	RNA Gene		22	GC05M132631	56.7252	https://www.genecards.org/cgi-bin/carddisp.pl?gene=TH2LCRR
SLC22A18	Solute Carrier Family 22 Member 18	Protein Coding	Q96BI1	51	GC11P002899	56.492	https://www.genecards.org/cgi-bin/carddisp.pl?gene=SLC22A18
PPP2R1A	Protein Phosphatase 2 Scaffold Subunit Aalpha	Protein Coding	P30153	56	GC19P113566	56.44	https://www.genecards.org/cgi-bin/carddisp.pl?gene=PPP2R1A
MIR31HG	MIR31 Host Gene	RNA Gene		26	GC09M022143	56.327	https://www.genecards.org/cgi-bin/carddisp.pl?gene=MIR31HG
PTENP1	Phosphatase And Tensin Homolog Pseudogene 1	Pseudogene		26	GC09M033673	56.225	https://www.genecards.org/cgi-bin/carddisp.pl?gene=PTENP1
DRAIC	Downregulated RNA In Cancer, Inhibitor Of Cell Invasion And Migration	RNA Gene		22	GC15P157678	56.1584	https://www.genecards.org/cgi-bin/carddisp.pl?gene=DRAIC
MIR223	MicroRNA 223	RNA Gene		29	GC0XP066018	55.9069	https://www.genecards.org/cgi-bin/carddisp.pl?gene=MIR223
MAPK1	Mitogen-Activated Protein Kinase 1	Protein Coding	P28482	61	GC22M021759	55.8077	https://www.genecards.org/cgi-bin/carddisp.pl?gene=MAPK1
MIR152	MicroRNA 152	RNA Gene		27	GC17M048037	55.7052	https://www.genecards.org/cgi-bin/carddisp.pl?gene=MIR152
MIR29B2	MicroRNA 29b-2	RNA Gene		25	GC01M207833	55.5328	https://www.genecards.org/cgi-bin/carddisp.pl?gene=MIR29B2
LZTR1	Leucine Zipper Like Post Translational Regulator 1	Protein Coding	Q8N653	52	GC22P069991	55.485	https://www.genecards.org/cgi-bin/carddisp.pl?gene=LZTR1
PANDAR	Promoter Of CDKN1A Antisense DNA Damage Activated RNA	RNA Gene		18	GC06M036673	54.5679	https://www.genecards.org/cgi-bin/carddisp.pl?gene=PANDAR
RUNX1	RUNX Family Transcription Factor 1	Protein Coding	Q01196	59	GC21M034787	54.5318	https://www.genecards.org/cgi-bin/carddisp.pl?gene=RUNX1
MIR29A	MicroRNA 29a	RNA Gene		29	GC07M130876	54.4218	https://www.genecards.org/cgi-bin/carddisp.pl?gene=MIR29A
TP53COR1	Tumor Protein P53 Pathway Corepressor 1	RNA Gene		15	GC06U903133	54.3873	https://www.genecards.org/cgi-bin/carddisp.pl?gene=TP53COR1
RB1CC1	RB1 Inducible Coiled-Coil 1	Protein Coding	Q8TDY2	53	GC08M052622	54.3318	https://www.genecards.org/cgi-bin/carddisp.pl?gene=RB1CC1
SNHG7	Small Nucleolar RNA Host Gene 7	RNA Gene		29	GC09M138725	54.3239	https://www.genecards.org/cgi-bin/carddisp.pl?gene=SNHG7
NNT-AS1	NNT Antisense RNA 1	RNA Gene		23	GC05M044852	54.2935	https://www.genecards.org/cgi-bin/carddisp.pl?gene=NNT-AS1
MUC1	Mucin 1, Cell Surface Associated	Protein Coding	P15941	56	GC01M155185	54.1415	https://www.genecards.org/cgi-bin/carddisp.pl?gene=MUC1
HFE	Homeostatic Iron Regulator	Protein Coding	Q30201	54	GC06P026087	54.1167	https://www.genecards.org/cgi-bin/carddisp.pl?gene=HFE
PMS1	PMS1 Homolog 1, Mismatch Repair System Component	Protein Coding	P54277	49	GC02P189784	54.1048	https://www.genecards.org/cgi-bin/carddisp.pl?gene=PMS1
AURKA	Aurora Kinase A	Protein Coding	O14965	60	GC20M056370	53.8471	https://www.genecards.org/cgi-bin/carddisp.pl?gene=AURKA
NF2	NF2, Moesin-Ezrin-Radixin Like (MERLIN) Tumor Suppressor	Protein Coding	P35240	58	GC22P029603	53.7729	https://www.genecards.org/cgi-bin/carddisp.pl?gene=NF2
LINC00472	Long Intergenic Non-Protein Coding RNA 472	RNA Gene	Q9H8W2	34	GC06M095320	53.6186	https://www.genecards.org/cgi-bin/carddisp.pl?gene=LINC00472
NORAD	Non-Coding RNA Activated By DNA Damage	RNA Gene		25	GC20M036462	53.5354	https://www.genecards.org/cgi-bin/carddisp.pl?gene=NORAD
MIR328	MicroRNA 328	RNA Gene		27	GC16M067512	53.449	https://www.genecards.org/cgi-bin/carddisp.pl?gene=MIR328
SF3B1	Splicing Factor 3b Subunit 1	Protein Coding	O75533	53	GC02M197453	53.3637	https://www.genecards.org/cgi-bin/carddisp.pl?gene=SF3B1
BCAR1	BCAR1 Scaffold Protein, Cas Family Member	Protein Coding	P56945	51	GC16M075228	53.2848	https://www.genecards.org/cgi-bin/carddisp.pl?gene=BCAR1
MIR429	MicroRNA 429	RNA Gene		27	GC01P020466	53.2784	https://www.genecards.org/cgi-bin/carddisp.pl?gene=MIR429
HULC	Hepatocellular Carcinoma Up-Regulated Long Non-Coding RNA	RNA Gene		28	GC06P008478	53.2568	https://www.genecards.org/cgi-bin/carddisp.pl?gene=HULC
LINC00511	Long Intergenic Non-Protein Coding RNA 511	RNA Gene		23	GC17M078930	53.2254	https://www.genecards.org/cgi-bin/carddisp.pl?gene=LINC00511
MIRLET7I	MicroRNA Let-7i	RNA Gene		28	GC12P062690	53.2095	https://www.genecards.org/cgi-bin/carddisp.pl?gene=MIRLET7I
HIF1A	Hypoxia Inducible Factor 1 Subunit Alpha	Protein Coding	Q16665	57	GC14P061695	53.0893	https://www.genecards.org/cgi-bin/carddisp.pl?gene=HIF1A
BUB1B	BUB1 Mitotic Checkpoint Serine/Threonine Kinase B	Protein Coding	O60566	58	GC15P040161	52.9362	https://www.genecards.org/cgi-bin/carddisp.pl?gene=BUB1B
MIR206	MicroRNA 206	RNA Gene		27	GC06P052144	52.9129	https://www.genecards.org/cgi-bin/carddisp.pl?gene=MIR206
SMARCB1	SWI/SNF Related, Matrix Associated, Actin Dependent Regulator Of Chromatin, Subfamily B, Member 1	Protein Coding	Q12824	55	GC22P023786	52.6545	https://www.genecards.org/cgi-bin/carddisp.pl?gene=SMARCB1
ERCC4	ERCC Excision Repair 4, Endonuclease Catalytic Subunit	Protein Coding	Q92889	54	GC16P013920	52.4576	https://www.genecards.org/cgi-bin/carddisp.pl?gene=ERCC4
MIR106B	MicroRNA 106b	RNA Gene		29	GC07M105256	52.4409	https://www.genecards.org/cgi-bin/carddisp.pl?gene=MIR106B
RECQL4	RecQ Like Helicase 4	Protein Coding	O94761	50	GC08M146626	52.3246	https://www.genecards.org/cgi-bin/carddisp.pl?gene=RECQL4
SRC	SRC Proto-Oncogene, Non-Receptor Tyrosine Kinase	Protein Coding	P12931	60	GC20P037344	52.1993	https://www.genecards.org/cgi-bin/carddisp.pl?gene=SRC
TP53BP1	Tumor Protein P53 Binding Protein 1	Protein Coding	Q12888	53	GC15M043403	52.1685	https://www.genecards.org/cgi-bin/carddisp.pl?gene=TP53BP1
FAS	Fas Cell Surface Death Receptor	Protein Coding	P25445	59	GC10P109381	51.968	https://www.genecards.org/cgi-bin/carddisp.pl?gene=FAS
MED12	Mediator Complex Subunit 12	Protein Coding	Q93074	53	GC0XP071118	51.8503	https://www.genecards.org/cgi-bin/carddisp.pl?gene=MED12
ESR2	Estrogen Receptor 2	Protein Coding	Q92731	58	GC14M064084	51.8225	https://www.genecards.org/cgi-bin/carddisp.pl?gene=ESR2
EGOT	Eosinophil Granule Ontogeny Transcript	RNA Gene		27	GC03M004740	51.8092	https://www.genecards.org/cgi-bin/carddisp.pl?gene=EGOT
RAD51B	RAD51 Paralog B	Protein Coding	O15315	48	GC14P067819	51.7679	https://www.genecards.org/cgi-bin/carddisp.pl?gene=RAD51B
MIR106A	MicroRNA 106a	RNA Gene		26	GC0XM134463	51.6969	https://www.genecards.org/cgi-bin/carddisp.pl?gene=MIR106A
CERNA2	Competing Endogenous LncRNA 2 For MicroRNA Let-7b	RNA Gene		18	GC10M084153	51.5435	https://www.genecards.org/cgi-bin/carddisp.pl?gene=CERNA2
MIR193B	MicroRNA 193b	RNA Gene		28	GC16P080722	51.514	https://www.genecards.org/cgi-bin/carddisp.pl?gene=MIR193B
IGF2	Insulin Like Growth Factor 2	Protein Coding	P01344	58	GC11M011904	51.3874	https://www.genecards.org/cgi-bin/carddisp.pl?gene=IGF2
MIR34C	MicroRNA 34c	RNA Gene		29	GC11P112480	51.3449	https://www.genecards.org/cgi-bin/carddisp.pl?gene=MIR34C
MIR499A	MicroRNA 499a	RNA Gene		29	GC20P034990	51.2402	https://www.genecards.org/cgi-bin/carddisp.pl?gene=MIR499A
IL1RN	Interleukin 1 Receptor Antagonist	Protein Coding	P18510	59	GC02P143688	51.2239	https://www.genecards.org/cgi-bin/carddisp.pl?gene=IL1RN
NFE2L2	NFE2 Like BZIP Transcription Factor 2	Protein Coding	Q16236	60	GC02M177227	51.1515	https://www.genecards.org/cgi-bin/carddisp.pl?gene=NFE2L2
ERCC5	ERCC Excision Repair 5, Endonuclease	Protein Coding	P28715	53	GC13P102845	51.015	https://www.genecards.org/cgi-bin/carddisp.pl?gene=ERCC5
PPARG	Peroxisome Proliferator Activated Receptor Gamma	Protein Coding	P37231	61	GC03P012287	50.9673	https://www.genecards.org/cgi-bin/carddisp.pl?gene=PPARG
BTK	Bruton Tyrosine Kinase	Protein Coding	Q06187	62	GC0XM101349	50.9326	https://www.genecards.org/cgi-bin/carddisp.pl?gene=BTK
SF3B2	Splicing Factor 3b Subunit 2	Protein Coding	Q13435	50	GC11P066050	50.8896	https://www.genecards.org/cgi-bin/carddisp.pl?gene=SF3B2
LNCRNA-ATB	LncRNA Activated By TGF-Beta	RNA Gene		14	GC14P046547	50.8197	https://www.genecards.org/cgi-bin/carddisp.pl?gene=LNCRNA-ATB
XPO1	Exportin 1	Protein Coding	O14980	56	GC02M061445	50.5208	https://www.genecards.org/cgi-bin/carddisp.pl?gene=XPO1
POT1	Protection Of Telomeres 1	Protein Coding	Q9NUX5	50	GC07M124822	50.415	https://www.genecards.org/cgi-bin/carddisp.pl?gene=POT1
IL6	Interleukin 6	Protein Coding	P05231	60	GC07P022725	50.3978	https://www.genecards.org/cgi-bin/carddisp.pl?gene=IL6
MIRLET7A3	MicroRNA Let-7a-3	RNA Gene		26	GC22P046112	50.395	https://www.genecards.org/cgi-bin/carddisp.pl?gene=MIRLET7A3
PIK3R1	Phosphoinositide-3-Kinase Regulatory Subunit 1	Protein Coding	P27986	60	GC05P068215	50.2889	https://www.genecards.org/cgi-bin/carddisp.pl?gene=PIK3R1
EGF	Epidermal Growth Factor	Protein Coding	P01133	60	GC04P109912	50.1824	https://www.genecards.org/cgi-bin/carddisp.pl?gene=EGF
DHFR	Dihydrofolate Reductase	Protein Coding	P00374	58	GC05M080626	50.1627	https://www.genecards.org/cgi-bin/carddisp.pl?gene=DHFR
FGFR1	Fibroblast Growth Factor Receptor 1	Protein Coding	P11362	63	GC08M038400	50.0031	https://www.genecards.org/cgi-bin/carddisp.pl?gene=FGFR1
PRKAR1A	Protein Kinase CAMP-Dependent Type I Regulatory Subunit Alpha	Protein Coding	P10644	60	GC17P112990	49.9187	https://www.genecards.org/cgi-bin/carddisp.pl?gene=PRKAR1A
MIR181A2	MicroRNA 181a-2	RNA Gene		27	GC09P124692	49.8959	https://www.genecards.org/cgi-bin/carddisp.pl?gene=MIR181A2
ABCG2	ATP Binding Cassette Subfamily G Member 2 (JR Blood Group)	Protein Coding	Q9UNQ0	59	GC04M088090	49.873	https://www.genecards.org/cgi-bin/carddisp.pl?gene=ABCG2
WT1	WT1 Transcription Factor	Protein Coding	P19544	56	GC11M032365	49.8407	https://www.genecards.org/cgi-bin/carddisp.pl?gene=WT1
MIR202	MicroRNA 202	RNA Gene		26	GC10M133247	49.7691	https://www.genecards.org/cgi-bin/carddisp.pl?gene=MIR202
MIR150	MicroRNA 150	RNA Gene		29	GC19M049500	49.7481	https://www.genecards.org/cgi-bin/carddisp.pl?gene=MIR150
MIR124-3	MicroRNA 124-3	RNA Gene		23	GC20P066972	49.6666	https://www.genecards.org/cgi-bin/carddisp.pl?gene=MIR124-3
MIR140	MicroRNA 140	RNA Gene		31	GC16P083017	49.6228	https://www.genecards.org/cgi-bin/carddisp.pl?gene=MIR140
WT1-AS	WT1 Antisense RNA	RNA Gene	Q06250	34	GC11P032434	49.6079	https://www.genecards.org/cgi-bin/carddisp.pl?gene=WT1-AS
TH2-LCR	Th2 Cytokine Locus Control Region	Functional Element		9	GC05P132629	49.5486	https://www.genecards.org/cgi-bin/carddisp.pl?gene=TH2-LCR
HOXA-AS2	HOXA Cluster Antisense RNA 2	RNA Gene		25	GC07P027107	49.5325	https://www.genecards.org/cgi-bin/carddisp.pl?gene=HOXA-AS2
NBAT1	Neuroblastoma Associated Transcript 1	RNA Gene		24	GC06M022377	49.2165	https://www.genecards.org/cgi-bin/carddisp.pl?gene=NBAT1
IGF1	Insulin Like Growth Factor 1	Protein Coding	P05019	57	GC12M102395	49.1945	https://www.genecards.org/cgi-bin/carddisp.pl?gene=IGF1
MIRLET7F1	MicroRNA Let-7f-1	RNA Gene		25	GC09P100423	49.1665	https://www.genecards.org/cgi-bin/carddisp.pl?gene=MIRLET7F1
PTGS2	Prostaglandin-Endoperoxide Synthase 2	Protein Coding	P35354	58	GC01M186671	49.0825	https://www.genecards.org/cgi-bin/carddisp.pl?gene=PTGS2
HMMR-AS1	HMMR Antisense RNA 1	RNA Gene		23	GC05M163482	48.922	https://www.genecards.org/cgi-bin/carddisp.pl?gene=HMMR-AS1
HIF1A-AS2	HIF1A Antisense RNA 2	RNA Gene		23	GC14M061747	48.8956	https://www.genecards.org/cgi-bin/carddisp.pl?gene=HIF1A-AS2
MIR663A	MicroRNA 663a	RNA Gene		22	GC20M026208	48.4703	https://www.genecards.org/cgi-bin/carddisp.pl?gene=MIR663A
NRG1	Neuregulin 1	Protein Coding	Q02297	58	GC08P031639	48.4466	https://www.genecards.org/cgi-bin/carddisp.pl?gene=NRG1
WRN	WRN RecQ Like Helicase	Protein Coding	Q14191	56	GC08P031033	48.3559	https://www.genecards.org/cgi-bin/carddisp.pl?gene=WRN
TNF	Tumor Necrosis Factor	Protein Coding	P01375	61	GC06P134820	48.304	https://www.genecards.org/cgi-bin/carddisp.pl?gene=TNF
DLEU1	Deleted In Lymphocytic Leukemia 1	RNA Gene	O43261	36	GC13P050677	48.2746	https://www.genecards.org/cgi-bin/carddisp.pl?gene=DLEU1
FASLG	Fas Ligand	Protein Coding	P48023	57	GC01P172659	48.2186	https://www.genecards.org/cgi-bin/carddisp.pl?gene=FASLG
SDHD	Succinate Dehydrogenase Complex Subunit D	Protein Coding	O14521	53	GC11P112505	48.2027	https://www.genecards.org/cgi-bin/carddisp.pl?gene=SDHD
MIR139	MicroRNA 139	RNA Gene		28	GC11M072615	48.1917	https://www.genecards.org/cgi-bin/carddisp.pl?gene=MIR139
MIR181D	MicroRNA 181d	RNA Gene		26	GC19P013874	47.9545	https://www.genecards.org/cgi-bin/carddisp.pl?gene=MIR181D
SOD2	Superoxide Dismutase 2	Protein Coding	P04179	56	GC06M159669	47.9227	https://www.genecards.org/cgi-bin/carddisp.pl?gene=SOD2
GSTM1	Glutathione S-Transferase Mu 1	Protein Coding	P09488	51	GC01P109687	47.8729	https://www.genecards.org/cgi-bin/carddisp.pl?gene=GSTM1
ABCA1	ATP Binding Cassette Subfamily A Member 1	Protein Coding	O95477	58	GC09M104781	47.8546	https://www.genecards.org/cgi-bin/carddisp.pl?gene=ABCA1
SNHG15	Small Nucleolar RNA Host Gene 15	RNA Gene		29	GC07M045365	47.8397	https://www.genecards.org/cgi-bin/carddisp.pl?gene=SNHG15
MIR99A	MicroRNA 99a	RNA Gene		28	GC21P016539	47.8356	https://www.genecards.org/cgi-bin/carddisp.pl?gene=MIR99A
IL7R	Interleukin 7 Receptor	Protein Coding	P16871	55	GC05P035852	47.8	https://www.genecards.org/cgi-bin/carddisp.pl?gene=IL7R
CKS1B	CDC28 Protein Kinase Regulatory Subunit 1B	Protein Coding	P61024	51	GC01P154974	47.7905	https://www.genecards.org/cgi-bin/carddisp.pl?gene=CKS1B
EZH2	Enhancer Of Zeste 2 Polycomb Repressive Complex 2 Subunit	Protein Coding	Q15910	61	GC07M148807	47.6888	https://www.genecards.org/cgi-bin/carddisp.pl?gene=EZH2
MIR93	MicroRNA 93	RNA Gene		28	GC07M105252	47.6281	https://www.genecards.org/cgi-bin/carddisp.pl?gene=MIR93
ABCB1	ATP Binding Cassette Subfamily B Member 1	Protein Coding	P08183	60	GC07M087504	47.6014	https://www.genecards.org/cgi-bin/carddisp.pl?gene=ABCB1
CASC22	Cancer Susceptibility 22	RNA Gene		21	GC16P052258	47.5771	https://www.genecards.org/cgi-bin/carddisp.pl?gene=CASC22
MNX1-AS1	MNX1 Antisense RNA 1 (Head To Head)	RNA Gene		24	GC07P157010	47.2514	https://www.genecards.org/cgi-bin/carddisp.pl?gene=MNX1-AS1
MT-TT	Mitochondrially Encoded TRNA-Thr (ACN)	RNA Gene		22	GCMTP015890	47.1942	https://www.genecards.org/cgi-bin/carddisp.pl?gene=MT-TT
LINP1	LncRNA In Non-Homologous End Joining Pathway 1	RNA Gene		20	GC10P006709	47.1855	https://www.genecards.org/cgi-bin/carddisp.pl?gene=LINP1
PTCH2	Patched 2	Protein Coding	Q9Y6C5	54	GC01M044819	47.1571	https://www.genecards.org/cgi-bin/carddisp.pl?gene=PTCH2
EPB41L4A-DT	EPB41L4A Divergent Transcript	RNA Gene		27	GC05P112421	47.0852	https://www.genecards.org/cgi-bin/carddisp.pl?gene=EPB41L4A-DT
CD274	CD274 Molecule	Protein Coding	Q9NZQ7	54	GC09P005450	47.0316	https://www.genecards.org/cgi-bin/carddisp.pl?gene=CD274
MIR196A2	MicroRNA 196a-2	RNA Gene		29	GC12P060518	47.0043	https://www.genecards.org/cgi-bin/carddisp.pl?gene=MIR196A2
HERC2	HECT And RLD Domain Containing E3 Ubiquitin Protein Ligase 2	Protein Coding	O95714	54	GC15M028111	46.9663	https://www.genecards.org/cgi-bin/carddisp.pl?gene=HERC2
FANCA	FA Complementation Group A	Protein Coding	O15360	59	GC16M090078	46.8726	https://www.genecards.org/cgi-bin/carddisp.pl?gene=FANCA
RASSF1	Ras Association Domain Family Member 1	Protein Coding	Q9NS23	52	GC03M050329	46.8121	https://www.genecards.org/cgi-bin/carddisp.pl?gene=RASSF1
LINC01234	Long Intergenic Non-Protein Coding RNA 1234	RNA Gene		24	GC12M113584	46.6875	https://www.genecards.org/cgi-bin/carddisp.pl?gene=LINC01234
IGF1R	Insulin Like Growth Factor 1 Receptor	Protein Coding	P08069	63	GC15P098648	46.499	https://www.genecards.org/cgi-bin/carddisp.pl?gene=IGF1R
MIR199A1	MicroRNA 199a-1	RNA Gene		26	GC19M010817	46.4073	https://www.genecards.org/cgi-bin/carddisp.pl?gene=MIR199A1
GSTP1	Glutathione S-Transferase Pi 1	Protein Coding	P09211	59	GC11P067583	46.3644	https://www.genecards.org/cgi-bin/carddisp.pl?gene=GSTP1
NQO2	N-Ribosyldihydronicotinamide:Quinone Dehydrogenase 2	Protein Coding	P16083	54	GC06P006437	46.3565	https://www.genecards.org/cgi-bin/carddisp.pl?gene=NQO2
RMST	Rhabdomyosarcoma 2 Associated Transcript	RNA Gene		29	GC12P097431	46.2508	https://www.genecards.org/cgi-bin/carddisp.pl?gene=RMST
MMP2	Matrix Metallopeptidase 2	Protein Coding	P08253	61	GC16P082389	46.1193	https://www.genecards.org/cgi-bin/carddisp.pl?gene=MMP2
CCDC26	CCDC26 Long Non-Coding RNA	RNA Gene		31	GC08M135864	46.106	https://www.genecards.org/cgi-bin/carddisp.pl?gene=CCDC26
MIR128-1	MicroRNA 128-1	RNA Gene		26	GC02P135665	46.0502	https://www.genecards.org/cgi-bin/carddisp.pl?gene=MIR128-1
MAP3K1	Mitogen-Activated Protein Kinase Kinase Kinase 1	Protein Coding	Q13233	58	GC05P056815	46.0314	https://www.genecards.org/cgi-bin/carddisp.pl?gene=MAP3K1
MIR224	MicroRNA 224	RNA Gene		24	GC0XM151958	45.8837	https://www.genecards.org/cgi-bin/carddisp.pl?gene=MIR224
KLC1	Kinesin Light Chain 1	Protein Coding	Q07866	51	GC14P115804	45.599	https://www.genecards.org/cgi-bin/carddisp.pl?gene=KLC1
MMP9	Matrix Metallopeptidase 9	Protein Coding	P14780	62	GC20P046008	45.5292	https://www.genecards.org/cgi-bin/carddisp.pl?gene=MMP9
RNASEL	Ribonuclease L	Protein Coding	Q05823	53	GC01M182573	45.4921	https://www.genecards.org/cgi-bin/carddisp.pl?gene=RNASEL
LINC00958	Long Intergenic Non-Protein Coding RNA 958	RNA Gene		24	GC11M012877	45.367	https://www.genecards.org/cgi-bin/carddisp.pl?gene=LINC00958
MIRLET7B	MicroRNA Let-7b	RNA Gene		27	GC22P070828	45.3144	https://www.genecards.org/cgi-bin/carddisp.pl?gene=MIRLET7B
SDHC	Succinate Dehydrogenase Complex Subunit C	Protein Coding	Q99643	51	GC01P161314	45.1276	https://www.genecards.org/cgi-bin/carddisp.pl?gene=SDHC
MAP2K1	Mitogen-Activated Protein Kinase Kinase 1	Protein Coding	Q02750	63	GC15P066386	45.0628	https://www.genecards.org/cgi-bin/carddisp.pl?gene=MAP2K1
MIR142	MicroRNA 142	RNA Gene		29	GC17M058331	45.0533	https://www.genecards.org/cgi-bin/carddisp.pl?gene=MIR142
PARP1	Poly(ADP-Ribose) Polymerase 1	Protein Coding	P09874	59	GC01M226360	45.0019	https://www.genecards.org/cgi-bin/carddisp.pl?gene=PARP1
MIR502	MicroRNA 502	RNA Gene		22	GC0XP050014	44.9871	https://www.genecards.org/cgi-bin/carddisp.pl?gene=MIR502
PTPN11	Protein Tyrosine Phosphatase Non-Receptor Type 11	Protein Coding	Q06124	62	GC12P112418	44.7328	https://www.genecards.org/cgi-bin/carddisp.pl?gene=PTPN11
XRCC1	X-Ray Repair Cross Complementing 1	Protein Coding	P18887	54	GC19M043543	44.6846	https://www.genecards.org/cgi-bin/carddisp.pl?gene=XRCC1
BIRC5	Baculoviral IAP Repeat Containing 5	Protein Coding	O15392	55	GC17P078214	44.5719	https://www.genecards.org/cgi-bin/carddisp.pl?gene=BIRC5
MIR19A	MicroRNA 19a	RNA Gene		27	GC13P091677	44.3509	https://www.genecards.org/cgi-bin/carddisp.pl?gene=MIR19A
MKI67	Marker Of Proliferation Ki-67	Protein Coding	P46013	52	GC10M128096	44.2141	https://www.genecards.org/cgi-bin/carddisp.pl?gene=MKI67
IRF1	Interferon Regulatory Factor 1	Protein Coding	P10914	55	GC05M132440	44.208	https://www.genecards.org/cgi-bin/carddisp.pl?gene=IRF1
MIR136	MicroRNA 136	RNA Gene		27	GC14P115747	44.1693	https://www.genecards.org/cgi-bin/carddisp.pl?gene=MIR136
MIR183	MicroRNA 183	RNA Gene		26	GC07M129882	43.9523	https://www.genecards.org/cgi-bin/carddisp.pl?gene=MIR183
SUFU	SUFU Negative Regulator Of Hedgehog Signaling	Protein Coding	Q9UMX1	52	GC10P109844	43.9298	https://www.genecards.org/cgi-bin/carddisp.pl?gene=SUFU
MIR133B	MicroRNA 133b	RNA Gene		29	GC06P052148	43.9225	https://www.genecards.org/cgi-bin/carddisp.pl?gene=MIR133B
NOTCH1	Notch Receptor 1	Protein Coding	P46531	61	GC09M138715	43.9016	https://www.genecards.org/cgi-bin/carddisp.pl?gene=NOTCH1
TMEM127	Transmembrane Protein 127	Protein Coding	O75204	48	GC02M096248	43.8651	https://www.genecards.org/cgi-bin/carddisp.pl?gene=TMEM127
TFF1	Trefoil Factor 1	Protein Coding	P04155	52	GC21M042362	43.794	https://www.genecards.org/cgi-bin/carddisp.pl?gene=TFF1
MIRLET7F2	MicroRNA Let-7f-2	RNA Gene		24	GC0XM053778	43.5863	https://www.genecards.org/cgi-bin/carddisp.pl?gene=MIRLET7F2
YAP1	Yes1 Associated Transcriptional Regulator	Protein Coding	P46937	56	GC11P102110	43.4074	https://www.genecards.org/cgi-bin/carddisp.pl?gene=YAP1
RAF1	Raf-1 Proto-Oncogene, Serine/Threonine Kinase	Protein Coding	P04049	63	GC03M012583	43.3758	https://www.genecards.org/cgi-bin/carddisp.pl?gene=RAF1
LINC00052	Long Intergenic Non-Protein Coding RNA 52	RNA Gene	Q96N35	27	GC15P087576	43.317	https://www.genecards.org/cgi-bin/carddisp.pl?gene=LINC00052
MIR100	MicroRNA 100	RNA Gene		28	GC11M122152	43.2887	https://www.genecards.org/cgi-bin/carddisp.pl?gene=MIR100
NKILA	NF-KappaB Interacting LncRNA	RNA Gene		19	GC20P057711	43.2838	https://www.genecards.org/cgi-bin/carddisp.pl?gene=NKILA
ZNF667-AS1	ZNF667 Antisense RNA 1 (Head To Head)	RNA Gene		22	GC19P056477	43.2832	https://www.genecards.org/cgi-bin/carddisp.pl?gene=ZNF667-AS1
LOC106721785	BRCA2 Promoter/Silencer Region	Functional Element		9	GC13P032314	43.2073	https://www.genecards.org/cgi-bin/carddisp.pl?gene=LOC106721785
GFOD3P	Gfo/Idh/MocA-Like Oxidoreductase Domain Containing 3, Pseudogene	Pseudogene		28	GC01M003735	43.1774	https://www.genecards.org/cgi-bin/carddisp.pl?gene=GFOD3P
TYMS	Thymidylate Synthetase	Protein Coding	P04818	59	GC18P000657	43.1699	https://www.genecards.org/cgi-bin/carddisp.pl?gene=TYMS
CASP3	Caspase 3	Protein Coding	P42574	58	GC04M184627	43.1274	https://www.genecards.org/cgi-bin/carddisp.pl?gene=CASP3
CREBBP	CREB Binding Protein	Protein Coding	Q92793	62	GC16M020489	43.077	https://www.genecards.org/cgi-bin/carddisp.pl?gene=CREBBP
MIR125B1	MicroRNA 125b-1	RNA Gene		29	GC11M126625	43.0613	https://www.genecards.org/cgi-bin/carddisp.pl?gene=MIR125B1
MIR25	MicroRNA 25	RNA Gene		27	GC07M100093	43.0205	https://www.genecards.org/cgi-bin/carddisp.pl?gene=MIR25
KLLN	Killin, P53 Regulated DNA Replication Inhibitor	Protein Coding	B2CW77	37	GC10M088440	42.829	https://www.genecards.org/cgi-bin/carddisp.pl?gene=KLLN
DPP10-AS1	DPP10 Antisense RNA 1	RNA Gene		22	GC02M115131	42.6459	https://www.genecards.org/cgi-bin/carddisp.pl?gene=DPP10-AS1
KLK3	Kallikrein Related Peptidase 3	Protein Coding	P07288	55	GC19P050854	42.5899	https://www.genecards.org/cgi-bin/carddisp.pl?gene=KLK3
ZEB1	Zinc Finger E-Box Binding Homeobox 1	Protein Coding	P37275	57	GC10P031318	42.4855	https://www.genecards.org/cgi-bin/carddisp.pl?gene=ZEB1
LOC126806658	BRD4-Independent Group 4 Enhancer GRCh37_chr3:41265899-41267098	Functional Element		10	GC03P041224	42.4179	https://www.genecards.org/cgi-bin/carddisp.pl?gene=LOC126806658
CYP1A1	Cytochrome P450 Family 1 Subfamily A Member 1	Protein Coding	P04798	56	GC15M074719	42.3312	https://www.genecards.org/cgi-bin/carddisp.pl?gene=CYP1A1
MIR15A	MicroRNA 15a	RNA Gene		23	GC13M050049	42.2712	https://www.genecards.org/cgi-bin/carddisp.pl?gene=MIR15A
FANCE	FA Complementation Group E	Protein Coding	Q9HB96	51	GC06P134967	42.1959	https://www.genecards.org/cgi-bin/carddisp.pl?gene=FANCE
CXCL8	C-X-C Motif Chemokine Ligand 8	Protein Coding	P10145	53	GC04P073740	42.1451	https://www.genecards.org/cgi-bin/carddisp.pl?gene=CXCL8
LOC107303338	3p25 FANCD2 Alu-Mediated Recombination Region	Functional Element		11	GC03P021510	41.9656	https://www.genecards.org/cgi-bin/carddisp.pl?gene=LOC107303338
DIRC3	Disrupted In Renal Carcinoma 3	RNA Gene		27	GC02M217284	41.9414	https://www.genecards.org/cgi-bin/carddisp.pl?gene=DIRC3
LINC00339	Long Intergenic Non-Protein Coding RNA 339	RNA Gene		25	GC01P041627	41.9399	https://www.genecards.org/cgi-bin/carddisp.pl?gene=LINC00339
ABCC1	ATP Binding Cassette Subfamily C Member 1 (ABCC1 Blood Group)	Protein Coding	P33527	56	GC16P015949	41.9318	https://www.genecards.org/cgi-bin/carddisp.pl?gene=ABCC1
MIR23A	MicroRNA 23a	RNA Gene		28	GC19M092210	41.9035	https://www.genecards.org/cgi-bin/carddisp.pl?gene=MIR23A
IRAIN	IGF1R Antisense Imprinted Non-Protein Coding RNA	RNA Gene		24	GC15M098645	41.898	https://www.genecards.org/cgi-bin/carddisp.pl?gene=IRAIN
LINC00628	Long Intergenic Non-Protein Coding RNA 628	RNA Gene		21	GC01M204665	41.7311	https://www.genecards.org/cgi-bin/carddisp.pl?gene=LINC00628
TP63	Tumor Protein P63	Protein Coding	Q9H3D4	55	GC03P189598	41.6724	https://www.genecards.org/cgi-bin/carddisp.pl?gene=TP63
CACNA2D1	Calcium Voltage-Gated Channel Auxiliary Subunit Alpha2delta 1	Protein Coding	P54289	55	GC07M081946	41.5923	https://www.genecards.org/cgi-bin/carddisp.pl?gene=CACNA2D1
PRLR	Prolactin Receptor	Protein Coding	P16471	57	GC05M035048	41.5752	https://www.genecards.org/cgi-bin/carddisp.pl?gene=PRLR
CXCR4	C-X-C Motif Chemokine Receptor 4	Protein Coding	P61073	61	GC02M136114	41.5741	https://www.genecards.org/cgi-bin/carddisp.pl?gene=CXCR4
CD44	CD44 Molecule (IN Blood Group)	Protein Coding	P16070	57	GC11P035139	41.5148	https://www.genecards.org/cgi-bin/carddisp.pl?gene=CD44
MTHFR	Methylenetetrahydrofolate Reductase	Protein Coding	P42898	56	GC01M011785	41.4609	https://www.genecards.org/cgi-bin/carddisp.pl?gene=MTHFR
WWOX	WW Domain Containing Oxidoreductase	Protein Coding	Q9NZC7	54	GC16P078099	41.3596	https://www.genecards.org/cgi-bin/carddisp.pl?gene=WWOX
DSCAM-AS1	DSCAM Antisense RNA 1	RNA Gene		23	GC21P040383	41.3095	https://www.genecards.org/cgi-bin/carddisp.pl?gene=DSCAM-AS1
BSCL2	BSCL2 Lipid Droplet Biogenesis Associated, Seipin	Protein Coding	Q96G97	52	GC11M125248	41.2372	https://www.genecards.org/cgi-bin/carddisp.pl?gene=BSCL2
LINC00901	Long Intergenic Non-Protein Coding RNA 901	RNA Gene		23	GC03P116911	41.1997	https://www.genecards.org/cgi-bin/carddisp.pl?gene=LINC00901
GNG3	G Protein Subunit Gamma 3	Protein Coding	P63215	46	GC11P088849	41.1767	https://www.genecards.org/cgi-bin/carddisp.pl?gene=GNG3
NFKB1	Nuclear Factor Kappa B Subunit 1	Protein Coding	P19838	61	GC04P102501	41.173	https://www.genecards.org/cgi-bin/carddisp.pl?gene=NFKB1
TERC	Telomerase RNA Component	RNA Gene		35	GC03M169765	41.1217	https://www.genecards.org/cgi-bin/carddisp.pl?gene=TERC
CYP17A1-AS1	CYP17A1 Antisense RNA 1	RNA Gene		22	GC10P109859	41.0848	https://www.genecards.org/cgi-bin/carddisp.pl?gene=CYP17A1-AS1
CTSD	Cathepsin D	Protein Coding	P07339	61	GC11M001752	40.8163	https://www.genecards.org/cgi-bin/carddisp.pl?gene=CTSD
MIR9-3	MicroRNA 9-3	RNA Gene		24	GC15P089368	40.792	https://www.genecards.org/cgi-bin/carddisp.pl?gene=MIR9-3
OR3A4P	Olfactory Receptor Family 3 Subfamily A Member 4 Pseudogene	Pseudogene	P47883	29	GC17P003310	40.791	https://www.genecards.org/cgi-bin/carddisp.pl?gene=OR3A4P
MIR23B	MicroRNA 23b	RNA Gene		27	GC09P095085	40.7654	https://www.genecards.org/cgi-bin/carddisp.pl?gene=MIR23B
FOXCUT	FOXC1 Upstream Transcript	RNA Gene		19	GC06P001604	40.749	https://www.genecards.org/cgi-bin/carddisp.pl?gene=FOXCUT
MANCR	Mitotically Associated Long Non Coding RNA	RNA Gene		21	GC10M004577	40.6468	https://www.genecards.org/cgi-bin/carddisp.pl?gene=MANCR
LINC00993	Long Intergenic Non-Protein Coding RNA 993	RNA Gene		18	GC10P037249	40.5325	https://www.genecards.org/cgi-bin/carddisp.pl?gene=LINC00993
ERVH48-1	Endogenous Retrovirus Group 48 Member 1, Envelope	Protein Coding	M5A8F1	24	GC21M042916	40.5312	https://www.genecards.org/cgi-bin/carddisp.pl?gene=ERVH48-1
NTRK1	Neurotrophic Receptor Tyrosine Kinase 1	Protein Coding	P04629	58	GC01P156815	40.5078	https://www.genecards.org/cgi-bin/carddisp.pl?gene=NTRK1
AIP	Aryl Hydrocarbon Receptor Interacting Protein	Protein Coding	O00170	51	GC11P067468	40.4839	https://www.genecards.org/cgi-bin/carddisp.pl?gene=AIP
IGFBP3	Insulin Like Growth Factor Binding Protein 3	Protein Coding	P17936	55	GC07M045912	40.4765	https://www.genecards.org/cgi-bin/carddisp.pl?gene=IGFBP3
PRKN	Parkin RBR E3 Ubiquitin Protein Ligase	Protein Coding	O60260	58	GC06M161348	40.3133	https://www.genecards.org/cgi-bin/carddisp.pl?gene=PRKN
LINC00520	Long Intergenic Non-Protein Coding RNA 520	RNA Gene		24	GC14M055781	40.2643	https://www.genecards.org/cgi-bin/carddisp.pl?gene=LINC00520
PDCD4-AS1	PDCD4 Antisense RNA 1	RNA Gene		22	GC10M110868	40.2432	https://www.genecards.org/cgi-bin/carddisp.pl?gene=PDCD4-AS1
MIR2052HG	MIR2052 Host Gene	RNA Gene		20	GC08P074599	40.2227	https://www.genecards.org/cgi-bin/carddisp.pl?gene=MIR2052HG
STXBP5-AS1	STXBP5 Antisense RNA 1	RNA Gene		24	GC06M146841	40.1837	https://www.genecards.org/cgi-bin/carddisp.pl?gene=STXBP5-AS1
ARID1A	AT-Rich Interaction Domain 1A	Protein Coding	O14497	54	GC01P026693	40.1677	https://www.genecards.org/cgi-bin/carddisp.pl?gene=ARID1A
NCOA3	Nuclear Receptor Coactivator 3	Protein Coding	Q9Y6Q9	56	GC20P047501	40.1022	https://www.genecards.org/cgi-bin/carddisp.pl?gene=NCOA3
KDR	Kinase Insert Domain Receptor	Protein Coding	P35968	62	GC04M055078	39.9561	https://www.genecards.org/cgi-bin/carddisp.pl?gene=KDR
XPC	XPC Complex Subunit, DNA Damage Recognition And Repair Factor	Protein Coding	Q01831	54	GC03M026205	39.916	https://www.genecards.org/cgi-bin/carddisp.pl?gene=XPC
ERCC3	ERCC Excision Repair 3, TFIIH Core Complex Helicase Subunit	Protein Coding	P19447	55	GC02M127257	39.8605	https://www.genecards.org/cgi-bin/carddisp.pl?gene=ERCC3
TUNAR	TCL1 Upstream Neural Differentiation-Associated RNA	Protein Coding	A0A1B0GTB2	25	GC14P095876	39.7913	https://www.genecards.org/cgi-bin/carddisp.pl?gene=TUNAR
HNRNPUL2-BSCL2	HNRNPUL2-BSCL2 Readthrough (NMD Candidate)	RNA Gene		23	GC11M125249	39.7877	https://www.genecards.org/cgi-bin/carddisp.pl?gene=HNRNPUL2-BSCL2
AFAP1-AS1	AFAP1 Antisense RNA 1	RNA Gene		25	GC04P007803	39.6742	https://www.genecards.org/cgi-bin/carddisp.pl?gene=AFAP1-AS1
LINC01089	Long Intergenic Non-Protein Coding RNA 1089	RNA Gene		23	GC12M123636	39.6559	https://www.genecards.org/cgi-bin/carddisp.pl?gene=LINC01089
ST8SIA6-AS1	ST8SIA6 Antisense RNA 1	RNA Gene		22	GC10P017386	39.6164	https://www.genecards.org/cgi-bin/carddisp.pl?gene=ST8SIA6-AS1
KCNK15-AS1	KCNK15 And WISP2 Antisense RNA 1	RNA Gene		23	GC20M044694	39.4628	https://www.genecards.org/cgi-bin/carddisp.pl?gene=KCNK15-AS1
MITF	Melanocyte Inducing Transcription Factor	Protein Coding	O75030	57	GC03P069740	39.3937	https://www.genecards.org/cgi-bin/carddisp.pl?gene=MITF
MIR296	MicroRNA 296	RNA Gene		25	GC20M058817	39.3888	https://www.genecards.org/cgi-bin/carddisp.pl?gene=MIR296
PTPRG-AS1	PTPRG Antisense RNA 1	RNA Gene		23	GC03M062248	39.261	https://www.genecards.org/cgi-bin/carddisp.pl?gene=PTPRG-AS1
MIR211	MicroRNA 211	RNA Gene		29	GC15M031065	39.2381	https://www.genecards.org/cgi-bin/carddisp.pl?gene=MIR211
LOC130062899	ATAC-STARR-Seq Lymphoblastoid Active Region 13597	Functional Element		8	GC19P118202	39.222	https://www.genecards.org/cgi-bin/carddisp.pl?gene=LOC130062899
MIR520C	MicroRNA 520c	RNA Gene		23	GC19P113655	39.2189	https://www.genecards.org/cgi-bin/carddisp.pl?gene=MIR520C
ERBB4	Erb-B2 Receptor Tyrosine Kinase 4	Protein Coding	Q15303	63	GC02M211375	39.1678	https://www.genecards.org/cgi-bin/carddisp.pl?gene=ERBB4
MAGI2-AS3	MAGI2 Antisense RNA 3	RNA Gene		24	GC07P079452	39.1616	https://www.genecards.org/cgi-bin/carddisp.pl?gene=MAGI2-AS3
LINC01116	Long Intergenic Non-Protein Coding RNA 1116	RNA Gene		24	GC02M176400	39.1411	https://www.genecards.org/cgi-bin/carddisp.pl?gene=LINC01116
LINC00574	Long Intergenic Non-Protein Coding RNA 574	RNA Gene	Q9H8X3	29	GC06P169790	39.0858	https://www.genecards.org/cgi-bin/carddisp.pl?gene=LINC00574
LOC129930620	ATAC-STARR-Seq Lymphoblastoid Silent Region 934	Functional Element		8	GC01P058794	39.0666	https://www.genecards.org/cgi-bin/carddisp.pl?gene=LOC129930620
LOC129931529	ATAC-STARR-Seq Lymphoblastoid Active Region 1799	Functional Element		8	GC01P166087	39.0666	https://www.genecards.org/cgi-bin/carddisp.pl?gene=LOC129931529
MIR424	MicroRNA 424	RNA Gene		26	GC0XM134753	39.0099	https://www.genecards.org/cgi-bin/carddisp.pl?gene=MIR424
PBOV1	Prostate And Breast Cancer Overexpressed 1	Protein Coding	Q9GZY1	33	GC06M138215	38.9856	https://www.genecards.org/cgi-bin/carddisp.pl?gene=PBOV1
PCNA	Proliferating Cell Nuclear Antigen	Protein Coding	P12004	59	GC20M005114	38.9435	https://www.genecards.org/cgi-bin/carddisp.pl?gene=PCNA
MIR661	MicroRNA 661	RNA Gene		22	GC08M143945	38.8344	https://www.genecards.org/cgi-bin/carddisp.pl?gene=MIR661
CLDND1	Claudin Domain Containing 1	Protein Coding	Q9NY35	46	GC03M098497	38.7424	https://www.genecards.org/cgi-bin/carddisp.pl?gene=CLDND1
CASC8	Cancer Susceptibility 8	RNA Gene		22	GC08M135844	38.7422	https://www.genecards.org/cgi-bin/carddisp.pl?gene=CASC8
RASSF1-AS1	RASSF1 Antisense RNA 1	RNA Gene		18	GC03P050337	38.7213	https://www.genecards.org/cgi-bin/carddisp.pl?gene=RASSF1-AS1
PLAU	Plasminogen Activator, Urokinase	Protein Coding	P00749	60	GC10P073909	38.6967	https://www.genecards.org/cgi-bin/carddisp.pl?gene=PLAU
SDHAF2	Succinate Dehydrogenase Complex Assembly Factor 2	Protein Coding	Q9NX18	51	GC11P061430	38.6704	https://www.genecards.org/cgi-bin/carddisp.pl?gene=SDHAF2
TWIST1	Twist Family BHLH Transcription Factor 1	Protein Coding	Q15672	54	GC07M019020	38.6513	https://www.genecards.org/cgi-bin/carddisp.pl?gene=TWIST1
MIRLET7G	MicroRNA Let-7g	RNA Gene		26	GC03M052268	38.4994	https://www.genecards.org/cgi-bin/carddisp.pl?gene=MIRLET7G
FOXC2-AS1	FOXC2 Antisense RNA 1	RNA Gene		23	GC16M086566	38.4914	https://www.genecards.org/cgi-bin/carddisp.pl?gene=FOXC2-AS1
EGFR-AS1	EGFR Antisense RNA 1	RNA Gene		23	GC07M055179	38.4814	https://www.genecards.org/cgi-bin/carddisp.pl?gene=EGFR-AS1
DNMT3A	DNA Methyltransferase 3 Alpha	Protein Coding	Q9Y6K1	60	GC02M025228	38.3426	https://www.genecards.org/cgi-bin/carddisp.pl?gene=DNMT3A
SOX9	SRY-Box Transcription Factor 9	Protein Coding	P48436	54	GC17P072121	38.299	https://www.genecards.org/cgi-bin/carddisp.pl?gene=SOX9
LINC00160	Long Intergenic Non-Protein Coding RNA 160	RNA Gene		23	GC21M034723	38.2949	https://www.genecards.org/cgi-bin/carddisp.pl?gene=LINC00160
MIR510	MicroRNA 510	RNA Gene		19	GC0XM147272	38.2454	https://www.genecards.org/cgi-bin/carddisp.pl?gene=MIR510
LINC01016	Long Intergenic Non-Protein Coding RNA 1016	RNA Gene		20	GC06M095321	38.1635	https://www.genecards.org/cgi-bin/carddisp.pl?gene=LINC01016
ITGB1-DT	ITGB1 Divergent Transcript	RNA Gene		20	GC10P032959	38.1493	https://www.genecards.org/cgi-bin/carddisp.pl?gene=ITGB1-DT
ADARB2-AS1	ADARB2 Antisense RNA 1	RNA Gene	A8MUL3	29	GC10P001526	38.0397	https://www.genecards.org/cgi-bin/carddisp.pl?gene=ADARB2-AS1
TOP2A	DNA Topoisomerase II Alpha	Protein Coding	P11388	59	GC17M040388	38.0331	https://www.genecards.org/cgi-bin/carddisp.pl?gene=TOP2A
LINC01405	Long Intergenic Non-Protein Coding RNA 1405	RNA Gene		23	GC12P110972	37.9901	https://www.genecards.org/cgi-bin/carddisp.pl?gene=LINC01405
FGF14-AS2	FGF14 Antisense RNA 2	RNA Gene		21	GC13P102394	37.9461	https://www.genecards.org/cgi-bin/carddisp.pl?gene=FGF14-AS2
EFNA3	Ephrin A3	Protein Coding	P52797	50	GC01P155078	37.9332	https://www.genecards.org/cgi-bin/carddisp.pl?gene=EFNA3
BANCR	BRAF-Activated Non-Protein Coding RNA	RNA Gene		21	GC09M069296	37.9279	https://www.genecards.org/cgi-bin/carddisp.pl?gene=BANCR
ELAC2	ElaC Ribonuclease Z 2	Protein Coding	Q9BQ52	51	GC17M012991	37.8374	https://www.genecards.org/cgi-bin/carddisp.pl?gene=ELAC2
CD82	CD82 Molecule	Protein Coding	P27701	53	GC11P044564	37.8115	https://www.genecards.org/cgi-bin/carddisp.pl?gene=CD82
LINC00598	Long Intergenic Non-Protein Coding RNA 598	RNA Gene		23	GC13M040254	37.7681	https://www.genecards.org/cgi-bin/carddisp.pl?gene=LINC00598
LINC01671	Long Intergenic Non-Protein Coding RNA 1671	RNA Gene		20	GC21M042579	37.6817	https://www.genecards.org/cgi-bin/carddisp.pl?gene=LINC01671
MGMT	O-6-Methylguanine-DNA Methyltransferase	Protein Coding	P16455	57	GC10P129467	37.6509	https://www.genecards.org/cgi-bin/carddisp.pl?gene=MGMT
CDK1	Cyclin Dependent Kinase 1	Protein Coding	P06493	56	GC10P060772	37.6332	https://www.genecards.org/cgi-bin/carddisp.pl?gene=CDK1
MMP1	Matrix Metallopeptidase 1	Protein Coding	P03956	59	GC11M126178	37.6274	https://www.genecards.org/cgi-bin/carddisp.pl?gene=MMP1
LINC02099	Long Intergenic Non-Protein Coding RNA 2099	RNA Gene		20	GC08P031142	37.5984	https://www.genecards.org/cgi-bin/carddisp.pl?gene=LINC02099
IGKV@	Immunoglobulin Kappa Variable Cluster	Gene Cluster		11	GC02U990059	37.5146	https://www.genecards.org/cgi-bin/carddisp.pl?gene=IGKV@
KLF3-AS1	KLF3 Antisense RNA 1	RNA Gene		24	GC04M038594	37.4428	https://www.genecards.org/cgi-bin/carddisp.pl?gene=KLF3-AS1
SNHG1	Small Nucleolar RNA Host Gene 1	RNA Gene		28	GC11M125254	37.408	https://www.genecards.org/cgi-bin/carddisp.pl?gene=SNHG1
GSTT1	Glutathione S-Transferase Theta 1	Protein Coding	P30711	41	GC22Mi00270	37.3528	https://www.genecards.org/cgi-bin/carddisp.pl?gene=GSTT1
LUCAT1	Lung Cancer Associated Transcript 1	RNA Gene		23	GC05M091054	37.2572	https://www.genecards.org/cgi-bin/carddisp.pl?gene=LUCAT1
JAK2	Janus Kinase 2	Protein Coding	O60674	62	GC09P004985	37.2393	https://www.genecards.org/cgi-bin/carddisp.pl?gene=JAK2
CEACAM5	CEA Cell Adhesion Molecule 5	Protein Coding	P06731	52	GC19P113136	37.1709	https://www.genecards.org/cgi-bin/carddisp.pl?gene=CEACAM5
FANCG	FA Complementation Group G	Protein Coding	O15287	52	GC09M035073	37.1628	https://www.genecards.org/cgi-bin/carddisp.pl?gene=FANCG
PRNCR1	Prostate Cancer Associated Non-Coding RNA 1	RNA Gene		20	GC08P127079	37.1568	https://www.genecards.org/cgi-bin/carddisp.pl?gene=PRNCR1
MIRLET7A1	MicroRNA Let-7a-1	RNA Gene		29	GC09P094175	37.1434	https://www.genecards.org/cgi-bin/carddisp.pl?gene=MIRLET7A1
MIR185	MicroRNA 185	RNA Gene		29	GC22P069932	37.0641	https://www.genecards.org/cgi-bin/carddisp.pl?gene=MIR185
ERCC1	ERCC Excision Repair 1, Endonuclease Non-Catalytic Subunit	Protein Coding	P07992	54	GC19M092923	36.9768	https://www.genecards.org/cgi-bin/carddisp.pl?gene=ERCC1
MIR361	MicroRNA 361	RNA Gene		25	GC0XM085903	36.9525	https://www.genecards.org/cgi-bin/carddisp.pl?gene=MIR361
E2F1	E2F Transcription Factor 1	Protein Coding	Q01094	53	GC20M033675	36.929	https://www.genecards.org/cgi-bin/carddisp.pl?gene=E2F1
FANCI	FA Complementation Group I	Protein Coding	Q9NVI1	52	GC15P089243	36.9237	https://www.genecards.org/cgi-bin/carddisp.pl?gene=FANCI
GREM1	Gremlin 1, DAN Family BMP Antagonist	Protein Coding	O60565	52	GC15P156897	36.8286	https://www.genecards.org/cgi-bin/carddisp.pl?gene=GREM1
CTAG1B	Cancer/Testis Antigen 1B	Protein Coding	P78358	38	GC0XM154617	36.8285	https://www.genecards.org/cgi-bin/carddisp.pl?gene=CTAG1B
PCAT6	Prostate Cancer Associated Transcript 6	RNA Gene		23	GC01P202810	36.8043	https://www.genecards.org/cgi-bin/carddisp.pl?gene=PCAT6
VEGFC	Vascular Endothelial Growth Factor C	Protein Coding	P49767	55	GC04M176683	36.802	https://www.genecards.org/cgi-bin/carddisp.pl?gene=VEGFC
MIR338	MicroRNA 338	RNA Gene		25	GC17M083631	36.705	https://www.genecards.org/cgi-bin/carddisp.pl?gene=MIR338
LINC02130	Long Intergenic Non-Protein Coding RNA 2130	RNA Gene		20	GC16M020859	36.6451	https://www.genecards.org/cgi-bin/carddisp.pl?gene=LINC02130
LINC00636	Long Intergenic Non-Protein Coding RNA 636	RNA Gene		23	GC03P107883	36.5727	https://www.genecards.org/cgi-bin/carddisp.pl?gene=LINC00636
PINK1-AS	PINK1 Antisense RNA	RNA Gene		22	GC01M020642	36.5598	https://www.genecards.org/cgi-bin/carddisp.pl?gene=PINK1-AS
PKD1P6-NPIPP1	PKD1P6-NPIPP1 Readthrough	Pseudogene		15	GC16M020925	36.5006	https://www.genecards.org/cgi-bin/carddisp.pl?gene=PKD1P6-NPIPP1
MIR26B	MicroRNA 26b	RNA Gene		29	GC02P218402	36.4333	https://www.genecards.org/cgi-bin/carddisp.pl?gene=MIR26B
BCL2L1	BCL2 Like 1	Protein Coding	Q07817	57	GC20M031664	36.4027	https://www.genecards.org/cgi-bin/carddisp.pl?gene=BCL2L1
AKT2	AKT Serine/Threonine Kinase 2	Protein Coding	P31751	62	GC19M040230	36.213	https://www.genecards.org/cgi-bin/carddisp.pl?gene=AKT2
IFNG	Interferon Gamma	Protein Coding	P01579	59	GC12M068154	36.1779	https://www.genecards.org/cgi-bin/carddisp.pl?gene=IFNG
JADRR	JADE1 Adjacent Regulatory RNA	RNA Gene		16	GC04P128768	36.1773	https://www.genecards.org/cgi-bin/carddisp.pl?gene=JADRR
STAT1	Signal Transducer And Activator Of Transcription 1	Protein Coding	P42224	61	GC02M190908	36.1159	https://www.genecards.org/cgi-bin/carddisp.pl?gene=STAT1
RECK	Reversion Inducing Cysteine Rich Protein With Kazal Motifs	Protein Coding	O95980	50	GC09P036036	36.0977	https://www.genecards.org/cgi-bin/carddisp.pl?gene=RECK
SRD5A2	Steroid 5 Alpha-Reductase 2	Protein Coding	P31213	51	GC02M031522	36.0898	https://www.genecards.org/cgi-bin/carddisp.pl?gene=SRD5A2
CYP1B1	Cytochrome P450 Family 1 Subfamily B Member 1	Protein Coding	Q16678	56	GC02M038066	36.0817	https://www.genecards.org/cgi-bin/carddisp.pl?gene=CYP1B1
CHEK1	Checkpoint Kinase 1	Protein Coding	O14757	60	GC11P125625	36.0602	https://www.genecards.org/cgi-bin/carddisp.pl?gene=CHEK1
DNMT1	DNA Methyltransferase 1	Protein Coding	P26358	61	GC19M010133	35.9992	https://www.genecards.org/cgi-bin/carddisp.pl?gene=DNMT1
FLT1	Fms Related Receptor Tyrosine Kinase 1	Protein Coding	P17948	59	GC13M028300	35.9781	https://www.genecards.org/cgi-bin/carddisp.pl?gene=FLT1
PIK3CG	Phosphatidylinositol-4,5-Bisphosphate 3-Kinase Catalytic Subunit Gamma	Protein Coding	P48736	58	GC07P106865	35.9778	https://www.genecards.org/cgi-bin/carddisp.pl?gene=PIK3CG
SP1	Sp1 Transcription Factor	Protein Coding	P08047	55	GC12P053380	35.935	https://www.genecards.org/cgi-bin/carddisp.pl?gene=SP1
FHIT	Fragile Histidine Triad Diadenosine Triphosphatase	Protein Coding	P49789	52	GC03M059747	35.8881	https://www.genecards.org/cgi-bin/carddisp.pl?gene=FHIT
MIR215	MicroRNA 215	RNA Gene		26	GC01M220117	35.8875	https://www.genecards.org/cgi-bin/carddisp.pl?gene=MIR215
CSF3	Colony Stimulating Factor 3	Protein Coding	P09919	50	GC17P040015	35.7819	https://www.genecards.org/cgi-bin/carddisp.pl?gene=CSF3
BMP6	Bone Morphogenetic Protein 6	Protein Coding	P22004	53	GC06P007726	35.7707	https://www.genecards.org/cgi-bin/carddisp.pl?gene=BMP6
PCA3	Prostate Cancer Associated 3	RNA Gene		29	GC09P076691	35.7639	https://www.genecards.org/cgi-bin/carddisp.pl?gene=PCA3
MIR7-3HG	MIR7-3 Host Gene	RNA Gene	Q8N6C7	34	GC19P112015	35.6934	https://www.genecards.org/cgi-bin/carddisp.pl?gene=MIR7-3HG
NAT2	N-Acetyltransferase 2	Protein Coding	P11245	51	GC08P018391	35.6275	https://www.genecards.org/cgi-bin/carddisp.pl?gene=NAT2
TGFA	Transforming Growth Factor Alpha	Protein Coding	P01135	54	GC02M070447	35.6152	https://www.genecards.org/cgi-bin/carddisp.pl?gene=TGFA
NQO1	NAD(P)H Quinone Dehydrogenase 1	Protein Coding	P15559	56	GC16M069706	35.5771	https://www.genecards.org/cgi-bin/carddisp.pl?gene=NQO1
HNF1B	HNF1 Homeobox B	Protein Coding	P35680	52	GC17M037686	35.4519	https://www.genecards.org/cgi-bin/carddisp.pl?gene=HNF1B
MIR27B	MicroRNA 27b	RNA Gene		28	GC09P100480	35.4341	https://www.genecards.org/cgi-bin/carddisp.pl?gene=MIR27B
CDK6	Cyclin Dependent Kinase 6	Protein Coding	Q00534	60	GC07M092604	35.4166	https://www.genecards.org/cgi-bin/carddisp.pl?gene=CDK6
LOC130001603	ATAC-STARR-Seq Lymphoblastoid Silent Region 19811	Functional Element		10	GC09P021974	35.4058	https://www.genecards.org/cgi-bin/carddisp.pl?gene=LOC130001603
TNFSF10	TNF Superfamily Member 10	Protein Coding	P50591	53	GC03M172505	35.3837	https://www.genecards.org/cgi-bin/carddisp.pl?gene=TNFSF10
MIR485	MicroRNA 485	RNA Gene		25	GC14P116766	35.3058	https://www.genecards.org/cgi-bin/carddisp.pl?gene=MIR485
LEP	Leptin	Protein Coding	P41159	55	GC07P128241	35.2629	https://www.genecards.org/cgi-bin/carddisp.pl?gene=LEP
MAPK3	Mitogen-Activated Protein Kinase 3	Protein Coding	P27361	58	GC16M044057	35.2057	https://www.genecards.org/cgi-bin/carddisp.pl?gene=MAPK3
CASC9	Cancer Susceptibility 9	RNA Gene		21	GC08M075132	35.1885	https://www.genecards.org/cgi-bin/carddisp.pl?gene=CASC9
HNF1A-AS1	HNF1A Antisense RNA 1	RNA Gene		26	GC12M123604	35.1641	https://www.genecards.org/cgi-bin/carddisp.pl?gene=HNF1A-AS1
CDKN3	Cyclin Dependent Kinase Inhibitor 3	Protein Coding	Q16667	51	GC14P054398	35.1472	https://www.genecards.org/cgi-bin/carddisp.pl?gene=CDKN3
FGF2	Fibroblast Growth Factor 2	Protein Coding	P09038	54	GC04P122826	35.1462	https://www.genecards.org/cgi-bin/carddisp.pl?gene=FGF2
VDR	Vitamin D Receptor	Protein Coding	P11473	57	GC12M047841	35.1286	https://www.genecards.org/cgi-bin/carddisp.pl?gene=VDR
DLC1	DLC1 Rho GTPase Activating Protein	Protein Coding	Q96QB1	52	GC08M013083	35.1139	https://www.genecards.org/cgi-bin/carddisp.pl?gene=DLC1
MIR193A	MicroRNA 193a	RNA Gene		27	GC17P031559	35.104	https://www.genecards.org/cgi-bin/carddisp.pl?gene=MIR193A
RAC1	Rac Family Small GTPase 1	Protein Coding	P63000	58	GC07P011586	35.0985	https://www.genecards.org/cgi-bin/carddisp.pl?gene=RAC1
IL10	Interleukin 10	Protein Coding	P22301	56	GC01M206767	35.0926	https://www.genecards.org/cgi-bin/carddisp.pl?gene=IL10
PTK2	Protein Tyrosine Kinase 2	Protein Coding	Q05397	56	GC08M140657	35.0546	https://www.genecards.org/cgi-bin/carddisp.pl?gene=PTK2
TGFBR1	Transforming Growth Factor Beta Receptor 1	Protein Coding	P36897	62	GC09P100712	34.9747	https://www.genecards.org/cgi-bin/carddisp.pl?gene=TGFBR1
GATA3	GATA Binding Protein 3	Protein Coding	P23771	58	GC10P008045	34.9545	https://www.genecards.org/cgi-bin/carddisp.pl?gene=GATA3
MIR423	MicroRNA 423	RNA Gene		26	GC17P030117	34.9122	https://www.genecards.org/cgi-bin/carddisp.pl?gene=MIR423
MIRLET7E	MicroRNA Let-7e	RNA Gene		26	GC19P113551	34.8555	https://www.genecards.org/cgi-bin/carddisp.pl?gene=MIRLET7E
CASP9	Caspase 9	Protein Coding	P55211	56	GC01M015491	34.8175	https://www.genecards.org/cgi-bin/carddisp.pl?gene=CASP9
HAGLR	HOXD Antisense Growth-Associated Long Non-Coding RNA	RNA Gene		25	GC02M176172	34.8086	https://www.genecards.org/cgi-bin/carddisp.pl?gene=HAGLR
KLF6	KLF Transcription Factor 6	Protein Coding	Q99612	53	GC10M003779	34.7857	https://www.genecards.org/cgi-bin/carddisp.pl?gene=KLF6
XPA	XPA, DNA Damage Recognition And Repair Factor	Protein Coding	P23025	54	GC09M097654	34.7186	https://www.genecards.org/cgi-bin/carddisp.pl?gene=XPA
SNHG12	Small Nucleolar RNA Host Gene 12	RNA Gene	Q9BXW3	30	GC01M031297	34.6324	https://www.genecards.org/cgi-bin/carddisp.pl?gene=SNHG12
ZFHX3	Zinc Finger Homeobox 3	Protein Coding	Q15911	52	GC16M072782	34.5929	https://www.genecards.org/cgi-bin/carddisp.pl?gene=ZFHX3
MIR10A	MicroRNA 10a	RNA Gene		27	GC17M048579	34.5453	https://www.genecards.org/cgi-bin/carddisp.pl?gene=MIR10A
WRAP53	WD Repeat Containing Antisense To TP53	Protein Coding	Q9BUR4	50	GC17P111193	34.5448	https://www.genecards.org/cgi-bin/carddisp.pl?gene=WRAP53
MIR342	MicroRNA 342	RNA Gene		27	GC14P100109	34.531	https://www.genecards.org/cgi-bin/carddisp.pl?gene=MIR342
MIR192	MicroRNA 192	RNA Gene		29	GC11M064891	34.5251	https://www.genecards.org/cgi-bin/carddisp.pl?gene=MIR192
RNF43	Ring Finger Protein 43	Protein Coding	Q68DV7	47	GC17M058352	34.5114	https://www.genecards.org/cgi-bin/carddisp.pl?gene=RNF43
BCAR3	BCAR3 Adaptor Protein, NSP Family Member	Protein Coding	O75815	46	GC01M093561	34.4778	https://www.genecards.org/cgi-bin/carddisp.pl?gene=BCAR3
EPHB2	EPH Receptor B2	Protein Coding	P29323	60	GC01P022710	34.4102	https://www.genecards.org/cgi-bin/carddisp.pl?gene=EPHB2
DCC	DCC Netrin 1 Receptor	Protein Coding	P43146	56	GC18P052340	34.3841	https://www.genecards.org/cgi-bin/carddisp.pl?gene=DCC
MIR494	MicroRNA 494	RNA Gene		24	GC14P116771	34.3652	https://www.genecards.org/cgi-bin/carddisp.pl?gene=MIR494
FLT4	Fms Related Receptor Tyrosine Kinase 4	Protein Coding	P35916	61	GC05M182574	34.3301	https://www.genecards.org/cgi-bin/carddisp.pl?gene=FLT4
CXCL12	C-X-C Motif Chemokine Ligand 12	Protein Coding	P48061	54	GC10M044370	34.271	https://www.genecards.org/cgi-bin/carddisp.pl?gene=CXCL12
DPYD	Dihydropyrimidine Dehydrogenase	Protein Coding	Q12882	60	GC01M097015	34.1829	https://www.genecards.org/cgi-bin/carddisp.pl?gene=DPYD
NKX2-1	NK2 Homeobox 1	Protein Coding	P43699	56	GC14M036516	34.142	https://www.genecards.org/cgi-bin/carddisp.pl?gene=NKX2-1
CAV1	Caveolin 1	Protein Coding	Q03135	57	GC07P116524	34.0453	https://www.genecards.org/cgi-bin/carddisp.pl?gene=CAV1
LOC126860438	MED14-Independent Group 3 Enhancer GRCh37_chr8:90959982-90961181	Functional Element		9	GC08P089947	33.985	https://www.genecards.org/cgi-bin/carddisp.pl?gene=LOC126860438
MMP14	Matrix Metallopeptidase 14	Protein Coding	P50281	59	GC14P045941	33.9814	https://www.genecards.org/cgi-bin/carddisp.pl?gene=MMP14
SMARCE1	SWI/SNF Related, Matrix Associated, Actin Dependent Regulator Of Chromatin, Subfamily E, Member 1	Protein Coding	Q969G3	53	GC17M040624	33.9484	https://www.genecards.org/cgi-bin/carddisp.pl?gene=SMARCE1
MIR16-1	MicroRNA 16-1	RNA Gene		26	GC13M050048	33.8903	https://www.genecards.org/cgi-bin/carddisp.pl?gene=MIR16-1
ERCC6	ERCC Excision Repair 6, Chromatin Remodeling Factor	Protein Coding	Q03468	54	GC10M049454	33.6362	https://www.genecards.org/cgi-bin/carddisp.pl?gene=ERCC6
SMAD3	SMAD Family Member 3	Protein Coding	P84022	61	GC15P067063	33.6287	https://www.genecards.org/cgi-bin/carddisp.pl?gene=SMAD3
MIR130A	MicroRNA 130a	RNA Gene		29	GC11P057641	33.5721	https://www.genecards.org/cgi-bin/carddisp.pl?gene=MIR130A
TRIM24	Tripartite Motif Containing 24	Protein Coding	O15164	54	GC07P138460	33.5621	https://www.genecards.org/cgi-bin/carddisp.pl?gene=TRIM24
RRAS2	RAS Related 2	Protein Coding	P62070	56	GC11M014299	33.5259	https://www.genecards.org/cgi-bin/carddisp.pl?gene=RRAS2
MIR34B	MicroRNA 34b	RNA Gene		28	GC11P112476	33.5155	https://www.genecards.org/cgi-bin/carddisp.pl?gene=MIR34B
MIR503	MicroRNA 503	RNA Gene		26	GC0XM134752	33.446	https://www.genecards.org/cgi-bin/carddisp.pl?gene=MIR503
MIR124-1	MicroRNA 124-1	RNA Gene		26	GC08M009903	33.4367	https://www.genecards.org/cgi-bin/carddisp.pl?gene=MIR124-1
MAPK8	Mitogen-Activated Protein Kinase 8	Protein Coding	P45983	58	GC10P048306	33.3473	https://www.genecards.org/cgi-bin/carddisp.pl?gene=MAPK8
MIR32	MicroRNA 32	RNA Gene		29	GC09M109046	33.3351	https://www.genecards.org/cgi-bin/carddisp.pl?gene=MIR32
SNAI2	Snail Family Transcriptional Repressor 2	Protein Coding	O43623	52	GC08M048917	33.2891	https://www.genecards.org/cgi-bin/carddisp.pl?gene=SNAI2
DROSHA	Drosha Ribonuclease III	Protein Coding	Q9NRR4	53	GC05M031401	33.2367	https://www.genecards.org/cgi-bin/carddisp.pl?gene=DROSHA
MUC2	Mucin 2, Oligomeric Mucus/Gel-Forming	Protein Coding	Q02817	48	GC11P001074	33.2352	https://www.genecards.org/cgi-bin/carddisp.pl?gene=MUC2
CCNE1	Cyclin E1	Protein Coding	P24864	57	GC19P029811	33.1228	https://www.genecards.org/cgi-bin/carddisp.pl?gene=CCNE1
TP73	Tumor Protein P73	Protein Coding	O15350	53	GC01P003652	33.1157	https://www.genecards.org/cgi-bin/carddisp.pl?gene=TP73
GSK3B	Glycogen Synthase Kinase 3 Beta	Protein Coding	P49841	59	GC03M119821	33.0824	https://www.genecards.org/cgi-bin/carddisp.pl?gene=GSK3B
RMRP	RNA Component Of Mitochondrial RNA Processing Endoribonuclease	RNA Gene		31	GC09M035655	33.0731	https://www.genecards.org/cgi-bin/carddisp.pl?gene=RMRP
PHOX2B	Paired Like Homeobox 2B	Protein Coding	Q99453	53	GC04M041746	32.9998	https://www.genecards.org/cgi-bin/carddisp.pl?gene=PHOX2B
MIR151A	MicroRNA 151a	RNA Gene		26	GC08M140928	32.9674	https://www.genecards.org/cgi-bin/carddisp.pl?gene=MIR151A
EGLN1	Egl-9 Family Hypoxia Inducible Factor 1	Protein Coding	Q9GZT9	58	GC01M231363	32.911	https://www.genecards.org/cgi-bin/carddisp.pl?gene=EGLN1
SNCG	Synuclein Gamma	Protein Coding	O76070	51	GC10P109308	32.9042	https://www.genecards.org/cgi-bin/carddisp.pl?gene=SNCG
CASC15	Cancer Susceptibility 15	RNA Gene		24	GC06P021684	32.8704	https://www.genecards.org/cgi-bin/carddisp.pl?gene=CASC15
FANCF	FA Complementation Group F	Protein Coding	Q9NPI8	50	GC11M022600	32.8036	https://www.genecards.org/cgi-bin/carddisp.pl?gene=FANCF
SNHG5	Small Nucleolar RNA Host Gene 5	RNA Gene		28	GC06M085650	32.7842	https://www.genecards.org/cgi-bin/carddisp.pl?gene=SNHG5
CASP10	Caspase 10	Protein Coding	Q92851	56	GC02P201182	32.7343	https://www.genecards.org/cgi-bin/carddisp.pl?gene=CASP10
MIR24-1	MicroRNA 24-1	RNA Gene		25	GC09P095086	32.6969	https://www.genecards.org/cgi-bin/carddisp.pl?gene=MIR24-1
MIR302C	MicroRNA 302c	RNA Gene		26	GC04M112923	32.6823	https://www.genecards.org/cgi-bin/carddisp.pl?gene=MIR302C
AHR	Aryl Hydrocarbon Receptor	Protein Coding	P35869	55	GC07P016916	32.5686	https://www.genecards.org/cgi-bin/carddisp.pl?gene=AHR
MIR15B	MicroRNA 15b	RNA Gene		27	GC03P160404	32.5328	https://www.genecards.org/cgi-bin/carddisp.pl?gene=MIR15B
SERPINE1	Serpin Family E Member 1	Protein Coding	P05121	59	GC07P101127	32.5158	https://www.genecards.org/cgi-bin/carddisp.pl?gene=SERPINE1
MIR24-2	MicroRNA 24-2	RNA Gene		26	GC19M092208	32.4999	https://www.genecards.org/cgi-bin/carddisp.pl?gene=MIR24-2
PDGFRB	Platelet Derived Growth Factor Receptor Beta	Protein Coding	P09619	62	GC05M150113	32.4208	https://www.genecards.org/cgi-bin/carddisp.pl?gene=PDGFRB
ODC1	Ornithine Decarboxylase 1	Protein Coding	P11926	57	GC02M010432	32.4033	https://www.genecards.org/cgi-bin/carddisp.pl?gene=ODC1
HGF	Hepatocyte Growth Factor	Protein Coding	P14210	60	GC07M081699	32.3997	https://www.genecards.org/cgi-bin/carddisp.pl?gene=HGF
PPP2R1B	Protein Phosphatase 2 Scaffold Subunit Abeta	Protein Coding	P30154	54	GC11M126377	32.3784	https://www.genecards.org/cgi-bin/carddisp.pl?gene=PPP2R1B
DLEC1	DLEC1 Cilia And Flagella Associated Protein	Protein Coding	Q9Y238	45	GC03P038038	32.369	https://www.genecards.org/cgi-bin/carddisp.pl?gene=DLEC1
VIM	Vimentin	Protein Coding	P08670	60	GC10P017227	32.3639	https://www.genecards.org/cgi-bin/carddisp.pl?gene=VIM
ZEB2	Zinc Finger E-Box Binding Homeobox 2	Protein Coding	O60315	56	GC02M144384	32.3455	https://www.genecards.org/cgi-bin/carddisp.pl?gene=ZEB2
MIR216A	MicroRNA 216a	RNA Gene		27	GC02M055988	32.3336	https://www.genecards.org/cgi-bin/carddisp.pl?gene=MIR216A
MUC16	Mucin 16, Cell Surface Associated	Protein Coding	Q8WXI7	46	GC19M008848	32.27	https://www.genecards.org/cgi-bin/carddisp.pl?gene=MUC16
RBBP8	RB Binding Protein 8, Endonuclease	Protein Coding	Q99708	53	GC18P022798	32.2619	https://www.genecards.org/cgi-bin/carddisp.pl?gene=RBBP8
PLK1	Polo Like Kinase 1	Protein Coding	P53350	60	GC16P081177	32.2274	https://www.genecards.org/cgi-bin/carddisp.pl?gene=PLK1
CBL	Cbl Proto-Oncogene	Protein Coding	P22681	59	GC11P119206	32.2226	https://www.genecards.org/cgi-bin/carddisp.pl?gene=CBL
LINC01672	Long Intergenic Non-Protein Coding RNA 1672	RNA Gene		19	GC01P020797	32.1818	https://www.genecards.org/cgi-bin/carddisp.pl?gene=LINC01672
FN1	Fibronectin 1	Protein Coding	P02751	59	GC02M215360	32.1729	https://www.genecards.org/cgi-bin/carddisp.pl?gene=FN1
ICAM1	Intercellular Adhesion Molecule 1	Protein Coding	P05362	59	GC19P112296	32.1721	https://www.genecards.org/cgi-bin/carddisp.pl?gene=ICAM1
MIR483	MicroRNA 483	RNA Gene		27	GC11M011909	32.1663	https://www.genecards.org/cgi-bin/carddisp.pl?gene=MIR483
KRT7	Keratin 7	Protein Coding	P08729	51	GC12P052232	32.1335	https://www.genecards.org/cgi-bin/carddisp.pl?gene=KRT7
IGF2R	Insulin Like Growth Factor 2 Receptor	Protein Coding	P11717	56	GC06P159969	32.1207	https://www.genecards.org/cgi-bin/carddisp.pl?gene=IGF2R
OGG1	8-Oxoguanine DNA Glycosylase	Protein Coding	O15527	56	GC03P021488	32.0938	https://www.genecards.org/cgi-bin/carddisp.pl?gene=OGG1
FOXM1	Forkhead Box M1	Protein Coding	Q08050	52	GC12M002857	32.0887	https://www.genecards.org/cgi-bin/carddisp.pl?gene=FOXM1
SPP1	Secreted Phosphoprotein 1	Protein Coding	P10451	54	GC04P087975	32.0717	https://www.genecards.org/cgi-bin/carddisp.pl?gene=SPP1
RNY3	RNA, Ro60-Associated Y3	RNA Gene		22	GC07P157981	32.0377	https://www.genecards.org/cgi-bin/carddisp.pl?gene=RNY3
MIR107	MicroRNA 107	RNA Gene		27	GC10M089604	32.035	https://www.genecards.org/cgi-bin/carddisp.pl?gene=MIR107
MIR375	MicroRNA 375	RNA Gene		27	GC02M219001	32.0299	https://www.genecards.org/cgi-bin/carddisp.pl?gene=MIR375
SNAI1	Snail Family Transcriptional Repressor 1	Protein Coding	O95863	53	GC20P049982	31.9923	https://www.genecards.org/cgi-bin/carddisp.pl?gene=SNAI1
MIR345	MicroRNA 345	RNA Gene		26	GC14P100307	31.9661	https://www.genecards.org/cgi-bin/carddisp.pl?gene=MIR345
CCNB1	Cyclin B1	Protein Coding	P14635	56	GC05P069167	31.9455	https://www.genecards.org/cgi-bin/carddisp.pl?gene=CCNB1
SKP2	S-Phase Kinase Associated Protein 2	Protein Coding	Q13309	54	GC05P036151	31.8962	https://www.genecards.org/cgi-bin/carddisp.pl?gene=SKP2
HSP90AA1	Heat Shock Protein 90 Alpha Family Class A Member 1	Protein Coding	P07900	60	GC14M102080	31.8604	https://www.genecards.org/cgi-bin/carddisp.pl?gene=HSP90AA1
MAPK14	Mitogen-Activated Protein Kinase 14	Protein Coding	Q16539	60	GC06P134977	31.8105	https://www.genecards.org/cgi-bin/carddisp.pl?gene=MAPK14
PLAUR	Plasminogen Activator, Urokinase Receptor	Protein Coding	Q03405	53	GC19M043646	31.7992	https://www.genecards.org/cgi-bin/carddisp.pl?gene=PLAUR
COMT	Catechol-O-Methyltransferase	Protein Coding	P21964	60	GC22P019941	31.7931	https://www.genecards.org/cgi-bin/carddisp.pl?gene=COMT
TYMP	Thymidine Phosphorylase	Protein Coding	P19971	56	GC22M050525	31.7735	https://www.genecards.org/cgi-bin/carddisp.pl?gene=TYMP
PDCD1	Programmed Cell Death 1	Protein Coding	Q15116	56	GC02M241849	31.7554	https://www.genecards.org/cgi-bin/carddisp.pl?gene=PDCD1
BRMS1	BRMS1 Transcriptional Repressor And Anoikis Regulator	Protein Coding	Q9HCU9	44	GC11M125436	31.7183	https://www.genecards.org/cgi-bin/carddisp.pl?gene=BRMS1
CSF1R	Colony Stimulating Factor 1 Receptor	Protein Coding	P07333	61	GC05M150053	31.6371	https://www.genecards.org/cgi-bin/carddisp.pl?gene=CSF1R
BIVM-ERCC5	BIVM-ERCC5 Readthrough	Protein Coding		24	GC13P102830	31.5851	https://www.genecards.org/cgi-bin/carddisp.pl?gene=BIVM-ERCC5
BUB1	BUB1 Mitotic Checkpoint Serine/Threonine Kinase	Protein Coding	O43683	56	GC02M110637	31.5759	https://www.genecards.org/cgi-bin/carddisp.pl?gene=BUB1
MIR324	MicroRNA 324	RNA Gene		28	GC17M007223	31.5717	https://www.genecards.org/cgi-bin/carddisp.pl?gene=MIR324
KRT20	Keratin 20	Protein Coding	P35900	49	GC17M040875	31.5588	https://www.genecards.org/cgi-bin/carddisp.pl?gene=KRT20
FOXO1	Forkhead Box O1	Protein Coding	Q12778	60	GC13M040555	31.5485	https://www.genecards.org/cgi-bin/carddisp.pl?gene=FOXO1
TNFRSF10B	TNF Receptor Superfamily Member 10b	Protein Coding	O14763	59	GC08M023020	31.5445	https://www.genecards.org/cgi-bin/carddisp.pl?gene=TNFRSF10B
CTLA4	Cytotoxic T-Lymphocyte Associated Protein 4	Protein Coding	P16410	57	GC02P203866	31.5413	https://www.genecards.org/cgi-bin/carddisp.pl?gene=CTLA4
RELA	RELA Proto-Oncogene, NF-KB Subunit	Protein Coding	Q04206	60	GC11M065653	31.5398	https://www.genecards.org/cgi-bin/carddisp.pl?gene=RELA
NME1	NME/NM23 Nucleoside Diphosphate Kinase 1	Protein Coding	P15531	54	GC17P112649	31.5231	https://www.genecards.org/cgi-bin/carddisp.pl?gene=NME1
TIMP1	TIMP Metallopeptidase Inhibitor 1	Protein Coding	P01033	54	GC0XP057483	31.4753	https://www.genecards.org/cgi-bin/carddisp.pl?gene=TIMP1
SLC2A1	Solute Carrier Family 2 Member 1	Protein Coding	P11166	62	GC01M042925	31.4265	https://www.genecards.org/cgi-bin/carddisp.pl?gene=SLC2A1
MXI1	MAX Interactor 1, Dimerization Protein	Protein Coding	P50539	51	GC10P111122	31.4091	https://www.genecards.org/cgi-bin/carddisp.pl?gene=MXI1
RARB	Retinoic Acid Receptor Beta	Protein Coding	P10826	58	GC03P024689	31.2705	https://www.genecards.org/cgi-bin/carddisp.pl?gene=RARB
FALEC	Focally Amplified Long Non-Coding RNA In Epithelial Cancer	RNA Gene		23	GC01P164239	31.2591	https://www.genecards.org/cgi-bin/carddisp.pl?gene=FALEC
FOS	Fos Proto-Oncogene, AP-1 Transcription Factor Subunit	Protein Coding	P01100	59	GC14P075278	31.252	https://www.genecards.org/cgi-bin/carddisp.pl?gene=FOS
MIR92A1	MicroRNA 92a-1	RNA Gene		26	GC13P091682	31.2429	https://www.genecards.org/cgi-bin/carddisp.pl?gene=MIR92A1
HDAC1	Histone Deacetylase 1	Protein Coding	Q13547	59	GC01P032292	31.2388	https://www.genecards.org/cgi-bin/carddisp.pl?gene=HDAC1
TCF7L2	Transcription Factor 7 Like 2	Protein Coding	Q9NQB0	54	GC10P112950	31.226	https://www.genecards.org/cgi-bin/carddisp.pl?gene=TCF7L2
CCND2	Cyclin D2	Protein Coding	P30279	57	GC12P038923	31.2217	https://www.genecards.org/cgi-bin/carddisp.pl?gene=CCND2
IDH2	Isocitrate Dehydrogenase (NADP(+)) 2	Protein Coding	P48735	60	GC15M090083	31.2142	https://www.genecards.org/cgi-bin/carddisp.pl?gene=IDH2
FASN	Fatty Acid Synthase	Protein Coding	P49327	58	GC17M082078	31.2127	https://www.genecards.org/cgi-bin/carddisp.pl?gene=FASN
GACAT3	Gastric Cancer Associated Transcript 3	RNA Gene		22	GC02P016015	31.1489	https://www.genecards.org/cgi-bin/carddisp.pl?gene=GACAT3
MIR331	MicroRNA 331	RNA Gene		27	GC12P095308	31.0682	https://www.genecards.org/cgi-bin/carddisp.pl?gene=MIR331
MIR498	MicroRNA 498	RNA Gene		23	GC19P113645	31.0542	https://www.genecards.org/cgi-bin/carddisp.pl?gene=MIR498
PRL	Prolactin	Protein Coding	P01236	53	GC06M022287	30.9903	https://www.genecards.org/cgi-bin/carddisp.pl?gene=PRL
MIR30B	MicroRNA 30b	RNA Gene		29	GC08M134800	30.9614	https://www.genecards.org/cgi-bin/carddisp.pl?gene=MIR30B
GLI1	GLI Family Zinc Finger 1	Protein Coding	P08151	56	GC12P060672	30.9476	https://www.genecards.org/cgi-bin/carddisp.pl?gene=GLI1
MIR542	MicroRNA 542	RNA Gene		25	GC0XM134767	30.9464	https://www.genecards.org/cgi-bin/carddisp.pl?gene=MIR542
CBR3-AS1	CBR3 Antisense RNA 1	RNA Gene		25	GC21M036090	30.889	https://www.genecards.org/cgi-bin/carddisp.pl?gene=CBR3-AS1
PTHLH	Parathyroid Hormone Like Hormone	Protein Coding	P12272	55	GC12M029767	30.8313	https://www.genecards.org/cgi-bin/carddisp.pl?gene=PTHLH
MAX	MYC Associated Factor X	Protein Coding	P61244	55	GC14M065312	30.8308	https://www.genecards.org/cgi-bin/carddisp.pl?gene=MAX
PCAT29	Prostate Cancer Associated Transcript 29	RNA Gene		23	GC15P163478	30.7514	https://www.genecards.org/cgi-bin/carddisp.pl?gene=PCAT29
PAK1	P21 (RAC1) Activated Kinase 1	Protein Coding	Q13153	60	GC11M125835	30.6147	https://www.genecards.org/cgi-bin/carddisp.pl?gene=PAK1
RABL3	RAB, Member Of RAS Oncogene Family Like 3	Protein Coding	Q5HYI8	44	GC03M120686	30.6007	https://www.genecards.org/cgi-bin/carddisp.pl?gene=RABL3
RPS6KB1	Ribosomal Protein S6 Kinase B1	Protein Coding	P23443	59	GC17P059893	30.5756	https://www.genecards.org/cgi-bin/carddisp.pl?gene=RPS6KB1
BRCA3	Breast Cancer 3	Genetic Locus		8	GC13U990062	30.5177	https://www.genecards.org/cgi-bin/carddisp.pl?gene=BRCA3
CCNA2	Cyclin A2	Protein Coding	P20248	53	GC04M121816	30.5014	https://www.genecards.org/cgi-bin/carddisp.pl?gene=CCNA2
SOS1	SOS Ras/Rac Guanine Nucleotide Exchange Factor 1	Protein Coding	Q07889	60	GC02M039266	30.4812	https://www.genecards.org/cgi-bin/carddisp.pl?gene=SOS1
ETV6	ETS Variant Transcription Factor 6	Protein Coding	P41212	54	GC12P011649	30.3911	https://www.genecards.org/cgi-bin/carddisp.pl?gene=ETV6
ABL1	ABL Proto-Oncogene 1, Non-Receptor Tyrosine Kinase	Protein Coding	P00519	61	GC09P130713	30.2882	https://www.genecards.org/cgi-bin/carddisp.pl?gene=ABL1
KISS1	KiSS-1 Metastasis Suppressor	Protein Coding	Q15726	49	GC01M204190	30.2108	https://www.genecards.org/cgi-bin/carddisp.pl?gene=KISS1
CYCS	Cytochrome C, Somatic	Protein Coding	P99999	57	GC07M025118	30.1858	https://www.genecards.org/cgi-bin/carddisp.pl?gene=CYCS
LOC110806263	TERT 5' Regulatory Region	Functional Element		9	GC05P001294	30.1453	https://www.genecards.org/cgi-bin/carddisp.pl?gene=LOC110806263
AXIN1	Axin 1	Protein Coding	O15169	55	GC16M000287	30.1387	https://www.genecards.org/cgi-bin/carddisp.pl?gene=AXIN1
AREG	Amphiregulin	Protein Coding	P15514	52	GC04P074445	30.1088	https://www.genecards.org/cgi-bin/carddisp.pl?gene=AREG
KRT8	Keratin 8	Protein Coding	P05787	55	GC12M052897	30.1058	https://www.genecards.org/cgi-bin/carddisp.pl?gene=KRT8
MCL1	MCL1 Apoptosis Regulator, BCL2 Family Member	Protein Coding	Q07820	56	GC01M160760	30.0146	https://www.genecards.org/cgi-bin/carddisp.pl?gene=MCL1
MMP7	Matrix Metallopeptidase 7	Protein Coding	P09237	56	GC11M126171	29.9786	https://www.genecards.org/cgi-bin/carddisp.pl?gene=MMP7
PRKCA	Protein Kinase C Alpha	Protein Coding	P17252	59	GC17P066302	29.9609	https://www.genecards.org/cgi-bin/carddisp.pl?gene=PRKCA
IRS1	Insulin Receptor Substrate 1	Protein Coding	P35568	56	GC02M226731	29.9315	https://www.genecards.org/cgi-bin/carddisp.pl?gene=IRS1
SMAD2	SMAD Family Member 2	Protein Coding	Q15796	60	GC18M047809	29.9115	https://www.genecards.org/cgi-bin/carddisp.pl?gene=SMAD2
FENDRR	FOXF1 Adjacent Non-Coding Developmental Regulatory RNA	RNA Gene		26	GC16M086511	29.8836	https://www.genecards.org/cgi-bin/carddisp.pl?gene=FENDRR
CYP2D6	Cytochrome P450 Family 2 Subfamily D Member 6	Protein Coding	P10635	56	GC22M042126	29.8607	https://www.genecards.org/cgi-bin/carddisp.pl?gene=CYP2D6
UHRF1	Ubiquitin Like With PHD And Ring Finger Domains 1	Protein Coding	Q96T88	48	GC19P112022	29.7612	https://www.genecards.org/cgi-bin/carddisp.pl?gene=UHRF1
POLK	DNA Polymerase Kappa	Protein Coding	Q9UBT6	52	GC05P077839	29.6968	https://www.genecards.org/cgi-bin/carddisp.pl?gene=POLK
KRT5	Keratin 5	Protein Coding	P13647	54	GC12M052514	29.6745	https://www.genecards.org/cgi-bin/carddisp.pl?gene=KRT5
TINCR	TINCR Ubiquitin Domain Containing	Protein Coding	A0A2R8Y7D0	32	GC19M005558	29.6666	https://www.genecards.org/cgi-bin/carddisp.pl?gene=TINCR
LOC129933707	ATAC-STARR-Seq Lymphoblastoid Silent Region 11468	Functional Element		7	GC02P047787	29.6601	https://www.genecards.org/cgi-bin/carddisp.pl?gene=LOC129933707
LOC100507346	Uncharacterized LOC100507346	RNA Gene		15	GC09P095463	29.6509	https://www.genecards.org/cgi-bin/carddisp.pl?gene=LOC100507346
PKM	Pyruvate Kinase M1/2	Protein Coding	P14618	58	GC15M072199	29.6278	https://www.genecards.org/cgi-bin/carddisp.pl?gene=PKM
LOC107303340	3p25 Von Hippel-Lindau Tumor Suppressor, E3 Ubiquitin Protein Ligase Alu-Mediated Recombination Region	Functional Element		9	GC03P021532	29.6023	https://www.genecards.org/cgi-bin/carddisp.pl?gene=LOC107303340
TLR4	Toll Like Receptor 4	Protein Coding	O00206	60	GC09P117704	29.5847	https://www.genecards.org/cgi-bin/carddisp.pl?gene=TLR4
GREB1	Growth Regulating Estrogen Receptor Binding 1	Protein Coding	Q4ZG55	46	GC02P011482	29.581	https://www.genecards.org/cgi-bin/carddisp.pl?gene=GREB1
XIAP	X-Linked Inhibitor Of Apoptosis	Protein Coding	P98170	60	GC0XP123859	29.569	https://www.genecards.org/cgi-bin/carddisp.pl?gene=XIAP
KRT18	Keratin 18	Protein Coding	P05783	58	GC12P052948	29.5237	https://www.genecards.org/cgi-bin/carddisp.pl?gene=KRT18
SCHLAP1	SWI/SNF Complex Antagonist Associated With Prostate Cancer 1	RNA Gene		22	GC02P180511	29.521	https://www.genecards.org/cgi-bin/carddisp.pl?gene=SCHLAP1
SETD2	SET Domain Containing 2, Histone Lysine Methyltransferase	Protein Coding	Q9BYW2	56	GC03M047033	29.4053	https://www.genecards.org/cgi-bin/carddisp.pl?gene=SETD2
RIPK1	Receptor Interacting Serine/Threonine Kinase 1	Protein Coding	Q13546	59	GC06P006449	29.4015	https://www.genecards.org/cgi-bin/carddisp.pl?gene=RIPK1
MIR26A1	MicroRNA 26a-1	RNA Gene		28	GC03P037969	29.3553	https://www.genecards.org/cgi-bin/carddisp.pl?gene=MIR26A1
BNAT1	Breast Cancer Associated ESR1 Regulating Natural Antisense Transcript 1	RNA Gene		19	GC21M053602	29.2797	https://www.genecards.org/cgi-bin/carddisp.pl?gene=BNAT1
LCP1	Lymphocyte Cytosolic Protein 1	Protein Coding	P13796	51	GC13M046132	29.2684	https://www.genecards.org/cgi-bin/carddisp.pl?gene=LCP1
MIR22HG	MIR22 Host Gene	RNA Gene	Q0VDD5	34	GC17M074437	29.2528	https://www.genecards.org/cgi-bin/carddisp.pl?gene=MIR22HG
INS	Insulin	Protein Coding	P01308	56	GC11M002159	29.2397	https://www.genecards.org/cgi-bin/carddisp.pl?gene=INS
SERPINB5	Serpin Family B Member 5	Protein Coding	P36952	52	GC18P063476	29.2199	https://www.genecards.org/cgi-bin/carddisp.pl?gene=SERPINB5
HSPB1	Heat Shock Protein Family B (Small) Member 1	Protein Coding	P04792	60	GC07P076302	29.1867	https://www.genecards.org/cgi-bin/carddisp.pl?gene=HSPB1
GPER1	G Protein-Coupled Estrogen Receptor 1	Protein Coding	Q99527	49	GC07P011353	29.1697	https://www.genecards.org/cgi-bin/carddisp.pl?gene=GPER1
PIK3CD	Phosphatidylinositol-4,5-Bisphosphate 3-Kinase Catalytic Subunit Delta	Protein Coding	O00329	61	GC01P039534	29.143	https://www.genecards.org/cgi-bin/carddisp.pl?gene=PIK3CD
APEX1	Apurinic/Apyrimidinic Endodeoxyribonuclease 1	Protein Coding	P27695	54	GC14P020455	29.139	https://www.genecards.org/cgi-bin/carddisp.pl?gene=APEX1
MIR212	MicroRNA 212	RNA Gene		27	GC17M002050	29.0975	https://www.genecards.org/cgi-bin/carddisp.pl?gene=MIR212
TOE1	Target Of EGR1, Exonuclease	Protein Coding	Q96GM8	47	GC01P049896	29.0507	https://www.genecards.org/cgi-bin/carddisp.pl?gene=TOE1
CCL2	C-C Motif Chemokine Ligand 2	Protein Coding	P13500	58	GC17P034255	29.0423	https://www.genecards.org/cgi-bin/carddisp.pl?gene=CCL2
CDK12	Cyclin Dependent Kinase 12	Protein Coding	Q9NYV4	54	GC17P039461	29.0247	https://www.genecards.org/cgi-bin/carddisp.pl?gene=CDK12
MAP3K6	Mitogen-Activated Protein Kinase Kinase Kinase 6	Protein Coding	O95382	47	GC01M031106	28.9697	https://www.genecards.org/cgi-bin/carddisp.pl?gene=MAP3K6
PRKDC	Protein Kinase, DNA-Activated, Catalytic Subunit	Protein Coding	P78527	59	GC08M047773	28.919	https://www.genecards.org/cgi-bin/carddisp.pl?gene=PRKDC
CYP3A4	Cytochrome P450 Family 3 Subfamily A Member 4	Protein Coding	P08684	56	GC07M100029	28.8522	https://www.genecards.org/cgi-bin/carddisp.pl?gene=CYP3A4
TSHR	Thyroid Stimulating Hormone Receptor	Protein Coding	P16473	56	GC14P080954	28.8483	https://www.genecards.org/cgi-bin/carddisp.pl?gene=TSHR
TGFB2	Transforming Growth Factor Beta 2	Protein Coding	P61812	60	GC01P218345	28.824	https://www.genecards.org/cgi-bin/carddisp.pl?gene=TGFB2
NFKBIA	NFKB Inhibitor Alpha	Protein Coding	P25963	59	GC14M035401	28.7644	https://www.genecards.org/cgi-bin/carddisp.pl?gene=NFKBIA
BMI1	BMI1 Proto-Oncogene, Polycomb Ring Finger	Protein Coding	P35226	52	GC10P022337	28.6526	https://www.genecards.org/cgi-bin/carddisp.pl?gene=BMI1
VEGFD	Vascular Endothelial Growth Factor D	Protein Coding	O43915	49	GC0XM015345	28.6451	https://www.genecards.org/cgi-bin/carddisp.pl?gene=VEGFD
KMT2D	Lysine Methyltransferase 2D	Protein Coding	O14686	53	GC12M049018	28.6401	https://www.genecards.org/cgi-bin/carddisp.pl?gene=KMT2D
MIR511	MicroRNA 511	RNA Gene		23	GC10P017845	28.6379	https://www.genecards.org/cgi-bin/carddisp.pl?gene=MIR511
IL4	Interleukin 4	Protein Coding	P05112	55	GC05P132673	28.6142	https://www.genecards.org/cgi-bin/carddisp.pl?gene=IL4
CASC11	Cancer Susceptibility 11	RNA Gene		23	GC08M135854	28.6051	https://www.genecards.org/cgi-bin/carddisp.pl?gene=CASC11
NPM1	Nucleophosmin 1	Protein Coding	P06748	59	GC05P171387	28.592	https://www.genecards.org/cgi-bin/carddisp.pl?gene=NPM1
MAP2K2	Mitogen-Activated Protein Kinase Kinase 2	Protein Coding	P36507	63	GC19M004090	28.5451	https://www.genecards.org/cgi-bin/carddisp.pl?gene=MAP2K2
IFI27	Interferon Alpha Inducible Protein 27	Protein Coding	P40305	47	GC14P094104	28.5421	https://www.genecards.org/cgi-bin/carddisp.pl?gene=IFI27
CSF2	Colony Stimulating Factor 2	Protein Coding	P04141	54	GC05P132073	28.525	https://www.genecards.org/cgi-bin/carddisp.pl?gene=CSF2
PIK3CB	Phosphatidylinositol-4,5-Bisphosphate 3-Kinase Catalytic Subunit Beta	Protein Coding	P42338	56	GC03M138652	28.4878	https://www.genecards.org/cgi-bin/carddisp.pl?gene=PIK3CB
CERNA3	Competing Endogenous LncRNA 3 For MiR-645	RNA Gene		19	GC08P056323	28.4771	https://www.genecards.org/cgi-bin/carddisp.pl?gene=CERNA3
RNY1	RNA, Ro60-Associated Y1	RNA Gene		23	GC07M148987	28.4767	https://www.genecards.org/cgi-bin/carddisp.pl?gene=RNY1
FOXO3	Forkhead Box O3	Protein Coding	O43524	56	GC06P108559	28.4651	https://www.genecards.org/cgi-bin/carddisp.pl?gene=FOXO3
KLK10	Kallikrein Related Peptidase 10	Protein Coding	O43240	48	GC19M051012	28.445	https://www.genecards.org/cgi-bin/carddisp.pl?gene=KLK10
EPHA2	EPH Receptor A2	Protein Coding	P29317	61	GC01M016124	28.4337	https://www.genecards.org/cgi-bin/carddisp.pl?gene=EPHA2
PRKCD	Protein Kinase C Delta	Protein Coding	Q05655	60	GC03P053156	28.4225	https://www.genecards.org/cgi-bin/carddisp.pl?gene=PRKCD
DNMT3B	DNA Methyltransferase 3 Beta	Protein Coding	Q9UBC3	60	GC20P032762	28.416	https://www.genecards.org/cgi-bin/carddisp.pl?gene=DNMT3B
NPTN-IT1	NPTN Intronic Transcript 1	RNA Gene		19	GC15M073566	28.3711	https://www.genecards.org/cgi-bin/carddisp.pl?gene=NPTN-IT1
GHET1	Gastric Carcinoma Proliferation Enhancing Transcript 1	RNA Gene		19	GC07P157983	28.3417	https://www.genecards.org/cgi-bin/carddisp.pl?gene=GHET1
RPS20	Ribosomal Protein S20	Protein Coding	P60866	50	GC08M056067	28.3343	https://www.genecards.org/cgi-bin/carddisp.pl?gene=RPS20
TLR2	Toll Like Receptor 2	Protein Coding	O60603	61	GC04P153684	28.3157	https://www.genecards.org/cgi-bin/carddisp.pl?gene=TLR2
TIMP2	TIMP Metallopeptidase Inhibitor 2	Protein Coding	P16035	50	GC17M078852	28.294	https://www.genecards.org/cgi-bin/carddisp.pl?gene=TIMP2
TOP1	DNA Topoisomerase I	Protein Coding	P11387	57	GC20P041028	28.2554	https://www.genecards.org/cgi-bin/carddisp.pl?gene=TOP1
UGT1A1	UDP Glucuronosyltransferase Family 1 Member A1	Protein Coding	P22309	59	GC02P233760	28.2477	https://www.genecards.org/cgi-bin/carddisp.pl?gene=UGT1A1
MIR381	MicroRNA 381	RNA Gene		26	GC14P116759	28.1425	https://www.genecards.org/cgi-bin/carddisp.pl?gene=MIR381
TIMP3	TIMP Metallopeptidase Inhibitor 3	Protein Coding	P35625	52	GC22P070427	28.1258	https://www.genecards.org/cgi-bin/carddisp.pl?gene=TIMP3
BCAS1	Brain Enriched Myelin Associated Protein 1	Protein Coding	O75363	46	GC20M053936	28.122	https://www.genecards.org/cgi-bin/carddisp.pl?gene=BCAS1
BAK1	BCL2 Antagonist/Killer 1	Protein Coding	Q16611	53	GC06M033572	28.1175	https://www.genecards.org/cgi-bin/carddisp.pl?gene=BAK1
PIP	Prolactin Induced Protein	Protein Coding	P12273	47	GC07P143132	28.0657	https://www.genecards.org/cgi-bin/carddisp.pl?gene=PIP
THBS1	Thrombospondin 1	Protein Coding	P07996	54	GC15P039581	28.0001	https://www.genecards.org/cgi-bin/carddisp.pl?gene=THBS1
HSD17B1	Hydroxysteroid 17-Beta Dehydrogenase 1	Protein Coding	P14061	50	GC17P112329	27.9604	https://www.genecards.org/cgi-bin/carddisp.pl?gene=HSD17B1
HSPA5	Heat Shock Protein Family A (Hsp70) Member 5	Protein Coding	P11021	58	GC09M125234	27.9564	https://www.genecards.org/cgi-bin/carddisp.pl?gene=HSPA5
LINC00673	Long Intergenic Non-Protein Coding RNA 673	RNA Gene		22	GC17M072290	27.878	https://www.genecards.org/cgi-bin/carddisp.pl?gene=LINC00673
GRB2	Growth Factor Receptor Bound Protein 2	Protein Coding	P62993	55	GC17M075318	27.856	https://www.genecards.org/cgi-bin/carddisp.pl?gene=GRB2
MIR486-1	MicroRNA 486-1	RNA Gene		26	GC08M041660	27.8402	https://www.genecards.org/cgi-bin/carddisp.pl?gene=MIR486-1
CDH3	Cadherin 3	Protein Coding	P22223	55	GC16P082924	27.8096	https://www.genecards.org/cgi-bin/carddisp.pl?gene=CDH3
CDH2	Cadherin 2	Protein Coding	P19022	60	GC18M034101	27.7938	https://www.genecards.org/cgi-bin/carddisp.pl?gene=CDH2
GACAT2	Gastric Cancer Associated Transcript 2	RNA Gene		21	GC18M008695	27.6756	https://www.genecards.org/cgi-bin/carddisp.pl?gene=GACAT2
RARA	Retinoic Acid Receptor Alpha	Protein Coding	P10276	59	GC17P040309	27.6194	https://www.genecards.org/cgi-bin/carddisp.pl?gene=RARA
BRCATA	Breast Cancer, 11;22 Translocation Associated	Genetic Locus		7	GC00U936827	27.5902	https://www.genecards.org/cgi-bin/carddisp.pl?gene=BRCATA
FANCD2OS	FANCD2 Opposite Strand	Protein Coding	Q96PS1	36	GC03M010841	27.5604	https://www.genecards.org/cgi-bin/carddisp.pl?gene=FANCD2OS
FOXA1	Forkhead Box A1	Protein Coding	P55317	52	GC14M037589	27.5223	https://www.genecards.org/cgi-bin/carddisp.pl?gene=FOXA1
SLX4	SLX4 Structure-Specific Endonuclease Subunit	Protein Coding	Q8IY92	47	GC16M003581	27.4946	https://www.genecards.org/cgi-bin/carddisp.pl?gene=SLX4
AKT3	AKT Serine/Threonine Kinase 3	Protein Coding	Q9Y243	63	GC01M243488	27.4865	https://www.genecards.org/cgi-bin/carddisp.pl?gene=AKT3
LGALS3	Galectin 3	Protein Coding	P17931	53	GC14P055124	27.4765	https://www.genecards.org/cgi-bin/carddisp.pl?gene=LGALS3
DDB2	Damage Specific DNA Binding Protein 2	Protein Coding	Q92466	54	GC11P047764	27.4745	https://www.genecards.org/cgi-bin/carddisp.pl?gene=DDB2
PCAT7	Prostate Cancer Associated Transcript 7	RNA Gene		22	GC09P100464	27.4472	https://www.genecards.org/cgi-bin/carddisp.pl?gene=PCAT7
MIR377	MicroRNA 377	RNA Gene		26	GC14P116756	27.4379	https://www.genecards.org/cgi-bin/carddisp.pl?gene=MIR377
PRKACA	Protein Kinase CAMP-Activated Catalytic Subunit Alpha	Protein Coding	P17612	61	GC19M092217	27.4308	https://www.genecards.org/cgi-bin/carddisp.pl?gene=PRKACA
BLACAT1	BLACAT1 Overlapping LEMD1 Locus	Protein Coding		22	GC01M205389	27.426	https://www.genecards.org/cgi-bin/carddisp.pl?gene=BLACAT1
MCC	MCC Regulator Of WNT Signaling Pathway	Protein Coding	P23508	51	GC05M113022	27.4103	https://www.genecards.org/cgi-bin/carddisp.pl?gene=MCC
INSR	Insulin Receptor	Protein Coding	P06213	62	GC19M007112	27.3278	https://www.genecards.org/cgi-bin/carddisp.pl?gene=INSR
SHBG	Sex Hormone Binding Globulin	Protein Coding	P04278	51	GC17P007613	27.3197	https://www.genecards.org/cgi-bin/carddisp.pl?gene=SHBG
BMP2	Bone Morphogenetic Protein 2	Protein Coding	P12643	55	GC20P006767	27.2325	https://www.genecards.org/cgi-bin/carddisp.pl?gene=BMP2
CYP2A6	Cytochrome P450 Family 2 Subfamily A Member 6	Protein Coding	P11509	54	GC19M040843	27.2224	https://www.genecards.org/cgi-bin/carddisp.pl?gene=CYP2A6
BMP4	Bone Morphogenetic Protein 4	Protein Coding	P12644	58	GC14M053949	27.1558	https://www.genecards.org/cgi-bin/carddisp.pl?gene=BMP4
CREB1	CAMP Responsive Element Binding Protein 1	Protein Coding	P16220	59	GC02P207529	27.152	https://www.genecards.org/cgi-bin/carddisp.pl?gene=CREB1
NOS2	Nitric Oxide Synthase 2	Protein Coding	P35228	58	GC17M027756	27.1395	https://www.genecards.org/cgi-bin/carddisp.pl?gene=NOS2
BCAS3	BCAS3 Microtubule Associated Cell Migration Factor	Protein Coding	Q9H6U6	45	GC17P112793	27.0795	https://www.genecards.org/cgi-bin/carddisp.pl?gene=BCAS3
MIR374A	MicroRNA 374a	RNA Gene		25	GC0XM074300	27.0729	https://www.genecards.org/cgi-bin/carddisp.pl?gene=MIR374A
ARAF	A-Raf Proto-Oncogene, Serine/Threonine Kinase	Protein Coding	P10398	55	GC0XP057482	27.0424	https://www.genecards.org/cgi-bin/carddisp.pl?gene=ARAF
SNHG6	Small Nucleolar RNA Host Gene 6	RNA Gene		26	GC08M066921	27.0143	https://www.genecards.org/cgi-bin/carddisp.pl?gene=SNHG6
ING1	Inhibitor Of Growth Family Member 1	Protein Coding	Q9UK53	52	GC13P110712	26.9743	https://www.genecards.org/cgi-bin/carddisp.pl?gene=ING1
LOC130061310	ATAC-STARR-Seq Lymphoblastoid Active Region 12491	Functional Element		5	GC17P119837	26.9666	https://www.genecards.org/cgi-bin/carddisp.pl?gene=LOC130061310
BCL10	BCL10 Immune Signaling Adaptor	Protein Coding	O95999	53	GC01M085265	26.9458	https://www.genecards.org/cgi-bin/carddisp.pl?gene=BCL10
MIR92A2	MicroRNA 92a-2	RNA Gene		22	GC0XM134449	26.9299	https://www.genecards.org/cgi-bin/carddisp.pl?gene=MIR92A2
MIR378A	MicroRNA 378a	RNA Gene		29	GC05P149732	26.9034	https://www.genecards.org/cgi-bin/carddisp.pl?gene=MIR378A
LDHA	Lactate Dehydrogenase A	Protein Coding	P00338	59	GC11P018394	26.8716	https://www.genecards.org/cgi-bin/carddisp.pl?gene=LDHA
HSPA4	Heat Shock Protein Family A (Hsp70) Member 4	Protein Coding	P34932	52	GC05P133062	26.8659	https://www.genecards.org/cgi-bin/carddisp.pl?gene=HSPA4
IL1A	Interleukin 1 Alpha	Protein Coding	P01583	54	GC02M112773	26.8185	https://www.genecards.org/cgi-bin/carddisp.pl?gene=IL1A
NRP1	Neuropilin 1	Protein Coding	O14786	56	GC10M033177	26.8129	https://www.genecards.org/cgi-bin/carddisp.pl?gene=NRP1
AXL	AXL Receptor Tyrosine Kinase	Protein Coding	P30530	60	GC19P041219	26.8064	https://www.genecards.org/cgi-bin/carddisp.pl?gene=AXL
GNRH1	Gonadotropin Releasing Hormone 1	Protein Coding	P01148	50	GC08M025419	26.7881	https://www.genecards.org/cgi-bin/carddisp.pl?gene=GNRH1
YBX1	Y-Box Binding Protein 1	Protein Coding	P67809	49	GC01P042682	26.7697	https://www.genecards.org/cgi-bin/carddisp.pl?gene=YBX1
MIR4435-2HG	MIR4435-2 Host Gene	RNA Gene		24	GC02M112967	26.7679	https://www.genecards.org/cgi-bin/carddisp.pl?gene=MIR4435-2HG
JAK1	Janus Kinase 1	Protein Coding	P23458	62	GC01M064833	26.7428	https://www.genecards.org/cgi-bin/carddisp.pl?gene=JAK1
ALDH1A1	Aldehyde Dehydrogenase 1 Family Member A1	Protein Coding	P00352	56	GC09M072900	26.7418	https://www.genecards.org/cgi-bin/carddisp.pl?gene=ALDH1A1
ELAVL1	ELAV Like RNA Binding Protein 1	Protein Coding	Q15717	50	GC19M007958	26.7245	https://www.genecards.org/cgi-bin/carddisp.pl?gene=ELAVL1
SOX2	SRY-Box Transcription Factor 2	Protein Coding	P48431	55	GC03P181711	26.7126	https://www.genecards.org/cgi-bin/carddisp.pl?gene=SOX2
MSMB	Microseminoprotein Beta	Protein Coding	P08118	48	GC10M046033	26.7078	https://www.genecards.org/cgi-bin/carddisp.pl?gene=MSMB
PTK6	Protein Tyrosine Kinase 6	Protein Coding	Q13882	55	GC20M063528	26.7053	https://www.genecards.org/cgi-bin/carddisp.pl?gene=PTK6
HDAC9	Histone Deacetylase 9	Protein Coding	Q9UKV0	58	GC07P018086	26.6875	https://www.genecards.org/cgi-bin/carddisp.pl?gene=HDAC9
GRP	Gastrin Releasing Peptide	Protein Coding	P07492	50	GC18P059220	26.6353	https://www.genecards.org/cgi-bin/carddisp.pl?gene=GRP
SIRT1	Sirtuin 1	Protein Coding	Q96EB6	58	GC10P067884	26.6275	https://www.genecards.org/cgi-bin/carddisp.pl?gene=SIRT1
TMX2-CTNND1	TMX2-CTNND1 Readthrough (NMD Candidate)	RNA Gene		23	GC11P057712	26.5868	https://www.genecards.org/cgi-bin/carddisp.pl?gene=TMX2-CTNND1
RUNX3	RUNX Family Transcription Factor 3	Protein Coding	Q13761	52	GC01M024899	26.5672	https://www.genecards.org/cgi-bin/carddisp.pl?gene=RUNX3
CCND3	Cyclin D3	Protein Coding	P30281	55	GC06M041934	26.5415	https://www.genecards.org/cgi-bin/carddisp.pl?gene=CCND3
MIR184	MicroRNA 184	RNA Gene		29	GC15P079209	26.5414	https://www.genecards.org/cgi-bin/carddisp.pl?gene=MIR184
PCAT2	Prostate Cancer Associated Transcript 2	RNA Gene		23	GC08M127072	26.541	https://www.genecards.org/cgi-bin/carddisp.pl?gene=PCAT2
CCL5	C-C Motif Chemokine Ligand 5	Protein Coding	P13501	52	GC17M035871	26.5184	https://www.genecards.org/cgi-bin/carddisp.pl?gene=CCL5
TOX3	TOX High Mobility Group Box Family Member 3	Protein Coding	O15405	46	GC16M052449	26.5116	https://www.genecards.org/cgi-bin/carddisp.pl?gene=TOX3
CA9	Carbonic Anhydrase 9	Protein Coding	Q16790	55	GC09P035673	26.4983	https://www.genecards.org/cgi-bin/carddisp.pl?gene=CA9
CBS	Cystathionine Beta-Synthase	Protein Coding	P35520	60	GC21M043053	26.4709	https://www.genecards.org/cgi-bin/carddisp.pl?gene=CBS
MMP11	Matrix Metallopeptidase 11	Protein Coding	P24347	52	GC22P023768	26.4597	https://www.genecards.org/cgi-bin/carddisp.pl?gene=MMP11
LOC129992784	ATAC-STARR-Seq Lymphoblastoid Silent Region 15542	Functional Element		5	GC04P083596	26.4091	https://www.genecards.org/cgi-bin/carddisp.pl?gene=LOC129992784
MAD1L1	Mitotic Arrest Deficient 1 Like 1	Protein Coding	Q9Y6D9	55	GC07M001815	26.4046	https://www.genecards.org/cgi-bin/carddisp.pl?gene=MAD1L1
SNHG20	Small Nucleolar RNA Host Gene 20	RNA Gene		28	GC17P113208	26.386	https://www.genecards.org/cgi-bin/carddisp.pl?gene=SNHG20
CYP1A2	Cytochrome P450 Family 1 Subfamily A Member 2	Protein Coding	P05177	54	GC15P074748	26.3764	https://www.genecards.org/cgi-bin/carddisp.pl?gene=CYP1A2
THBS4	Thrombospondin 4	Protein Coding	P35443	50	GC05P079991	26.3692	https://www.genecards.org/cgi-bin/carddisp.pl?gene=THBS4
HMGB1	High Mobility Group Box 1	Protein Coding	P09429	57	GC13M030456	26.3156	https://www.genecards.org/cgi-bin/carddisp.pl?gene=HMGB1
EZR	Ezrin	Protein Coding	P15311	54	GC06M158765	26.2627	https://www.genecards.org/cgi-bin/carddisp.pl?gene=EZR
TSG101	Tumor Susceptibility 101	Protein Coding	Q99816	53	GC11M018468	26.2616	https://www.genecards.org/cgi-bin/carddisp.pl?gene=TSG101
FGF8	Fibroblast Growth Factor 8	Protein Coding	P55075	57	GC10M101770	26.2397	https://www.genecards.org/cgi-bin/carddisp.pl?gene=FGF8
SGK1	Serum/Glucocorticoid Regulated Kinase 1	Protein Coding	O00141	58	GC06M134169	26.2308	https://www.genecards.org/cgi-bin/carddisp.pl?gene=SGK1
MTA1	Metastasis Associated 1	Protein Coding	Q13330	51	GC14P105419	26.1846	https://www.genecards.org/cgi-bin/carddisp.pl?gene=MTA1
PDGFB	Platelet Derived Growth Factor Subunit B	Protein Coding	P01127	60	GC22M077951	26.1817	https://www.genecards.org/cgi-bin/carddisp.pl?gene=PDGFB
CSF1	Colony Stimulating Factor 1	Protein Coding	P09603	53	GC01P109911	26.1415	https://www.genecards.org/cgi-bin/carddisp.pl?gene=CSF1
TNFRSF10A	TNF Receptor Superfamily Member 10a	Protein Coding	O00220	54	GC08M023190	26.1306	https://www.genecards.org/cgi-bin/carddisp.pl?gene=TNFRSF10A
CFLAR	CASP8 And FADD Like Apoptosis Regulator	Protein Coding	O15519	53	GC02P201527	26.1249	https://www.genecards.org/cgi-bin/carddisp.pl?gene=CFLAR
DELEC1	Deleted In Esophageal Cancer 1	RNA Gene	Q9P2X7	31	GC09P124381	26.0961	https://www.genecards.org/cgi-bin/carddisp.pl?gene=DELEC1
CASC16	Cancer Susceptibility 16	RNA Gene		24	GC16M052587	26.0924	https://www.genecards.org/cgi-bin/carddisp.pl?gene=CASC16
TCF7	Transcription Factor 7	Protein Coding	P36402	51	GC05P134192	26.0414	https://www.genecards.org/cgi-bin/carddisp.pl?gene=TCF7
EXT1	Exostosin Glycosyltransferase 1	Protein Coding	Q16394	55	GC08M117798	26.0168	https://www.genecards.org/cgi-bin/carddisp.pl?gene=EXT1
CDC42	Cell Division Cycle 42	Protein Coding	P60953	59	GC01P022052	25.9705	https://www.genecards.org/cgi-bin/carddisp.pl?gene=CDC42
LEPR	Leptin Receptor	Protein Coding	P48357	59	GC01P065438	25.9424	https://www.genecards.org/cgi-bin/carddisp.pl?gene=LEPR
B2M	Beta-2-Microglobulin	Protein Coding	P61769	59	GC15P044711	25.9401	https://www.genecards.org/cgi-bin/carddisp.pl?gene=B2M
NTRK3	Neurotrophic Receptor Tyrosine Kinase 3	Protein Coding	Q16288	61	GC15M087859	25.9338	https://www.genecards.org/cgi-bin/carddisp.pl?gene=NTRK3
FGF1	Fibroblast Growth Factor 1	Protein Coding	P05230	56	GC05M142555	25.9289	https://www.genecards.org/cgi-bin/carddisp.pl?gene=FGF1
ENG	Endoglin	Protein Coding	P17813	56	GC09M127815	25.9199	https://www.genecards.org/cgi-bin/carddisp.pl?gene=ENG
BRMS1L	BRMS1 Like Transcriptional Repressor	Protein Coding	Q5PSV4	43	GC14P035826	25.8814	https://www.genecards.org/cgi-bin/carddisp.pl?gene=BRMS1L
MIR130B	MicroRNA 130b	RNA Gene		26	GC22P074773	25.8746	https://www.genecards.org/cgi-bin/carddisp.pl?gene=MIR130B
ANKRD30A	Ankyrin Repeat Domain 30A	Protein Coding	Q9BXX3	43	GC10P037134	25.8736	https://www.genecards.org/cgi-bin/carddisp.pl?gene=ANKRD30A
SULT1A1	Sulfotransferase Family 1A Member 1	Protein Coding	P50225	51	GC16M043869	25.8691	https://www.genecards.org/cgi-bin/carddisp.pl?gene=SULT1A1
DUXAP9	Double Homeobox A Pseudogene 9	Pseudogene		16	GC14P045330	25.8624	https://www.genecards.org/cgi-bin/carddisp.pl?gene=DUXAP9
STAT5A	Signal Transducer And Activator Of Transcription 5A	Protein Coding	P42229	56	GC17P042287	25.8541	https://www.genecards.org/cgi-bin/carddisp.pl?gene=STAT5A
WNT5A	Wnt Family Member 5A	Protein Coding	P41221	60	GC03M055465	25.852	https://www.genecards.org/cgi-bin/carddisp.pl?gene=WNT5A
MMP3	Matrix Metallopeptidase 3	Protein Coding	P08254	59	GC11M102835	25.8405	https://www.genecards.org/cgi-bin/carddisp.pl?gene=MMP3
PRC1	Protein Regulator Of Cytokinesis 1	Protein Coding	O43663	47	GC15M090966	25.8003	https://www.genecards.org/cgi-bin/carddisp.pl?gene=PRC1
BECN1	Beclin 1	Protein Coding	Q14457	55	GC17M042810	25.7829	https://www.genecards.org/cgi-bin/carddisp.pl?gene=BECN1
MIR181C	MicroRNA 181c	RNA Gene		27	GC19P112499	25.7575	https://www.genecards.org/cgi-bin/carddisp.pl?gene=MIR181C
MIR339	MicroRNA 339	RNA Gene		27	GC07M001022	25.7024	https://www.genecards.org/cgi-bin/carddisp.pl?gene=MIR339
BSG	Basigin (Ok Blood Group)	Protein Coding	P35613	53	GC19P000571	25.6579	https://www.genecards.org/cgi-bin/carddisp.pl?gene=BSG
FOXP3	Forkhead Box P3	Protein Coding	Q9BZS1	56	GC0XM049250	25.5418	https://www.genecards.org/cgi-bin/carddisp.pl?gene=FOXP3
CRP	C-Reactive Protein	Protein Coding	P02741	54	GC01M161311	25.521	https://www.genecards.org/cgi-bin/carddisp.pl?gene=CRP
ANXA2	Annexin A2	Protein Coding	P07355	56	GC15M060347	25.5174	https://www.genecards.org/cgi-bin/carddisp.pl?gene=ANXA2
ALDH2	Aldehyde Dehydrogenase 2 Family Member	Protein Coding	P05091	59	GC12P111766	25.487	https://www.genecards.org/cgi-bin/carddisp.pl?gene=ALDH2
MTUS1	Microtubule Associated Scaffold Protein 1	Protein Coding	Q9ULD2	44	GC08M017643	25.4853	https://www.genecards.org/cgi-bin/carddisp.pl?gene=MTUS1
CTNND1	Catenin Delta 1	Protein Coding	O60716	53	GC11P058706	25.4611	https://www.genecards.org/cgi-bin/carddisp.pl?gene=CTNND1
FGF3	Fibroblast Growth Factor 3	Protein Coding	P11487	53	GC11M125588	25.4331	https://www.genecards.org/cgi-bin/carddisp.pl?gene=FGF3
ADIPOQ	Adiponectin, C1Q And Collagen Domain Containing	Protein Coding	Q15848	55	GC03P186842	25.4261	https://www.genecards.org/cgi-bin/carddisp.pl?gene=ADIPOQ
MIR370	MicroRNA 370	RNA Gene		27	GC14P115745	25.405	https://www.genecards.org/cgi-bin/carddisp.pl?gene=MIR370
IL17A	Interleukin 17A	Protein Coding	Q16552	52	GC06P052186	25.4006	https://www.genecards.org/cgi-bin/carddisp.pl?gene=IL17A
BCL2L11	BCL2 Like 11	Protein Coding	O43521	53	GC02P111119	25.3922	https://www.genecards.org/cgi-bin/carddisp.pl?gene=BCL2L11
POU5F1	POU Class 5 Homeobox 1	Protein Coding	Q01860	55	GC06M093732	25.3762	https://www.genecards.org/cgi-bin/carddisp.pl?gene=POU5F1
IGFBP2	Insulin Like Growth Factor Binding Protein 2	Protein Coding	P18065	53	GC02P216632	25.3756	https://www.genecards.org/cgi-bin/carddisp.pl?gene=IGFBP2
TEK	TEK Receptor Tyrosine Kinase	Protein Coding	Q02763	60	GC09P027109	25.3461	https://www.genecards.org/cgi-bin/carddisp.pl?gene=TEK
RIOX2	Ribosomal Oxygenase 2	Protein Coding	Q8IUF8	45	GC03M097942	25.3279	https://www.genecards.org/cgi-bin/carddisp.pl?gene=RIOX2
CD24	CD24 Molecule	Protein Coding	P25063	44	GC06M106969	25.3245	https://www.genecards.org/cgi-bin/carddisp.pl?gene=CD24
TTK	TTK Protein Kinase	Protein Coding	P33981	55	GC06P080003	25.3075	https://www.genecards.org/cgi-bin/carddisp.pl?gene=TTK
CTSB	Cathepsin B	Protein Coding	P07858	60	GC08M011842	25.2999	https://www.genecards.org/cgi-bin/carddisp.pl?gene=CTSB
BAD	BCL2 Associated Agonist Of Cell Death	Protein Coding	Q92934	53	GC11M125317	25.2862	https://www.genecards.org/cgi-bin/carddisp.pl?gene=BAD
GJA1	Gap Junction Protein Alpha 1	Protein Coding	P17302	59	GC06P136245	25.255	https://www.genecards.org/cgi-bin/carddisp.pl?gene=GJA1
LEF1	Lymphoid Enhancer Binding Factor 1	Protein Coding	Q9UJU2	56	GC04M108047	25.2544	https://www.genecards.org/cgi-bin/carddisp.pl?gene=LEF1
BCAS2	BCAS2 Pre-MRNA Processing Factor	Protein Coding	O75934	46	GC01M114567	25.2514	https://www.genecards.org/cgi-bin/carddisp.pl?gene=BCAS2
GDF15	Growth Differentiation Factor 15	Protein Coding	Q99988	52	GC19P112633	25.2326	https://www.genecards.org/cgi-bin/carddisp.pl?gene=GDF15
CTCF	CCCTC-Binding Factor	Protein Coding	P49711	56	GC16P082860	25.201	https://www.genecards.org/cgi-bin/carddisp.pl?gene=CTCF
SPARC	Secreted Protein Acidic And Cysteine Rich	Protein Coding	P09486	58	GC05M151661	25.1713	https://www.genecards.org/cgi-bin/carddisp.pl?gene=SPARC
TNFSF11	TNF Superfamily Member 11	Protein Coding	O14788	58	GC13P042562	25.1537	https://www.genecards.org/cgi-bin/carddisp.pl?gene=TNFSF11
KRT14	Keratin 14	Protein Coding	P02533	55	GC17M041582	25.1094	https://www.genecards.org/cgi-bin/carddisp.pl?gene=KRT14
CASR	Calcium Sensing Receptor	Protein Coding	P41180	60	GC03P122183	25.1079	https://www.genecards.org/cgi-bin/carddisp.pl?gene=CASR
HDAC4	Histone Deacetylase 4	Protein Coding	P56524	61	GC02M239048	25.0797	https://www.genecards.org/cgi-bin/carddisp.pl?gene=HDAC4
HBEGF	Heparin Binding EGF Like Growth Factor	Protein Coding	Q99075	53	GC05M140332	25.0761	https://www.genecards.org/cgi-bin/carddisp.pl?gene=HBEGF
SCGB2A2	Secretoglobin Family 2A Member 2	Protein Coding	Q13296	45	GC11P088817	25.0345	https://www.genecards.org/cgi-bin/carddisp.pl?gene=SCGB2A2
MIR495	MicroRNA 495	RNA Gene		23	GC14P116772	25.0181	https://www.genecards.org/cgi-bin/carddisp.pl?gene=MIR495
MIR675	MicroRNA 675	RNA Gene		25	GC11M011901	25.0084	https://www.genecards.org/cgi-bin/carddisp.pl?gene=MIR675
CCNG1	Cyclin G1	Protein Coding	P51959	49	GC05P163446	24.9731	https://www.genecards.org/cgi-bin/carddisp.pl?gene=CCNG1
RHBDF2	Rhomboid 5 Homolog 2	Protein Coding	Q6PJF5	50	GC17M076470	24.968	https://www.genecards.org/cgi-bin/carddisp.pl?gene=RHBDF2
KLF5	KLF Transcription Factor 5	Protein Coding	Q13887	53	GC13P073054	24.9463	https://www.genecards.org/cgi-bin/carddisp.pl?gene=KLF5
FEZF1-AS1	FEZF1 Antisense RNA 1	RNA Gene		23	GC07P122303	24.9432	https://www.genecards.org/cgi-bin/carddisp.pl?gene=FEZF1-AS1
ANXA1	Annexin A1	Protein Coding	P04083	55	GC09P073151	24.9302	https://www.genecards.org/cgi-bin/carddisp.pl?gene=ANXA1
LOC126806659	BRD4-Independent Group 4 Enhancer GRCh37_chr3:41274918-41276117	Functional Element		10	GC03P041233	24.9255	https://www.genecards.org/cgi-bin/carddisp.pl?gene=LOC126806659
CASC19	Cancer Susceptibility 19	RNA Gene		19	GC08M135843	24.8968	https://www.genecards.org/cgi-bin/carddisp.pl?gene=CASC19
FOLH1	Folate Hydrolase 1	Protein Coding	Q04609	56	GC11M125032	24.8899	https://www.genecards.org/cgi-bin/carddisp.pl?gene=FOLH1
NAT1	N-Acetyltransferase 1	Protein Coding	P18440	53	GC08P018183	24.8341	https://www.genecards.org/cgi-bin/carddisp.pl?gene=NAT1
DKK1	Dickkopf WNT Signaling Pathway Inhibitor 1	Protein Coding	O94907	53	GC10P052314	24.8142	https://www.genecards.org/cgi-bin/carddisp.pl?gene=DKK1
NCOR1	Nuclear Receptor Corepressor 1	Protein Coding	O75376	53	GC17M016029	24.7579	https://www.genecards.org/cgi-bin/carddisp.pl?gene=NCOR1
LINC00261	Long Intergenic Non-Protein Coding RNA 261	RNA Gene		26	GC20M022529	24.7549	https://www.genecards.org/cgi-bin/carddisp.pl?gene=LINC00261
ANXA5	Annexin A5	Protein Coding	P08758	56	GC04M121667	24.7542	https://www.genecards.org/cgi-bin/carddisp.pl?gene=ANXA5
MUC5AC	Mucin 5AC, Oligomeric Mucus/Gel-Forming	Protein Coding	P98088	48	GC11P010637	24.7519	https://www.genecards.org/cgi-bin/carddisp.pl?gene=MUC5AC
CTNNA2	Catenin Alpha 2	Protein Coding	P26232	52	GC02P079185	24.7252	https://www.genecards.org/cgi-bin/carddisp.pl?gene=CTNNA2
ITGA6	Integrin Subunit Alpha 6	Protein Coding	P23229	58	GC02P172427	24.7226	https://www.genecards.org/cgi-bin/carddisp.pl?gene=ITGA6
ZEB2-AS1	ZEB2 Antisense RNA 1	RNA Gene		26	GC02P145131	24.7169	https://www.genecards.org/cgi-bin/carddisp.pl?gene=ZEB2-AS1
E2F3	E2F Transcription Factor 3	Protein Coding	O00716	51	GC06P020419	24.714	https://www.genecards.org/cgi-bin/carddisp.pl?gene=E2F3
MIR532	MicroRNA 532	RNA Gene		24	GC0XP057619	24.6961	https://www.genecards.org/cgi-bin/carddisp.pl?gene=MIR532
E2F4	E2F Transcription Factor 4	Protein Coding	Q16254	53	GC16P067192	24.6797	https://www.genecards.org/cgi-bin/carddisp.pl?gene=E2F4
CASP7	Caspase 7	Protein Coding	P55210	58	GC10P113679	24.6464	https://www.genecards.org/cgi-bin/carddisp.pl?gene=CASP7
SPOP	Speckle Type BTB/POZ Protein	Protein Coding	O43791	53	GC17M049598	24.6178	https://www.genecards.org/cgi-bin/carddisp.pl?gene=SPOP
FGF7	Fibroblast Growth Factor 7	Protein Coding	P21781	52	GC15P049423	24.6047	https://www.genecards.org/cgi-bin/carddisp.pl?gene=FGF7
LGALS1	Galectin 1	Protein Coding	P09382	52	GC22P037675	24.5545	https://www.genecards.org/cgi-bin/carddisp.pl?gene=LGALS1
MIR425	MicroRNA 425	RNA Gene		27	GC03M053709	24.4981	https://www.genecards.org/cgi-bin/carddisp.pl?gene=MIR425
ADAR	Adenosine Deaminase RNA Specific	Protein Coding	P55265	54	GC01M160957	24.4674	https://www.genecards.org/cgi-bin/carddisp.pl?gene=ADAR
CTAG2	Cancer/Testis Antigen 2	Protein Coding	O75638	40	GC0XM154651	24.4623	https://www.genecards.org/cgi-bin/carddisp.pl?gene=CTAG2
GADD45A	Growth Arrest And DNA Damage Inducible Alpha	Protein Coding	P24522	52	GC01P067685	24.4608	https://www.genecards.org/cgi-bin/carddisp.pl?gene=GADD45A
S100A4	S100 Calcium Binding Protein A4	Protein Coding	P26447	53	GC01M153543	24.4415	https://www.genecards.org/cgi-bin/carddisp.pl?gene=S100A4
PIK3R2	Phosphoinositide-3-Kinase Regulatory Subunit 2	Protein Coding	O00459	59	GC19P018153	24.4386	https://www.genecards.org/cgi-bin/carddisp.pl?gene=PIK3R2
EREG	Epiregulin	Protein Coding	O14944	51	GC04P074366	24.4007	https://www.genecards.org/cgi-bin/carddisp.pl?gene=EREG
WNT1	Wnt Family Member 1	Protein Coding	P04628	56	GC12P060231	24.3867	https://www.genecards.org/cgi-bin/carddisp.pl?gene=WNT1
CDC25A	Cell Division Cycle 25A	Protein Coding	P30304	56	GC03M048307	24.3831	https://www.genecards.org/cgi-bin/carddisp.pl?gene=CDC25A
POU5F1B	POU Class 5 Homeobox 1B	Protein Coding	Q06416	41	GC08P127322	24.3501	https://www.genecards.org/cgi-bin/carddisp.pl?gene=POU5F1B
ITGAV	Integrin Subunit Alpha V	Protein Coding	P06756	56	GC02P186589	24.3082	https://www.genecards.org/cgi-bin/carddisp.pl?gene=ITGAV
MIR29B1	MicroRNA 29b-1	RNA Gene		28	GC07M130877	24.2966	https://www.genecards.org/cgi-bin/carddisp.pl?gene=MIR29B1
MYCN	MYCN Proto-Oncogene, BHLH Transcription Factor	Protein Coding	P04198	55	GC02P015966	24.2949	https://www.genecards.org/cgi-bin/carddisp.pl?gene=MYCN
MYB	MYB Proto-Oncogene, Transcription Factor	Protein Coding	P10242	56	GC06P135181	24.2881	https://www.genecards.org/cgi-bin/carddisp.pl?gene=MYB
CHGA	Chromogranin A	Protein Coding	P10645	53	GC14P092990	24.2766	https://www.genecards.org/cgi-bin/carddisp.pl?gene=CHGA
XBP1	X-Box Binding Protein 1	Protein Coding	P17861	55	GC22M028794	24.2699	https://www.genecards.org/cgi-bin/carddisp.pl?gene=XBP1
ETS1	ETS Proto-Oncogene 1, Transcription Factor	Protein Coding	P14921	56	GC11M128458	24.2648	https://www.genecards.org/cgi-bin/carddisp.pl?gene=ETS1
MIR132	MicroRNA 132	RNA Gene		29	GC17M002049	24.255	https://www.genecards.org/cgi-bin/carddisp.pl?gene=MIR132
EXT2	Exostosin Glycosyltransferase 2	Protein Coding	Q93063	53	GC11P044095	24.2535	https://www.genecards.org/cgi-bin/carddisp.pl?gene=EXT2
SST	Somatostatin	Protein Coding	P61278	50	GC03M187668	24.2274	https://www.genecards.org/cgi-bin/carddisp.pl?gene=SST
FSCN1	Fascin Actin-Bundling Protein 1	Protein Coding	Q16658	52	GC07P005592	24.2035	https://www.genecards.org/cgi-bin/carddisp.pl?gene=FSCN1
LOC130009266	ATAC-STARR-Seq Lymphoblastoid Silent Region 5123	Functional Element		5	GC12P133585	24.1816	https://www.genecards.org/cgi-bin/carddisp.pl?gene=LOC130009266
KLF4	KLF Transcription Factor 4	Protein Coding	O43474	55	GC09M107484	24.1714	https://www.genecards.org/cgi-bin/carddisp.pl?gene=KLF4
CDX2	Caudal Type Homeobox 2	Protein Coding	Q99626	51	GC13M027962	24.1562	https://www.genecards.org/cgi-bin/carddisp.pl?gene=CDX2
MUC4	Mucin 4, Cell Surface Associated	Protein Coding	Q99102	48	GC03M195746	24.1171	https://www.genecards.org/cgi-bin/carddisp.pl?gene=MUC4
SOX4	SRY-Box Transcription Factor 4	Protein Coding	Q06945	52	GC06P021593	24.0984	https://www.genecards.org/cgi-bin/carddisp.pl?gene=SOX4
HMGA1	High Mobility Group AT-Hook 1	Protein Coding	P17096	55	GC06P134947	24.0981	https://www.genecards.org/cgi-bin/carddisp.pl?gene=HMGA1
NR3C1	Nuclear Receptor Subfamily 3 Group C Member 1	Protein Coding	P04150	58	GC05M143277	24.097	https://www.genecards.org/cgi-bin/carddisp.pl?gene=NR3C1
EIF4E	Eukaryotic Translation Initiation Factor 4E	Protein Coding	P06730	59	GC04M098879	24.0744	https://www.genecards.org/cgi-bin/carddisp.pl?gene=EIF4E
PXN	Paxillin	Protein Coding	P49023	53	GC12M120210	24.0614	https://www.genecards.org/cgi-bin/carddisp.pl?gene=PXN
DGCR5	DiGeorge Syndrome Critical Region Gene 5	RNA Gene		27	GC22P069901	24.0592	https://www.genecards.org/cgi-bin/carddisp.pl?gene=DGCR5
NOTCH3	Notch Receptor 3	Protein Coding	Q9UM47	60	GC19M015159	24.0451	https://www.genecards.org/cgi-bin/carddisp.pl?gene=NOTCH3
ENO1	Enolase 1	Protein Coding	P06733	56	GC01M008861	24.044	https://www.genecards.org/cgi-bin/carddisp.pl?gene=ENO1
XRCC5	X-Ray Repair Cross Complementing 5	Protein Coding	P13010	53	GC02P216107	24.0341	https://www.genecards.org/cgi-bin/carddisp.pl?gene=XRCC5
TUBB3	Tubulin Beta 3 Class III	Protein Coding	Q13509	59	GC16P095438	24.0198	https://www.genecards.org/cgi-bin/carddisp.pl?gene=TUBB3
ACTB	Actin Beta	Protein Coding	P60709	58	GC07M005527	24.0092	https://www.genecards.org/cgi-bin/carddisp.pl?gene=ACTB
TFAP2A	Transcription Factor AP-2 Alpha	Protein Coding	P05549	55	GC06M010393	23.9982	https://www.genecards.org/cgi-bin/carddisp.pl?gene=TFAP2A
LOC130004273	ATAC-STARR-Seq Lymphoblastoid Silent Region 2585	Functional Element		7	GC10P111456	23.9776	https://www.genecards.org/cgi-bin/carddisp.pl?gene=LOC130004273
MIR197	MicroRNA 197	RNA Gene		26	GC01P109598	23.9412	https://www.genecards.org/cgi-bin/carddisp.pl?gene=MIR197
PLCG1	Phospholipase C Gamma 1	Protein Coding	P19174	56	GC20P041136	23.9247	https://www.genecards.org/cgi-bin/carddisp.pl?gene=PLCG1
BID	BH3 Interacting Domain Death Agonist	Protein Coding	P55957	54	GC22M017734	23.8859	https://www.genecards.org/cgi-bin/carddisp.pl?gene=BID
ZEB1-AS1	ZEB1 Antisense RNA 1	RNA Gene		25	GC10M031166	23.8811	https://www.genecards.org/cgi-bin/carddisp.pl?gene=ZEB1-AS1
XRCC6	X-Ray Repair Cross Complementing 6	Protein Coding	P12956	54	GC22P070718	23.8797	https://www.genecards.org/cgi-bin/carddisp.pl?gene=XRCC6
RHOC	Ras Homolog Family Member C	Protein Coding	P08134	51	GC01M112701	23.8694	https://www.genecards.org/cgi-bin/carddisp.pl?gene=RHOC
ABCC2	ATP Binding Cassette Subfamily C Member 2	Protein Coding	Q92887	57	GC10P099782	23.8208	https://www.genecards.org/cgi-bin/carddisp.pl?gene=ABCC2
POSTN	Periostin	Protein Coding	Q15063	51	GC13M037562	23.8159	https://www.genecards.org/cgi-bin/carddisp.pl?gene=POSTN
FGF4	Fibroblast Growth Factor 4	Protein Coding	P08620	53	GC11M125587	23.7935	https://www.genecards.org/cgi-bin/carddisp.pl?gene=FGF4
NOTCH2	Notch Receptor 2	Protein Coding	Q04721	59	GC01M119911	23.7772	https://www.genecards.org/cgi-bin/carddisp.pl?gene=NOTCH2
GAPDH	Glyceraldehyde-3-Phosphate Dehydrogenase	Protein Coding	P04406	59	GC12P038965	23.756	https://www.genecards.org/cgi-bin/carddisp.pl?gene=GAPDH
OPCML	Opioid Binding Protein/Cell Adhesion Molecule Like	Protein Coding	Q14982	50	GC11M132405	23.7436	https://www.genecards.org/cgi-bin/carddisp.pl?gene=OPCML
MIR134	MicroRNA 134	RNA Gene		26	GC14P116741	23.7192	https://www.genecards.org/cgi-bin/carddisp.pl?gene=MIR134
MIR196B	MicroRNA 196b	RNA Gene		27	GC07M027997	23.6975	https://www.genecards.org/cgi-bin/carddisp.pl?gene=MIR196B
PCAT18	Prostate Cancer Associated Transcript 18	RNA Gene		27	GC18M034088	23.6779	https://www.genecards.org/cgi-bin/carddisp.pl?gene=PCAT18
CTTN	Cortactin	Protein Coding	Q14247	52	GC11P070398	23.648	https://www.genecards.org/cgi-bin/carddisp.pl?gene=CTTN
NR1H2	Nuclear Receptor Subfamily 1 Group H Member 2	Protein Coding	P55055	54	GC19P050329	23.6292	https://www.genecards.org/cgi-bin/carddisp.pl?gene=NR1H2
STAT5B	Signal Transducer And Activator Of Transcription 5B	Protein Coding	P51692	58	GC17M042199	23.6118	https://www.genecards.org/cgi-bin/carddisp.pl?gene=STAT5B
ITGB3	Integrin Subunit Beta 3	Protein Coding	P05106	61	GC17P112532	23.6026	https://www.genecards.org/cgi-bin/carddisp.pl?gene=ITGB3
NDRG1	N-Myc Downstream Regulated 1	Protein Coding	Q92597	54	GC08M133237	23.5874	https://www.genecards.org/cgi-bin/carddisp.pl?gene=NDRG1
RXRA	Retinoid X Receptor Alpha	Protein Coding	P19793	57	GC09P134317	23.5759	https://www.genecards.org/cgi-bin/carddisp.pl?gene=RXRA
NCOA1	Nuclear Receptor Coactivator 1	Protein Coding	Q15788	53	GC02P024492	23.5728	https://www.genecards.org/cgi-bin/carddisp.pl?gene=NCOA1
NBR2	Neighbor Of BRCA1 LncRNA 2	RNA Gene		26	GC17P043125	23.5661	https://www.genecards.org/cgi-bin/carddisp.pl?gene=NBR2
CD36	CD36 Molecule (CD36 Blood Group)	Protein Coding	P16671	59	GC07P080369	23.5646	https://www.genecards.org/cgi-bin/carddisp.pl?gene=CD36
EGR1	Early Growth Response 1	Protein Coding	P18146	53	GC05P138465	23.5615	https://www.genecards.org/cgi-bin/carddisp.pl?gene=EGR1
MIR95	MicroRNA 95	RNA Gene		25	GC04M008013	23.5603	https://www.genecards.org/cgi-bin/carddisp.pl?gene=MIR95
LIG4	DNA Ligase 4	Protein Coding	P49917	56	GC13M108207	23.5585	https://www.genecards.org/cgi-bin/carddisp.pl?gene=LIG4
AGR3	Anterior Gradient 3, Protein Disulphide Isomerase Family Member	Protein Coding	Q8TD06	44	GC07M016854	23.5504	https://www.genecards.org/cgi-bin/carddisp.pl?gene=AGR3
MMP13	Matrix Metallopeptidase 13	Protein Coding	P45452	59	GC11M102942	23.5375	https://www.genecards.org/cgi-bin/carddisp.pl?gene=MMP13
MIR301A	MicroRNA 301a	RNA Gene		26	GC17M059151	23.5237	https://www.genecards.org/cgi-bin/carddisp.pl?gene=MIR301A
CCN2	Cellular Communication Network Factor 2	Protein Coding	P29279	54	GC06M131948	23.5218	https://www.genecards.org/cgi-bin/carddisp.pl?gene=CCN2
MIR33A	MicroRNA 33a	RNA Gene		26	GC22P041900	23.4733	https://www.genecards.org/cgi-bin/carddisp.pl?gene=MIR33A
SQSTM1	Sequestosome 1	Protein Coding	Q13501	58	GC05P179806	23.4668	https://www.genecards.org/cgi-bin/carddisp.pl?gene=SQSTM1
LOC107982234	WT1/WT1-AS Bi-Directional Promoter Region	Functional Element		10	GC11P032430	23.4624	https://www.genecards.org/cgi-bin/carddisp.pl?gene=LOC107982234
PRC1-AS1	PRC1 Antisense RNA 1	RNA Gene		19	GC15P090966	23.4295	https://www.genecards.org/cgi-bin/carddisp.pl?gene=PRC1-AS1
ANGPT2	Angiopoietin 2	Protein Coding	O15123	58	GC08M006499	23.3967	https://www.genecards.org/cgi-bin/carddisp.pl?gene=ANGPT2
CCR7	C-C Motif Chemokine Receptor 7	Protein Coding	P32248	53	GC17M077631	23.3671	https://www.genecards.org/cgi-bin/carddisp.pl?gene=CCR7
TUSC7	Tumor Suppressor Candidate 7	RNA Gene		23	GC03P116647	23.3561	https://www.genecards.org/cgi-bin/carddisp.pl?gene=TUSC7
MIR135B	MicroRNA 135b	RNA Gene		28	GC01M205448	23.3479	https://www.genecards.org/cgi-bin/carddisp.pl?gene=MIR135B
SLC34A2	Solute Carrier Family 34 Member 2	Protein Coding	O95436	53	GC04P025648	23.3331	https://www.genecards.org/cgi-bin/carddisp.pl?gene=SLC34A2
HDAC2	Histone Deacetylase 2	Protein Coding	Q92769	61	GC06M113933	23.3293	https://www.genecards.org/cgi-bin/carddisp.pl?gene=HDAC2
STS	Steroid Sulfatase	Protein Coding	P08842	55	GC0XP007146	23.3219	https://www.genecards.org/cgi-bin/carddisp.pl?gene=STS
AURKB	Aurora Kinase B	Protein Coding	Q96GD4	60	GC17M074906	23.3204	https://www.genecards.org/cgi-bin/carddisp.pl?gene=AURKB
PTK2B	Protein Tyrosine Kinase 2 Beta	Protein Coding	Q14289	58	GC08P027311	23.3197	https://www.genecards.org/cgi-bin/carddisp.pl?gene=PTK2B
LCN2	Lipocalin 2	Protein Coding	P80188	54	GC09P128149	23.3143	https://www.genecards.org/cgi-bin/carddisp.pl?gene=LCN2
IDO1	Indoleamine 2,3-Dioxygenase 1	Protein Coding	P14902	55	GC08P040225	23.2899	https://www.genecards.org/cgi-bin/carddisp.pl?gene=IDO1
MVP	Major Vault Protein	Protein Coding	Q14764	50	GC16P081559	23.2832	https://www.genecards.org/cgi-bin/carddisp.pl?gene=MVP
CBR4	Carbonyl Reductase 4	Protein Coding	Q8N4T8	44	GC04M168866	23.2308	https://www.genecards.org/cgi-bin/carddisp.pl?gene=CBR4
MC1R	Melanocortin 1 Receptor	Protein Coding	Q01726	56	GC16P089912	23.2118	https://www.genecards.org/cgi-bin/carddisp.pl?gene=MC1R
CHUK	Component Of Inhibitor Of Nuclear Factor Kappa B Kinase Complex	Protein Coding	O15111	59	GC10M100415	23.2037	https://www.genecards.org/cgi-bin/carddisp.pl?gene=CHUK
LINC01133	Long Intergenic Non-Protein Coding RNA 1133	RNA Gene		22	GC01P164793	23.1357	https://www.genecards.org/cgi-bin/carddisp.pl?gene=LINC01133
CXCL1	C-X-C Motif Chemokine Ligand 1	Protein Coding	P09341	52	GC04P073869	23.1343	https://www.genecards.org/cgi-bin/carddisp.pl?gene=CXCL1
MST1R	Macrophage Stimulating 1 Receptor	Protein Coding	Q04912	58	GC03M053764	23.1205	https://www.genecards.org/cgi-bin/carddisp.pl?gene=MST1R
MIR186	MicroRNA 186	RNA Gene		27	GC01M071067	23.1087	https://www.genecards.org/cgi-bin/carddisp.pl?gene=MIR186
ETV4	ETS Variant Transcription Factor 4	Protein Coding	P43268	51	GC17M043527	23.1018	https://www.genecards.org/cgi-bin/carddisp.pl?gene=ETV4
CAT	Catalase	Protein Coding	P04040	60	GC11P034460	23.0883	https://www.genecards.org/cgi-bin/carddisp.pl?gene=CAT
MIR196A1	MicroRNA 196a-1	RNA Gene		29	GC17M048632	23.0869	https://www.genecards.org/cgi-bin/carddisp.pl?gene=MIR196A1
MDM4	MDM4 Regulator Of P53	Protein Coding	O15151	55	GC01P204516	23.0774	https://www.genecards.org/cgi-bin/carddisp.pl?gene=MDM4
EIF4EBP1	Eukaryotic Translation Initiation Factor 4E Binding Protein 1	Protein Coding	Q13541	54	GC08P039851	23.0694	https://www.genecards.org/cgi-bin/carddisp.pl?gene=EIF4EBP1
IGFBP1	Insulin Like Growth Factor Binding Protein 1	Protein Coding	P08833	52	GC07P049577	23.0417	https://www.genecards.org/cgi-bin/carddisp.pl?gene=IGFBP1
MIR376A1	MicroRNA 376a-1	RNA Gene		22	GC14P116752	23.0368	https://www.genecards.org/cgi-bin/carddisp.pl?gene=MIR376A1
CD34	CD34 Molecule	Protein Coding	P28906	54	GC01M207880	22.9954	https://www.genecards.org/cgi-bin/carddisp.pl?gene=CD34
MTR	5-Methyltetrahydrofolate-Homocysteine Methyltransferase	Protein Coding	Q99707	56	GC01P236795	22.9917	https://www.genecards.org/cgi-bin/carddisp.pl?gene=MTR
LOX	Lysyl Oxidase	Protein Coding	P28300	56	GC05M122063	22.9732	https://www.genecards.org/cgi-bin/carddisp.pl?gene=LOX
KITLG	KIT Ligand	Protein Coding	P21583	55	GC12M088492	22.9322	https://www.genecards.org/cgi-bin/carddisp.pl?gene=KITLG
NOS3	Nitric Oxide Synthase 3	Protein Coding	P29474	59	GC07P158097	22.9285	https://www.genecards.org/cgi-bin/carddisp.pl?gene=NOS3
TXN	Thioredoxin	Protein Coding	P10599	55	GC09M110243	22.927	https://www.genecards.org/cgi-bin/carddisp.pl?gene=TXN
NCOR2	Nuclear Receptor Corepressor 2	Protein Coding	Q9Y618	52	GC12M124324	22.9166	https://www.genecards.org/cgi-bin/carddisp.pl?gene=NCOR2
VRK1	VRK Serine/Threonine Kinase 1	Protein Coding	Q99986	56	GC14P096797	22.8986	https://www.genecards.org/cgi-bin/carddisp.pl?gene=VRK1
ITGB4	Integrin Subunit Beta 4	Protein Coding	P16144	58	GC17P075721	22.8844	https://www.genecards.org/cgi-bin/carddisp.pl?gene=ITGB4
CYP2E1	Cytochrome P450 Family 2 Subfamily E Member 1	Protein Coding	P05181	55	GC10P133520	22.862	https://www.genecards.org/cgi-bin/carddisp.pl?gene=CYP2E1
HPSE	Heparanase	Protein Coding	Q9Y251	53	GC04M083292	22.8558	https://www.genecards.org/cgi-bin/carddisp.pl?gene=HPSE
MIR144	MicroRNA 144	RNA Gene		25	GC17M076393	22.8554	https://www.genecards.org/cgi-bin/carddisp.pl?gene=MIR144
SFRP1	Secreted Frizzled Related Protein 1	Protein Coding	Q8N474	52	GC08M041262	22.8041	https://www.genecards.org/cgi-bin/carddisp.pl?gene=SFRP1
MSLN	Mesothelin	Protein Coding	Q13421	52	GC16P080176	22.7788	https://www.genecards.org/cgi-bin/carddisp.pl?gene=MSLN
TACC1	Transforming Acidic Coiled-Coil Containing Protein 1	Protein Coding	O75410	48	GC08P038728	22.7582	https://www.genecards.org/cgi-bin/carddisp.pl?gene=TACC1
PML	PML Nuclear Body Scaffold	Protein Coding	P29590	54	GC15P073994	22.7415	https://www.genecards.org/cgi-bin/carddisp.pl?gene=PML
BDNF-AS	BDNF Antisense RNA	RNA Gene		29	GC11P027466	22.7276	https://www.genecards.org/cgi-bin/carddisp.pl?gene=BDNF-AS
BDNF	Brain Derived Neurotrophic Factor	Protein Coding	P23560	58	GC11M027654	22.7231	https://www.genecards.org/cgi-bin/carddisp.pl?gene=BDNF
TUBB	Tubulin Beta Class I	Protein Coding	P07437	58	GC06P134798	22.6968	https://www.genecards.org/cgi-bin/carddisp.pl?gene=TUBB
PLK2	Polo Like Kinase 2	Protein Coding	Q9NYY3	50	GC05M058453	22.6963	https://www.genecards.org/cgi-bin/carddisp.pl?gene=PLK2
MAP2K4	Mitogen-Activated Protein Kinase Kinase 4	Protein Coding	P45985	56	GC17P012020	22.6832	https://www.genecards.org/cgi-bin/carddisp.pl?gene=MAP2K4
IL18	Interleukin 18	Protein Coding	Q14116	53	GC11M112143	22.6795	https://www.genecards.org/cgi-bin/carddisp.pl?gene=IL18
HMGA2	High Mobility Group AT-Hook 2	Protein Coding	P52926	52	GC12P065824	22.6544	https://www.genecards.org/cgi-bin/carddisp.pl?gene=HMGA2
EPHB4	EPH Receptor B4	Protein Coding	P54760	62	GC07M105312	22.6201	https://www.genecards.org/cgi-bin/carddisp.pl?gene=EPHB4
KEAP1	Kelch Like ECH Associated Protein 1	Protein Coding	Q14145	56	GC19M010486	22.6172	https://www.genecards.org/cgi-bin/carddisp.pl?gene=KEAP1
BICDL3P	BICD Family Like 3, Pseudogene	RNA Gene		23	GC07P086541	22.5865	https://www.genecards.org/cgi-bin/carddisp.pl?gene=BICDL3P
GREB1L	GREB1 Like Retinoic Acid Receptor Coactivator	Protein Coding	Q9C091	44	GC18P021242	22.5785	https://www.genecards.org/cgi-bin/carddisp.pl?gene=GREB1L
CDH13	Cadherin 13	Protein Coding	P55290	53	GC16P082626	22.548	https://www.genecards.org/cgi-bin/carddisp.pl?gene=CDH13
ENO2	Enolase 2	Protein Coding	P09104	56	GC12P006913	22.5458	https://www.genecards.org/cgi-bin/carddisp.pl?gene=ENO2
STMN1	Stathmin 1	Protein Coding	P16949	53	GC01M025884	22.5236	https://www.genecards.org/cgi-bin/carddisp.pl?gene=STMN1
LINC01772	Long Intergenic Non-Protein Coding RNA 1772	RNA Gene		22	GC01P040938	22.5186	https://www.genecards.org/cgi-bin/carddisp.pl?gene=LINC01772
MIR422A	MicroRNA 422a	RNA Gene		24	GC15M063870	22.5111	https://www.genecards.org/cgi-bin/carddisp.pl?gene=MIR422A
PDPN	Podoplanin	Protein Coding	Q86YL7	50	GC01P013583	22.4992	https://www.genecards.org/cgi-bin/carddisp.pl?gene=PDPN
MIR137	MicroRNA 137	RNA Gene		25	GC01M098046	22.4974	https://www.genecards.org/cgi-bin/carddisp.pl?gene=MIR137
GNRHR	Gonadotropin Releasing Hormone Receptor	Protein Coding	P30968	56	GC04M067737	22.4822	https://www.genecards.org/cgi-bin/carddisp.pl?gene=GNRHR
HOTAIRM1	HOXA Transcript Antisense RNA, Myeloid-Specific 1	RNA Gene		27	GC07P027095	22.4816	https://www.genecards.org/cgi-bin/carddisp.pl?gene=HOTAIRM1
CLU	Clusterin	Protein Coding	P10909	56	GC08M027596	22.4805	https://www.genecards.org/cgi-bin/carddisp.pl?gene=CLU
EPHA3	EPH Receptor A3	Protein Coding	P29320	55	GC03P089077	22.444	https://www.genecards.org/cgi-bin/carddisp.pl?gene=EPHA3
MIR376B	MicroRNA 376b	RNA Gene		20	GC14P116754	22.4114	https://www.genecards.org/cgi-bin/carddisp.pl?gene=MIR376B
CLDN7	Claudin 7	Protein Coding	O95471	48	GC17M007259	22.4066	https://www.genecards.org/cgi-bin/carddisp.pl?gene=CLDN7
MTDH	Metadherin	Protein Coding	Q86UE4	48	GC08P097644	22.3425	https://www.genecards.org/cgi-bin/carddisp.pl?gene=MTDH
MUCL1	Mucin Like 1	Protein Coding	Q96DR8	41	GC12P054830	22.3292	https://www.genecards.org/cgi-bin/carddisp.pl?gene=MUCL1
KDM1A	Lysine Demethylase 1A	Protein Coding	O60341	58	GC01P023019	22.2793	https://www.genecards.org/cgi-bin/carddisp.pl?gene=KDM1A
IGFBP5	Insulin Like Growth Factor Binding Protein 5	Protein Coding	P24593	51	GC02M216672	22.279	https://www.genecards.org/cgi-bin/carddisp.pl?gene=IGFBP5
MIR330	MicroRNA 330	RNA Gene		28	GC19M092938	22.2664	https://www.genecards.org/cgi-bin/carddisp.pl?gene=MIR330
MIR190A	MicroRNA 190a	RNA Gene		26	GC15P163404	22.2475	https://www.genecards.org/cgi-bin/carddisp.pl?gene=MIR190A
JUP	Junction Plakoglobin	Protein Coding	P14923	58	GC17M041754	22.209	https://www.genecards.org/cgi-bin/carddisp.pl?gene=JUP
MIR198	MicroRNA 198	RNA Gene		22	GC03M120395	22.2082	https://www.genecards.org/cgi-bin/carddisp.pl?gene=MIR198
GSN	Gelsolin	Protein Coding	P06396	58	GC09P121201	22.1932	https://www.genecards.org/cgi-bin/carddisp.pl?gene=GSN
ST14	ST14 Transmembrane Serine Protease Matriptase	Protein Coding	Q9Y5Y6	56	GC11P130159	22.1897	https://www.genecards.org/cgi-bin/carddisp.pl?gene=ST14
CDK7	Cyclin Dependent Kinase 7	Protein Coding	P50613	54	GC05P077503	22.1824	https://www.genecards.org/cgi-bin/carddisp.pl?gene=CDK7
IGF2-AS	IGF2 Antisense RNA	RNA Gene	Q6U949	34	GC11P002140	22.1688	https://www.genecards.org/cgi-bin/carddisp.pl?gene=IGF2-AS
SYP	Synaptophysin	Protein Coding	P08247	55	GC0XM049187	22.1614	https://www.genecards.org/cgi-bin/carddisp.pl?gene=SYP
ID1	Inhibitor Of DNA Binding 1	Protein Coding	P41134	50	GC20P031605	22.1558	https://www.genecards.org/cgi-bin/carddisp.pl?gene=ID1
TKT	Transketolase	Protein Coding	P29401	55	GC03M053224	22.1512	https://www.genecards.org/cgi-bin/carddisp.pl?gene=TKT
EPAS1	Endothelial PAS Domain Protein 1	Protein Coding	Q99814	59	GC02P046293	22.1415	https://www.genecards.org/cgi-bin/carddisp.pl?gene=EPAS1
HLA-G	Major Histocompatibility Complex, Class I, G	Protein Coding	P17693	53	GC06P134763	22.1011	https://www.genecards.org/cgi-bin/carddisp.pl?gene=HLA-G
SPINK1	Serine Peptidase Inhibitor Kazal Type 1	Protein Coding	P00995	51	GC05M147825	22.0593	https://www.genecards.org/cgi-bin/carddisp.pl?gene=SPINK1
POLR1HASP	POLR1H Antisense, Pseudogene	Pseudogene		25	GC06M096353	22.0573	https://www.genecards.org/cgi-bin/carddisp.pl?gene=POLR1HASP
FER1L4	Fer-1 Like Family Member 4 (Pseudogene)	Pseudogene	A9Z1Z3	30	GC20M035558	22.0315	https://www.genecards.org/cgi-bin/carddisp.pl?gene=FER1L4
EPSTI1	Epithelial Stromal Interaction 1	Protein Coding	Q96J88	45	GC13M042886	22.0164	https://www.genecards.org/cgi-bin/carddisp.pl?gene=EPSTI1
KDM5B	Lysine Demethylase 5B	Protein Coding	Q9UGL1	54	GC01M202696	22.0042	https://www.genecards.org/cgi-bin/carddisp.pl?gene=KDM5B
HDAC6	Histone Deacetylase 6	Protein Coding	Q9UBN7	62	GC0XP048801	21.9859	https://www.genecards.org/cgi-bin/carddisp.pl?gene=HDAC6
MIR491	MicroRNA 491	RNA Gene		27	GC09P020716	21.96	https://www.genecards.org/cgi-bin/carddisp.pl?gene=MIR491
MPO	Myeloperoxidase	Protein Coding	P05164	61	GC17M058269	21.9436	https://www.genecards.org/cgi-bin/carddisp.pl?gene=MPO
MAGED2	MAGE Family Member D2	Protein Coding	Q9UNF1	49	GC0XP054807	21.9398	https://www.genecards.org/cgi-bin/carddisp.pl?gene=MAGED2
HSPA8	Heat Shock Protein Family A (Hsp70) Member 8	Protein Coding	P11142	58	GC11M123057	21.9263	https://www.genecards.org/cgi-bin/carddisp.pl?gene=HSPA8
RACK1	Receptor For Activated C Kinase 1	Protein Coding	P63244	52	GC05M182625	21.922	https://www.genecards.org/cgi-bin/carddisp.pl?gene=RACK1
FADD	Fas Associated Via Death Domain	Protein Coding	Q13158	54	GC11P070203	21.921	https://www.genecards.org/cgi-bin/carddisp.pl?gene=FADD
TFRC	Transferrin Receptor	Protein Coding	P02786	59	GC03M196303	21.9178	https://www.genecards.org/cgi-bin/carddisp.pl?gene=TFRC
PTTG1	PTTG1 Regulator Of Sister Chromatid Separation, Securin	Protein Coding	O95997	50	GC05P160430	21.8875	https://www.genecards.org/cgi-bin/carddisp.pl?gene=PTTG1
RUNX2	RUNX Family Transcription Factor 2	Protein Coding	Q13950	55	GC06P135072	21.8743	https://www.genecards.org/cgi-bin/carddisp.pl?gene=RUNX2
IRS2	Insulin Receptor Substrate 2	Protein Coding	Q9Y4H2	54	GC13M109752	21.8713	https://www.genecards.org/cgi-bin/carddisp.pl?gene=IRS2
ZNF276	Zinc Finger Protein 276	Protein Coding	Q8N554	44	GC16P089720	21.8654	https://www.genecards.org/cgi-bin/carddisp.pl?gene=ZNF276
PTPRJ	Protein Tyrosine Phosphatase Receptor Type J	Protein Coding	Q12913	56	GC11P048014	21.8603	https://www.genecards.org/cgi-bin/carddisp.pl?gene=PTPRJ
FAN1	FANCD2 And FANCI Associated Nuclease 1	Protein Coding	Q9Y2M0	48	GC15P156789	21.8536	https://www.genecards.org/cgi-bin/carddisp.pl?gene=FAN1
MIR148B	MicroRNA 148b	RNA Gene		28	GC12P054337	21.8529	https://www.genecards.org/cgi-bin/carddisp.pl?gene=MIR148B
ADH1B	Alcohol Dehydrogenase 1B (Class I), Beta Polypeptide	Protein Coding	P00325	54	GC04M099304	21.8424	https://www.genecards.org/cgi-bin/carddisp.pl?gene=ADH1B
MAPK10	Mitogen-Activated Protein Kinase 10	Protein Coding	P53779	55	GC04M085990	21.8369	https://www.genecards.org/cgi-bin/carddisp.pl?gene=MAPK10
CEBPB	CCAAT Enhancer Binding Protein Beta	Protein Coding	P17676	53	GC20P050190	21.8365	https://www.genecards.org/cgi-bin/carddisp.pl?gene=CEBPB
MIR508	MicroRNA 508	RNA Gene		22	GC0XM147236	21.8201	https://www.genecards.org/cgi-bin/carddisp.pl?gene=MIR508
MAP3K8	Mitogen-Activated Protein Kinase Kinase Kinase 8	Protein Coding	P41279	54	GC10P030795	21.8189	https://www.genecards.org/cgi-bin/carddisp.pl?gene=MAP3K8
ITGA3	Integrin Subunit Alpha 3	Protein Coding	P26006	56	GC17P050055	21.807	https://www.genecards.org/cgi-bin/carddisp.pl?gene=ITGA3
DLEU2	Deleted In Lymphocytic Leukemia 2	RNA Gene		30	GC13M049913	21.7709	https://www.genecards.org/cgi-bin/carddisp.pl?gene=DLEU2
CDC25C	Cell Division Cycle 25C	Protein Coding	P30307	56	GC05M138285	21.7684	https://www.genecards.org/cgi-bin/carddisp.pl?gene=CDC25C
BAG1	BAG Cochaperone 1	Protein Coding	Q99933	51	GC09M033245	21.7679	https://www.genecards.org/cgi-bin/carddisp.pl?gene=BAG1
ITGA2	Integrin Subunit Alpha 2	Protein Coding	P17301	55	GC05P052989	21.7478	https://www.genecards.org/cgi-bin/carddisp.pl?gene=ITGA2
WEE1	WEE1 G2 Checkpoint Kinase	Protein Coding	P30291	56	GC11P009573	21.7229	https://www.genecards.org/cgi-bin/carddisp.pl?gene=WEE1
ACACA	Acetyl-CoA Carboxylase Alpha	Protein Coding	Q13085	58	GC17M037084	21.6972	https://www.genecards.org/cgi-bin/carddisp.pl?gene=ACACA
CSNK2A1	Casein Kinase 2 Alpha 1	Protein Coding	P68400	59	GC20M000472	21.6818	https://www.genecards.org/cgi-bin/carddisp.pl?gene=CSNK2A1
GPC3	Glypican 3	Protein Coding	P51654	55	GC0XM133535	21.6805	https://www.genecards.org/cgi-bin/carddisp.pl?gene=GPC3
WNT3	Wnt Family Member 3	Protein Coding	P56703	55	GC17M046762	21.6803	https://www.genecards.org/cgi-bin/carddisp.pl?gene=WNT3
IL2RA	Interleukin 2 Receptor Subunit Alpha	Protein Coding	P01589	59	GC10M006010	21.6664	https://www.genecards.org/cgi-bin/carddisp.pl?gene=IL2RA
CUL1	Cullin 1	Protein Coding	Q13616	53	GC07P148697	21.6571	https://www.genecards.org/cgi-bin/carddisp.pl?gene=CUL1
EDN1	Endothelin 1	Protein Coding	P05305	58	GC06P012236	21.6337	https://www.genecards.org/cgi-bin/carddisp.pl?gene=EDN1
MME	Membrane Metalloendopeptidase	Protein Coding	P08473	59	GC03P155024	21.5924	https://www.genecards.org/cgi-bin/carddisp.pl?gene=MME
HABP2	Hyaluronan Binding Protein 2	Protein Coding	Q14520	53	GC10P113550	21.5722	https://www.genecards.org/cgi-bin/carddisp.pl?gene=HABP2
SPDEF	SAM Pointed Domain Containing ETS Transcription Factor	Protein Coding	O95238	47	GC06M093919	21.5563	https://www.genecards.org/cgi-bin/carddisp.pl?gene=SPDEF
KDM6A	Lysine Demethylase 6A	Protein Coding	O15550	56	GC0XP044873	21.5369	https://www.genecards.org/cgi-bin/carddisp.pl?gene=KDM6A
REV3L	REV3 Like, DNA Directed Polymerase Zeta Catalytic Subunit	Protein Coding	O60673	53	GC06M111299	21.5083	https://www.genecards.org/cgi-bin/carddisp.pl?gene=REV3L
IL3	Interleukin 3	Protein Coding	P08700	54	GC05P132060	21.4872	https://www.genecards.org/cgi-bin/carddisp.pl?gene=IL3
GPX1	Glutathione Peroxidase 1	Protein Coding	P07203	51	GC03M053731	21.4828	https://www.genecards.org/cgi-bin/carddisp.pl?gene=GPX1
HMOX1	Heme Oxygenase 1	Protein Coding	P09601	61	GC22P035380	21.4785	https://www.genecards.org/cgi-bin/carddisp.pl?gene=HMOX1
MIR125B2	MicroRNA 125b-2	RNA Gene		26	GC21P016590	21.4624	https://www.genecards.org/cgi-bin/carddisp.pl?gene=MIR125B2
CCDC170	Coiled-Coil Domain Containing 170	Protein Coding	Q8IYT3	43	GC06P151494	21.4423	https://www.genecards.org/cgi-bin/carddisp.pl?gene=CCDC170
LASP1	LIM And SH3 Protein 1	Protein Coding	Q14847	50	GC17P038869	21.4342	https://www.genecards.org/cgi-bin/carddisp.pl?gene=LASP1
RAD52	RAD52 Homolog, DNA Repair Protein	Protein Coding	P43351	50	GC12M000912	21.427	https://www.genecards.org/cgi-bin/carddisp.pl?gene=RAD52
U2AF1	U2 Small Nuclear RNA Auxiliary Factor 1	Protein Coding	Q01081	52	GC21M043092	21.4224	https://www.genecards.org/cgi-bin/carddisp.pl?gene=U2AF1
BACE1-AS	BACE1 Antisense RNA	RNA Gene		21	GC11P117455	21.4106	https://www.genecards.org/cgi-bin/carddisp.pl?gene=BACE1-AS
MIR432	MicroRNA 432	RNA Gene		25	GC14P115746	21.3834	https://www.genecards.org/cgi-bin/carddisp.pl?gene=MIR432
PIN1	Peptidylprolyl Cis/Trans Isomerase, NIMA-Interacting 1	Protein Coding	Q13526	56	GC19P009835	21.3785	https://www.genecards.org/cgi-bin/carddisp.pl?gene=PIN1
ALB	Albumin	Protein Coding	P02768	58	GC04P073397	21.3587	https://www.genecards.org/cgi-bin/carddisp.pl?gene=ALB
CALR	Calreticulin	Protein Coding	P27797	60	GC19P012938	21.3543	https://www.genecards.org/cgi-bin/carddisp.pl?gene=CALR
DMD	Dystrophin	Protein Coding	P11532	54	GC0XM031097	21.3402	https://www.genecards.org/cgi-bin/carddisp.pl?gene=DMD
LOC109504725	Androgen Receptor Repeat Instability Region	Functional Element		11	GC0XP067546	21.3358	https://www.genecards.org/cgi-bin/carddisp.pl?gene=LOC109504725
CYP24A1	Cytochrome P450 Family 24 Subfamily A Member 1	Protein Coding	Q07973	55	GC20M054153	21.3167	https://www.genecards.org/cgi-bin/carddisp.pl?gene=CYP24A1
H2AX	H2A.X Variant Histone	Protein Coding	P16104	53	GC11M126556	21.3118	https://www.genecards.org/cgi-bin/carddisp.pl?gene=H2AX
PROM1	Prominin 1	Protein Coding	O43490	55	GC04M015965	21.2889	https://www.genecards.org/cgi-bin/carddisp.pl?gene=PROM1
MIR574	MicroRNA 574	RNA Gene		27	GC04P039091	21.2814	https://www.genecards.org/cgi-bin/carddisp.pl?gene=MIR574
PLA2G2A	Phospholipase A2 Group IIA	Protein Coding	P14555	55	GC01M019975	21.2796	https://www.genecards.org/cgi-bin/carddisp.pl?gene=PLA2G2A
DNM3OS	DNM3 Opposite Strand/Antisense RNA	RNA Gene		25	GC01M172226	21.2697	https://www.genecards.org/cgi-bin/carddisp.pl?gene=DNM3OS
NGFR	Nerve Growth Factor Receptor	Protein Coding	P08138	56	GC17P049495	21.2579	https://www.genecards.org/cgi-bin/carddisp.pl?gene=NGFR
PRKAA1	Protein Kinase AMP-Activated Catalytic Subunit Alpha 1	Protein Coding	Q13131	55	GC05M040759	21.2477	https://www.genecards.org/cgi-bin/carddisp.pl?gene=PRKAA1
TNFRSF11B	TNF Receptor Superfamily Member 11b	Protein Coding	O00300	56	GC08M118923	21.2455	https://www.genecards.org/cgi-bin/carddisp.pl?gene=TNFRSF11B
F3	Coagulation Factor III, Tissue Factor	Protein Coding	P13726	54	GC01M094873	21.241	https://www.genecards.org/cgi-bin/carddisp.pl?gene=F3
ARID4B	AT-Rich Interaction Domain 4B	Protein Coding	Q4LE39	46	GC01M235133	21.1942	https://www.genecards.org/cgi-bin/carddisp.pl?gene=ARID4B
VTN	Vitronectin	Protein Coding	P04004	53	GC17M076385	21.1869	https://www.genecards.org/cgi-bin/carddisp.pl?gene=VTN
CEBPA	CCAAT Enhancer Binding Protein Alpha	Protein Coding	P49715	54	GC19M033299	21.1527	https://www.genecards.org/cgi-bin/carddisp.pl?gene=CEBPA
SOD1	Superoxide Dismutase 1	Protein Coding	P00441	61	GC21P031659	21.1439	https://www.genecards.org/cgi-bin/carddisp.pl?gene=SOD1
BCAS4	Breast Carcinoma Amplified Sequence 4	Protein Coding	Q8TDM0	39	GC20P050794	21.1358	https://www.genecards.org/cgi-bin/carddisp.pl?gene=BCAS4
SOCS1	Suppressor Of Cytokine Signaling 1	Protein Coding	O15524	54	GC16M020752	21.1263	https://www.genecards.org/cgi-bin/carddisp.pl?gene=SOCS1
GMNN	Geminin DNA Replication Inhibitor	Protein Coding	O75496	54	GC06P024779	21.1091	https://www.genecards.org/cgi-bin/carddisp.pl?gene=GMNN
CCN1	Cellular Communication Network Factor 1	Protein Coding	O00622	49	GC01P085585	21.0997	https://www.genecards.org/cgi-bin/carddisp.pl?gene=CCN1
ECT2	Epithelial Cell Transforming 2	Protein Coding	Q9H8V3	50	GC03P172750	21.078	https://www.genecards.org/cgi-bin/carddisp.pl?gene=ECT2
TBX3	T-Box Transcription Factor 3	Protein Coding	O15119	52	GC12M114670	21.0771	https://www.genecards.org/cgi-bin/carddisp.pl?gene=TBX3
IL7	Interleukin 7	Protein Coding	P13232	52	GC08M078689	21.0717	https://www.genecards.org/cgi-bin/carddisp.pl?gene=IL7
APOD	Apolipoprotein D	Protein Coding	P05090	51	GC03M195568	21.0664	https://www.genecards.org/cgi-bin/carddisp.pl?gene=APOD
EBAG9	Estrogen Receptor Binding Site Associated Antigen 9	Protein Coding	O00559	45	GC08P109545	21.0627	https://www.genecards.org/cgi-bin/carddisp.pl?gene=EBAG9
BRINP1	BMP/Retinoic Acid Inducible Neural Specific 1	Protein Coding	O60477	43	GC09M119153	21.0558	https://www.genecards.org/cgi-bin/carddisp.pl?gene=BRINP1
ROS1	ROS Proto-Oncogene 1, Receptor Tyrosine Kinase	Protein Coding	P08922	54	GC06M117287	21.0396	https://www.genecards.org/cgi-bin/carddisp.pl?gene=ROS1
GSTM3	Glutathione S-Transferase Mu 3	Protein Coding	P21266	54	GC01M109733	21.0001	https://www.genecards.org/cgi-bin/carddisp.pl?gene=GSTM3
RAD54B	RAD54 Homolog B	Protein Coding	Q9Y620	50	GC08M094371	20.9814	https://www.genecards.org/cgi-bin/carddisp.pl?gene=RAD54B
DUSP1	Dual Specificity Phosphatase 1	Protein Coding	P28562	54	GC05M172768	20.973	https://www.genecards.org/cgi-bin/carddisp.pl?gene=DUSP1
SOD2-OT1	SOD2 Overlapping Transcript 1	RNA Gene		18	GC06M159772	20.9478	https://www.genecards.org/cgi-bin/carddisp.pl?gene=SOD2-OT1
LINC02605	Long Intergenic Non-Protein Coding RNA 2605	RNA Gene		18	GC08P078838	20.9352	https://www.genecards.org/cgi-bin/carddisp.pl?gene=LINC02605
PRSS1	Serine Protease 1	Protein Coding	P07477	52	GC07P157883	20.925	https://www.genecards.org/cgi-bin/carddisp.pl?gene=PRSS1
DUXAP10	Double Homeobox A Pseudogene 10	Pseudogene		17	GC14M019292	20.8413	https://www.genecards.org/cgi-bin/carddisp.pl?gene=DUXAP10
CLDN4	Claudin 4	Protein Coding	O14493	50	GC07P073799	20.8385	https://www.genecards.org/cgi-bin/carddisp.pl?gene=CLDN4
HERPUD1	Homocysteine Inducible ER Protein With Ubiquitin Like Domain 1	Protein Coding	Q15011	44	GC16P056932	20.8248	https://www.genecards.org/cgi-bin/carddisp.pl?gene=HERPUD1
LINC00092	Long Intergenic Non-Protein Coding RNA 92	RNA Gene		25	GC09M109545	20.8166	https://www.genecards.org/cgi-bin/carddisp.pl?gene=LINC00092
AKR1C3	Aldo-Keto Reductase Family 1 Member C3	Protein Coding	P42330	54	GC10P005035	20.8091	https://www.genecards.org/cgi-bin/carddisp.pl?gene=AKR1C3
PDGFRL	Platelet Derived Growth Factor Receptor Like	Protein Coding	Q15198	51	GC08P017576	20.8049	https://www.genecards.org/cgi-bin/carddisp.pl?gene=PDGFRL
TGM2	Transglutaminase 2	Protein Coding	P21980	56	GC20M038127	20.7619	https://www.genecards.org/cgi-bin/carddisp.pl?gene=TGM2
PSG2	Pregnancy Specific Beta-1-Glycoprotein 2	Protein Coding	P11465	43	GC19M043064	20.7516	https://www.genecards.org/cgi-bin/carddisp.pl?gene=PSG2
MIR28	MicroRNA 28	RNA Gene		26	GC03P188688	20.7493	https://www.genecards.org/cgi-bin/carddisp.pl?gene=MIR28
FOSL1	FOS Like 1, AP-1 Transcription Factor Subunit	Protein Coding	P15407	54	GC11M125414	20.7296	https://www.genecards.org/cgi-bin/carddisp.pl?gene=FOSL1
SEC23B	SEC23 Homolog B, COPII Coat Complex Component	Protein Coding	Q15437	50	GC20P018507	20.7271	https://www.genecards.org/cgi-bin/carddisp.pl?gene=SEC23B
SNHG14	Small Nucleolar RNA Host Gene 14	RNA Gene		24	GC15P156537	20.7236	https://www.genecards.org/cgi-bin/carddisp.pl?gene=SNHG14
TSPAN31	Tetraspanin 31	Protein Coding	Q12999	46	GC12P057738	20.685	https://www.genecards.org/cgi-bin/carddisp.pl?gene=TSPAN31
RHOB	Ras Homolog Family Member B	Protein Coding	P62745	53	GC02P020447	20.6489	https://www.genecards.org/cgi-bin/carddisp.pl?gene=RHOB
LOC130002133	ATAC-STARR-Seq Lymphoblastoid Silent Region 20071	Functional Element		8	GC09P101587	20.6278	https://www.genecards.org/cgi-bin/carddisp.pl?gene=LOC130002133
BLTP2	Bridge-Like Lipid Transfer Protein Family Member 2	Protein Coding	Q14667	40	GC17M079621	20.6018	https://www.genecards.org/cgi-bin/carddisp.pl?gene=BLTP2
JAG1	Jagged Canonical Notch Ligand 1	Protein Coding	P78504	59	GC20M010637	20.5992	https://www.genecards.org/cgi-bin/carddisp.pl?gene=JAG1
TNC	Tenascin C	Protein Coding	P24821	58	GC09M115019	20.5921	https://www.genecards.org/cgi-bin/carddisp.pl?gene=TNC
IGF2BP3	Insulin Like Growth Factor 2 MRNA Binding Protein 3	Protein Coding	O00425	50	GC07M023599	20.5697	https://www.genecards.org/cgi-bin/carddisp.pl?gene=IGF2BP3
RHOBTB2	Rho Related BTB Domain Containing 2	Protein Coding	Q9BYZ6	50	GC08P024290	20.5695	https://www.genecards.org/cgi-bin/carddisp.pl?gene=RHOBTB2
IL11	Interleukin 11	Protein Coding	P20809	50	GC19M055364	20.5578	https://www.genecards.org/cgi-bin/carddisp.pl?gene=IL11
SDC1	Syndecan 1	Protein Coding	P18827	51	GC02M020200	20.5528	https://www.genecards.org/cgi-bin/carddisp.pl?gene=SDC1
TFDP1	Transcription Factor Dp-1	Protein Coding	Q14186	52	GC13P113584	20.5521	https://www.genecards.org/cgi-bin/carddisp.pl?gene=TFDP1
ADAM17	ADAM Metallopeptidase Domain 17	Protein Coding	P78536	59	GC02M009488	20.5481	https://www.genecards.org/cgi-bin/carddisp.pl?gene=ADAM17
NFKB2	Nuclear Factor Kappa B Subunit 2	Protein Coding	Q00653	60	GC10P102394	20.5446	https://www.genecards.org/cgi-bin/carddisp.pl?gene=NFKB2
PPARA	Peroxisome Proliferator Activated Receptor Alpha	Protein Coding	Q07869	53	GC22P046150	20.5379	https://www.genecards.org/cgi-bin/carddisp.pl?gene=PPARA
ALCAM	Activated Leukocyte Cell Adhesion Molecule	Protein Coding	Q13740	51	GC03P105366	20.5261	https://www.genecards.org/cgi-bin/carddisp.pl?gene=ALCAM
SERPINB2	Serpin Family B Member 2	Protein Coding	P05120	53	GC18P063871	20.5162	https://www.genecards.org/cgi-bin/carddisp.pl?gene=SERPINB2
CCAR2	Cell Cycle And Apoptosis Regulator 2	Protein Coding	Q8N163	45	GC08P022604	20.5067	https://www.genecards.org/cgi-bin/carddisp.pl?gene=CCAR2
SCARNA5	Small Cajal Body-Specific RNA 5	RNA Gene		23	GC02P233275	20.4837	https://www.genecards.org/cgi-bin/carddisp.pl?gene=SCARNA5
FRGCA	FOXM1-Regulated, Gastric Cancer Associated	RNA Gene		19	GC21M043141	20.4682	https://www.genecards.org/cgi-bin/carddisp.pl?gene=FRGCA
CYP3A5	Cytochrome P450 Family 3 Subfamily A Member 5	Protein Coding	P20815	53	GC07M099648	20.4647	https://www.genecards.org/cgi-bin/carddisp.pl?gene=CYP3A5
TET2	Tet Methylcytosine Dioxygenase 2	Protein Coding	Q6N021	54	GC04P105145	20.4528	https://www.genecards.org/cgi-bin/carddisp.pl?gene=TET2
PTPRC	Protein Tyrosine Phosphatase Receptor Type C	Protein Coding	P08575	61	GC01P198607	20.4389	https://www.genecards.org/cgi-bin/carddisp.pl?gene=PTPRC
DKC1	Dyskerin Pseudouridine Synthase 1	Protein Coding	O60832	55	GC0XP154762	20.4351	https://www.genecards.org/cgi-bin/carddisp.pl?gene=DKC1
PCGEM1	PCGEM1 Prostate-Specific Transcript	RNA Gene		25	GC02P192749	20.4301	https://www.genecards.org/cgi-bin/carddisp.pl?gene=PCGEM1
ERG	ETS Transcription Factor ERG	Protein Coding	P11308	55	GC21M038367	20.4121	https://www.genecards.org/cgi-bin/carddisp.pl?gene=ERG
PEG10	Paternally Expressed 10	Protein Coding	Q86TG7	48	GC07P094656	20.4075	https://www.genecards.org/cgi-bin/carddisp.pl?gene=PEG10
APOE	Apolipoprotein E	Protein Coding	P02649	59	GC19P113251	20.4004	https://www.genecards.org/cgi-bin/carddisp.pl?gene=APOE
NTRK2	Neurotrophic Receptor Tyrosine Kinase 2	Protein Coding	Q16620	62	GC09P084668	20.3859	https://www.genecards.org/cgi-bin/carddisp.pl?gene=NTRK2
MIR337	MicroRNA 337	RNA Gene		26	GC14P116750	20.3599	https://www.genecards.org/cgi-bin/carddisp.pl?gene=MIR337
CDKN2C	Cyclin Dependent Kinase Inhibitor 2C	Protein Coding	P42773	52	GC01P050960	20.3586	https://www.genecards.org/cgi-bin/carddisp.pl?gene=CDKN2C
TRPS1	Transcriptional Repressor GATA Binding 1	Protein Coding	Q9UHF7	53	GC08M115408	20.3556	https://www.genecards.org/cgi-bin/carddisp.pl?gene=TRPS1
OLA1	Obg Like ATPase 1	Protein Coding	Q9NTK5	50	GC02M174072	20.3541	https://www.genecards.org/cgi-bin/carddisp.pl?gene=OLA1
SYK	Spleen Associated Tyrosine Kinase	Protein Coding	P43405	59	GC09P099958	20.3517	https://www.genecards.org/cgi-bin/carddisp.pl?gene=SYK
GATA2	GATA Binding Protein 2	Protein Coding	P23769	57	GC03M128479	20.3378	https://www.genecards.org/cgi-bin/carddisp.pl?gene=GATA2
DAPK1	Death Associated Protein Kinase 1	Protein Coding	P53355	57	GC09P087497	20.3271	https://www.genecards.org/cgi-bin/carddisp.pl?gene=DAPK1
SOCS3	Suppressor Of Cytokine Signaling 3	Protein Coding	O14543	52	GC17M078356	20.2872	https://www.genecards.org/cgi-bin/carddisp.pl?gene=SOCS3
HEIH	Hepatocellular Carcinoma Up-Regulated EZH2-Associated Long Non-Coding RNA	RNA Gene		21	GC05M182579	20.2363	https://www.genecards.org/cgi-bin/carddisp.pl?gene=HEIH
MIR590	MicroRNA 590	RNA Gene		27	GC07P074191	20.2296	https://www.genecards.org/cgi-bin/carddisp.pl?gene=MIR590
LINC00473	Long Intergenic Non-Protein Coding RNA 473	RNA Gene	A8K010	28	GC06M165328	20.2219	https://www.genecards.org/cgi-bin/carddisp.pl?gene=LINC00473
TCIM	Transcriptional And Immune Response Regulator	Protein Coding	Q9NR00	40	GC08P040153	20.2189	https://www.genecards.org/cgi-bin/carddisp.pl?gene=TCIM
NCOA6	Nuclear Receptor Coactivator 6	Protein Coding	Q14686	49	GC20M035799	20.1994	https://www.genecards.org/cgi-bin/carddisp.pl?gene=NCOA6
MIR627	MicroRNA 627	RNA Gene		23	GC15M042199	20.1955	https://www.genecards.org/cgi-bin/carddisp.pl?gene=MIR627
LTA	Lymphotoxin Alpha	Protein Coding	P01374	52	GC06P134818	20.1718	https://www.genecards.org/cgi-bin/carddisp.pl?gene=LTA
CLCA2	Chloride Channel Accessory 2	Protein Coding	Q9UQC9	50	GC01P086424	20.1712	https://www.genecards.org/cgi-bin/carddisp.pl?gene=CLCA2
LRP6	LDL Receptor Related Protein 6	Protein Coding	O75581	56	GC12M029527	20.1551	https://www.genecards.org/cgi-bin/carddisp.pl?gene=LRP6
AGO2	Argonaute RISC Catalytic Component 2	Protein Coding	Q9UKV8	52	GC08M140922	20.1377	https://www.genecards.org/cgi-bin/carddisp.pl?gene=AGO2
SPHK1	Sphingosine Kinase 1	Protein Coding	Q9NYA1	54	GC17P076376	20.1368	https://www.genecards.org/cgi-bin/carddisp.pl?gene=SPHK1
EPO	Erythropoietin	Protein Coding	P01588	52	GC07P100720	20.1307	https://www.genecards.org/cgi-bin/carddisp.pl?gene=EPO
MIR99B	MicroRNA 99b	RNA Gene		27	GC19P051692	20.1153	https://www.genecards.org/cgi-bin/carddisp.pl?gene=MIR99B
GRN	Granulin Precursor	Protein Coding	P28799	56	GC17P044345	20.1143	https://www.genecards.org/cgi-bin/carddisp.pl?gene=GRN
XRCC4	X-Ray Repair Cross Complementing 4	Protein Coding	Q13426	51	GC05P083077	20.1132	https://www.genecards.org/cgi-bin/carddisp.pl?gene=XRCC4
MECOM	MDS1 And EVI1 Complex Locus	Protein Coding	Q03112	56	GC03M169083	20.1007	https://www.genecards.org/cgi-bin/carddisp.pl?gene=MECOM
S100A6	S100 Calcium Binding Protein A6	Protein Coding	P06703	51	GC01M160893	20.0997	https://www.genecards.org/cgi-bin/carddisp.pl?gene=S100A6
CAST	Calpastatin	Protein Coding	P20810	56	GC05P095975	20.0951	https://www.genecards.org/cgi-bin/carddisp.pl?gene=CAST
LINC00963	Long Intergenic Non-Protein Coding RNA 963	RNA Gene		23	GC09P141472	20.0916	https://www.genecards.org/cgi-bin/carddisp.pl?gene=LINC00963
IFNA1	Interferon Alpha 1	Protein Coding	P01562	48	GC09P021770	20.075	https://www.genecards.org/cgi-bin/carddisp.pl?gene=IFNA1
AMPH	Amphiphysin	Protein Coding	P49418	52	GC07M039493	20.073	https://www.genecards.org/cgi-bin/carddisp.pl?gene=AMPH
MIR376C	MicroRNA 376c	RNA Gene		25	GC14P116755	20.0672	https://www.genecards.org/cgi-bin/carddisp.pl?gene=MIR376C
TGFB3	Transforming Growth Factor Beta 3	Protein Coding	P10600	56	GC14M075958	20.0603	https://www.genecards.org/cgi-bin/carddisp.pl?gene=TGFB3
DDR1	Discoidin Domain Receptor Tyrosine Kinase 1	Protein Coding	Q08345	54	GC06P134802	20.0545	https://www.genecards.org/cgi-bin/carddisp.pl?gene=DDR1
ESRRA	Estrogen Related Receptor Alpha	Protein Coding	P11474	54	GC11P064305	20.0489	https://www.genecards.org/cgi-bin/carddisp.pl?gene=ESRRA
MIR100HG	Mir-100-Let-7a-2-Mir-125b-1 Cluster Host Gene	RNA Gene		25	GC11M126622	20.0219	https://www.genecards.org/cgi-bin/carddisp.pl?gene=MIR100HG
TMEM238L	Transmembrane Protein 238 Like	Protein Coding	A6NJY4	24	GC17M075389	20.0174	https://www.genecards.org/cgi-bin/carddisp.pl?gene=TMEM238L
WNT10B	Wnt Family Member 10B	Protein Coding	O00744	55	GC12M048965	19.9903	https://www.genecards.org/cgi-bin/carddisp.pl?gene=WNT10B
CEMIP	Cell Migration Inducing Hyaluronidase 1	Protein Coding	Q8WUJ3	45	GC15P080779	19.9821	https://www.genecards.org/cgi-bin/carddisp.pl?gene=CEMIP
HDAC3	Histone Deacetylase 3	Protein Coding	O15379	58	GC05M141620	19.9732	https://www.genecards.org/cgi-bin/carddisp.pl?gene=HDAC3
F2R	Coagulation Factor II Thrombin Receptor	Protein Coding	P25116	55	GC05P076716	19.9651	https://www.genecards.org/cgi-bin/carddisp.pl?gene=F2R
MIR608	MicroRNA 608	RNA Gene		25	GC10P100974	19.957	https://www.genecards.org/cgi-bin/carddisp.pl?gene=MIR608
PELP1	Proline, Glutamate And Leucine Rich Protein 1	Protein Coding	Q8IZL8	47	GC17M004669	19.9056	https://www.genecards.org/cgi-bin/carddisp.pl?gene=PELP1
CDKN1C	Cyclin Dependent Kinase Inhibitor 1C	Protein Coding	P49918	53	GC11M011929	19.9014	https://www.genecards.org/cgi-bin/carddisp.pl?gene=CDKN1C
ACTA2	Actin Alpha 2, Smooth Muscle	Protein Coding	P62736	56	GC10M088935	19.8949	https://www.genecards.org/cgi-bin/carddisp.pl?gene=ACTA2
LINC-PINT	Long Intergenic Non-Protein Coding RNA, P53 Induced Transcript	RNA Gene	A0A455ZAR2	24	GC07M130795	19.8672	https://www.genecards.org/cgi-bin/carddisp.pl?gene=LINC-PINT
CBFB	Core-Binding Factor Subunit Beta	Protein Coding	Q13951	55	GC16P082799	19.8629	https://www.genecards.org/cgi-bin/carddisp.pl?gene=CBFB
CXCL10	C-X-C Motif Chemokine Ligand 10	Protein Coding	P02778	53	GC04M076021	19.8421	https://www.genecards.org/cgi-bin/carddisp.pl?gene=CXCL10
DCST1-AS1	DCST1 Antisense RNA 1	RNA Gene		22	GC01M160992	19.8418	https://www.genecards.org/cgi-bin/carddisp.pl?gene=DCST1-AS1
HNRNPK	Heterogeneous Nuclear Ribonucleoprotein K	Protein Coding	P61978	54	GC09M109180	19.8328	https://www.genecards.org/cgi-bin/carddisp.pl?gene=HNRNPK
MIR449A	MicroRNA 449a	RNA Gene		27	GC05M055171	19.8163	https://www.genecards.org/cgi-bin/carddisp.pl?gene=MIR449A
TPD52	Tumor Protein D52	Protein Coding	P55327	50	GC08M080031	19.8027	https://www.genecards.org/cgi-bin/carddisp.pl?gene=TPD52
ADH1C	Alcohol Dehydrogenase 1C (Class I), Gamma Polypeptide	Protein Coding	P00326	50	GC04M099336	19.7982	https://www.genecards.org/cgi-bin/carddisp.pl?gene=ADH1C
BIRC3	Baculoviral IAP Repeat Containing 3	Protein Coding	Q13489	54	GC11P102317	19.7721	https://www.genecards.org/cgi-bin/carddisp.pl?gene=BIRC3
EMSY	EMSY Transcriptional Repressor, BRCA2 Interacting	Protein Coding	Q7Z589	46	GC11P089640	19.7602	https://www.genecards.org/cgi-bin/carddisp.pl?gene=EMSY
FOXE1	Forkhead Box E1	Protein Coding	O00358	49	GC09P097853	19.7405	https://www.genecards.org/cgi-bin/carddisp.pl?gene=FOXE1
GJB2	Gap Junction Protein Beta 2	Protein Coding	P29033	54	GC13M020187	19.7311	https://www.genecards.org/cgi-bin/carddisp.pl?gene=GJB2
LZTS1	Leucine Zipper Tumor Suppressor 1	Protein Coding	Q9Y250	46	GC08M020246	19.7173	https://www.genecards.org/cgi-bin/carddisp.pl?gene=LZTS1
SLC16A1	Solute Carrier Family 16 Member 1	Protein Coding	P53985	56	GC01M113100	19.7161	https://www.genecards.org/cgi-bin/carddisp.pl?gene=SLC16A1
PDK1	Pyruvate Dehydrogenase Kinase 1	Protein Coding	Q15118	55	GC02P172555	19.715	https://www.genecards.org/cgi-bin/carddisp.pl?gene=PDK1
FAP	Fibroblast Activation Protein Alpha	Protein Coding	Q12884	54	GC02M162170	19.6667	https://www.genecards.org/cgi-bin/carddisp.pl?gene=FAP
SHH	Sonic Hedgehog Signaling Molecule	Protein Coding	Q15465	59	GC07M155799	19.6547	https://www.genecards.org/cgi-bin/carddisp.pl?gene=SHH
CYP2C19	Cytochrome P450 Family 2 Subfamily C Member 19	Protein Coding	P33261	53	GC10P094762	19.6373	https://www.genecards.org/cgi-bin/carddisp.pl?gene=CYP2C19
RRAS	RAS Related	Protein Coding	P10301	50	GC19M049635	19.6158	https://www.genecards.org/cgi-bin/carddisp.pl?gene=RRAS
CDC25B	Cell Division Cycle 25B	Protein Coding	P30305	54	GC20P008165	19.6069	https://www.genecards.org/cgi-bin/carddisp.pl?gene=CDC25B
PSCA	Prostate Stem Cell Antigen	Protein Coding	O43653	48	GC08P142670	19.5933	https://www.genecards.org/cgi-bin/carddisp.pl?gene=PSCA
GRB7	Growth Factor Receptor Bound Protein 7	Protein Coding	Q14451	52	GC17P112230	19.5697	https://www.genecards.org/cgi-bin/carddisp.pl?gene=GRB7
HAGLROS	HAGLR Opposite Strand LncRNA	RNA Gene		20	GC02P176368	19.5596	https://www.genecards.org/cgi-bin/carddisp.pl?gene=HAGLROS
HOXA11	Homeobox A11	Protein Coding	P31270	51	GC07M028014	19.5436	https://www.genecards.org/cgi-bin/carddisp.pl?gene=HOXA11
NOTCH4	Notch Receptor 4	Protein Coding	Q99466	55	GC06M093816	19.542	https://www.genecards.org/cgi-bin/carddisp.pl?gene=NOTCH4
RELB	RELB Proto-Oncogene, NF-KB Subunit	Protein Coding	Q01201	54	GC19P113255	19.5356	https://www.genecards.org/cgi-bin/carddisp.pl?gene=RELB
CD9	CD9 Molecule	Protein Coding	P21926	52	GC12P038938	19.5339	https://www.genecards.org/cgi-bin/carddisp.pl?gene=CD9
TGIF1	TGFB Induced Factor Homeobox 1	Protein Coding	Q15583	55	GC18P003411	19.5337	https://www.genecards.org/cgi-bin/carddisp.pl?gene=TGIF1
PTPN3	Protein Tyrosine Phosphatase Non-Receptor Type 3	Protein Coding	P26045	51	GC09M109375	19.5155	https://www.genecards.org/cgi-bin/carddisp.pl?gene=PTPN3
NGF	Nerve Growth Factor	Protein Coding	P01138	60	GC01M115285	19.51	https://www.genecards.org/cgi-bin/carddisp.pl?gene=NGF
SFN	Stratifin	Protein Coding	P31947	54	GC01P041975	19.492	https://www.genecards.org/cgi-bin/carddisp.pl?gene=SFN
GHR	Growth Hormone Receptor	Protein Coding	P10912	55	GC05P042429	19.491	https://www.genecards.org/cgi-bin/carddisp.pl?gene=GHR
CCR5	C-C Motif Chemokine Receptor 5	Protein Coding	P51681	56	GC03P057395	19.4809	https://www.genecards.org/cgi-bin/carddisp.pl?gene=CCR5
TFAP2C	Transcription Factor AP-2 Gamma	Protein Coding	Q92754	50	GC20P056629	19.4694	https://www.genecards.org/cgi-bin/carddisp.pl?gene=TFAP2C
SNHG17	Small Nucleolar RNA Host Gene 17	RNA Gene		24	GC20M038883	19.4669	https://www.genecards.org/cgi-bin/carddisp.pl?gene=SNHG17
CASP2	Caspase 2	Protein Coding	P42575	55	GC07P157914	19.4663	https://www.genecards.org/cgi-bin/carddisp.pl?gene=CASP2
CAGE1	Cancer Antigen 1	Protein Coding	Q8TC20	42	GC06M007326	19.4663	https://www.genecards.org/cgi-bin/carddisp.pl?gene=CAGE1
AFP	Alpha Fetoprotein	Protein Coding	P02771	56	GC04P073431	19.4632	https://www.genecards.org/cgi-bin/carddisp.pl?gene=AFP
AGR2	Anterior Gradient 2, Protein Disulphide Isomerase Family Member	Protein Coding	O95994	47	GC07M017413	19.4466	https://www.genecards.org/cgi-bin/carddisp.pl?gene=AGR2
LINC00857	Long Intergenic Non-Protein Coding RNA 857	RNA Gene		20	GC10P109258	19.4364	https://www.genecards.org/cgi-bin/carddisp.pl?gene=LINC00857
DMTF1	Cyclin D Binding Myb Like Transcription Factor 1	Protein Coding	Q9Y222	43	GC07P087980	19.4318	https://www.genecards.org/cgi-bin/carddisp.pl?gene=DMTF1
E2F2	E2F Transcription Factor 2	Protein Coding	Q14209	49	GC01M030782	19.4281	https://www.genecards.org/cgi-bin/carddisp.pl?gene=E2F2
ATAD2	ATPase Family AAA Domain Containing 2	Protein Coding	Q6PL18	47	GC08M123319	19.427	https://www.genecards.org/cgi-bin/carddisp.pl?gene=ATAD2
AMER1	APC Membrane Recruitment Protein 1	Protein Coding	Q5JTC6	46	GC0XM064185	19.427	https://www.genecards.org/cgi-bin/carddisp.pl?gene=AMER1
MIR515-1	MicroRNA 515-1	RNA Gene		22	GC19P053679	19.4172	https://www.genecards.org/cgi-bin/carddisp.pl?gene=MIR515-1
MIR605	MicroRNA 605	RNA Gene		24	GC10P051299	19.3946	https://www.genecards.org/cgi-bin/carddisp.pl?gene=MIR605
CFTR	CF Transmembrane Conductance Regulator	Protein Coding	P13569	61	GC07P117287	19.3823	https://www.genecards.org/cgi-bin/carddisp.pl?gene=CFTR
LINC00941	Long Intergenic Non-Protein Coding RNA 941	RNA Gene		20	GC12P039549	19.3804	https://www.genecards.org/cgi-bin/carddisp.pl?gene=LINC00941
MIR637	MicroRNA 637	RNA Gene		22	GC19M003961	19.3654	https://www.genecards.org/cgi-bin/carddisp.pl?gene=MIR637
PPP2R2A	Protein Phosphatase 2 Regulatory Subunit Balpha	Protein Coding	P63151	52	GC08P026292	19.3493	https://www.genecards.org/cgi-bin/carddisp.pl?gene=PPP2R2A
PSEN2	Presenilin 2	Protein Coding	P49810	58	GC01P226870	19.33	https://www.genecards.org/cgi-bin/carddisp.pl?gene=PSEN2
MIR622	MicroRNA 622	RNA Gene		20	GC13P090231	19.3217	https://www.genecards.org/cgi-bin/carddisp.pl?gene=MIR622
HIP1	Huntingtin Interacting Protein 1	Protein Coding	O00291	51	GC07M075533	19.3135	https://www.genecards.org/cgi-bin/carddisp.pl?gene=HIP1
WNT3A	Wnt Family Member 3A	Protein Coding	P56704	55	GC01P231350	19.3105	https://www.genecards.org/cgi-bin/carddisp.pl?gene=WNT3A
S100A2	S100 Calcium Binding Protein A2	Protein Coding	P29034	50	GC01M153561	19.3013	https://www.genecards.org/cgi-bin/carddisp.pl?gene=S100A2
IQANK1	IQ Motif And Ankyrin Repeat Containing 1	Protein Coding	A8MXQ7	26	GC08P146945	19.3003	https://www.genecards.org/cgi-bin/carddisp.pl?gene=IQANK1
LOC107988030	MITF-M Promoter Region	Functional Element		6	GC03P069934	19.2977	https://www.genecards.org/cgi-bin/carddisp.pl?gene=LOC107988030
FOXC1	Forkhead Box C1	Protein Coding	Q12948	52	GC06P001635	19.2933	https://www.genecards.org/cgi-bin/carddisp.pl?gene=FOXC1
CD80	CD80 Molecule	Protein Coding	P33681	52	GC03M119524	19.284	https://www.genecards.org/cgi-bin/carddisp.pl?gene=CD80
LDOC1	LDOC1 Regulator Of NFKB Signaling	Protein Coding	O95751	41	GC0XM141111	19.2626	https://www.genecards.org/cgi-bin/carddisp.pl?gene=LDOC1
MTRR	5-Methyltetrahydrofolate-Homocysteine Methyltransferase Reductase	Protein Coding	Q9UBK8	53	GC05P007851	19.2387	https://www.genecards.org/cgi-bin/carddisp.pl?gene=MTRR
CD8A	CD8 Subunit Alpha	Protein Coding	P01732	56	GC02M086784	19.2346	https://www.genecards.org/cgi-bin/carddisp.pl?gene=CD8A
CDH5	Cadherin 5	Protein Coding	P33151	55	GC16P066366	19.2274	https://www.genecards.org/cgi-bin/carddisp.pl?gene=CDH5
MIR340	MicroRNA 340	RNA Gene		25	GC05M180015	19.2257	https://www.genecards.org/cgi-bin/carddisp.pl?gene=MIR340
REST	RE1 Silencing Transcription Factor	Protein Coding	Q13127	52	GC04P056907	19.205	https://www.genecards.org/cgi-bin/carddisp.pl?gene=REST
ABCC3	ATP Binding Cassette Subfamily C Member 3	Protein Coding	O15438	53	GC17P050634	19.1946	https://www.genecards.org/cgi-bin/carddisp.pl?gene=ABCC3
EHMT2	Euchromatic Histone Lysine Methyltransferase 2	Protein Coding	Q96KQ7	55	GC06M031879	19.1912	https://www.genecards.org/cgi-bin/carddisp.pl?gene=EHMT2
PTN	Pleiotrophin	Protein Coding	P21246	50	GC07M137227	19.182	https://www.genecards.org/cgi-bin/carddisp.pl?gene=PTN
HEATR6	HEAT Repeat Containing 6	Protein Coding	Q6AI08	40	GC17M060041	19.1702	https://www.genecards.org/cgi-bin/carddisp.pl?gene=HEATR6
RPSA	Ribosomal Protein SA	Protein Coding	P08865	55	GC03P039406	19.1694	https://www.genecards.org/cgi-bin/carddisp.pl?gene=RPSA
ROBO1	Roundabout Guidance Receptor 1	Protein Coding	Q9Y6N7	53	GC03M078597	19.1559	https://www.genecards.org/cgi-bin/carddisp.pl?gene=ROBO1
LOC126862483	BRD4-Independent Group 4 Enhancer GRCh37_chr17:7589699-7590898	Functional Element		7	GC17P114490	19.1541	https://www.genecards.org/cgi-bin/carddisp.pl?gene=LOC126862483
LOC126807401	BRD4-Independent Group 4 Enhancer GRCh37_chr5:57752058-57753257	Functional Element		5	GC05P058456	19.1072	https://www.genecards.org/cgi-bin/carddisp.pl?gene=LOC126807401
ERLNC1	Estrogen Receptor Responsive LncRNA 1	RNA Gene		20	GC01P204141	19.0789	https://www.genecards.org/cgi-bin/carddisp.pl?gene=ERLNC1
MIRLET7A2	MicroRNA Let-7a-2	RNA Gene		25	GC11M122146	19.0703	https://www.genecards.org/cgi-bin/carddisp.pl?gene=MIRLET7A2
HMGCR	3-Hydroxy-3-Methylglutaryl-CoA Reductase	Protein Coding	P04035	56	GC05P075336	19.0648	https://www.genecards.org/cgi-bin/carddisp.pl?gene=HMGCR
GAPLINC	Gastric Adenocarcinoma Associated, Positive CD44 Regulator, Long Intergenic Non-Coding RNA	RNA Gene		23	GC18P003497	19.0278	https://www.genecards.org/cgi-bin/carddisp.pl?gene=GAPLINC
DDX5	DEAD-Box Helicase 5	Protein Coding	P17844	54	GC17M064498	19.0211	https://www.genecards.org/cgi-bin/carddisp.pl?gene=DDX5
MUC6	Mucin 6, Oligomeric Mucus/Gel-Forming	Protein Coding	Q6W4X9	48	GC11M001012	19.0186	https://www.genecards.org/cgi-bin/carddisp.pl?gene=MUC6
ELF3	E74 Like ETS Transcription Factor 3	Protein Coding	P78545	48	GC01P202007	19.0151	https://www.genecards.org/cgi-bin/carddisp.pl?gene=ELF3
CEACAM1	CEA Cell Adhesion Molecule 1	Protein Coding	P13688	53	GC19M042507	19.0123	https://www.genecards.org/cgi-bin/carddisp.pl?gene=CEACAM1
PECAM1	Platelet And Endothelial Cell Adhesion Molecule 1	Protein Coding	P16284	50	GC17M064319	18.9983	https://www.genecards.org/cgi-bin/carddisp.pl?gene=PECAM1
MIR346	MicroRNA 346	RNA Gene		26	GC10M086264	18.9913	https://www.genecards.org/cgi-bin/carddisp.pl?gene=MIR346
MIR487B	MicroRNA 487b	RNA Gene		25	GC14P116768	18.9801	https://www.genecards.org/cgi-bin/carddisp.pl?gene=MIR487B
TNFRSF19	TNF Receptor Superfamily Member 19	Protein Coding	Q9NS68	48	GC13P023570	18.9766	https://www.genecards.org/cgi-bin/carddisp.pl?gene=TNFRSF19
NCOA4	Nuclear Receptor Coactivator 4	Protein Coding	Q13772	47	GC10M046005	18.9451	https://www.genecards.org/cgi-bin/carddisp.pl?gene=NCOA4
FAM215A	Family With Sequence Similarity 215 Member A	RNA Gene	Q9Y5M1	31	GC17P043917	18.9082	https://www.genecards.org/cgi-bin/carddisp.pl?gene=FAM215A
YY1	YY1 Transcription Factor	Protein Coding	P25490	56	GC14P100238	18.8957	https://www.genecards.org/cgi-bin/carddisp.pl?gene=YY1
STC1	Stanniocalcin 1	Protein Coding	P52823	50	GC08M023841	18.8882	https://www.genecards.org/cgi-bin/carddisp.pl?gene=STC1
LSP1	Lymphocyte Specific Protein 1	Protein Coding	P33241	48	GC11P010661	18.8692	https://www.genecards.org/cgi-bin/carddisp.pl?gene=LSP1
ITGA5	Integrin Subunit Alpha 5	Protein Coding	P08648	56	GC12M055919	18.8647	https://www.genecards.org/cgi-bin/carddisp.pl?gene=ITGA5
EIF2AK3	Eukaryotic Translation Initiation Factor 2 Alpha Kinase 3	Protein Coding	Q9NZJ5	58	GC02M088556	18.8627	https://www.genecards.org/cgi-bin/carddisp.pl?gene=EIF2AK3
MAPK9	Mitogen-Activated Protein Kinase 9	Protein Coding	P45984	57	GC05M180309	18.8624	https://www.genecards.org/cgi-bin/carddisp.pl?gene=MAPK9
H1-3	H1.3 Linker Histone, Cluster Member	Protein Coding	P16402	45	GC06M094892	18.8527	https://www.genecards.org/cgi-bin/carddisp.pl?gene=H1-3
MYD88	MYD88 Innate Immune Signal Transduction Adaptor	Protein Coding	Q99836	57	GC03P038290	18.8513	https://www.genecards.org/cgi-bin/carddisp.pl?gene=MYD88
HSP90AB1	Heat Shock Protein 90 Alpha Family Class B Member 1	Protein Coding	P08238	58	GC06P044246	18.8454	https://www.genecards.org/cgi-bin/carddisp.pl?gene=HSP90AB1
EIF3H	Eukaryotic Translation Initiation Factor 3 Subunit H	Protein Coding	O15372	49	GC08M116642	18.845	https://www.genecards.org/cgi-bin/carddisp.pl?gene=EIF3H
CALCA	Calcitonin Related Polypeptide Alpha	Protein Coding	P06881	52	GC11M014966	18.8154	https://www.genecards.org/cgi-bin/carddisp.pl?gene=CALCA
HSP90B1	Heat Shock Protein 90 Beta Family Member 1	Protein Coding	P14625	55	GC12P103930	18.8098	https://www.genecards.org/cgi-bin/carddisp.pl?gene=HSP90B1
PKHD1	PKHD1 Ciliary IPT Domain Containing Fibrocystin/Polyductin	Protein Coding	P08F94	47	GC06M094108	18.8056	https://www.genecards.org/cgi-bin/carddisp.pl?gene=PKHD1
EFCAB10	EF-Hand Calcium Binding Domain 10	Protein Coding	A6NFE3	26	GC07M105565	18.7668	https://www.genecards.org/cgi-bin/carddisp.pl?gene=EFCAB10
IGFBP6	Insulin Like Growth Factor Binding Protein 6	Protein Coding	P24592	52	GC12P053097	18.7626	https://www.genecards.org/cgi-bin/carddisp.pl?gene=IGFBP6
SKP1	S-Phase Kinase Associated Protein 1	Protein Coding	P63208	52	GC05M134148	18.7625	https://www.genecards.org/cgi-bin/carddisp.pl?gene=SKP1
HSF1	Heat Shock Transcription Factor 1	Protein Coding	Q00613	56	GC08P144291	18.7519	https://www.genecards.org/cgi-bin/carddisp.pl?gene=HSF1
GHRH	Growth Hormone Releasing Hormone	Protein Coding	P01286	47	GC20M037251	18.7394	https://www.genecards.org/cgi-bin/carddisp.pl?gene=GHRH
MIR129-2	MicroRNA 129-2	RNA Gene		25	GC11P043991	18.7374	https://www.genecards.org/cgi-bin/carddisp.pl?gene=MIR129-2
RPL34-DT	RPL34 Divergent Transcript	RNA Gene		25	GC04M108539	18.7316	https://www.genecards.org/cgi-bin/carddisp.pl?gene=RPL34-DT
FGF10	Fibroblast Growth Factor 10	Protein Coding	O15520	56	GC05M044874	18.7017	https://www.genecards.org/cgi-bin/carddisp.pl?gene=FGF10
CCNE2	Cyclin E2	Protein Coding	O96020	50	GC08M094879	18.6974	https://www.genecards.org/cgi-bin/carddisp.pl?gene=CCNE2
TJP1	Tight Junction Protein 1	Protein Coding	Q07157	54	GC15M029699	18.655	https://www.genecards.org/cgi-bin/carddisp.pl?gene=TJP1
CRIPTO	Cripto, EGF-CFC Family Member	Protein Coding	P13385	48	GC03P058241	18.6347	https://www.genecards.org/cgi-bin/carddisp.pl?gene=CRIPTO
MIR219A1	MicroRNA 219a-1	RNA Gene		26	GC06P033207	18.6234	https://www.genecards.org/cgi-bin/carddisp.pl?gene=MIR219A1
CTBP1	C-Terminal Binding Protein 1	Protein Coding	Q13363	55	GC04M001211	18.611	https://www.genecards.org/cgi-bin/carddisp.pl?gene=CTBP1
RARS1	Arginyl-TRNA Synthetase 1	Protein Coding	P54136	53	GC05P168487	18.6014	https://www.genecards.org/cgi-bin/carddisp.pl?gene=RARS1
HIC1	HIC ZBTB Transcriptional Repressor 1	Protein Coding	Q14526	50	GC17P002054	18.5932	https://www.genecards.org/cgi-bin/carddisp.pl?gene=HIC1
MIR138-1	MicroRNA 138-1	RNA Gene		25	GC03P044115	18.587	https://www.genecards.org/cgi-bin/carddisp.pl?gene=MIR138-1
SSTR2	Somatostatin Receptor 2	Protein Coding	P30874	55	GC17P073165	18.5764	https://www.genecards.org/cgi-bin/carddisp.pl?gene=SSTR2
CYP27B1	Cytochrome P450 Family 27 Subfamily B Member 1	Protein Coding	O15528	55	GC12M059355	18.5643	https://www.genecards.org/cgi-bin/carddisp.pl?gene=CYP27B1
ENSG00000215409	Pseudogene Similar To Part Of Breast Cancer Antigen NY-BR-1 (NY-BR-1)	Pseudogene		3	GC10M027331	18.5586	https://www.genecards.org/cgi-bin/carddisp.pl?gene=ENSG00000215409
ENSG00000230087	Amphiphysin (Stiff-Man Syndrome With Breast Cancer 128kDa Autoantigen) (AMPH) Pseudogene	Pseudogene		2	GC11P010867	18.5586	https://www.genecards.org/cgi-bin/carddisp.pl?gene=ENSG00000230087
TUSC8	Tumor Suppressor Candidate 8	RNA Gene		19	GC13M044400	18.5323	https://www.genecards.org/cgi-bin/carddisp.pl?gene=TUSC8
PCBP2-OT1	PCBP2 Overlapping Transcript 1	RNA Gene		15	GC12P053464	18.5181	https://www.genecards.org/cgi-bin/carddisp.pl?gene=PCBP2-OT1
KLK6	Kallikrein Related Peptidase 6	Protein Coding	Q92876	53	GC19M050958	18.5067	https://www.genecards.org/cgi-bin/carddisp.pl?gene=KLK6
EXO1	Exonuclease 1	Protein Coding	Q9UQ84	52	GC01P241847	18.4671	https://www.genecards.org/cgi-bin/carddisp.pl?gene=EXO1
LOC130058543	ATAC-STARR-Seq Lymphoblastoid Active Region 10486	Functional Element		9	GC16P093377	18.4663	https://www.genecards.org/cgi-bin/carddisp.pl?gene=LOC130058543
TPX2	TPX2 Microtubule Nucleation Factor	Protein Coding	Q9ULW0	51	GC20P031739	18.4608	https://www.genecards.org/cgi-bin/carddisp.pl?gene=TPX2
MIR129-1	MicroRNA 129-1	RNA Gene		24	GC07P128207	18.4581	https://www.genecards.org/cgi-bin/carddisp.pl?gene=MIR129-1
EPOR	Erythropoietin Receptor	Protein Coding	P19235	56	GC19M011377	18.4556	https://www.genecards.org/cgi-bin/carddisp.pl?gene=EPOR
MIR551A	MicroRNA 551a	RNA Gene		24	GC01M003560	18.4528	https://www.genecards.org/cgi-bin/carddisp.pl?gene=MIR551A
MAGEA1	MAGE Family Member A1	Protein Coding	P43355	44	GC0XP153179	18.418	https://www.genecards.org/cgi-bin/carddisp.pl?gene=MAGEA1
MAP2K3	Mitogen-Activated Protein Kinase Kinase 3	Protein Coding	P46734	56	GC17P111656	18.4162	https://www.genecards.org/cgi-bin/carddisp.pl?gene=MAP2K3
PRMT1	Protein Arginine Methyltransferase 1	Protein Coding	Q99873	56	GC19P049675	18.3937	https://www.genecards.org/cgi-bin/carddisp.pl?gene=PRMT1
MIR30C1	MicroRNA 30c-1	RNA Gene		27	GC01P040757	18.3836	https://www.genecards.org/cgi-bin/carddisp.pl?gene=MIR30C1
BMP7	Bone Morphogenetic Protein 7	Protein Coding	P18075	55	GC20M057168	18.3817	https://www.genecards.org/cgi-bin/carddisp.pl?gene=BMP7
ETV1	ETS Variant Transcription Factor 1	Protein Coding	P50549	53	GC07M013891	18.3812	https://www.genecards.org/cgi-bin/carddisp.pl?gene=ETV1
TNFRSF11A	TNF Receptor Superfamily Member 11a	Protein Coding	Q9Y6Q6	55	GC18P062325	18.3602	https://www.genecards.org/cgi-bin/carddisp.pl?gene=TNFRSF11A
CLDN3	Claudin 3	Protein Coding	O15551	49	GC07M073768	18.3587	https://www.genecards.org/cgi-bin/carddisp.pl?gene=CLDN3
SNORD15A	Small Nucleolar RNA, C/D Box 15A	RNA Gene		23	GC11P075400	18.3579	https://www.genecards.org/cgi-bin/carddisp.pl?gene=SNORD15A
CLDN1	Claudin 1	Protein Coding	O95832	55	GC03M190305	18.345	https://www.genecards.org/cgi-bin/carddisp.pl?gene=CLDN1
RBX1	Ring-Box 1	Protein Coding	P62877	52	GC22P040951	18.3331	https://www.genecards.org/cgi-bin/carddisp.pl?gene=RBX1
MDC1-AS1	MDC1 Antisense RNA 1	RNA Gene		21	GC06P134797	18.3264	https://www.genecards.org/cgi-bin/carddisp.pl?gene=MDC1-AS1
PRKD1	Protein Kinase D1	Protein Coding	Q15139	58	GC14M029576	18.3184	https://www.genecards.org/cgi-bin/carddisp.pl?gene=PRKD1
TIMELESS	Timeless Circadian Regulator	Protein Coding	Q9UNS1	47	GC12M056416	18.2724	https://www.genecards.org/cgi-bin/carddisp.pl?gene=TIMELESS
SULT1E1	Sulfotransferase Family 1E Member 1	Protein Coding	P49888	51	GC04M069823	18.2703	https://www.genecards.org/cgi-bin/carddisp.pl?gene=SULT1E1
CCEPR	Cervical Carcinoma Expressed PCNA Regulatory LncRNA	RNA Gene		17	GC10M059174	18.2419	https://www.genecards.org/cgi-bin/carddisp.pl?gene=CCEPR
NCOA2	Nuclear Receptor Coactivator 2	Protein Coding	Q15596	53	GC08M070109	18.2392	https://www.genecards.org/cgi-bin/carddisp.pl?gene=NCOA2
TK1	Thymidine Kinase 1	Protein Coding	P04183	54	GC17M078203	18.2385	https://www.genecards.org/cgi-bin/carddisp.pl?gene=TK1
ELK1	ETS Transcription Factor ELK1	Protein Coding	P19419	53	GC0XM047635	18.2225	https://www.genecards.org/cgi-bin/carddisp.pl?gene=ELK1
IGFBP4	Insulin Like Growth Factor Binding Protein 4	Protein Coding	P22692	52	GC17P040443	18.2114	https://www.genecards.org/cgi-bin/carddisp.pl?gene=IGFBP4
LOXL2	Lysyl Oxidase Like 2	Protein Coding	Q9Y4K0	54	GC08M023296	18.2076	https://www.genecards.org/cgi-bin/carddisp.pl?gene=LOXL2
ETS2	ETS Proto-Oncogene 2, Transcription Factor	Protein Coding	P15036	50	GC21P038805	18.1906	https://www.genecards.org/cgi-bin/carddisp.pl?gene=ETS2
VCAM1	Vascular Cell Adhesion Molecule 1	Protein Coding	P19320	55	GC01P100719	18.1902	https://www.genecards.org/cgi-bin/carddisp.pl?gene=VCAM1
AZGP1	Alpha-2-Glycoprotein 1, Zinc-Binding	Protein Coding	P25311	52	GC07M100041	18.1748	https://www.genecards.org/cgi-bin/carddisp.pl?gene=AZGP1
MFGE8	Milk Fat Globule EGF And Factor V/VIII Domain Containing	Protein Coding	Q08431	51	GC15M088898	18.1738	https://www.genecards.org/cgi-bin/carddisp.pl?gene=MFGE8
MIR518B	MicroRNA 518b	RNA Gene		24	GC19P113654	18.1715	https://www.genecards.org/cgi-bin/carddisp.pl?gene=MIR518B
MIR218-2	MicroRNA 218-2	RNA Gene		24	GC05M168768	18.16	https://www.genecards.org/cgi-bin/carddisp.pl?gene=MIR218-2
ZNF217	Zinc Finger Protein 217	Protein Coding	O75362	45	GC20M053567	18.1558	https://www.genecards.org/cgi-bin/carddisp.pl?gene=ZNF217
H3-3A	H3.3 Histone A	Protein Coding	P84243	50	GC01P226062	18.1533	https://www.genecards.org/cgi-bin/carddisp.pl?gene=H3-3A
FZD7	Frizzled Class Receptor 7	Protein Coding	O75084	53	GC02P203700	18.1389	https://www.genecards.org/cgi-bin/carddisp.pl?gene=FZD7
MIR372	MicroRNA 372	RNA Gene		22	GC19P113660	18.1377	https://www.genecards.org/cgi-bin/carddisp.pl?gene=MIR372
FBLN1	Fibulin 1	Protein Coding	P23142	53	GC22P045502	18.1277	https://www.genecards.org/cgi-bin/carddisp.pl?gene=FBLN1
CYP2C9	Cytochrome P450 Family 2 Subfamily C Member 9	Protein Coding	P11712	55	GC10P094938	18.126	https://www.genecards.org/cgi-bin/carddisp.pl?gene=CYP2C9
PTPN12	Protein Tyrosine Phosphatase Non-Receptor Type 12	Protein Coding	Q05209	55	GC07P077537	18.1118	https://www.genecards.org/cgi-bin/carddisp.pl?gene=PTPN12
TP53TG1	TP53 Target 1	RNA Gene		27	GC07M087325	18.0895	https://www.genecards.org/cgi-bin/carddisp.pl?gene=TP53TG1
MYLK	Myosin Light Chain Kinase	Protein Coding	Q15746	60	GC03M123610	18.0883	https://www.genecards.org/cgi-bin/carddisp.pl?gene=MYLK
F2RL1	F2R Like Trypsin Receptor 1	Protein Coding	P55085	53	GC05P076818	18.0807	https://www.genecards.org/cgi-bin/carddisp.pl?gene=F2RL1
TYR	Tyrosinase	Protein Coding	P14679	57	GC11P089177	18.0772	https://www.genecards.org/cgi-bin/carddisp.pl?gene=TYR
LPAR1	Lysophosphatidic Acid Receptor 1	Protein Coding	Q92633	54	GC09M110873	18.0733	https://www.genecards.org/cgi-bin/carddisp.pl?gene=LPAR1
LOC130004614	ATAC-STARR-Seq Lymphoblastoid Silent Region 2764	Functional Element		8	GC10P111872	18.055	https://www.genecards.org/cgi-bin/carddisp.pl?gene=LOC130004614
IBSP	Integrin Binding Sialoprotein	Protein Coding	P21815	47	GC04P087799	18.0115	https://www.genecards.org/cgi-bin/carddisp.pl?gene=IBSP
CSK	C-Terminal Src Kinase	Protein Coding	P41240	55	GC15P074782	18.0074	https://www.genecards.org/cgi-bin/carddisp.pl?gene=CSK
KIF15	Kinesin Family Member 15	Protein Coding	Q9NS87	46	GC03P057364	18.0026	https://www.genecards.org/cgi-bin/carddisp.pl?gene=KIF15
NT5E	5'-Nucleotidase Ecto	Protein Coding	P21589	60	GC06P085449	17.9824	https://www.genecards.org/cgi-bin/carddisp.pl?gene=NT5E
HSD17B2	Hydroxysteroid 17-Beta Dehydrogenase 2	Protein Coding	P37059	51	GC16P085542	17.9692	https://www.genecards.org/cgi-bin/carddisp.pl?gene=HSD17B2
SLC16A1-AS1	SLC16A1 Antisense RNA 1	RNA Gene		23	GC01P112956	17.9643	https://www.genecards.org/cgi-bin/carddisp.pl?gene=SLC16A1-AS1
MAPK7	Mitogen-Activated Protein Kinase 7	Protein Coding	Q13164	56	GC17P111585	17.9622	https://www.genecards.org/cgi-bin/carddisp.pl?gene=MAPK7
GH1	Growth Hormone 1	Protein Coding	P01241	52	GC17M063917	17.9353	https://www.genecards.org/cgi-bin/carddisp.pl?gene=GH1
HIF1A-AS1	HIF1A Antisense RNA 1	RNA Gene		21	GC14M061681	17.9346	https://www.genecards.org/cgi-bin/carddisp.pl?gene=HIF1A-AS1
LMNA	Lamin A/C	Protein Coding	P02545	58	GC01P156082	17.9278	https://www.genecards.org/cgi-bin/carddisp.pl?gene=LMNA
CHKA	Choline Kinase Alpha	Protein Coding	P35790	52	GC11M068052	17.9278	https://www.genecards.org/cgi-bin/carddisp.pl?gene=CHKA
MAD2L1	Mitotic Arrest Deficient 2 Like 1	Protein Coding	Q13257	53	GC04M120055	17.9238	https://www.genecards.org/cgi-bin/carddisp.pl?gene=MAD2L1
OSM	Oncostatin M	Protein Coding	P13725	52	GC22M030262	17.9231	https://www.genecards.org/cgi-bin/carddisp.pl?gene=OSM
ENTPD3-AS1	ENTPD3 Antisense RNA 1	RNA Gene		23	GC03M040313	17.9223	https://www.genecards.org/cgi-bin/carddisp.pl?gene=ENTPD3-AS1
GSTA1	Glutathione S-Transferase Alpha 1	Protein Coding	P08263	50	GC06M052791	17.9182	https://www.genecards.org/cgi-bin/carddisp.pl?gene=GSTA1
RAD21	RAD21 Cohesin Complex Component	Protein Coding	O60216	53	GC08M116846	17.9151	https://www.genecards.org/cgi-bin/carddisp.pl?gene=RAD21
ILK	Integrin Linked Kinase	Protein Coding	Q13418	53	GC11P010969	17.9135	https://www.genecards.org/cgi-bin/carddisp.pl?gene=ILK
PWRN1	Prader-Willi Region Non-Protein Coding RNA 1	RNA Gene		26	GC15P165213	17.9118	https://www.genecards.org/cgi-bin/carddisp.pl?gene=PWRN1
MAPK12	Mitogen-Activated Protein Kinase 12	Protein Coding	P53778	55	GC22M077248	17.91	https://www.genecards.org/cgi-bin/carddisp.pl?gene=MAPK12
ST18	ST18 C2H2C-Type Zinc Finger Transcription Factor	Protein Coding	O60284	45	GC08M052110	17.9056	https://www.genecards.org/cgi-bin/carddisp.pl?gene=ST18
S100A7	S100 Calcium Binding Protein A7	Protein Coding	P31151	48	GC01M153457	17.9032	https://www.genecards.org/cgi-bin/carddisp.pl?gene=S100A7
BEX2	Brain Expressed X-Linked 2	Protein Coding	Q9BXY8	38	GC0XM103309	17.901	https://www.genecards.org/cgi-bin/carddisp.pl?gene=BEX2
ATF1	Activating Transcription Factor 1	Protein Coding	P18846	53	GC12P050763	17.8953	https://www.genecards.org/cgi-bin/carddisp.pl?gene=ATF1
S100A8	S100 Calcium Binding Protein A8	Protein Coding	P05109	51	GC01M160881	17.8949	https://www.genecards.org/cgi-bin/carddisp.pl?gene=S100A8
MIR147A	MicroRNA 147a	RNA Gene		23	GC09M120244	17.885	https://www.genecards.org/cgi-bin/carddisp.pl?gene=MIR147A
ATRX	ATRX Chromatin Remodeler	Protein Coding	P46100	55	GC0XM077504	17.8736	https://www.genecards.org/cgi-bin/carddisp.pl?gene=ATRX
PFKP	Phosphofructokinase, Platelet	Protein Coding	Q01813	53	GC10P003066	17.8716	https://www.genecards.org/cgi-bin/carddisp.pl?gene=PFKP
HLA-A	Major Histocompatibility Complex, Class I, A	Protein Coding	P04439	54	GC06P134779	17.8529	https://www.genecards.org/cgi-bin/carddisp.pl?gene=HLA-A
CSNK1D	Casein Kinase 1 Delta	Protein Coding	P48730	58	GC17M082239	17.7874	https://www.genecards.org/cgi-bin/carddisp.pl?gene=CSNK1D
FZD3	Frizzled Class Receptor 3	Protein Coding	Q9NPG1	53	GC08P028494	17.7659	https://www.genecards.org/cgi-bin/carddisp.pl?gene=FZD3
PDPK1	3-Phosphoinositide Dependent Protein Kinase 1	Protein Coding	O15530	58	GC16P002537	17.7001	https://www.genecards.org/cgi-bin/carddisp.pl?gene=PDPK1
LHCGR	Luteinizing Hormone/Choriogonadotropin Receptor	Protein Coding	P22888	55	GC02M048686	17.6904	https://www.genecards.org/cgi-bin/carddisp.pl?gene=LHCGR
GZMB	Granzyme B	Protein Coding	P10144	56	GC14M024630	17.6736	https://www.genecards.org/cgi-bin/carddisp.pl?gene=GZMB
CT83	Cancer/Testis Antigen 83	Protein Coding	Q5H943	36	GC0XM116461	17.6659	https://www.genecards.org/cgi-bin/carddisp.pl?gene=CT83
AIFM1	Apoptosis Inducing Factor Mitochondria Associated 1	Protein Coding	O95831	59	GC0XM130129	17.6367	https://www.genecards.org/cgi-bin/carddisp.pl?gene=AIFM1
CADM1	Cell Adhesion Molecule 1	Protein Coding	Q9BY67	53	GC11M115169	17.6326	https://www.genecards.org/cgi-bin/carddisp.pl?gene=CADM1
SPAAR	Small Regulatory Polypeptide Of Amino Acid Response	Protein Coding	A0A1B0GVQ0	24	GC09P057128	17.6184	https://www.genecards.org/cgi-bin/carddisp.pl?gene=SPAAR
SUMO1P3	SUMO1 Pseudogene 3	Pseudogene		16	GC01P160317	17.6098	https://www.genecards.org/cgi-bin/carddisp.pl?gene=SUMO1P3
CCNH	Cyclin H	Protein Coding	P51946	54	GC05M087311	17.6088	https://www.genecards.org/cgi-bin/carddisp.pl?gene=CCNH
NR1I2	Nuclear Receptor Subfamily 1 Group I Member 2	Protein Coding	O75469	52	GC03P119780	17.6049	https://www.genecards.org/cgi-bin/carddisp.pl?gene=NR1I2
NCRUPAR	Non-Protein Coding RNA, Upstream Of F2R/PAR1	RNA Gene		18	GC05P076711	17.6048	https://www.genecards.org/cgi-bin/carddisp.pl?gene=NCRUPAR
HES1	Hes Family BHLH Transcription Factor 1	Protein Coding	Q14469	53	GC03P194136	17.6011	https://www.genecards.org/cgi-bin/carddisp.pl?gene=HES1
LRATD2	LRAT Domain Containing 2	Protein Coding	Q96KN1	40	GC08M136054	17.5863	https://www.genecards.org/cgi-bin/carddisp.pl?gene=LRATD2
SFRP2	Secreted Frizzled Related Protein 2	Protein Coding	Q96HF1	49	GC04M153780	17.5735	https://www.genecards.org/cgi-bin/carddisp.pl?gene=SFRP2
BRF1	BRF1 RNA Polymerase III Transcription Initiation Factor Subunit	Protein Coding	Q92994	49	GC14M119990	17.5663	https://www.genecards.org/cgi-bin/carddisp.pl?gene=BRF1
MIR452	MicroRNA 452	RNA Gene		23	GC0XM151959	17.5351	https://www.genecards.org/cgi-bin/carddisp.pl?gene=MIR452
LYVE1	Lymphatic Vessel Endothelial Hyaluronan Receptor 1	Protein Coding	Q9Y5Y7	51	GC11M012259	17.5347	https://www.genecards.org/cgi-bin/carddisp.pl?gene=LYVE1
PTGS1	Prostaglandin-Endoperoxide Synthase 1	Protein Coding	P23219	55	GC09P122370	17.5229	https://www.genecards.org/cgi-bin/carddisp.pl?gene=PTGS1
TLR9	Toll Like Receptor 9	Protein Coding	Q9NR96	54	GC03M053878	17.521	https://www.genecards.org/cgi-bin/carddisp.pl?gene=TLR9
LINC00623	Long Intergenic Non-Protein Coding RNA 623	RNA Gene		22	GC01P123038	17.5187	https://www.genecards.org/cgi-bin/carddisp.pl?gene=LINC00623
LOHAN2	LncRNA Oncogene In Head And Neck Cancer 2	RNA Gene		17	GC16P073386	17.502	https://www.genecards.org/cgi-bin/carddisp.pl?gene=LOHAN2
MIR103A2	MicroRNA 103a-2	RNA Gene		24	GC20P003917	17.4982	https://www.genecards.org/cgi-bin/carddisp.pl?gene=MIR103A2
ERGIC3	ERGIC And Golgi 3	Protein Coding	Q9Y282	45	GC20P035542	17.4911	https://www.genecards.org/cgi-bin/carddisp.pl?gene=ERGIC3
FEN1	Flap Structure-Specific Endonuclease 1	Protein Coding	P39748	55	GC11P088776	17.4861	https://www.genecards.org/cgi-bin/carddisp.pl?gene=FEN1
BTC	Betacellulin	Protein Coding	P35070	53	GC04M074744	17.4724	https://www.genecards.org/cgi-bin/carddisp.pl?gene=BTC
IGF2BP1	Insulin Like Growth Factor 2 MRNA Binding Protein 1	Protein Coding	Q9NZI8	48	GC17P112592	17.4697	https://www.genecards.org/cgi-bin/carddisp.pl?gene=IGF2BP1
NCL	Nucleolin	Protein Coding	P19338	53	GC02M231453	17.4674	https://www.genecards.org/cgi-bin/carddisp.pl?gene=NCL
LIFR	LIF Receptor Subunit Alpha	Protein Coding	P42702	55	GC05M038476	17.4664	https://www.genecards.org/cgi-bin/carddisp.pl?gene=LIFR
LOC126807437	MED14-Independent Group 3 Enhancer GRCh37_chr5:79968379-79969578	Functional Element		5	GC05P080672	17.4532	https://www.genecards.org/cgi-bin/carddisp.pl?gene=LOC126807437
NET1	Neuroepithelial Cell Transforming 1	Protein Coding	Q7Z628	49	GC10P005416	17.4325	https://www.genecards.org/cgi-bin/carddisp.pl?gene=NET1
TDRG1	Testis Development Related 1	RNA Gene	Q3Y452	28	GC06P135012	17.4314	https://www.genecards.org/cgi-bin/carddisp.pl?gene=TDRG1
MT-CO1	Mitochondrially Encoded Cytochrome C Oxidase I	Protein Coding	P00395	41	GCMTP005906	17.4276	https://www.genecards.org/cgi-bin/carddisp.pl?gene=MT-CO1
AKAP13	A-Kinase Anchoring Protein 13	Protein Coding	Q12802	51	GC15P158163	17.3956	https://www.genecards.org/cgi-bin/carddisp.pl?gene=AKAP13
SRGAP1	SLIT-ROBO Rho GTPase Activating Protein 1	Protein Coding	Q7Z6B7	50	GC12P063844	17.3938	https://www.genecards.org/cgi-bin/carddisp.pl?gene=SRGAP1
TG	Thyroglobulin	Protein Coding	P01266	53	GC08P132866	17.3891	https://www.genecards.org/cgi-bin/carddisp.pl?gene=TG
SFTA1P	Surfactant Associated 1, LncRNA	Pseudogene		22	GC10M010784	17.3881	https://www.genecards.org/cgi-bin/carddisp.pl?gene=SFTA1P
PRDM2	PR/SET Domain 2	Protein Coding	Q13029	50	GC01P013700	17.3699	https://www.genecards.org/cgi-bin/carddisp.pl?gene=PRDM2
ASAP1-IT1	ASAP1 Intronic Transcript 1	RNA Gene		22	GC08M130295	17.3668	https://www.genecards.org/cgi-bin/carddisp.pl?gene=ASAP1-IT1
MIR662	MicroRNA 662	RNA Gene		21	GC16P080177	17.366	https://www.genecards.org/cgi-bin/carddisp.pl?gene=MIR662
ACTN4	Actinin Alpha 4	Protein Coding	O43707	55	GC19P038647	17.3532	https://www.genecards.org/cgi-bin/carddisp.pl?gene=ACTN4
NHERF1	NHERF Family PDZ Scaffold Protein 1	Protein Coding	O14745	54	GC17P113095	17.3484	https://www.genecards.org/cgi-bin/carddisp.pl?gene=NHERF1
PLAT	Plasminogen Activator, Tissue Type	Protein Coding	P00750	58	GC08M042174	17.3379	https://www.genecards.org/cgi-bin/carddisp.pl?gene=PLAT
BPIFA4P	BPI Fold Containing Family A Member 4, Pseudogene	Pseudogene	Q86YQ2	23	GC20P033193	17.3326	https://www.genecards.org/cgi-bin/carddisp.pl?gene=BPIFA4P
MIR7-3	MicroRNA 7-3	RNA Gene		23	GC19P004770	17.3006	https://www.genecards.org/cgi-bin/carddisp.pl?gene=MIR7-3
AGTR1	Angiotensin II Receptor Type 1	Protein Coding	P30556	60	GC03P148697	17.3003	https://www.genecards.org/cgi-bin/carddisp.pl?gene=AGTR1
IKBKB	Inhibitor Of Nuclear Factor Kappa B Kinase Subunit Beta	Protein Coding	O14920	62	GC08P042271	17.2637	https://www.genecards.org/cgi-bin/carddisp.pl?gene=IKBKB
AFAP1	Actin Filament Associated Protein 1	Protein Coding	Q8N556	47	GC04M007758	17.2336	https://www.genecards.org/cgi-bin/carddisp.pl?gene=AFAP1
CEACAM3	CEA Cell Adhesion Molecule 3	Protein Coding	P40198	51	GC19P041796	17.2232	https://www.genecards.org/cgi-bin/carddisp.pl?gene=CEACAM3
MSN	Moesin	Protein Coding	P26038	56	GC0XP065588	17.2166	https://www.genecards.org/cgi-bin/carddisp.pl?gene=MSN
GLI2	GLI Family Zinc Finger 2	Protein Coding	P10070	58	GC02P120735	17.2148	https://www.genecards.org/cgi-bin/carddisp.pl?gene=GLI2
DLL4	Delta Like Canonical Notch Ligand 4	Protein Coding	Q9NR61	56	GC15P040929	17.2073	https://www.genecards.org/cgi-bin/carddisp.pl?gene=DLL4
BACH1	BTB Domain And CNC Homolog 1	Protein Coding	O14867	48	GC21P029194	17.1868	https://www.genecards.org/cgi-bin/carddisp.pl?gene=BACH1
LSM1	LSM1 Homolog, MRNA Degradation Associated	Protein Coding	O15116	48	GC08M038163	17.1839	https://www.genecards.org/cgi-bin/carddisp.pl?gene=LSM1
PDGFA	Platelet Derived Growth Factor Subunit A	Protein Coding	P04085	53	GC07M000497	17.1797	https://www.genecards.org/cgi-bin/carddisp.pl?gene=PDGFA
MAP2K5	Mitogen-Activated Protein Kinase Kinase 5	Protein Coding	Q13163	53	GC15P157672	17.1721	https://www.genecards.org/cgi-bin/carddisp.pl?gene=MAP2K5
SLC1A5	Solute Carrier Family 1 Member 5	Protein Coding	Q15758	53	GC19M092991	17.1706	https://www.genecards.org/cgi-bin/carddisp.pl?gene=SLC1A5
POLQ	DNA Polymerase Theta	Protein Coding	O75417	49	GC03M121431	17.1643	https://www.genecards.org/cgi-bin/carddisp.pl?gene=POLQ
CARS2	Cysteinyl-TRNA Synthetase 2, Mitochondrial	Protein Coding	Q9HA77	50	GC13M110641	17.1548	https://www.genecards.org/cgi-bin/carddisp.pl?gene=CARS2
SNHG8	Small Nucleolar RNA Host Gene 8	RNA Gene		27	GC04P118278	17.149	https://www.genecards.org/cgi-bin/carddisp.pl?gene=SNHG8
MYO1B	Myosin IB	Protein Coding	O43795	45	GC02P191246	17.1415	https://www.genecards.org/cgi-bin/carddisp.pl?gene=MYO1B
VTRNA2-1	Vault RNA 2-1	RNA Gene		20	GC05M136081	17.1236	https://www.genecards.org/cgi-bin/carddisp.pl?gene=VTRNA2-1
NAMPT	Nicotinamide Phosphoribosyltransferase	Protein Coding	P43490	55	GC07M106248	17.1155	https://www.genecards.org/cgi-bin/carddisp.pl?gene=NAMPT
PGBD3	PiggyBac Transposable Element Derived 3	Protein Coding	Q8N328	34	GC10M049517	17.1071	https://www.genecards.org/cgi-bin/carddisp.pl?gene=PGBD3
PIAS1	Protein Inhibitor Of Activated STAT 1	Protein Coding	O75925	54	GC15P068054	17.0913	https://www.genecards.org/cgi-bin/carddisp.pl?gene=PIAS1
LIMK1	LIM Domain Kinase 1	Protein Coding	P53667	57	GC07P074082	17.0886	https://www.genecards.org/cgi-bin/carddisp.pl?gene=LIMK1
MIR20B	MicroRNA 20b	RNA Gene		20	GC0XM134451	17.086	https://www.genecards.org/cgi-bin/carddisp.pl?gene=MIR20B
MIR103A1	MicroRNA 103a-1	RNA Gene		24	GC05M168560	17.066	https://www.genecards.org/cgi-bin/carddisp.pl?gene=MIR103A1
IL24	Interleukin 24	Protein Coding	Q13007	50	GC01P206897	17.0289	https://www.genecards.org/cgi-bin/carddisp.pl?gene=IL24
SNHG3	Small Nucleolar RNA Host Gene 3	RNA Gene		27	GC01P042158	17.026	https://www.genecards.org/cgi-bin/carddisp.pl?gene=SNHG3
MTAP	Methylthioadenosine Phosphorylase	Protein Coding	Q13126	58	GC09P021806	17.0095	https://www.genecards.org/cgi-bin/carddisp.pl?gene=MTAP
RRM2	Ribonucleotide Reductase Regulatory Subunit M2	Protein Coding	P31350	56	GC02P010211	17.0092	https://www.genecards.org/cgi-bin/carddisp.pl?gene=RRM2
MIR572	MicroRNA 572	RNA Gene		21	GC04P024618	17.0071	https://www.genecards.org/cgi-bin/carddisp.pl?gene=MIR572
HOXA13	Homeobox A13	Protein Coding	P31271	49	GC07M028017	17.0027	https://www.genecards.org/cgi-bin/carddisp.pl?gene=HOXA13
HDAC5	Histone Deacetylase 5	Protein Coding	Q9UQL6	55	GC17M044076	16.9856	https://www.genecards.org/cgi-bin/carddisp.pl?gene=HDAC5
SCGB2A1	Secretoglobin Family 2A Member 1	Protein Coding	O75556	45	GC11P088815	16.9685	https://www.genecards.org/cgi-bin/carddisp.pl?gene=SCGB2A1
LINC00515	Long Intergenic Non-Protein Coding RNA 515	RNA Gene		23	GC21M025582	16.965	https://www.genecards.org/cgi-bin/carddisp.pl?gene=LINC00515
RUNX1-AS1	RUNX1 Antisense RNA 1	RNA Gene		16	GC21P034846	16.9598	https://www.genecards.org/cgi-bin/carddisp.pl?gene=RUNX1-AS1
PRDM14	PR/SET Domain 14	Protein Coding	Q9GZV8	47	GC08M070051	16.9474	https://www.genecards.org/cgi-bin/carddisp.pl?gene=PRDM14
CSNK2A2	Casein Kinase 2 Alpha 2	Protein Coding	P19784	54	GC16M058157	16.9415	https://www.genecards.org/cgi-bin/carddisp.pl?gene=CSNK2A2
LINC02620	Long Intergenic Non-Protein Coding RNA 2620	RNA Gene		17	GC10M104475	16.905	https://www.genecards.org/cgi-bin/carddisp.pl?gene=LINC02620
FANCL	FA Complementation Group L	Protein Coding	Q9NW38	55	GC02M058127	16.9037	https://www.genecards.org/cgi-bin/carddisp.pl?gene=FANCL
BIN1	Bridging Integrator 1	Protein Coding	O00499	55	GC02M127048	16.8944	https://www.genecards.org/cgi-bin/carddisp.pl?gene=BIN1
BGLAP	Bone Gamma-Carboxyglutamate Protein	Protein Coding	P02818	49	GC01P156242	16.8931	https://www.genecards.org/cgi-bin/carddisp.pl?gene=BGLAP
MBD4	Methyl-CpG Binding Domain 4, DNA Glycosylase	Protein Coding	O95243	52	GC03M129430	16.8851	https://www.genecards.org/cgi-bin/carddisp.pl?gene=MBD4
KLK14	Kallikrein Related Peptidase 14	Protein Coding	Q9P0G3	47	GC19M051077	16.8846	https://www.genecards.org/cgi-bin/carddisp.pl?gene=KLK14
ABCC11	ATP Binding Cassette Subfamily C Member 11	Protein Coding	Q96J66	50	GC16M048166	16.8817	https://www.genecards.org/cgi-bin/carddisp.pl?gene=ABCC11
NR4A1	Nuclear Receptor Subfamily 4 Group A Member 1	Protein Coding	P22736	55	GC12P052022	16.8792	https://www.genecards.org/cgi-bin/carddisp.pl?gene=NR4A1
RMI1	RecQ Mediated Genome Instability 1	Protein Coding	Q9H9A7	48	GC09P083980	16.8744	https://www.genecards.org/cgi-bin/carddisp.pl?gene=RMI1
MIR512-1	MicroRNA 512-1	RNA Gene		22	GC19P113647	16.8564	https://www.genecards.org/cgi-bin/carddisp.pl?gene=MIR512-1
PRSS21	Serine Protease 21	Protein Coding	Q9Y6M0	48	GC16P080462	16.8374	https://www.genecards.org/cgi-bin/carddisp.pl?gene=PRSS21
MAGEA3	MAGE Family Member A3	Protein Coding	P43357	45	GC0XP152698	16.8345	https://www.genecards.org/cgi-bin/carddisp.pl?gene=MAGEA3
DPP4	Dipeptidyl Peptidase 4	Protein Coding	P27487	58	GC02M161992	16.8248	https://www.genecards.org/cgi-bin/carddisp.pl?gene=DPP4
EIF2S1	Eukaryotic Translation Initiation Factor 2 Subunit Alpha	Protein Coding	P05198	54	GC14P067359	16.8241	https://www.genecards.org/cgi-bin/carddisp.pl?gene=EIF2S1
PRECSIT	P53 Regulated Carcinoma Associated Stat3 Activating Long Intergenic Non-Protein Coding Transcript	RNA Gene		26	GC13M110866	16.8217	https://www.genecards.org/cgi-bin/carddisp.pl?gene=PRECSIT
ZNF300P1	Zinc Finger Protein 300 Pseudogene 1	Pseudogene		20	GC05M150930	16.8122	https://www.genecards.org/cgi-bin/carddisp.pl?gene=ZNF300P1
GAS6	Growth Arrest Specific 6	Protein Coding	Q14393	52	GC13M113820	16.8034	https://www.genecards.org/cgi-bin/carddisp.pl?gene=GAS6
PCOTH	Prostate And Testis Expressed Opposite C1QTNF9B And MIPEP	RNA Gene	Q58A44	33	GC13P023889	16.8026	https://www.genecards.org/cgi-bin/carddisp.pl?gene=PCOTH
AGAP2-AS1	AGAP2 Antisense RNA 1	RNA Gene		20	GC12P057726	16.792	https://www.genecards.org/cgi-bin/carddisp.pl?gene=AGAP2-AS1
MIR455	MicroRNA 455	RNA Gene		27	GC09P114209	16.7793	https://www.genecards.org/cgi-bin/carddisp.pl?gene=MIR455
LINC01088	Long Intergenic Non-Protein Coding RNA 1088	RNA Gene		23	GC04P078987	16.7776	https://www.genecards.org/cgi-bin/carddisp.pl?gene=LINC01088
HPGD	15-Hydroxyprostaglandin Dehydrogenase	Protein Coding	P15428	55	GC04M174490	16.764	https://www.genecards.org/cgi-bin/carddisp.pl?gene=HPGD
PYHIN1	Pyrin And HIN Domain Family Member 1	Protein Coding	Q6K0P9	44	GC01P164769	16.7562	https://www.genecards.org/cgi-bin/carddisp.pl?gene=PYHIN1
ZMYND8	Zinc Finger MYND-Type Containing 8	Protein Coding	Q9ULU4	47	GC20M047209	16.7536	https://www.genecards.org/cgi-bin/carddisp.pl?gene=ZMYND8
CST6	Cystatin E/M	Protein Coding	Q15828	50	GC11P089128	16.7432	https://www.genecards.org/cgi-bin/carddisp.pl?gene=CST6
CD40	CD40 Molecule	Protein Coding	P25942	59	GC20P046118	16.7058	https://www.genecards.org/cgi-bin/carddisp.pl?gene=CD40
CEP85L	Centrosomal Protein 85 Like	Protein Coding	Q5SZL2	45	GC06M118460	16.7015	https://www.genecards.org/cgi-bin/carddisp.pl?gene=CEP85L
MIR454	MicroRNA 454	RNA Gene		24	GC17M059137	16.6657	https://www.genecards.org/cgi-bin/carddisp.pl?gene=MIR454
TNFRSF1A	TNF Receptor Superfamily Member 1A	Protein Coding	P19438	59	GC12M006328	16.6621	https://www.genecards.org/cgi-bin/carddisp.pl?gene=TNFRSF1A
NEK2	NIMA Related Kinase 2	Protein Coding	P51955	59	GC01M211658	16.6518	https://www.genecards.org/cgi-bin/carddisp.pl?gene=NEK2
IFI16	Interferon Gamma Inducible Protein 16	Protein Coding	Q16666	52	GC01P158999	16.6496	https://www.genecards.org/cgi-bin/carddisp.pl?gene=IFI16
UIMC1	Ubiquitin Interaction Motif Containing 1	Protein Coding	Q96RL1	48	GC05M176905	16.6488	https://www.genecards.org/cgi-bin/carddisp.pl?gene=UIMC1
RBBP4	RB Binding Protein 4, Chromatin Remodeling Factor	Protein Coding	Q09028	53	GC01P032651	16.6451	https://www.genecards.org/cgi-bin/carddisp.pl?gene=RBBP4
IGSF9B	Immunoglobulin Superfamily Member 9B	Protein Coding	Q9UPX0	41	GC11M134048	16.644	https://www.genecards.org/cgi-bin/carddisp.pl?gene=IGSF9B
FANCB	FA Complementation Group B	Protein Coding	Q8NB91	49	GC0XM014992	16.6407	https://www.genecards.org/cgi-bin/carddisp.pl?gene=FANCB
ROR2	Receptor Tyrosine Kinase Like Orphan Receptor 2	Protein Coding	Q01974	57	GC09M109394	16.6328	https://www.genecards.org/cgi-bin/carddisp.pl?gene=ROR2
RPS6KB2	Ribosomal Protein S6 Kinase B2	Protein Coding	Q9UBS0	54	GC11P067428	16.6125	https://www.genecards.org/cgi-bin/carddisp.pl?gene=RPS6KB2
SEMA3A	Semaphorin 3A	Protein Coding	Q14563	55	GC07M083955	16.6024	https://www.genecards.org/cgi-bin/carddisp.pl?gene=SEMA3A
MIR362	MicroRNA 362	RNA Gene		22	GC0XP057620	16.5891	https://www.genecards.org/cgi-bin/carddisp.pl?gene=MIR362
LINC01488	Long Intergenic Non-Protein Coding RNA 1488	RNA Gene		19	GC11P089353	16.5875	https://www.genecards.org/cgi-bin/carddisp.pl?gene=LINC01488
VCL	Vinculin	Protein Coding	P18206	56	GC10P073995	16.5836	https://www.genecards.org/cgi-bin/carddisp.pl?gene=VCL
DIABLO	Diablo IAP-Binding Mitochondrial Protein	Protein Coding	Q9NR28	54	GC12M123647	16.5715	https://www.genecards.org/cgi-bin/carddisp.pl?gene=DIABLO
MT-ND1	Mitochondrially Encoded NADH:Ubiquinone Oxidoreductase Core Subunit 1	Protein Coding	P03886	40	GCMTP003309	16.5695	https://www.genecards.org/cgi-bin/carddisp.pl?gene=MT-ND1
IFNA2	Interferon Alpha 2	Protein Coding	P01563	52	GC09M021384	16.5694	https://www.genecards.org/cgi-bin/carddisp.pl?gene=IFNA2
MIR657	MicroRNA 657	RNA Gene		22	GC17M081125	16.5607	https://www.genecards.org/cgi-bin/carddisp.pl?gene=MIR657
AKIP1	A-Kinase Interacting Protein 1	Protein Coding	Q9NQ31	42	GC11P008911	16.558	https://www.genecards.org/cgi-bin/carddisp.pl?gene=AKIP1
CD4	CD4 Molecule	Protein Coding	P01730	59	GC12P006786	16.5494	https://www.genecards.org/cgi-bin/carddisp.pl?gene=CD4
HOXB-AS3	HOXB Cluster Antisense RNA 3	RNA Gene	C0HLZ6	25	GC17P048549	16.544	https://www.genecards.org/cgi-bin/carddisp.pl?gene=HOXB-AS3
PYROXD1	Pyridine Nucleotide-Disulphide Oxidoreductase Domain 1	Protein Coding	Q8WU10	46	GC12P021437	16.5377	https://www.genecards.org/cgi-bin/carddisp.pl?gene=PYROXD1
SFTA3	Surfactant Associated 3	RNA Gene	P0C7M3	39	GC14M036474	16.5363	https://www.genecards.org/cgi-bin/carddisp.pl?gene=SFTA3
KLK13	Kallikrein Related Peptidase 13	Protein Coding	Q9UKR3	48	GC19M093188	16.5322	https://www.genecards.org/cgi-bin/carddisp.pl?gene=KLK13
FMNL1-DT	FMNL1 Divergent Transcript	RNA Gene		23	GC17M077897	16.5277	https://www.genecards.org/cgi-bin/carddisp.pl?gene=FMNL1-DT
WSPAR	WNT Signaling Pathway Activating Non-Coding RNA	RNA Gene		17	GC05P133914	16.5273	https://www.genecards.org/cgi-bin/carddisp.pl?gene=WSPAR
IL6R	Interleukin 6 Receptor	Protein Coding	P08887	59	GC01P154405	16.5175	https://www.genecards.org/cgi-bin/carddisp.pl?gene=IL6R
ZNF350	Zinc Finger Protein 350	Protein Coding	Q9GZX5	41	GC19M093231	16.5134	https://www.genecards.org/cgi-bin/carddisp.pl?gene=ZNF350
CLPTM1L	CLPTM1 Like	Protein Coding	Q96KA5	46	GC05M001317	16.4851	https://www.genecards.org/cgi-bin/carddisp.pl?gene=CLPTM1L
CDH23	Cadherin Related 23	Protein Coding	Q9H251	54	GC10P071396	16.4735	https://www.genecards.org/cgi-bin/carddisp.pl?gene=CDH23
MIR365A	MicroRNA 365a	RNA Gene		25	GC16P014309	16.4728	https://www.genecards.org/cgi-bin/carddisp.pl?gene=MIR365A
HK2	Hexokinase 2	Protein Coding	P52789	55	GC02P074947	16.459	https://www.genecards.org/cgi-bin/carddisp.pl?gene=HK2
BIRC2	Baculoviral IAP Repeat Containing 2	Protein Coding	Q13490	56	GC11P102347	16.4483	https://www.genecards.org/cgi-bin/carddisp.pl?gene=BIRC2
LINC00668	Long Intergenic Non-Protein Coding RNA 668	RNA Gene		20	GC18M007625	16.4413	https://www.genecards.org/cgi-bin/carddisp.pl?gene=LINC00668
BMPR2	Bone Morphogenetic Protein Receptor Type 2	Protein Coding	Q13873	59	GC02P202376	16.4354	https://www.genecards.org/cgi-bin/carddisp.pl?gene=BMPR2
MCM2	Minichromosome Maintenance Complex Component 2	Protein Coding	P49736	55	GC03P127598	16.4266	https://www.genecards.org/cgi-bin/carddisp.pl?gene=MCM2
COPS5	COP9 Signalosome Subunit 5	Protein Coding	Q92905	51	GC08M067043	16.4207	https://www.genecards.org/cgi-bin/carddisp.pl?gene=COPS5
MIR635	MicroRNA 635	RNA Gene		22	GC17M068424	16.4148	https://www.genecards.org/cgi-bin/carddisp.pl?gene=MIR635
CCNB2	Cyclin B2	Protein Coding	O95067	52	GC15P059105	16.4082	https://www.genecards.org/cgi-bin/carddisp.pl?gene=CCNB2
PIK3R3	Phosphoinositide-3-Kinase Regulatory Subunit 3	Protein Coding	Q92569	52	GC01M046041	16.4041	https://www.genecards.org/cgi-bin/carddisp.pl?gene=PIK3R3
LINC00460	Long Intergenic Non-Protein Coding RNA 460	RNA Gene		23	GC13P106376	16.3687	https://www.genecards.org/cgi-bin/carddisp.pl?gene=LINC00460
IKBKE	Inhibitor Of Nuclear Factor Kappa B Kinase Subunit Epsilon	Protein Coding	Q14164	54	GC01P206470	16.3669	https://www.genecards.org/cgi-bin/carddisp.pl?gene=IKBKE
PTPA	Protein Phosphatase 2 Phosphatase Activator	Protein Coding	Q15257	52	GC09P141447	16.3647	https://www.genecards.org/cgi-bin/carddisp.pl?gene=PTPA
PHGDH	Phosphoglycerate Dehydrogenase	Protein Coding	O43175	59	GC01P119660	16.3624	https://www.genecards.org/cgi-bin/carddisp.pl?gene=PHGDH
CUL3	Cullin 3	Protein Coding	Q13618	57	GC02M224470	16.3594	https://www.genecards.org/cgi-bin/carddisp.pl?gene=CUL3
TRIM28	Tripartite Motif Containing 28	Protein Coding	Q13263	52	GC19P058544	16.3386	https://www.genecards.org/cgi-bin/carddisp.pl?gene=TRIM28
KDM4B	Lysine Demethylase 4B	Protein Coding	O94953	54	GC19P004969	16.3373	https://www.genecards.org/cgi-bin/carddisp.pl?gene=KDM4B
KLK2	Kallikrein Related Peptidase 2	Protein Coding	P20151	54	GC19P050861	16.337	https://www.genecards.org/cgi-bin/carddisp.pl?gene=KLK2
LINC01554	Long Intergenic Non-Protein Coding RNA 1554	RNA Gene	Q52M75	27	GC05P095838	16.3311	https://www.genecards.org/cgi-bin/carddisp.pl?gene=LINC01554
CDC27	Cell Division Cycle 27	Protein Coding	P30260	49	GC17M047117	16.3224	https://www.genecards.org/cgi-bin/carddisp.pl?gene=CDC27
DIRAS3	DIRAS Family GTPase 3	Protein Coding	O95661	40	GC01M068045	16.3183	https://www.genecards.org/cgi-bin/carddisp.pl?gene=DIRAS3
MACC1	MET Transcriptional Regulator MACC1	Protein Coding	Q6ZN28	43	GC07M020140	16.3178	https://www.genecards.org/cgi-bin/carddisp.pl?gene=MACC1
MED1	Mediator Complex Subunit 1	Protein Coding	Q15648	50	GC17M039404	16.3144	https://www.genecards.org/cgi-bin/carddisp.pl?gene=MED1
DDX17	DEAD-Box Helicase 17	Protein Coding	Q92841	50	GC22M038483	16.3116	https://www.genecards.org/cgi-bin/carddisp.pl?gene=DDX17
SAFB	Scaffold Attachment Factor B	Protein Coding	Q15424	48	GC19P005623	16.3046	https://www.genecards.org/cgi-bin/carddisp.pl?gene=SAFB
OVAAL	Ovarian Adenocarcinoma Amplified Long Non-Coding RNA	RNA Gene		23	GC01P180509	16.2969	https://www.genecards.org/cgi-bin/carddisp.pl?gene=OVAAL
UBC	Ubiquitin C	Protein Coding	P0CG48	53	GC12M124911	16.2931	https://www.genecards.org/cgi-bin/carddisp.pl?gene=UBC
RAB25	RAB25, Member RAS Oncogene Family	Protein Coding	P57735	45	GC01P156061	16.2787	https://www.genecards.org/cgi-bin/carddisp.pl?gene=RAB25
HPRT1	Hypoxanthine Phosphoribosyltransferase 1	Protein Coding	P00492	57	GC0XP134460	16.2738	https://www.genecards.org/cgi-bin/carddisp.pl?gene=HPRT1
SMO	Smoothened, Frizzled Class Receptor	Protein Coding	Q99835	60	GC07P136199	16.2666	https://www.genecards.org/cgi-bin/carddisp.pl?gene=SMO
RAB4B-EGLN2	RAB4B-EGLN2 Readthrough (NMD Candidate)	RNA Gene		18	GC19P040778	16.2631	https://www.genecards.org/cgi-bin/carddisp.pl?gene=RAB4B-EGLN2
MIR611	MicroRNA 611	RNA Gene		22	GC11M061792	16.2571	https://www.genecards.org/cgi-bin/carddisp.pl?gene=MIR611
GABPB1-AS1	GABPB1 Antisense RNA 1	RNA Gene		20	GC15P157342	16.2564	https://www.genecards.org/cgi-bin/carddisp.pl?gene=GABPB1-AS1
S100A14	S100 Calcium Binding Protein A14	Protein Coding	Q9HCY8	44	GC01M153614	16.2509	https://www.genecards.org/cgi-bin/carddisp.pl?gene=S100A14
LTF	Lactotransferrin	Protein Coding	P02788	54	GC03M046435	16.2436	https://www.genecards.org/cgi-bin/carddisp.pl?gene=LTF
RBFOX1	RNA Binding Fox-1 Homolog 1	Protein Coding	Q9NWB1	49	GC16P080539	16.241	https://www.genecards.org/cgi-bin/carddisp.pl?gene=RBFOX1
TRIM25	Tripartite Motif Containing 25	Protein Coding	Q14258	52	GC17M056836	16.2263	https://www.genecards.org/cgi-bin/carddisp.pl?gene=TRIM25
ADAM12	ADAM Metallopeptidase Domain 12	Protein Coding	O43184	53	GC10M126012	16.2207	https://www.genecards.org/cgi-bin/carddisp.pl?gene=ADAM12
SFTPA2	Surfactant Protein A2	Protein Coding	Q8IWL1	47	GC10M083505	16.2084	https://www.genecards.org/cgi-bin/carddisp.pl?gene=SFTPA2
CTBP1-AS	CTBP1 Antisense RNA	RNA Gene		20	GC04P001210	16.2036	https://www.genecards.org/cgi-bin/carddisp.pl?gene=CTBP1-AS
TPR	Translocated Promoter Region, Nuclear Basket Protein	Protein Coding	P12270	51	GC01M186323	16.2011	https://www.genecards.org/cgi-bin/carddisp.pl?gene=TPR
EWSR1	EWS RNA Binding Protein 1	Protein Coding	Q01844	54	GC22P070291	16.1993	https://www.genecards.org/cgi-bin/carddisp.pl?gene=EWSR1
MIF	Macrophage Migration Inhibitory Factor	Protein Coding	P14174	56	GC22P023894	16.1917	https://www.genecards.org/cgi-bin/carddisp.pl?gene=MIF
FGF6	Fibroblast Growth Factor 6	Protein Coding	P10767	48	GC12M029195	16.1898	https://www.genecards.org/cgi-bin/carddisp.pl?gene=FGF6
EFNA1	Ephrin A1	Protein Coding	P20827	52	GC01P155127	16.1652	https://www.genecards.org/cgi-bin/carddisp.pl?gene=EFNA1
COLCA1	Colorectal Cancer Associated 1	RNA Gene	Q6ZS62	27	GC11M111290	16.1641	https://www.genecards.org/cgi-bin/carddisp.pl?gene=COLCA1
PDCD4	Programmed Cell Death 4	Protein Coding	Q53EL6	52	GC10P110871	16.163	https://www.genecards.org/cgi-bin/carddisp.pl?gene=PDCD4
AGER	Advanced Glycosylation End-Product Specific Receptor	Protein Coding	Q15109	55	GC06M032180	16.1467	https://www.genecards.org/cgi-bin/carddisp.pl?gene=AGER
APOBEC3B	Apolipoprotein B MRNA Editing Enzyme Catalytic Subunit 3B	Protein Coding	Q9UH17	47	GC22P038982	16.1446	https://www.genecards.org/cgi-bin/carddisp.pl?gene=APOBEC3B
ADRB2	Adrenoceptor Beta 2	Protein Coding	P07550	57	GC05P152320	16.1415	https://www.genecards.org/cgi-bin/carddisp.pl?gene=ADRB2
PES1	Pescadillo Ribosomal Biogenesis Factor 1	Protein Coding	O00541	47	GC22M030576	16.1413	https://www.genecards.org/cgi-bin/carddisp.pl?gene=PES1
SNORD44	Small Nucleolar RNA, C/D Box 44	RNA Gene		18	GC01M174931	16.136	https://www.genecards.org/cgi-bin/carddisp.pl?gene=SNORD44
MBD2	Methyl-CpG Binding Domain Protein 2	Protein Coding	Q9UBB5	49	GC18M054151	16.135	https://www.genecards.org/cgi-bin/carddisp.pl?gene=MBD2
RAP1A	RAP1A, Member Of RAS Oncogene Family	Protein Coding	P62834	53	GC01P111542	16.1332	https://www.genecards.org/cgi-bin/carddisp.pl?gene=RAP1A
CUX1	Cut Like Homeobox 1	Protein Coding	Q13948	54	GC07P101815	16.1195	https://www.genecards.org/cgi-bin/carddisp.pl?gene=CUX1
NCAM1	Neural Cell Adhesion Molecule 1	Protein Coding	P13591	57	GC11P112961	16.113	https://www.genecards.org/cgi-bin/carddisp.pl?gene=NCAM1
PTPRF	Protein Tyrosine Phosphatase Receptor Type F	Protein Coding	P10586	58	GC01P049089	16.0948	https://www.genecards.org/cgi-bin/carddisp.pl?gene=PTPRF
ROCK2	Rho Associated Coiled-Coil Containing Protein Kinase 2	Protein Coding	O75116	53	GC02M011472	16.0926	https://www.genecards.org/cgi-bin/carddisp.pl?gene=ROCK2
FLT3	Fms Related Receptor Tyrosine Kinase 3	Protein Coding	P36888	61	GC13M028003	16.0861	https://www.genecards.org/cgi-bin/carddisp.pl?gene=FLT3
ATF3	Activating Transcription Factor 3	Protein Coding	P18847	53	GC01P212565	16.0814	https://www.genecards.org/cgi-bin/carddisp.pl?gene=ATF3
SLC39A1	Solute Carrier Family 39 Member 1	Protein Coding	Q9NY26	48	GC01M160920	16.036	https://www.genecards.org/cgi-bin/carddisp.pl?gene=SLC39A1
PON1	Paraoxonase 1	Protein Coding	P27169	56	GC07M095297	16.0349	https://www.genecards.org/cgi-bin/carddisp.pl?gene=PON1
SOX10	SRY-Box Transcription Factor 10	Protein Coding	P56693	54	GC22M078834	16.0274	https://www.genecards.org/cgi-bin/carddisp.pl?gene=SOX10
SPHK2	Sphingosine Kinase 2	Protein Coding	Q9NRA0	52	GC19P048619	16.0213	https://www.genecards.org/cgi-bin/carddisp.pl?gene=SPHK2
MIR648	MicroRNA 648	RNA Gene		21	GC22M017980	16.017	https://www.genecards.org/cgi-bin/carddisp.pl?gene=MIR648
DDR2	Discoidin Domain Receptor Tyrosine Kinase 2	Protein Coding	Q16832	59	GC01P164939	16.0077	https://www.genecards.org/cgi-bin/carddisp.pl?gene=DDR2
FGF19	Fibroblast Growth Factor 19	Protein Coding	O95750	52	GC11M125583	16.0033	https://www.genecards.org/cgi-bin/carddisp.pl?gene=FGF19
EDNRA	Endothelin Receptor Type A	Protein Coding	P25101	58	GC04P147480	16.0017	https://www.genecards.org/cgi-bin/carddisp.pl?gene=EDNRA
GPSM2	G Protein Signaling Modulator 2	Protein Coding	P81274	50	GC01P108875	15.9941	https://www.genecards.org/cgi-bin/carddisp.pl?gene=GPSM2
EPHX1	Epoxide Hydrolase 1	Protein Coding	P07099	53	GC01P225810	15.9933	https://www.genecards.org/cgi-bin/carddisp.pl?gene=EPHX1
CIP2A	Cellular Inhibitor Of PP2A	Protein Coding	Q8TCG1	44	GC03M108603	15.9811	https://www.genecards.org/cgi-bin/carddisp.pl?gene=CIP2A
HLA-B	Major Histocompatibility Complex, Class I, B	Protein Coding	P01889	54	GC06M093738	15.9755	https://www.genecards.org/cgi-bin/carddisp.pl?gene=HLA-B
RBP1	Retinol Binding Protein 1	Protein Coding	P09455	48	GC03M139517	15.9737	https://www.genecards.org/cgi-bin/carddisp.pl?gene=RBP1
SLC7A11	Solute Carrier Family 7 Member 11	Protein Coding	Q9UPY5	53	GC04M138164	15.9607	https://www.genecards.org/cgi-bin/carddisp.pl?gene=SLC7A11
CSNK2B	Casein Kinase 2 Beta	Protein Coding	P67870	57	GC06P134823	15.956	https://www.genecards.org/cgi-bin/carddisp.pl?gene=CSNK2B
SGO1	Shugoshin 1	Protein Coding	Q5FBB7	50	GC03M026319	15.9347	https://www.genecards.org/cgi-bin/carddisp.pl?gene=SGO1
TNFRSF1B	TNF Receptor Superfamily Member 1B	Protein Coding	P20333	57	GC01P040409	15.9165	https://www.genecards.org/cgi-bin/carddisp.pl?gene=TNFRSF1B
BCL6	BCL6 Transcription Repressor	Protein Coding	P41182	54	GC03M187721	15.8971	https://www.genecards.org/cgi-bin/carddisp.pl?gene=BCL6
LOC129934333	ATAC-STARR-Seq Lymphoblastoid Silent Region 11759	Functional Element		7	GC02P097499	15.8907	https://www.genecards.org/cgi-bin/carddisp.pl?gene=LOC129934333
ECM1	Extracellular Matrix Protein 1	Protein Coding	Q16610	53	GC01P150508	15.889	https://www.genecards.org/cgi-bin/carddisp.pl?gene=ECM1
ALOX5	Arachidonate 5-Lipoxygenase	Protein Coding	P09917	57	GC10P045374	15.8825	https://www.genecards.org/cgi-bin/carddisp.pl?gene=ALOX5
CTAG1A	Cancer/Testis Antigen 1A	Protein Coding	P78358	29	GC0XP154585	15.8775	https://www.genecards.org/cgi-bin/carddisp.pl?gene=CTAG1A
ZNF365	Zinc Finger Protein 365	Protein Coding	Q70YC4	46	GC10P062374	15.86	https://www.genecards.org/cgi-bin/carddisp.pl?gene=ZNF365
ESRRG	Estrogen Related Receptor Gamma	Protein Coding	P62508	52	GC01M216503	15.8416	https://www.genecards.org/cgi-bin/carddisp.pl?gene=ESRRG
CDC6	Cell Division Cycle 6	Protein Coding	Q99741	54	GC17P040287	15.8384	https://www.genecards.org/cgi-bin/carddisp.pl?gene=CDC6
PRMT7	Protein Arginine Methyltransferase 7	Protein Coding	Q9NVM4	52	GC16P082909	15.8285	https://www.genecards.org/cgi-bin/carddisp.pl?gene=PRMT7
BMP10	Bone Morphogenetic Protein 10	Protein Coding	O95393	47	GC02M068865	15.7944	https://www.genecards.org/cgi-bin/carddisp.pl?gene=BMP10
NOVA1	NOVA Alternative Splicing Regulator 1	Protein Coding	P51513	46	GC14M026443	15.7699	https://www.genecards.org/cgi-bin/carddisp.pl?gene=NOVA1
PTPRD-AS1	PTPRD Antisense RNA 1	RNA Gene		22	GC09P009281	15.7623	https://www.genecards.org/cgi-bin/carddisp.pl?gene=PTPRD-AS1
ZFP36	ZFP36 Ring Finger Protein	Protein Coding	P26651	46	GC19P039406	15.7609	https://www.genecards.org/cgi-bin/carddisp.pl?gene=ZFP36
PPP1R1B	Protein Phosphatase 1 Regulatory Inhibitor Subunit 1B	Protein Coding	Q9UD71	52	GC17P039626	15.7498	https://www.genecards.org/cgi-bin/carddisp.pl?gene=PPP1R1B
ADIPOR1	Adiponectin Receptor 1	Protein Coding	Q96A54	52	GC01M202940	15.7465	https://www.genecards.org/cgi-bin/carddisp.pl?gene=ADIPOR1
LINC00858	Long Intergenic Non-Protein Coding RNA 858	RNA Gene		19	GC10P109280	15.7334	https://www.genecards.org/cgi-bin/carddisp.pl?gene=LINC00858
MAGEA4	MAGE Family Member A4	Protein Coding	P43358	46	GC0XP151912	15.7277	https://www.genecards.org/cgi-bin/carddisp.pl?gene=MAGEA4
GLO1	Glyoxalase I	Protein Coding	Q04760	54	GC06M093944	15.7161	https://www.genecards.org/cgi-bin/carddisp.pl?gene=GLO1
GATA6-AS1	GATA6 Antisense RNA 1 (Head To Head)	RNA Gene		22	GC18M034043	15.7084	https://www.genecards.org/cgi-bin/carddisp.pl?gene=GATA6-AS1
S100A9	S100 Calcium Binding Protein A9	Protein Coding	P06702	53	GC01P153357	15.6974	https://www.genecards.org/cgi-bin/carddisp.pl?gene=S100A9
SOCS2-AS1	SOCS2 Antisense RNA 1	RNA Gene		24	GC12M093504	15.6876	https://www.genecards.org/cgi-bin/carddisp.pl?gene=SOCS2-AS1
ZNF703	Zinc Finger Protein 703	Protein Coding	Q9H7S9	43	GC08P037695	15.6818	https://www.genecards.org/cgi-bin/carddisp.pl?gene=ZNF703
MALINC1	Mitosis Associated Long Intergenic Non-Coding RNA 1	RNA Gene		22	GC05M140073	15.6715	https://www.genecards.org/cgi-bin/carddisp.pl?gene=MALINC1
SRD5A1	Steroid 5 Alpha-Reductase 1	Protein Coding	P18405	52	GC05P006633	15.6683	https://www.genecards.org/cgi-bin/carddisp.pl?gene=SRD5A1
SERPINA1	Serpin Family A Member 1	Protein Coding	P01009	58	GC14M094376	15.6069	https://www.genecards.org/cgi-bin/carddisp.pl?gene=SERPINA1
OVCAS1	Ovarian Cancer, Epithelial, Susceptibility To	Genetic Locus		8	GC03U900587	15.605	https://www.genecards.org/cgi-bin/carddisp.pl?gene=OVCAS1
HP	Haptoglobin	Protein Coding	P00738	54	GC16P083106	15.6006	https://www.genecards.org/cgi-bin/carddisp.pl?gene=HP
TXNIP	Thioredoxin Interacting Protein	Protein Coding	Q9H3M7	47	GC01M145992	15.5984	https://www.genecards.org/cgi-bin/carddisp.pl?gene=TXNIP
MIR7-1	MicroRNA 7-1	RNA Gene		24	GC09M109181	15.5884	https://www.genecards.org/cgi-bin/carddisp.pl?gene=MIR7-1
LOC110485084	BRCA1 Intronic Recombination Region	Functional Element		4	GC17P114135	15.5621	https://www.genecards.org/cgi-bin/carddisp.pl?gene=LOC110485084
ABI1	Abl Interactor 1	Protein Coding	Q8IZP0	50	GC10M026746	15.5464	https://www.genecards.org/cgi-bin/carddisp.pl?gene=ABI1
CYP2B6	Cytochrome P450 Family 2 Subfamily B Member 6	Protein Coding	P20813	54	GC19P040991	15.5399	https://www.genecards.org/cgi-bin/carddisp.pl?gene=CYP2B6
SULF1	Sulfatase 1	Protein Coding	Q8IWU6	50	GC08P069466	15.5363	https://www.genecards.org/cgi-bin/carddisp.pl?gene=SULF1
STIM1	Stromal Interaction Molecule 1	Protein Coding	Q13586	58	GC11P010766	15.5166	https://www.genecards.org/cgi-bin/carddisp.pl?gene=STIM1
TNFAIP3	TNF Alpha Induced Protein 3	Protein Coding	P21580	57	GC06P137866	15.4931	https://www.genecards.org/cgi-bin/carddisp.pl?gene=TNFAIP3
TCF4	Transcription Factor 4	Protein Coding	P15884	56	GC18M055222	15.4922	https://www.genecards.org/cgi-bin/carddisp.pl?gene=TCF4
POLH	DNA Polymerase Eta	Protein Coding	Q9Y253	55	GC06P043576	15.4913	https://www.genecards.org/cgi-bin/carddisp.pl?gene=POLH
RHO	Rhodopsin	Protein Coding	P08100	56	GC03P139009	15.4888	https://www.genecards.org/cgi-bin/carddisp.pl?gene=RHO
SCGB1D2	Secretoglobin Family 1D Member 2	Protein Coding	O95969	39	GC11P088816	15.4869	https://www.genecards.org/cgi-bin/carddisp.pl?gene=SCGB1D2
ANKRD17	Ankyrin Repeat Domain 17	Protein Coding	O75179	47	GC04M073074	15.4821	https://www.genecards.org/cgi-bin/carddisp.pl?gene=ANKRD17
UBE2I	Ubiquitin Conjugating Enzyme E2 I	Protein Coding	P63279	56	GC16P080184	15.4724	https://www.genecards.org/cgi-bin/carddisp.pl?gene=UBE2I
LNC-LBCS	LncRNA Bladder And Prostate Cancer Suppressor, HnRNPK Interacting	RNA Gene		20	GC06M019225	15.4697	https://www.genecards.org/cgi-bin/carddisp.pl?gene=LNC-LBCS
ANGPT1	Angiopoietin 1	Protein Coding	Q15389	54	GC08M107246	15.4666	https://www.genecards.org/cgi-bin/carddisp.pl?gene=ANGPT1
MIR17HG	MiR-17-92a-1 Cluster Host Gene	RNA Gene	Q75NE6	33	GC13P091347	15.4662	https://www.genecards.org/cgi-bin/carddisp.pl?gene=MIR17HG
PURPL	P53 Upregulated Regulator Of P53 Levels	RNA Gene		18	GC05P027217	15.458	https://www.genecards.org/cgi-bin/carddisp.pl?gene=PURPL
TRERNA1	Translation Regulatory Long Non-Coding RNA 1	RNA Gene		20	GC20M050040	15.4479	https://www.genecards.org/cgi-bin/carddisp.pl?gene=TRERNA1
SLC39A6	Solute Carrier Family 39 Member 6	Protein Coding	Q13433	49	GC18M036108	15.4476	https://www.genecards.org/cgi-bin/carddisp.pl?gene=SLC39A6
SOX5	SRY-Box Transcription Factor 5	Protein Coding	P35711	53	GC12M023529	15.4307	https://www.genecards.org/cgi-bin/carddisp.pl?gene=SOX5
HSPA1A	Heat Shock Protein Family A (Hsp70) Member 1A	Protein Coding	P0DMV8	55	GC06P134838	15.4251	https://www.genecards.org/cgi-bin/carddisp.pl?gene=HSPA1A
PAX5	Paired Box 5	Protein Coding	Q02548	54	GC09M037043	15.4226	https://www.genecards.org/cgi-bin/carddisp.pl?gene=PAX5
LGALS3BP	Galectin 3 Binding Protein	Protein Coding	Q08380	50	GC17M078971	15.4216	https://www.genecards.org/cgi-bin/carddisp.pl?gene=LGALS3BP
PEBP1	Phosphatidylethanolamine Binding Protein 1	Protein Coding	P30086	55	GC12P118152	15.3968	https://www.genecards.org/cgi-bin/carddisp.pl?gene=PEBP1
KSR1	Kinase Suppressor Of Ras 1	Protein Coding	Q8IVT5	48	GC17P027456	15.3962	https://www.genecards.org/cgi-bin/carddisp.pl?gene=KSR1
LMO4	LIM Domain Only 4	Protein Coding	P61968	47	GC01P087364	15.387	https://www.genecards.org/cgi-bin/carddisp.pl?gene=LMO4
APAF1	Apoptotic Peptidase Activating Factor 1	Protein Coding	O14727	56	GC12P098645	15.3806	https://www.genecards.org/cgi-bin/carddisp.pl?gene=APAF1
COL1A1	Collagen Type I Alpha 1 Chain	Protein Coding	P02452	58	GC17M078201	15.3768	https://www.genecards.org/cgi-bin/carddisp.pl?gene=COL1A1
HSPD1	Heat Shock Protein Family D (Hsp60) Member 1	Protein Coding	P10809	58	GC02M197486	15.373	https://www.genecards.org/cgi-bin/carddisp.pl?gene=HSPD1
SLC4A7	Solute Carrier Family 4 Member 7	Protein Coding	Q9Y6M7	50	GC03M027372	15.3726	https://www.genecards.org/cgi-bin/carddisp.pl?gene=SLC4A7
HK1	Hexokinase 1	Protein Coding	P19367	59	GC10P069269	15.359	https://www.genecards.org/cgi-bin/carddisp.pl?gene=HK1
TRIM37	Tripartite Motif Containing 37	Protein Coding	O94972	51	GC17M078460	15.3318	https://www.genecards.org/cgi-bin/carddisp.pl?gene=TRIM37
MECP2	Methyl-CpG Binding Protein 2	Protein Coding	P51608	55	GC0XM154021	15.3077	https://www.genecards.org/cgi-bin/carddisp.pl?gene=MECP2
BLID	BH3-Like Motif Containing, Cell Death Inducer	Protein Coding	Q8IZY5	36	GC11M122115	15.2875	https://www.genecards.org/cgi-bin/carddisp.pl?gene=BLID
DUXAP8	Double Homeobox A Pseudogene 8	Pseudogene		13	GC22P015784	15.2795	https://www.genecards.org/cgi-bin/carddisp.pl?gene=DUXAP8
PRPF31	Pre-MRNA Processing Factor 31	Protein Coding	Q8WWY3	52	GC19P113671	15.2693	https://www.genecards.org/cgi-bin/carddisp.pl?gene=PRPF31
STK4	Serine/Threonine Kinase 4	Protein Coding	Q13043	57	GC20P044966	15.2417	https://www.genecards.org/cgi-bin/carddisp.pl?gene=STK4
STUB1	STIP1 Homology And U-Box Containing Protein 1	Protein Coding	Q9UNE7	54	GC16P080174	15.2317	https://www.genecards.org/cgi-bin/carddisp.pl?gene=STUB1
VTCN1	V-Set Domain Containing T Cell Activation Inhibitor 1	Protein Coding	Q7Z7D3	49	GC01M117143	15.2231	https://www.genecards.org/cgi-bin/carddisp.pl?gene=VTCN1
EHBP1	EH Domain Binding Protein 1	Protein Coding	Q8NDI1	49	GC02P062673	15.2117	https://www.genecards.org/cgi-bin/carddisp.pl?gene=EHBP1
MCM7	Minichromosome Maintenance Complex Component 7	Protein Coding	P33993	55	GC07M100092	15.2039	https://www.genecards.org/cgi-bin/carddisp.pl?gene=MCM7
PSMD6	Proteasome 26S Subunit, Non-ATPase 6	Protein Coding	Q15008	49	GC03M063973	15.1897	https://www.genecards.org/cgi-bin/carddisp.pl?gene=PSMD6
TCERG1	Transcription Elongation Regulator 1	Protein Coding	O14776	50	GC05P146447	15.1812	https://www.genecards.org/cgi-bin/carddisp.pl?gene=TCERG1
ITGB3BP	Integrin Subunit Beta 3 Binding Protein	Protein Coding	Q13352	47	GC01M063440	15.1771	https://www.genecards.org/cgi-bin/carddisp.pl?gene=ITGB3BP
GAST	Gastrin	Protein Coding	P01350	48	GC17P041712	15.1575	https://www.genecards.org/cgi-bin/carddisp.pl?gene=GAST
NES	Nestin	Protein Coding	P48681	50	GC01M156668	15.1538	https://www.genecards.org/cgi-bin/carddisp.pl?gene=NES
MIR4733HG	MIR4733 Host Gene	RNA Gene		18	GC17M082167	15.1522	https://www.genecards.org/cgi-bin/carddisp.pl?gene=MIR4733HG
LOC111811965	NF1 (Neurofibromin 1) Promoter Region	Functional Element		8	GC17P031093	15.1522	https://www.genecards.org/cgi-bin/carddisp.pl?gene=LOC111811965
TMPRSS2	Transmembrane Serine Protease 2	Protein Coding	O15393	56	GC21M041464	15.1444	https://www.genecards.org/cgi-bin/carddisp.pl?gene=TMPRSS2
PIGR	Polymeric Immunoglobulin Receptor	Protein Coding	P01833	50	GC01M206928	15.1389	https://www.genecards.org/cgi-bin/carddisp.pl?gene=PIGR
NTPCR	Nucleoside-Triphosphatase, Cancer-Related	Protein Coding	Q9BSD7	42	GC01P232950	15.1348	https://www.genecards.org/cgi-bin/carddisp.pl?gene=NTPCR
CXCL9	C-X-C Motif Chemokine Ligand 9	Protein Coding	Q07325	48	GC04M076001	15.1338	https://www.genecards.org/cgi-bin/carddisp.pl?gene=CXCL9
JAK3	Janus Kinase 3	Protein Coding	P52333	59	GC19M017824	15.0831	https://www.genecards.org/cgi-bin/carddisp.pl?gene=JAK3
PRKCQ	Protein Kinase C Theta	Protein Coding	Q04759	57	GC10M006940	15.0787	https://www.genecards.org/cgi-bin/carddisp.pl?gene=PRKCQ
LINC01433	Long Intergenic Non-Protein Coding RNA 1433	RNA Gene		20	GC20P008190	15.0782	https://www.genecards.org/cgi-bin/carddisp.pl?gene=LINC01433
EIF4G1	Eukaryotic Translation Initiation Factor 4 Gamma 1	Protein Coding	Q04637	56	GC03P184314	15.0764	https://www.genecards.org/cgi-bin/carddisp.pl?gene=EIF4G1
TRC-GCA24-1	TRNA-Cys (GCA) 24-1	RNA Gene		11	GC17M077502	15.0734	https://www.genecards.org/cgi-bin/carddisp.pl?gene=TRC-GCA24-1
VCAN	Versican	Protein Coding	P13611	55	GC05P083471	15.0691	https://www.genecards.org/cgi-bin/carddisp.pl?gene=VCAN
INPPL1	Inositol Polyphosphate Phosphatase Like 1	Protein Coding	O15357	56	GC11P072223	15.0669	https://www.genecards.org/cgi-bin/carddisp.pl?gene=INPPL1
HCG11	HLA Complex Group 11	RNA Gene		25	GC06P134594	15.0603	https://www.genecards.org/cgi-bin/carddisp.pl?gene=HCG11
SAFB2	Scaffold Attachment Factor B2	Protein Coding	Q14151	45	GC19M091856	15.0601	https://www.genecards.org/cgi-bin/carddisp.pl?gene=SAFB2
MROCKI	MARCKS Cis Regulating LncRNA Promoter Of Cytokines And Inflammation	RNA Gene		20	GC06M113869	15.0199	https://www.genecards.org/cgi-bin/carddisp.pl?gene=MROCKI
MIR489	MicroRNA 489	RNA Gene		20	GC07M093483	15.007	https://www.genecards.org/cgi-bin/carddisp.pl?gene=MIR489
PAX8	Paired Box 8	Protein Coding	Q06710	53	GC02M113215	15.004	https://www.genecards.org/cgi-bin/carddisp.pl?gene=PAX8
SUSD2	Sushi Domain Containing 2	Protein Coding	Q9UGT4	46	GC22P024181	15.0001	https://www.genecards.org/cgi-bin/carddisp.pl?gene=SUSD2
CCN5	Cellular Communication Network Factor 5	Protein Coding	O76076	44	GC20P044733	14.99	https://www.genecards.org/cgi-bin/carddisp.pl?gene=CCN5
PAWR	Pro-Apoptotic WT1 Regulator	Protein Coding	Q96IZ0	50	GC12M079574	14.9847	https://www.genecards.org/cgi-bin/carddisp.pl?gene=PAWR
PLEKHA8	Pleckstrin Homology Domain Containing A8	Protein Coding	Q96JA3	43	GC07P030027	14.9675	https://www.genecards.org/cgi-bin/carddisp.pl?gene=PLEKHA8
CXCR2	C-X-C Motif Chemokine Receptor 2	Protein Coding	P25025	59	GC02P218125	14.967	https://www.genecards.org/cgi-bin/carddisp.pl?gene=CXCR2
SELENOP	Selenoprotein P	Protein Coding	P49908	45	GC05M042800	14.9659	https://www.genecards.org/cgi-bin/carddisp.pl?gene=SELENOP
POMC	Proopiomelanocortin	Protein Coding	P01189	56	GC02M025160	14.962	https://www.genecards.org/cgi-bin/carddisp.pl?gene=POMC
MIR199A2	MicroRNA 199a-2	RNA Gene		26	GC01M172235	14.9612	https://www.genecards.org/cgi-bin/carddisp.pl?gene=MIR199A2
CD28	CD28 Molecule	Protein Coding	P10747	56	GC02P203706	14.9535	https://www.genecards.org/cgi-bin/carddisp.pl?gene=CD28
PDLIM2	PDZ And LIM Domain 2	Protein Coding	Q96JY6	45	GC08P022578	14.9449	https://www.genecards.org/cgi-bin/carddisp.pl?gene=PDLIM2
LINC01564	Long Intergenic Non-Protein Coding RNA 1564	RNA Gene		22	GC06P135200	14.9313	https://www.genecards.org/cgi-bin/carddisp.pl?gene=LINC01564
GSE1	Gse1 Coiled-Coil Protein	Protein Coding	Q14687	45	GC16P093826	14.9213	https://www.genecards.org/cgi-bin/carddisp.pl?gene=GSE1
ENAH	ENAH Actin Regulator	Protein Coding	Q8N8S7	48	GC01M225486	14.9206	https://www.genecards.org/cgi-bin/carddisp.pl?gene=ENAH
FABP4	Fatty Acid Binding Protein 4	Protein Coding	P15090	51	GC08M081478	14.8856	https://www.genecards.org/cgi-bin/carddisp.pl?gene=FABP4
WIF1	WNT Inhibitory Factor 1	Protein Coding	Q9Y5W5	52	GC12M065050	14.8759	https://www.genecards.org/cgi-bin/carddisp.pl?gene=WIF1
GPR161	G Protein-Coupled Receptor 161	Protein Coding	Q8N6U8	48	GC01M168080	14.8732	https://www.genecards.org/cgi-bin/carddisp.pl?gene=GPR161
PTPN1	Protein Tyrosine Phosphatase Non-Receptor Type 1	Protein Coding	P18031	58	GC20P050510	14.8698	https://www.genecards.org/cgi-bin/carddisp.pl?gene=PTPN1
IL15	Interleukin 15	Protein Coding	P40933	52	GC04P141636	14.8583	https://www.genecards.org/cgi-bin/carddisp.pl?gene=IL15
MIR3936HG	MIR3936 Host Gene	RNA Gene		20	GC05M132312	14.8489	https://www.genecards.org/cgi-bin/carddisp.pl?gene=MIR3936HG
PRDM16-DT	PRDM16 Divergent Transcript	RNA Gene		25	GC01M014262	14.8453	https://www.genecards.org/cgi-bin/carddisp.pl?gene=PRDM16-DT
PGRMC1	Progesterone Receptor Membrane Component 1	Protein Coding	O00264	52	GC0XP119236	14.8338	https://www.genecards.org/cgi-bin/carddisp.pl?gene=PGRMC1
FOSL2	FOS Like 2, AP-1 Transcription Factor Subunit	Protein Coding	P15408	49	GC02P028392	14.833	https://www.genecards.org/cgi-bin/carddisp.pl?gene=FOSL2
EGFLAM-AS1	EGFLAM Antisense RNA 1	RNA Gene		20	GC05M038446	14.8316	https://www.genecards.org/cgi-bin/carddisp.pl?gene=EGFLAM-AS1
DUSP3	Dual Specificity Phosphatase 3	Protein Coding	P51452	52	GC17M043766	14.8291	https://www.genecards.org/cgi-bin/carddisp.pl?gene=DUSP3
PHOX2B-AS1	PHOX2B Antisense RNA 1	RNA Gene		18	GC04P041755	14.8291	https://www.genecards.org/cgi-bin/carddisp.pl?gene=PHOX2B-AS1
MT1DP	Metallothionein 1D, Pseudogene	Pseudogene	A1L3X4	26	GC16P056643	14.8288	https://www.genecards.org/cgi-bin/carddisp.pl?gene=MT1DP
VWA5A	Von Willebrand Factor A Domain Containing 5A	Protein Coding	O00534	40	GC11P124115	14.8018	https://www.genecards.org/cgi-bin/carddisp.pl?gene=VWA5A
HSD17B13	Hydroxysteroid 17-Beta Dehydrogenase 13	Protein Coding	Q7Z5P4	47	GC04M087303	14.8002	https://www.genecards.org/cgi-bin/carddisp.pl?gene=HSD17B13
INS-IGF2	INS-IGF2 Readthrough	Protein Coding	F8WCM5	35	GC11M011908	14.7953	https://www.genecards.org/cgi-bin/carddisp.pl?gene=INS-IGF2
GRPR	Gastrin Releasing Peptide Receptor	Protein Coding	P30550	52	GC0XP016124	14.7824	https://www.genecards.org/cgi-bin/carddisp.pl?gene=GRPR
NANOG	Nanog Homeobox	Protein Coding	Q9H9S0	46	GC12P007787	14.7823	https://www.genecards.org/cgi-bin/carddisp.pl?gene=NANOG
STARD3	StAR Related Lipid Transfer Domain Containing 3	Protein Coding	Q14849	49	GC17P039637	14.7772	https://www.genecards.org/cgi-bin/carddisp.pl?gene=STARD3
USF3	Upstream Transcription Factor Family Member 3	Protein Coding	Q68DE3	37	GC03M113649	14.7733	https://www.genecards.org/cgi-bin/carddisp.pl?gene=USF3
CCNA1	Cyclin A1	Protein Coding	P78396	51	GC13P036431	14.759	https://www.genecards.org/cgi-bin/carddisp.pl?gene=CCNA1
SGO1-AS1	SGO1 Antisense RNA 1	RNA Gene		22	GC03P021769	14.7547	https://www.genecards.org/cgi-bin/carddisp.pl?gene=SGO1-AS1
GPC6	Glypican 6	Protein Coding	Q9Y625	53	GC13P093218	14.7511	https://www.genecards.org/cgi-bin/carddisp.pl?gene=GPC6
CXCL14	C-X-C Motif Chemokine Ligand 14	Protein Coding	O95715	45	GC05M135617	14.7501	https://www.genecards.org/cgi-bin/carddisp.pl?gene=CXCL14
HTATIP2	HIV-1 Tat Interactive Protein 2	Protein Coding	Q9BUP3	48	GC11P020363	14.7279	https://www.genecards.org/cgi-bin/carddisp.pl?gene=HTATIP2
RHNO1	RAD9-HUS1-RAD1 Interacting Nuclear Orphan 1	Protein Coding	Q9BSD3	39	GC12P002876	14.7179	https://www.genecards.org/cgi-bin/carddisp.pl?gene=RHNO1
DEPDC1B	DEP Domain Containing 1B	Protein Coding	Q8WUY9	43	GC05M060596	14.7139	https://www.genecards.org/cgi-bin/carddisp.pl?gene=DEPDC1B
DMBT1	Deleted In Malignant Brain Tumors 1	Protein Coding	Q9UGM3	48	GC10P122560	14.7054	https://www.genecards.org/cgi-bin/carddisp.pl?gene=DMBT1
MIR16-2	MicroRNA 16-2	RNA Gene		24	GC03P160418	14.7042	https://www.genecards.org/cgi-bin/carddisp.pl?gene=MIR16-2
SMAD1	SMAD Family Member 1	Protein Coding	Q15797	53	GC04P145481	14.6752	https://www.genecards.org/cgi-bin/carddisp.pl?gene=SMAD1
PANTR1	POU3F3 Adjacent Non-Coding Transcript 1	RNA Gene		22	GC02M104764	14.6747	https://www.genecards.org/cgi-bin/carddisp.pl?gene=PANTR1
BCDIN3D	BCDIN3 Domain Containing RNA Methyltransferase	Protein Coding	Q7Z5W3	45	GC12M051256	14.6651	https://www.genecards.org/cgi-bin/carddisp.pl?gene=BCDIN3D
PHB2	Prohibitin 2	Protein Coding	Q99623	50	GC12M006965	14.6571	https://www.genecards.org/cgi-bin/carddisp.pl?gene=PHB2
PSMB5	Proteasome 20S Subunit Beta 5	Protein Coding	P28074	52	GC14M023016	14.6489	https://www.genecards.org/cgi-bin/carddisp.pl?gene=PSMB5
KLRK1	Killer Cell Lectin Like Receptor K1	Protein Coding	P26718	50	GC12M029496	14.6462	https://www.genecards.org/cgi-bin/carddisp.pl?gene=KLRK1
ACVR1B	Activin A Receptor Type 1B	Protein Coding	P36896	54	GC12P051951	14.6418	https://www.genecards.org/cgi-bin/carddisp.pl?gene=ACVR1B
LEF1-AS1	LEF1 Antisense RNA 1	RNA Gene		25	GC04P108167	14.6297	https://www.genecards.org/cgi-bin/carddisp.pl?gene=LEF1-AS1
NEK8	NIMA Related Kinase 8	Protein Coding	Q86SG6	49	GC17P028725	14.6266	https://www.genecards.org/cgi-bin/carddisp.pl?gene=NEK8
MPL	MPL Proto-Oncogene, Thrombopoietin Receptor	Protein Coding	P40238	56	GC01P043337	14.603	https://www.genecards.org/cgi-bin/carddisp.pl?gene=MPL
BBC3	BCL2 Binding Component 3	Protein Coding	Q96PG8	49	GC19M047220	14.6027	https://www.genecards.org/cgi-bin/carddisp.pl?gene=BBC3
TRB	T Cell Receptor Beta Locus	Protein Coding	P0DSE2	28	GC07P159548	14.6015	https://www.genecards.org/cgi-bin/carddisp.pl?gene=TRB
ACE	Angiotensin I Converting Enzyme	Protein Coding	P12821	60	GC17P063477	14.5696	https://www.genecards.org/cgi-bin/carddisp.pl?gene=ACE
MORC2	MORC Family CW-Type Zinc Finger 2	Protein Coding	Q9Y6X9	48	GC22M030925	14.523	https://www.genecards.org/cgi-bin/carddisp.pl?gene=MORC2
WNT4	Wnt Family Member 4	Protein Coding	P56705	55	GC01M022190	14.5217	https://www.genecards.org/cgi-bin/carddisp.pl?gene=WNT4
LIF	LIF Interleukin 6 Family Cytokine	Protein Coding	P15018	53	GC22M030240	14.5179	https://www.genecards.org/cgi-bin/carddisp.pl?gene=LIF
AOC4P	Amine Oxidase Copper Containing 4, Pseudogene	Pseudogene		16	GC17P112337	14.5166	https://www.genecards.org/cgi-bin/carddisp.pl?gene=AOC4P
CALML4	Calmodulin Like 4	Protein Coding	Q96GE6	45	GC15M068190	14.5036	https://www.genecards.org/cgi-bin/carddisp.pl?gene=CALML4
TFF3	Trefoil Factor 3	Protein Coding	Q07654	50	GC21M042311	14.5027	https://www.genecards.org/cgi-bin/carddisp.pl?gene=TFF3
BTG3-AS1	BTG3 Antisense RNA 1	RNA Gene		17	GC21P018126	14.5016	https://www.genecards.org/cgi-bin/carddisp.pl?gene=BTG3-AS1
PFN1	Profilin 1	Protein Coding	P07737	54	GC17M004945	14.5009	https://www.genecards.org/cgi-bin/carddisp.pl?gene=PFN1
GNB3	G Protein Subunit Beta 3	Protein Coding	P16520	55	GC12P006839	14.4976	https://www.genecards.org/cgi-bin/carddisp.pl?gene=GNB3
MIR9-2	MicroRNA 9-2	RNA Gene		24	GC05M088666	14.4809	https://www.genecards.org/cgi-bin/carddisp.pl?gene=MIR9-2
ENPP2	Ectonucleotide Pyrophosphatase/Phosphodiesterase 2	Protein Coding	Q13822	53	GC08M119556	14.479	https://www.genecards.org/cgi-bin/carddisp.pl?gene=ENPP2
IFNB1	Interferon Beta 1	Protein Coding	P01574	52	GC09M021077	14.4557	https://www.genecards.org/cgi-bin/carddisp.pl?gene=IFNB1
CCL3	C-C Motif Chemokine Ligand 3	Protein Coding	P10147	50	GC17M036088	14.4416	https://www.genecards.org/cgi-bin/carddisp.pl?gene=CCL3
ELF5	E74 Like ETS Transcription Factor 5	Protein Coding	Q9UKW6	45	GC11M034500	14.4282	https://www.genecards.org/cgi-bin/carddisp.pl?gene=ELF5
FBXO31	F-Box Protein 31	Protein Coding	Q5XUX0	46	GC16M087326	14.4212	https://www.genecards.org/cgi-bin/carddisp.pl?gene=FBXO31
LOC130006206	ATAC-STARR-Seq Lymphoblastoid Active Region 5107	Functional Element		3	GC11P092674	14.415	https://www.genecards.org/cgi-bin/carddisp.pl?gene=LOC130006206
PCAT19	Prostate Cancer Associated Transcript 19	RNA Gene		18	GC19M094504	14.4121	https://www.genecards.org/cgi-bin/carddisp.pl?gene=PCAT19
ALDOA	Aldolase, Fructose-Bisphosphate A	Protein Coding	P04075	58	GC16P030064	14.411	https://www.genecards.org/cgi-bin/carddisp.pl?gene=ALDOA
PTPN13	Protein Tyrosine Phosphatase Non-Receptor Type 13	Protein Coding	Q12923	52	GC04P086594	14.4067	https://www.genecards.org/cgi-bin/carddisp.pl?gene=PTPN13
LINC02446	Long Intergenic Non-Protein Coding RNA 2446	RNA Gene		19	GC12P039126	14.4059	https://www.genecards.org/cgi-bin/carddisp.pl?gene=LINC02446
GRM1	Glutamate Metabotropic Receptor 1	Protein Coding	Q13255	59	GC06P145973	14.4052	https://www.genecards.org/cgi-bin/carddisp.pl?gene=GRM1
BCR	BCR Activator Of RhoGEF And GTPase	Protein Coding	P11274	60	GC22P023179	14.4027	https://www.genecards.org/cgi-bin/carddisp.pl?gene=BCR
KCNB2	Potassium Voltage-Gated Channel Subfamily B Member 2	Protein Coding	Q92953	51	GC08P072537	14.395	https://www.genecards.org/cgi-bin/carddisp.pl?gene=KCNB2
PPP1R14C	Protein Phosphatase 1 Regulatory Inhibitor Subunit 14C	Protein Coding	Q8TAE6	45	GC06P150143	14.3881	https://www.genecards.org/cgi-bin/carddisp.pl?gene=PPP1R14C
MAP3K20-AS1	MAP3K20 Antisense RNA 1	RNA Gene		24	GC02M173168	14.3863	https://www.genecards.org/cgi-bin/carddisp.pl?gene=MAP3K20-AS1
MIR302A	MicroRNA 302a	RNA Gene		26	GC04M112922	14.3838	https://www.genecards.org/cgi-bin/carddisp.pl?gene=MIR302A
PCNA-AS1	PCNA Antisense RNA 1	RNA Gene		16	GC20P005119	14.3707	https://www.genecards.org/cgi-bin/carddisp.pl?gene=PCNA-AS1
ARHGAP11A	Rho GTPase Activating Protein 11A	Protein Coding	Q6P4F7	44	GC15P032615	14.3542	https://www.genecards.org/cgi-bin/carddisp.pl?gene=ARHGAP11A
VIM-AS1	VIM Antisense RNA 1	RNA Gene		22	GC10M017172	14.3475	https://www.genecards.org/cgi-bin/carddisp.pl?gene=VIM-AS1
PTPRG	Protein Tyrosine Phosphatase Receptor Type G	Protein Coding	P23470	51	GC03P061561	14.3461	https://www.genecards.org/cgi-bin/carddisp.pl?gene=PTPRG
MIR30D	MicroRNA 30d	RNA Gene		24	GC08M134804	14.3419	https://www.genecards.org/cgi-bin/carddisp.pl?gene=MIR30D
CCN6	Cellular Communication Network Factor 6	Protein Coding	O95389	50	GC06P136074	14.3417	https://www.genecards.org/cgi-bin/carddisp.pl?gene=CCN6
RBM5-AS1	RBM5 Antisense RNA 1	RNA Gene		17	GC03M053774	14.3398	https://www.genecards.org/cgi-bin/carddisp.pl?gene=RBM5-AS1
FOXD2-AS1	FOXD2 Adjacent Opposite Strand RNA 1	RNA Gene		22	GC01M047432	14.3391	https://www.genecards.org/cgi-bin/carddisp.pl?gene=FOXD2-AS1
STRADA	STE20 Related Adaptor Alpha	Protein Coding	Q7RTN6	53	GC17M078666	14.3331	https://www.genecards.org/cgi-bin/carddisp.pl?gene=STRADA
PRSS50	Serine Protease 50	Protein Coding	Q9UI38	41	GC03M046712	14.3313	https://www.genecards.org/cgi-bin/carddisp.pl?gene=PRSS50
CCL4	C-C Motif Chemokine Ligand 4	Protein Coding	P13236	50	GC17P036103	14.3301	https://www.genecards.org/cgi-bin/carddisp.pl?gene=CCL4
BTRC	Beta-Transducin Repeat Containing E3 Ubiquitin Protein Ligase	Protein Coding	Q9Y297	53	GC10P101354	14.3294	https://www.genecards.org/cgi-bin/carddisp.pl?gene=BTRC
CASP1	Caspase 1	Protein Coding	P29466	58	GC11M105025	14.3141	https://www.genecards.org/cgi-bin/carddisp.pl?gene=CASP1
CCKBR	Cholecystokinin B Receptor	Protein Coding	P32239	53	GC11P006259	14.3102	https://www.genecards.org/cgi-bin/carddisp.pl?gene=CCKBR
REL	REL Proto-Oncogene, NF-KB Subunit	Protein Coding	Q04864	55	GC02P060881	14.2859	https://www.genecards.org/cgi-bin/carddisp.pl?gene=REL
CYP11A1	Cytochrome P450 Family 11 Subfamily A Member 1	Protein Coding	P05108	56	GC15M074337	14.2764	https://www.genecards.org/cgi-bin/carddisp.pl?gene=CYP11A1
WASF3	WASP Family Member 3	Protein Coding	Q9UPY6	47	GC13P026645	14.2683	https://www.genecards.org/cgi-bin/carddisp.pl?gene=WASF3
CT45A1	Cancer/Testis Antigen Family 45 Member A1	Protein Coding	Q5HYN5	33	GC0XP135713	14.2676	https://www.genecards.org/cgi-bin/carddisp.pl?gene=CT45A1
EIF3E	Eukaryotic Translation Initiation Factor 3 Subunit E	Protein Coding	P60228	47	GC08M108163	14.2582	https://www.genecards.org/cgi-bin/carddisp.pl?gene=EIF3E
MCM3	Minichromosome Maintenance Complex Component 3	Protein Coding	P25205	54	GC06M052264	14.2556	https://www.genecards.org/cgi-bin/carddisp.pl?gene=MCM3
RRM1	Ribonucleotide Reductase Catalytic Subunit M1	Protein Coding	P23921	58	GC11P010782	14.2553	https://www.genecards.org/cgi-bin/carddisp.pl?gene=RRM1
MATK	Megakaryocyte-Associated Tyrosine Kinase	Protein Coding	P42679	52	GC19M003777	14.251	https://www.genecards.org/cgi-bin/carddisp.pl?gene=MATK
SELE	Selectin E	Protein Coding	P16581	53	GC01M169722	14.2474	https://www.genecards.org/cgi-bin/carddisp.pl?gene=SELE
ARID4A	AT-Rich Interaction Domain 4A	Protein Coding	P29374	47	GC14P058298	14.233	https://www.genecards.org/cgi-bin/carddisp.pl?gene=ARID4A
STAT6	Signal Transducer And Activator Of Transcription 6	Protein Coding	P42226	59	GC12M057095	14.2296	https://www.genecards.org/cgi-bin/carddisp.pl?gene=STAT6
NSD1	Nuclear Receptor Binding SET Domain Protein 1	Protein Coding	Q96L73	53	GC05P186642	14.2271	https://www.genecards.org/cgi-bin/carddisp.pl?gene=NSD1
ARFGEF3	ARFGEF Family Member 3	Protein Coding	Q5TH69	40	GC06P138161	14.2252	https://www.genecards.org/cgi-bin/carddisp.pl?gene=ARFGEF3
MELK	Maternal Embryonic Leucine Zipper Kinase	Protein Coding	Q14680	51	GC09P036572	14.2208	https://www.genecards.org/cgi-bin/carddisp.pl?gene=MELK
PGR-AS1	PGR Antisense RNA 1	RNA Gene		18	GC11P101131	14.2102	https://www.genecards.org/cgi-bin/carddisp.pl?gene=PGR-AS1
HAVCR2	Hepatitis A Virus Cellular Receptor 2	Protein Coding	Q8TDQ0	54	GC05M157063	14.2094	https://www.genecards.org/cgi-bin/carddisp.pl?gene=HAVCR2
RHEB	Ras Homolog, MTORC1 Binding	Protein Coding	Q15382	58	GC07M151466	14.2081	https://www.genecards.org/cgi-bin/carddisp.pl?gene=RHEB
HSPB8	Heat Shock Protein Family B (Small) Member 8	Protein Coding	Q9UJY1	54	GC12P119173	14.2077	https://www.genecards.org/cgi-bin/carddisp.pl?gene=HSPB8
MACROH2A1	MacroH2A.1 Histone	Protein Coding	O75367	51	GC05M135334	14.2031	https://www.genecards.org/cgi-bin/carddisp.pl?gene=MACROH2A1
TAB1	TGF-Beta Activated Kinase 1 (MAP3K7) Binding Protein 1	Protein Coding	Q15750	52	GC22P070615	14.1937	https://www.genecards.org/cgi-bin/carddisp.pl?gene=TAB1
KLK4	Kallikrein Related Peptidase 4	Protein Coding	Q9Y5K2	53	GC19M093177	14.1853	https://www.genecards.org/cgi-bin/carddisp.pl?gene=KLK4
LINC00538	Long Intergenic Non-Protein Coding RNA 538	RNA Gene		16	GC01P213924	14.1838	https://www.genecards.org/cgi-bin/carddisp.pl?gene=LINC00538
SLC7A11-AS1	SLC7A11 Antisense RNA 1	RNA Gene		20	GC04P138027	14.1724	https://www.genecards.org/cgi-bin/carddisp.pl?gene=SLC7A11-AS1
TPM1	Tropomyosin 1	Protein Coding	P09493	58	GC15P165361	14.1704	https://www.genecards.org/cgi-bin/carddisp.pl?gene=TPM1
IL13	Interleukin 13	Protein Coding	P35225	53	GC05P132656	14.1639	https://www.genecards.org/cgi-bin/carddisp.pl?gene=IL13
MIR181B2	MicroRNA 181b-2	RNA Gene		25	GC09P124693	14.1479	https://www.genecards.org/cgi-bin/carddisp.pl?gene=MIR181B2
PGM5-AS1	PGM5 Antisense RNA 1	RNA Gene		20	GC09M070858	14.1448	https://www.genecards.org/cgi-bin/carddisp.pl?gene=PGM5-AS1
SGK2	Serum/Glucocorticoid Regulated Kinase 2	Protein Coding	Q9HBY8	50	GC20P043558	14.1404	https://www.genecards.org/cgi-bin/carddisp.pl?gene=SGK2
RUNX1-IT1	RUNX1 Intronic Transcript 1	RNA Gene		22	GC21M035037	14.1386	https://www.genecards.org/cgi-bin/carddisp.pl?gene=RUNX1-IT1
KDM3B	Lysine Demethylase 3B	Protein Coding	Q7LBC6	55	GC05P138352	14.1324	https://www.genecards.org/cgi-bin/carddisp.pl?gene=KDM3B
TNFRSF10D	TNF Receptor Superfamily Member 10d	Protein Coding	Q9UBN6	51	GC08M023135	14.1309	https://www.genecards.org/cgi-bin/carddisp.pl?gene=TNFRSF10D
GATA4	GATA Binding Protein 4	Protein Coding	P43694	58	GC08P011676	14.1284	https://www.genecards.org/cgi-bin/carddisp.pl?gene=GATA4
MIR154	MicroRNA 154	RNA Gene		27	GC14P116742	14.1215	https://www.genecards.org/cgi-bin/carddisp.pl?gene=MIR154
RYBP	RING1 And YY1 Binding Protein	Protein Coding	Q8N488	47	GC03M072371	14.1161	https://www.genecards.org/cgi-bin/carddisp.pl?gene=RYBP
RASA1	RAS P21 Protein Activator 1	Protein Coding	P20936	55	GC05P087267	14.1132	https://www.genecards.org/cgi-bin/carddisp.pl?gene=RASA1
HPR	Haptoglobin-Related Protein	Protein Coding	P00739	48	GC16P083107	14.1018	https://www.genecards.org/cgi-bin/carddisp.pl?gene=HPR
ZNHIT6	Zinc Finger HIT-Type Containing 6	Protein Coding	Q9NWK9	44	GC01M085649	14.0889	https://www.genecards.org/cgi-bin/carddisp.pl?gene=ZNHIT6
STARD13	StAR Related Lipid Transfer Domain Containing 13	Protein Coding	Q9Y3M8	45	GC13M033103	14.083	https://www.genecards.org/cgi-bin/carddisp.pl?gene=STARD13
CEBPA-DT	CEBPA Divergent Transcript	RNA Gene		22	GC19P112883	14.0796	https://www.genecards.org/cgi-bin/carddisp.pl?gene=CEBPA-DT
PTGER4	Prostaglandin E Receptor 4	Protein Coding	P35408	54	GC05P040679	14.0791	https://www.genecards.org/cgi-bin/carddisp.pl?gene=PTGER4
INTS7	Integrator Complex Subunit 7	Protein Coding	Q9NVH2	44	GC01M211940	14.0677	https://www.genecards.org/cgi-bin/carddisp.pl?gene=INTS7
VPS9D1-AS1	VPS9D1 Antisense RNA 1	RNA Gene		20	GC16P089711	14.0345	https://www.genecards.org/cgi-bin/carddisp.pl?gene=VPS9D1-AS1
ARRDC3	Arrestin Domain Containing 3	Protein Coding	Q96B67	43	GC05M091368	14.0222	https://www.genecards.org/cgi-bin/carddisp.pl?gene=ARRDC3
FLNA	Filamin A	Protein Coding	P21333	57	GC0XM154348	14.015	https://www.genecards.org/cgi-bin/carddisp.pl?gene=FLNA
CALB2	Calbindin 2	Protein Coding	P22676	48	GC16P071358	14.0114	https://www.genecards.org/cgi-bin/carddisp.pl?gene=CALB2
GPATCH2	G-Patch Domain Containing 2	Protein Coding	Q9NW75	41	GC01M217426	14.009	https://www.genecards.org/cgi-bin/carddisp.pl?gene=GPATCH2
MIR133A1	MicroRNA 133a-1	RNA Gene		23	GC18M034039	14	https://www.genecards.org/cgi-bin/carddisp.pl?gene=MIR133A1
CSNK1A1	Casein Kinase 1 Alpha 1	Protein Coding	P48729	58	GC05M149492	13.9937	https://www.genecards.org/cgi-bin/carddisp.pl?gene=CSNK1A1
KISS1R	KISS1 Receptor	Protein Coding	Q969F8	54	GC19P000917	13.9935	https://www.genecards.org/cgi-bin/carddisp.pl?gene=KISS1R
LOC110011216	Paired Like Homeobox 2b Polyalanine Repeat Instability Region	Functional Element		8	GC04P041745	13.9742	https://www.genecards.org/cgi-bin/carddisp.pl?gene=LOC110011216
UBE2V2-AS1	UBE2V2 Antisense RNA 1	RNA Gene		9	GC08M047992	13.9703	https://www.genecards.org/cgi-bin/carddisp.pl?gene=UBE2V2-AS1
AREL1	Apoptosis Resistant E3 Ubiquitin Protein Ligase 1	Protein Coding	O15033	44	GC14M074653	13.9687	https://www.genecards.org/cgi-bin/carddisp.pl?gene=AREL1
MYCL	MYCL Proto-Oncogene, BHLH Transcription Factor	Protein Coding	P12524	46	GC01M039895	13.9517	https://www.genecards.org/cgi-bin/carddisp.pl?gene=MYCL
MRC2	Mannose Receptor C Type 2	Protein Coding	Q9UBG0	50	GC17P062627	13.9501	https://www.genecards.org/cgi-bin/carddisp.pl?gene=MRC2
ABCC5	ATP Binding Cassette Subfamily C Member 5	Protein Coding	O15440	52	GC03M183919	13.9487	https://www.genecards.org/cgi-bin/carddisp.pl?gene=ABCC5
APOBEC3G	Apolipoprotein B MRNA Editing Enzyme Catalytic Subunit 3G	Protein Coding	Q9HC16	50	GC22P070605	13.9484	https://www.genecards.org/cgi-bin/carddisp.pl?gene=APOBEC3G
CT47A6	Cancer/Testis Antigen Family 47 Member A6	Protein Coding	Q5JQC4	26	GC0XM120958	13.9445	https://www.genecards.org/cgi-bin/carddisp.pl?gene=CT47A6
CT47A3	Cancer/Testis Antigen Family 47 Member A3	Protein Coding	Q5JQC4	25	GC0XM120973	13.9445	https://www.genecards.org/cgi-bin/carddisp.pl?gene=CT47A3
BPHL	Biphenyl Hydrolase Like	Protein Coding	Q86WA6	47	GC06P003118	13.9351	https://www.genecards.org/cgi-bin/carddisp.pl?gene=BPHL
VEGFB	Vascular Endothelial Growth Factor B	Protein Coding	P49765	52	GC11P064234	13.9327	https://www.genecards.org/cgi-bin/carddisp.pl?gene=VEGFB
EWSAT1	Ewing Sarcoma Associated Transcript 1	RNA Gene		25	GC15P157676	13.9254	https://www.genecards.org/cgi-bin/carddisp.pl?gene=EWSAT1
P3H2	Prolyl 3-Hydroxylase 2	Protein Coding	Q8IVL5	48	GC03M189956	13.9246	https://www.genecards.org/cgi-bin/carddisp.pl?gene=P3H2
SCAI	Suppressor Of Cancer Cell Invasion	Protein Coding	Q8N9R8	41	GC09M124942	13.921	https://www.genecards.org/cgi-bin/carddisp.pl?gene=SCAI
USP15	Ubiquitin Specific Peptidase 15	Protein Coding	Q9Y4E8	54	GC12P062260	13.9124	https://www.genecards.org/cgi-bin/carddisp.pl?gene=USP15
MTA3	Metastasis Associated 1 Family Member 3	Protein Coding	Q9BTC8	50	GC02P042494	13.9079	https://www.genecards.org/cgi-bin/carddisp.pl?gene=MTA3
HLA-DQB1	Major Histocompatibility Complex, Class II, DQ Beta 1	Protein Coding	P01920	52	GC06M093843	13.9064	https://www.genecards.org/cgi-bin/carddisp.pl?gene=HLA-DQB1
FGF9	Fibroblast Growth Factor 9	Protein Coding	P31371	53	GC13P021671	13.8903	https://www.genecards.org/cgi-bin/carddisp.pl?gene=FGF9
MAGEC2	MAGE Family Member C2	Protein Coding	Q9UBF1	43	GC0XM142202	13.8901	https://www.genecards.org/cgi-bin/carddisp.pl?gene=MAGEC2
STK33	Serine/Threonine Kinase 33	Protein Coding	Q9BYT3	50	GC11M012195	13.8887	https://www.genecards.org/cgi-bin/carddisp.pl?gene=STK33
PPIL4	Peptidylprolyl Isomerase Like 4	Protein Coding	Q8WUA2	45	GC06M149504	13.8614	https://www.genecards.org/cgi-bin/carddisp.pl?gene=PPIL4
HNF4A	Hepatocyte Nuclear Factor 4 Alpha	Protein Coding	P41235	58	GC20P044355	13.8491	https://www.genecards.org/cgi-bin/carddisp.pl?gene=HNF4A
PLG	Plasminogen	Protein Coding	P00747	58	GC06P160702	13.8388	https://www.genecards.org/cgi-bin/carddisp.pl?gene=PLG
A2M-AS1	A2M Antisense RNA 1	RNA Gene		20	GC12P009065	13.8366	https://www.genecards.org/cgi-bin/carddisp.pl?gene=A2M-AS1
PTCSC3	Papillary Thyroid Carcinoma Susceptibility Candidate 3	RNA Gene		22	GC14M036445	13.8348	https://www.genecards.org/cgi-bin/carddisp.pl?gene=PTCSC3
SMARCA2	SWI/SNF Related, Matrix Associated, Actin Dependent Regulator Of Chromatin, Subfamily A, Member 2	Protein Coding	P51531	58	GC09P001980	13.8329	https://www.genecards.org/cgi-bin/carddisp.pl?gene=SMARCA2
ALPP	Alkaline Phosphatase, Placental	Protein Coding	P05187	53	GC02P232378	13.8233	https://www.genecards.org/cgi-bin/carddisp.pl?gene=ALPP
AFDN-DT	AFDN Divergent Transcript	RNA Gene	Q9Y6Z5	29	GC06M167801	13.8159	https://www.genecards.org/cgi-bin/carddisp.pl?gene=AFDN-DT
ADAM10	ADAM Metallopeptidase Domain 10	Protein Coding	O14672	62	GC15M058588	13.8137	https://www.genecards.org/cgi-bin/carddisp.pl?gene=ADAM10
DLK1	Delta Like Non-Canonical Notch Ligand 1	Protein Coding	P80370	54	GC14P115883	13.8117	https://www.genecards.org/cgi-bin/carddisp.pl?gene=DLK1
CT47A2	Cancer/Testis Antigen Family 47 Member A2	Protein Coding	Q5JQC4	25	GC0XM120977	13.8106	https://www.genecards.org/cgi-bin/carddisp.pl?gene=CT47A2
CT47A7	Cancer/Testis Antigen Family 47 Member A7	Protein Coding	Q5JQC4	25	GC0XM120953	13.8106	https://www.genecards.org/cgi-bin/carddisp.pl?gene=CT47A7
CT47A8	Cancer/Testis Antigen Family 47 Member A8	Protein Coding	Q5JQC4	24	GC0XM120956	13.8106	https://www.genecards.org/cgi-bin/carddisp.pl?gene=CT47A8
CT47A9	Cancer/Testis Antigen Family 47 Member A9	Protein Coding	Q5JQC4	24	GC0XM120943	13.8106	https://www.genecards.org/cgi-bin/carddisp.pl?gene=CT47A9
FBN1	Fibrillin 1	Protein Coding	P35555	56	GC15M048408	13.8062	https://www.genecards.org/cgi-bin/carddisp.pl?gene=FBN1
PBXIP1	PBX Homeobox Interacting Protein 1	Protein Coding	Q96AQ6	44	GC01M154944	13.8036	https://www.genecards.org/cgi-bin/carddisp.pl?gene=PBXIP1
ACP3	Acid Phosphatase 3	Protein Coding	P15309	52	GC03P139054	13.7949	https://www.genecards.org/cgi-bin/carddisp.pl?gene=ACP3
LINC00665	Long Intergenic Non-Protein Coding RNA 665	RNA Gene		20	GC19M094158	13.7937	https://www.genecards.org/cgi-bin/carddisp.pl?gene=LINC00665
UGCG	UDP-Glucose Ceramide Glucosyltransferase	Protein Coding	Q16739	53	GC09P111896	13.7892	https://www.genecards.org/cgi-bin/carddisp.pl?gene=UGCG
WFDC2	WAP Four-Disulfide Core Domain 2	Protein Coding	Q14508	46	GC20P045469	13.7772	https://www.genecards.org/cgi-bin/carddisp.pl?gene=WFDC2
IL6ST	Interleukin 6 Cytokine Family Signal Transducer	Protein Coding	P40189	59	GC05M055935	13.7762	https://www.genecards.org/cgi-bin/carddisp.pl?gene=IL6ST
ANKRD30B	Ankyrin Repeat Domain 30B	Protein Coding	Q9BXX2	35	GC18P021713	13.771	https://www.genecards.org/cgi-bin/carddisp.pl?gene=ANKRD30B
SOX21-AS1	SOX21 Antisense Divergent Transcript 1	RNA Gene		23	GC13P094707	13.76	https://www.genecards.org/cgi-bin/carddisp.pl?gene=SOX21-AS1
HSD17B3	Hydroxysteroid 17-Beta Dehydrogenase 3	Protein Coding	P37058	54	GC09M109556	13.7416	https://www.genecards.org/cgi-bin/carddisp.pl?gene=HSD17B3
SILC1	Sciatic Injury Induced LincRNA Upregulator Of SOX11	RNA Gene		21	GC02P005933	13.741	https://www.genecards.org/cgi-bin/carddisp.pl?gene=SILC1
MINPP1	Multiple Inositol-Polyphosphate Phosphatase 1	Protein Coding	Q9UNW1	52	GC10P087504	13.7368	https://www.genecards.org/cgi-bin/carddisp.pl?gene=MINPP1
EIF3A	Eukaryotic Translation Initiation Factor 3 Subunit A	Protein Coding	Q14152	52	GC10M119034	13.7361	https://www.genecards.org/cgi-bin/carddisp.pl?gene=EIF3A
DAB2IP	DAB2 Interacting Protein	Protein Coding	Q5VWQ8	48	GC09P124521	13.734	https://www.genecards.org/cgi-bin/carddisp.pl?gene=DAB2IP
MIR155HG	MIR155 Host Gene	RNA Gene	C0HMA1	28	GC21P025650	13.7336	https://www.genecards.org/cgi-bin/carddisp.pl?gene=MIR155HG
TRERF1	Transcriptional Regulating Factor 1	Protein Coding	Q96PN7	44	GC06M042224	13.7244	https://www.genecards.org/cgi-bin/carddisp.pl?gene=TRERF1
SMIM31	Small Integral Membrane Protein 31	Protein Coding	A0A1B0GVY4	22	GC04P164755	13.7233	https://www.genecards.org/cgi-bin/carddisp.pl?gene=SMIM31
PWAR1	Prader Willi/Angelman Region RNA 1	RNA Gene		22	GC15P025135	13.7214	https://www.genecards.org/cgi-bin/carddisp.pl?gene=PWAR1
CASC21	Cancer Susceptibility 21	RNA Gene		16	GC08P127244	13.7187	https://www.genecards.org/cgi-bin/carddisp.pl?gene=CASC21
PAX8-AS1	PAX8 Antisense RNA 1	RNA Gene		24	GC02P143689	13.7145	https://www.genecards.org/cgi-bin/carddisp.pl?gene=PAX8-AS1
HOXA5	Homeobox A5	Protein Coding	P20719	49	GC07M028006	13.7083	https://www.genecards.org/cgi-bin/carddisp.pl?gene=HOXA5
MSTO2P	Misato Family Member 2, Pseudogene	Pseudogene		17	GC01P155745	13.6811	https://www.genecards.org/cgi-bin/carddisp.pl?gene=MSTO2P
INHBA	Inhibin Subunit Beta A	Protein Coding	P08476	53	GC07M041670	13.6807	https://www.genecards.org/cgi-bin/carddisp.pl?gene=INHBA
RNF32-DT	RNF32 Divergent Transcript	RNA Gene	Q8NI28	29	GC07M156430	13.6801	https://www.genecards.org/cgi-bin/carddisp.pl?gene=RNF32-DT
LAMC2	Laminin Subunit Gamma 2	Protein Coding	Q13753	55	GC01P183186	13.6788	https://www.genecards.org/cgi-bin/carddisp.pl?gene=LAMC2
APC2	APC Regulator Of WNT Signaling Pathway 2	Protein Coding	O95996	49	GC19P111874	13.6772	https://www.genecards.org/cgi-bin/carddisp.pl?gene=APC2
SCGB3A1	Secretoglobin Family 3A Member 1	Protein Coding	Q96QR1	42	GC05M180590	13.6711	https://www.genecards.org/cgi-bin/carddisp.pl?gene=SCGB3A1
KRT7-AS	KRT7 Antisense RNA 1	RNA Gene		19	GC12M052246	13.67	https://www.genecards.org/cgi-bin/carddisp.pl?gene=KRT7-AS
DCN	Decorin	Protein Coding	P07585	56	GC12M091140	13.6613	https://www.genecards.org/cgi-bin/carddisp.pl?gene=DCN
DLEU7-AS1	DLEU7 Antisense RNA 1	RNA Gene		23	GC13P050678	13.6603	https://www.genecards.org/cgi-bin/carddisp.pl?gene=DLEU7-AS1
SEPTIN9	Septin 9	Protein Coding	Q9UHD8	50	GC17P113212	13.6527	https://www.genecards.org/cgi-bin/carddisp.pl?gene=SEPTIN9
PPARD	Peroxisome Proliferator Activated Receptor Delta	Protein Coding	Q03181	54	GC06P134964	13.6456	https://www.genecards.org/cgi-bin/carddisp.pl?gene=PPARD
MMP17	Matrix Metallopeptidase 17	Protein Coding	Q9ULZ9	52	GC12P131828	13.6438	https://www.genecards.org/cgi-bin/carddisp.pl?gene=MMP17
TFPI	Tissue Factor Pathway Inhibitor	Protein Coding	P10646	54	GC02M187464	13.6385	https://www.genecards.org/cgi-bin/carddisp.pl?gene=TFPI
ST8SIA1	ST8 Alpha-N-Acetyl-Neuraminide Alpha-2,8-Sialyltransferase 1	Protein Coding	Q92185	49	GC12M022063	13.6356	https://www.genecards.org/cgi-bin/carddisp.pl?gene=ST8SIA1
DDIT3	DNA Damage Inducible Transcript 3	Protein Coding	P35638	55	GC12M057516	13.6339	https://www.genecards.org/cgi-bin/carddisp.pl?gene=DDIT3
ZFHX4-AS1	ZFHX4 Antisense RNA 1	RNA Gene		23	GC08M076415	13.6212	https://www.genecards.org/cgi-bin/carddisp.pl?gene=ZFHX4-AS1
DLG5	Discs Large MAGUK Scaffold Protein 5	Protein Coding	Q8TDM6	47	GC10M077790	13.6193	https://www.genecards.org/cgi-bin/carddisp.pl?gene=DLG5
CETN3	Centrin 3	Protein Coding	O15182	47	GC05M090392	13.6174	https://www.genecards.org/cgi-bin/carddisp.pl?gene=CETN3
GNA11	G Protein Subunit Alpha 11	Protein Coding	P29992	55	GC19P003094	13.6092	https://www.genecards.org/cgi-bin/carddisp.pl?gene=GNA11
CCT4	Chaperonin Containing TCP1 Subunit 4	Protein Coding	P50991	48	GC02M061868	13.6069	https://www.genecards.org/cgi-bin/carddisp.pl?gene=CCT4
BTG2	BTG Anti-Proliferation Factor 2	Protein Coding	P78543	47	GC01P203305	13.6047	https://www.genecards.org/cgi-bin/carddisp.pl?gene=BTG2
FBXL19-AS1	FBXL19 Antisense RNA 1	RNA Gene	Q494R0	27	GC16M044149	13.6019	https://www.genecards.org/cgi-bin/carddisp.pl?gene=FBXL19-AS1
LOC126861339	BRD4-Independent Group 4 Enhancer GRCh37_chr11:111957035-111958234	Functional Element		8	GC11P112508	13.5981	https://www.genecards.org/cgi-bin/carddisp.pl?gene=LOC126861339
CTSL	Cathepsin L	Protein Coding	P07711	56	GC09P087725	13.5979	https://www.genecards.org/cgi-bin/carddisp.pl?gene=CTSL
TUBA1B	Tubulin Alpha 1b	Protein Coding	P68363	53	GC12M049127	13.5938	https://www.genecards.org/cgi-bin/carddisp.pl?gene=TUBA1B
HLA-DRB1	Major Histocompatibility Complex, Class II, DR Beta 1	Protein Coding	P01911	55	GC06M093834	13.59	https://www.genecards.org/cgi-bin/carddisp.pl?gene=HLA-DRB1
DKK3	Dickkopf WNT Signaling Pathway Inhibitor 3	Protein Coding	Q9UBP4	49	GC11M012459	13.5848	https://www.genecards.org/cgi-bin/carddisp.pl?gene=DKK3
ANXA2P2	Annexin A2 Pseudogene 2	Pseudogene	A6NMY6	29	GC09P057035	13.5788	https://www.genecards.org/cgi-bin/carddisp.pl?gene=ANXA2P2
NFIB	Nuclear Factor I B	Protein Coding	O00712	53	GC09M014077	13.5679	https://www.genecards.org/cgi-bin/carddisp.pl?gene=NFIB
MIR409	MicroRNA 409	RNA Gene		26	GC14P116762	13.5506	https://www.genecards.org/cgi-bin/carddisp.pl?gene=MIR409
PRDX1	Peroxiredoxin 1	Protein Coding	Q06830	58	GC01M045753	13.5352	https://www.genecards.org/cgi-bin/carddisp.pl?gene=PRDX1
ANO1	Anoctamin 1	Protein Coding	Q5XXA6	54	GC11P089362	13.5319	https://www.genecards.org/cgi-bin/carddisp.pl?gene=ANO1
ARNT	Aryl Hydrocarbon Receptor Nuclear Translocator	Protein Coding	P27540	54	GC01M150809	13.5257	https://www.genecards.org/cgi-bin/carddisp.pl?gene=ARNT
ACTC1	Actin Alpha Cardiac Muscle 1	Protein Coding	P68032	53	GC15M034790	13.5212	https://www.genecards.org/cgi-bin/carddisp.pl?gene=ACTC1
SRRM3	Serine/Arginine Repetitive Matrix 3	Protein Coding	A6NNA2	40	GC07P076201	13.5054	https://www.genecards.org/cgi-bin/carddisp.pl?gene=SRRM3
CD40LG	CD40 Ligand	Protein Coding	P29965	59	GC0XP136649	13.4993	https://www.genecards.org/cgi-bin/carddisp.pl?gene=CD40LG
TCF3	Transcription Factor 3	Protein Coding	P15923	54	GC19M001609	13.4965	https://www.genecards.org/cgi-bin/carddisp.pl?gene=TCF3
BIRC7	Baculoviral IAP Repeat Containing 7	Protein Coding	Q96CA5	48	GC20P063235	13.4898	https://www.genecards.org/cgi-bin/carddisp.pl?gene=BIRC7
PPIG	Peptidylprolyl Isomerase G	Protein Coding	Q13427	50	GC02P169584	13.4738	https://www.genecards.org/cgi-bin/carddisp.pl?gene=PPIG
POLB	DNA Polymerase Beta	Protein Coding	P06746	55	GC08P042338	13.4568	https://www.genecards.org/cgi-bin/carddisp.pl?gene=POLB
SLMAP	Sarcolemma Associated Protein	Protein Coding	Q14BN4	48	GC03P058766	13.4561	https://www.genecards.org/cgi-bin/carddisp.pl?gene=SLMAP
CTSK	Cathepsin K	Protein Coding	P43235	58	GC01M160791	13.456	https://www.genecards.org/cgi-bin/carddisp.pl?gene=CTSK
ATAD3A	ATPase Family AAA Domain Containing 3A	Protein Coding	Q9NVI7	50	GC01P020493	13.4553	https://www.genecards.org/cgi-bin/carddisp.pl?gene=ATAD3A
AMACR	Alpha-Methylacyl-CoA Racemase	Protein Coding	Q9UHK6	54	GC05M033986	13.4414	https://www.genecards.org/cgi-bin/carddisp.pl?gene=AMACR
SERPINB3	Serpin Family B Member 3	Protein Coding	P29508	49	GC18M063655	13.4248	https://www.genecards.org/cgi-bin/carddisp.pl?gene=SERPINB3
RNF6	Ring Finger Protein 6	Protein Coding	Q9Y252	46	GC13M026132	13.4086	https://www.genecards.org/cgi-bin/carddisp.pl?gene=RNF6
COL11A1	Collagen Type XI Alpha 1 Chain	Protein Coding	P12107	52	GC01M102876	13.4081	https://www.genecards.org/cgi-bin/carddisp.pl?gene=COL11A1
TNS4	Tensin 4	Protein Coding	Q8IZW8	47	GC17M040475	13.3777	https://www.genecards.org/cgi-bin/carddisp.pl?gene=TNS4
LINC01612	Long Intergenic Non-Protein Coding RNA 1612	RNA Gene		19	GC04P170226	13.3458	https://www.genecards.org/cgi-bin/carddisp.pl?gene=LINC01612
RNU6-1	RNA, U6 Small Nuclear 1	RNA Gene		21	GC15M067839	13.3401	https://www.genecards.org/cgi-bin/carddisp.pl?gene=RNU6-1
NUMA1	Nuclear Mitotic Apparatus Protein 1	Protein Coding	Q14980	52	GC11M072002	13.3396	https://www.genecards.org/cgi-bin/carddisp.pl?gene=NUMA1
NOP16	NOP16 Nucleolar Protein	Protein Coding	Q9Y3C1	41	GC05M176383	13.3377	https://www.genecards.org/cgi-bin/carddisp.pl?gene=NOP16
NDFIP1	Nedd4 Family Interacting Protein 1	Protein Coding	Q9BT67	46	GC05P142108	13.3341	https://www.genecards.org/cgi-bin/carddisp.pl?gene=NDFIP1
[truncated: 15,623 more rows]

## Sheet: DisGeNet
Disease	Disease_id	Gene	Gene_id	UniProt	Gene_Full_Name	Protein_Class	N_diseases_g	DSI_g	DPI_g	pLI	Score_gda	EL_gda	EI_gda	N_PMIDs	N_SNPs_gda	First_Ref	Last_Ref
Breast Carcinoma	C0678222	TP53	7157	P04637	tumor protein p53	Transcription factor	2494	0.236	0.962	0.53235	0.9		0.971	1183	43	1982	2020
Breast Carcinoma	C0678222	CHEK2	11200	O96017	checkpoint kinase 2	Kinase	297	0.46	0.808	1.2103e-24	0.7		0.952	165	23	2001	2019
Breast Carcinoma	C0678222	AKT1	207	P31749	AKT serine/threonine kinase 1	Kinase	1250	0.311	0.962	0.9759	0.7		0.992	261	7	1999	2020
Breast Carcinoma	C0678222	ESR1	2099	P03372	estrogen receptor 1	Nuclear receptor	1101	0.324	0.962	0.9992	0.7		0.968	2998	43	1981	2020
Breast Carcinoma	C0678222	KRAS	3845	P01116	KRAS proto-oncogene, GTPase	Enzyme modulator	1213	0.32	0.923	0.00078803	0.7		0.95	40	3	1987	2020
Breast Carcinoma	C0678222	PIK3CA	5290	P42336	phosphatidylinositol-4,5-bisphosphate 3-kinase catalytic subunit alpha	Kinase	1511	0.292	0.923	1	0.7		0.987	520	8	2001	2020
Breast Carcinoma	C0678222	PTEN	5728	P60484	phosphatase and tensin homolog	Enzyme	1349	0.305	0.923	0.25651	0.7		0.966	238	8	1997	2020
Breast Carcinoma	C0678222	BRCA1	672	P38398	BRCA1 DNA repair associated	Enzyme	747	0.367	0.923	9.2157e-29	0.7		0.955	2682	104	1992	2020
Breast Carcinoma	C0678222	BRCA2	675	P51587	BRCA2 DNA repair associated	Nucleic acid binding	656	0.379	0.846	2.3581e-25	0.7		0.95	1468	54	1994	2020
Breast Carcinoma	C0678222	PALB2	79728	Q86YC2	partner and localizer of BRCA2		260	0.485	0.769	3.0379e-19	0.7		0.961	152	21	2007	2020
Breast Carcinoma	C0678222	BRIP1	83990	Q9BX63	BRCA1 interacting protein C-terminal helicase 1	Enzyme	194	0.507	0.731	6.206e-17	0.7		0.95	60	10	2003	2020
Breast Carcinoma	C0678222	CASP8	841	Q14790	caspase 8	Enzyme	480	0.404	0.923	3.7236e-06	0.7		0.98	49	10	2004	2019
Breast Carcinoma	C0678222	NOTCH2	4853	Q04721	notch receptor 2		384	0.441	0.808	1	0.68		1	10	1	2004	2019
Breast Carcinoma	C0678222	CDKN1B	1027	P46527	cyclin dependent kinase inhibitor 1B		454	0.409	0.769	0.62376	0.6		0.965	57	2	1996	2019
Breast Carcinoma	C0678222	EP300	2033	Q09472	E1A binding protein p300		345	0.459	0.846	1	0.6		1	11	1	2004	2020
Breast Carcinoma	C0678222	ERBB2	2064	P04626	erb-b2 receptor tyrosine kinase 2	Kinase	995	0.328	0.923	0.0059892	0.6		0.972	4122	24	1987	2020
Breast Carcinoma	C0678222	AKT2	208	P31751	AKT serine/threonine kinase 2	Kinase	264	0.474	0.769	0.64432	0.6		1	22	0	1995	2019
Breast Carcinoma	C0678222	FGF3	2248	P11487	fibroblast growth factor 3	Signaling	200	0.505	0.808	9.3139e-05	0.6		0.968	31	0	1989	2015
Breast Carcinoma	C0678222	FGF4	2249	P08620	fibroblast growth factor 4	Signaling	86	0.588	0.577	0.1406	0.6		1	12	0	1989	2011
Breast Carcinoma	C0678222	FGFR1	2260	P11362	fibroblast growth factor receptor 1	Kinase	816	0.362	0.885	0.99984	0.6		0.977	44	1	1994	2020
Breast Carcinoma	C0678222	FOXA1	3169	P55317	forkhead box A1	Transcription factor	138	0.522	0.731	0.22227	0.6		0.986	69	0	2004	2019
Breast Carcinoma	C0678222	HRAS	3265	P01112	HRas proto-oncogene, GTPase	Enzyme modulator	698	0.378	0.885	0.079774	0.6		0.919	37	0	1986	2016
Breast Carcinoma	C0678222	MMP1	4312	P03956	matrix metallopeptidase 1	Enzyme	589	0.385	0.885	7.7197e-18	0.6		0.959	49	0	2000	2019
Breast Carcinoma	C0678222	NOTCH1	4851	P46531	notch receptor 1		693	0.369	0.885	1	0.6		1	61	1	2004	2020
Breast Carcinoma	C0678222	RB1	5925	P06400	RB transcriptional corepressor 1	Nucleic acid binding	339	0.444	0.885	1	0.6		0.962	26	4	1989	2020
Breast Carcinoma	C0678222	TBX3	6926	O15119	T-box transcription factor 3	Transcription factor	179	0.525	0.769	0.98907	0.6		0.929	14	3	2004	2017
Breast Carcinoma	C0678222	BAP1	8314	Q92560	BRCA1 associated protein 1	Enzyme	299	0.454	0.731	0.99443	0.6		1	20	0	1998	2019
Breast Carcinoma	C0678222	ZNF366	167465	Q8N895	zinc finger protein 366	Transcription factor	24	0.729	0.423	0.070315	0.55		1	6	0	2010	2019
Breast Carcinoma	C0678222	PDPK1	5170	O15530	3-phosphoinositide dependent protein kinase 1	Kinase	77	0.588	0.808	0.98013	0.55		1	5	0	2005	2019
Breast Carcinoma	C0678222	NCOR1	9611	O75376	nuclear receptor corepressor 1	Transcription factor	94	0.597	0.731	1	0.55		1	6	0	2006	2016
Breast Carcinoma	C0678222	CDKN2A	1029	P42771;Q8N726	cyclin dependent kinase inhibitor 2A		1314	0.3	0.885	0.39474	0.5		0.899	119	5	1994	2020
Breast Carcinoma	C0678222	CTNNB1	1499	P35222	catenin beta 1		1368	0.303	0.885	0.99999	0.5		0.964	168	1	1995	2020
Breast Carcinoma	C0678222	ERBB4	2066	Q15303	erb-b2 receptor tyrosine kinase 4	Kinase	317	0.455	0.846	0.99912	0.5		1	53	8	1995	2019
Breast Carcinoma	C0678222	FGFR2	2263	P21802	fibroblast growth factor receptor 2	Kinase	731	0.38	0.808	0.99731	0.5		0.943	141	21	1996	2020
Breast Carcinoma	C0678222	ZNF365	22891	Q70YC4;Q70YC5	zinc finger protein 365		60	0.641	0.654	0.00046761	0.5		1	16	4	2010	2017
Breast Carcinoma	C0678222	PHGDH	26227	O43175	phosphoglycerate dehydrogenase	Enzyme	288	0.484	0.885	0.00013308	0.5		0.917	12	1	2011	2019
Breast Carcinoma	C0678222	TOX3	27324	O15405	TOX high mobility group box family member 3		49	0.636	0.538	0.9995	0.5		0.942	52	7	2007	2019
Breast Carcinoma	C0678222	KRT8	3856	P05787	keratin 8		166	0.517	0.654	2.36e-08	0.5		0.917	12	1	1995	2019
Breast Carcinoma	C0678222	LSP1	4046	P33241	lymphocyte specific protein 1		41	0.7	0.462	1.472e-06	0.5		1	20	5	2007	2017
Breast Carcinoma	C0678222	MDM2	4193	Q00987	MDM2 proto-oncogene	Nucleic acid binding	702	0.362	0.846	0.99981	0.5		0.922	102	6	1993	2019
Breast Carcinoma	C0678222	MDM4	4194	O15151	MDM4 regulator of p53	Nucleic acid binding	265	0.461	0.808	0.99992	0.5		0.953	43	4	1995	2019
Breast Carcinoma	C0678222	MAP3K1	4214	Q13233	mitogen-activated protein kinase kinase kinase 1	Kinase	136	0.538	0.731	0.99998	0.5		0.946	37	6	2007	2020
Breast Carcinoma	C0678222	ATM	472	Q13315	ATM serine/threonine kinase	Kinase	684	0.374	0.885	5.5884e-47	0.5		0.934	229	30	1996	2020
Breast Carcinoma	C0678222	PHB	5245	P35232	prohibitin		177	0.511	0.846	0.7588	0.5		0.944	18	1	1993	2018
Breast Carcinoma	C0678222	BARD1	580	Q99728	BRCA1 associated RING domain 1		75	0.597	0.538	1.3777e-24	0.5		0.86	50	8	1996	2020
Breast Carcinoma	C0678222	RAD51	5888	Q06609	RAD51 recombinase		363	0.447	0.846	0.026578	0.5		0.944	90	5	1997	2019
Breast Carcinoma	C0678222	RAD51C	5889	O43502	RAD51 paralog C		162	0.533	0.692	6.1906e-14	0.5		0.969	32	4	2010	2019
Breast Carcinoma	C0678222	RAD51B	5890	O15315	RAD51 paralog B		126	0.556	0.769	2.079e-15	0.5		0.913	23	64	2009	2019
Breast Carcinoma	C0678222	CCND1	595	P24385	cyclin D1	Enzyme modulator	859	0.344	0.923	0.89057	0.5		0.966	237	3	1990	2020
Breast Carcinoma	C0678222	XRCC3	7517	O43542	X-ray repair cross complementing 3		184	0.505	0.769	1.9134e-10	0.5		0.915	47	8	2002	2019
Breast Carcinoma	C0678222	FTO	79068	Q9C0B1	FTO alpha-ketoglutarate dependent dioxygenase		286	0.486	0.885	8.364e-08	0.5		1	21	8	2011	2019
Breast Carcinoma	C0678222	PPM1D	8493	O15297	protein phosphatase, Mg2+/Mn2+ dependent 1D	Enzyme	177	0.513	0.808	2.2321e-11	0.5		0.96	25	0	2002	2020
Breast Carcinoma	C0678222	NCOA1	8648	Q15788	nuclear receptor coactivator 1	Kinase	108	0.563	0.731	0.99981	0.5		1	20	1	2004	2019
Breast Carcinoma	C0678222	CDH1	999	P12830	cadherin 1		508	0.401	0.808	0.14631	0.5		1	81	7	1991	2019
Breast Carcinoma	C0678222	HMMR	3161	O75330	hyaluronan mediated motility receptor		117	0.544	0.615	5.5222e-21	0.49		0.889	9	6	2002	2019
Breast Carcinoma	C0678222	RNF115	27246	Q9Y4L5	ring finger protein 115		14	0.792	0.269	0.002366	0.48		1	10	1	2005	2019
Breast Carcinoma	C0678222	H19	283120		H19 imprinted maternally expressed transcript		242	0.494	0.923		0.48		1	10	5	1995	2019
Breast Carcinoma	C0678222	LGR6	59352	Q9HBX8	leucine rich repeat containing G protein-coupled receptor 6	G-protein coupled receptor	209	0.502	0.923	2.9439e-06	0.47		1	10	2	2008	2019
Breast Carcinoma	C0678222	PRC1	9055	O43663	protein regulator of cytokinesis 1	Cellular structure	73	0.599	0.692	2.6753e-07	0.47		1	8	5	2007	2018
Breast Carcinoma	C0678222	RB1CC1	9821	Q8TDY2	RB1 inducible coiled-coil 1		47	0.653	0.538	1	0.47		1	8	0	2002	2018
Breast Carcinoma	C0678222	KCNH1	3756	O95259	potassium voltage-gated channel subfamily H member 1	Ion channel	180	0.542	0.731	0.54625	0.46		1	8	1	2007	2017
Breast Carcinoma	C0678222	SLC22A18	5002	Q96BI1	solute carrier family 22 member 18	Transporter	76	0.595	0.692	6.458e-06	0.46		1	6	0	1997	2018
Breast Carcinoma	C0678222	NRIP1	8204	P48552	nuclear receptor interacting protein 1		88	0.592	0.654	0.99394	0.46		1	7	1	1999	2018
Breast Carcinoma	C0678222	FGF10	2255	O15520	fibroblast growth factor 10	Signaling	152	0.53	0.692	0.93779	0.45		1	7	1	2004	2017
Breast Carcinoma	C0678222	STXBP4	252983	Q6ZWJ1	syntaxin binding protein 4		18	0.76	0.231	2.5154e-14	0.45		1	10	4	2009	2019
Breast Carcinoma	C0678222	NQO2	4835	P16083	N-ribosyldihydronicotinamide:quinone reductase 2		64	0.628	0.5	8.7572e-07	0.43		1	3	1	2009	2011
Breast Carcinoma	C0678222	EXO1	9156	Q9UQ84	exonuclease 1	Enzyme	87	0.578	0.692	8.12e-13	0.43		1	5	8	2009	2019
Breast Carcinoma	C0678222	DAP3	7818	P51398	death associated protein 3	Nucleic acid binding	34	0.686	0.385	1.1143e-09	0.42		1	4	1	2011	2017
Breast Carcinoma	C0678222	ATG10	83734	Q9H0Y0	autophagy related 10		41	0.653	0.577	2.1789e-08	0.42		1	5	5	2013	2018
Breast Carcinoma	C0678222	RAD54L	8438	Q92698	RAD54 like		46	0.633	0.423	2.3634e-15	0.42		0.5	2	0	2017	2017
Breast Carcinoma	C0678222	FLACC1	130540	Q96Q35	flagellum associated containing coiled-coil domains 1		18	0.729	0.269	1.3086e-22	0.41		1	3	2	2015	2018
Breast Carcinoma	C0678222	PTPRD	5789	P23468	protein tyrosine phosphatase receptor type D	Enzyme	93	0.584	0.731	1	0.41		1	3	1	2008	2017
Breast Carcinoma	C0678222	ZC3H11A	9877	O75152	zinc finger CCCH-type containing 11A	Nucleic acid binding	10	0.821	0.154	0.99996	0.41		1	2	2	2014	2017
Breast Carcinoma	C0678222	NAT2	10	P11245	N-acetyltransferase 2	Enzyme	311	0.451	0.885	3.2744e-06	0.4		0.863	51	3	1996	2018
Breast Carcinoma	C0678222	ADAM10	102	O14672	ADAM metallopeptidase domain 10		224	0.489	0.846	1	0.4		1	11	0	1997	2020
Breast Carcinoma	C0678222	NDRG1	10397	Q92597	N-myc downstream regulated 1	Enzyme	225	0.488	0.731	0.011324	0.4		1	15	0	2004	2019
Breast Carcinoma	C0678222	YAP1	10413	P46937	Yes associated protein 1	Enzyme modulator	374	0.432	0.808	0.99918	0.4		0.977	43	2	2012	2020
Breast Carcinoma	C0678222	HOXB13	10481	Q92826	homeobox B13		90	0.573	0.462	3.6879e-08	0.4		0.933	15	2	2004	2018
Breast Carcinoma	C0678222	AGR2	10551	O95994	anterior gradient 2, protein disulphide isomerase family member	Enzyme	108	0.556	0.692	9.2381e-08	0.4		1	15	0	1998	2019
Breast Carcinoma	C0678222	HPSE	10855	Q9Y251	heparanase	Enzyme	393	0.425	0.808	2.266e-14	0.4		0.957	23	0	2003	2019
Breast Carcinoma	C0678222	IL24	11009	Q13007	interleukin 24		202	0.498	0.769	5.8826e-07	0.4		1	18	0	1998	2018
Breast Carcinoma	C0678222	UBE2C	11065	O00762	ubiquitin conjugating enzyme E2 C		105	0.558	0.615	0.10513	0.4		0.933	15	0	2006	2020
Breast Carcinoma	C0678222	CHEK1	1111	O14757	checkpoint kinase 1	Kinase	195	0.492	0.808	3.14e-08	0.4		1	26	2	2005	2019
Breast Carcinoma	C0678222	COMT	1312	P21964	catechol-O-methyltransferase	Enzyme	622	0.4	0.923	1.1377e-06	0.4		0.825	80	10	1997	2019
Breast Carcinoma	C0678222	CLDN4	1364	O14493	claudin 4	Cell-cell junction	164	0.514	0.692	6.9789e-05	0.4		1	10	0	2005	2019
Breast Carcinoma	C0678222	PARP1	142	P09874	poly(ADP-ribose) polymerase 1		565	0.389	0.923	0.00033366	0.4		0.964	112	7	1996	2020
Breast Carcinoma	C0678222	CSF1	1435	P09603	colony stimulating factor 1		259	0.473	0.808	0.99634	0.4		1	25	0	1991	2019
Breast Carcinoma	C0678222	CSF1R	1436	P07333	colony stimulating factor 1 receptor	Kinase	356	0.448	0.808	0.13278	0.4		1	17	0	1991	2019
Breast Carcinoma	C0678222	CSF2	1437	P04141	colony stimulating factor 2	Signaling	1028	0.33	0.962	0.83468	0.4		1	24	0	1989	2020
Breast Carcinoma	C0678222	CSF3	1440	P09919	colony stimulating factor 3		687	0.377	0.885	0.38046	0.4		1	38	0	1993	2019
Breast Carcinoma	C0678222	CST6	1474	Q15828	cystatin E/M		72	0.612	0.615	0.37188	0.4		1	14	0	1997	2014
Breast Carcinoma	C0678222	CYP1A1	1543	P04798	cytochrome P450 family 1 subfamily A member 1	Enzyme	379	0.436	0.846	1.0635e-17	0.4		0.918	98	8	1989	2019
Breast Carcinoma	C0678222	CYP1B1	1545	Q16678	cytochrome P450 family 1 subfamily B member 1	Enzyme	304	0.457	0.769	2.2024e-05	0.4		0.875	72	8	1995	2019
Breast Carcinoma	C0678222	CYP2D6	1565	P10635	cytochrome P450 family 2 subfamily D member 6		432	0.437	0.885	1.0793e-25	0.4		0.94	117	1	1996	2020
Breast Carcinoma	C0678222	CYP3A4	1576	P08684	cytochrome P450 family 3 subfamily A member 4	Enzyme	291	0.462	0.885	5.7979e-11	0.4		0.957	23	2	2002	2019
Breast Carcinoma	C0678222	CYP17A1	1586	P05093	cytochrome P450 family 17 subfamily A member 1		326	0.462	0.769	0.00026255	0.4		0.836	73	3	1997	2019
Breast Carcinoma	C0678222	CYP19A1	1588	P11511	cytochrome P450 family 19 subfamily A member 1	Enzyme	519	0.41	0.885	1.7022e-05	0.4		0.978	650	16	1993	2020
Breast Carcinoma	C0678222	CYP24A1	1591	Q07973	cytochrome P450 family 24 subfamily A member 1	Enzyme	171	0.518	0.692	3.1964e-23	0.4		0.857	21	14	2001	2020
Breast Carcinoma	C0678222	NQO1	1728	P15559	NAD(P)H quinone dehydrogenase 1		368	0.434	0.885	1.1867e-09	0.4		0.829	35	3	2002	2019
Breast Carcinoma	C0678222	DNMT1	1786	P26358	DNA methyltransferase 1	Epigenetic regulator	496	0.406	0.885	1	0.4		0.974	38	2	2003	2020
Breast Carcinoma	C0678222	DNMT3A	1788	Q9Y6K1	DNA methyltransferase 3 alpha		350	0.445	0.846	7.3538e-39	0.4		1	11	0	2012	2019
Breast Carcinoma	C0678222	DNMT3B	1789	Q9UBC3	DNA methyltransferase 3 beta		315	0.453	0.846	0.19964	0.4		0.882	17	1	2003	2019
Breast Carcinoma	C0678222	JAG1	182	P78504	jagged canonical Notch ligand 1		420	0.429	0.808	1	0.4		0.957	23	0	2004	2019
Breast Carcinoma	C0678222	E2F1	1869	Q01094	E2F transcription factor 1	Nucleic acid binding	324	0.441	0.846	0.9877	0.4		1	36	0	2001	2019
Breast Carcinoma	C0678222	EGF	1950	P01133	epidermal growth factor		774	0.357	0.923	8.5294e-17	0.4		0.98	205	1	1985	2019
Breast Carcinoma	C0678222	EGFR	1956	P00533	epidermal growth factor receptor	Kinase	1394	0.295	0.885	0.36837	0.4		0.974	570	13	1987	2020
Breast Carcinoma	C0678222	AHR	196	P35869	aryl hydrocarbon receptor	Transcription factor	532	0.41	0.923	0.99999	0.4		0.952	62	1	1993	2019
Breast Carcinoma	C0678222	EPHB4	2050	P54760	EPH receptor B4	Kinase	157	0.524	0.692	0.013497	0.4		1	12	0	2002	2019
Breast Carcinoma	C0678222	ERBB3	2065	P21860	erb-b2 receptor tyrosine kinase 3	Kinase	318	0.448	0.808	1.7003e-15	0.4		1	94	0	1991	2019
Breast Carcinoma	C0678222	ESR2	2100	Q92731	estrogen receptor 2	Nuclear receptor	528	0.4	0.923	4.4516e-08	0.4		0.969	160	8	1996	2020
Breast Carcinoma	C0678222	ESRRA	2101	P11474	estrogen related receptor alpha	Nuclear receptor	112	0.548	0.654	0.59696	0.4		0.96	25	0	2002	2019
Breast Carcinoma	C0678222	ETS2	2114	P15036	ETS proto-oncogene 2, transcription factor	Transcription factor	115	0.548	0.808	0.99888	0.4		1	12	1	1992	2013
Breast Carcinoma	C0678222	ETV4	2118	P43268	ETS variant transcription factor 4	Transcription factor	120	0.545	0.5	2.8688e-08	0.4		1	20	0	1996	2019
Breast Carcinoma	C0678222	EZH2	2146	Q15910	enhancer of zeste 2 polycomb repressive complex 2 subunit	Epigenetic regulator	653	0.376	0.885	1	0.4		0.977	86	3	2003	2020
Breast Carcinoma	C0678222	F3	2152	P13726	coagulation factor III, tissue factor	Receptor	456	0.415	0.846	0.018872	0.4		0.929	28	0	1993	2018
Breast Carcinoma	C0678222	FASN	2194	P49327	fatty acid synthase	Enzyme	245	0.474	0.846	1	0.4		0.981	53	0	1997	2019
Breast Carcinoma	C0678222	DKK1	22943	O94907	dickkopf WNT signaling pathway inhibitor 1		372	0.439	0.885	0.17423	0.4		1	19	0	2007	2019
Breast Carcinoma	C0678222	FOXM1	2305	Q08050	forkhead box M1		323	0.441	0.769	0.0007414	0.4		1	52	0	2005	2020
Breast Carcinoma	C0678222	FLT1	2321	P17948	fms related receptor tyrosine kinase 1	Kinase	424	0.419	0.846	0.99983	0.4		1	31	0	1996	2019
Breast Carcinoma	C0678222	FN1	2335	P02751	fibronectin 1	Signaling	724	0.365	0.962	0.0014045	0.4		1	46	0	1997	2020
Breast Carcinoma	C0678222	SIRT1	23411	Q96EB6	sirtuin 1	Epigenetic regulator	675	0.378	0.885	0.087326	0.4		0.979	47	2	2010	2020
Breast Carcinoma	C0678222	FOS	2353	P01100	Fos proto-oncogene, AP-1 transcription factor subunit	Transcription factor	528	0.411	0.885	0.26176	0.4		1	19	0	1991	2018
Breast Carcinoma	C0678222	MTOR	2475	P42345	mechanistic target of rapamycin kinase	Kinase	960	0.343	0.885	1	0.4		1	65	4	2003	2019
Breast Carcinoma	C0678222	ABL1	25	P00519	ABL proto-oncogene 1, non-receptor tyrosine kinase	Kinase	395	0.432	0.923	0.99998	0.4		1	13	0	1999	2018
Breast Carcinoma	C0678222	SLC39A6	25800	Q13433	solute carrier family 39 member 6	Transporter	42	0.656	0.462	4.9368e-07	0.4		1	11	0	2003	2018
Breast Carcinoma	C0678222	SETBP1	26040	Q9Y6X0	SET binding protein 1		257	0.503	0.808	1	0.4		1	2	2	2015	2017
Breast Carcinoma	C0678222	GATA3	2625	P23771	GATA binding protein 3		429	0.415	0.846	0.89887	0.4		0.94	84	3	1999	2020
Breast Carcinoma	C0678222	GJA1	2697	P17302	gap junction protein alpha 1	Cell-cell junction	662	0.393	0.885	0.15523	0.4		1	24	0	2000	2019
Breast Carcinoma	C0678222	GPI	2821	P06744	glucose-6-phosphate isomerase	Enzyme	218	0.491	0.769	2.8385e-06	0.4		1	11	0	2000	2017
Breast Carcinoma	C0678222	GPER1	2852	Q99527	G protein-coupled estrogen receptor 1	G-protein coupled receptor	180	0.505	0.731	0.57434	0.4		0.982	55	1	1997	2020
Breast Carcinoma	C0678222	GPX1	2876	P07203	glutathione peroxidase 1	Enzyme	290	0.458	0.923	3.8518e-05	0.4		0.889	18	3	1995	2019
Breast Carcinoma	C0678222	GRB7	2886	Q14451	growth factor receptor bound protein 7	Receptor	71	0.603	0.462	1.3644e-06	0.4		1	17	0	1994	2019
Breast Carcinoma	C0678222	SETD2	29072	Q9BYW2	SET domain containing 2, histone lysine methyltransferase	Epigenetic regulator	447	0.424	0.846	1	0.4		0.97	33	0	2002	2019
Breast Carcinoma	C0678222	GSTP1	2950	P09211	glutathione S-transferase pi 1		610	0.383	0.923	0.014155	0.4		0.898	98	3	1997	2019
Breast Carcinoma	C0678222	H2AX	3014	P16104	H2A.X variant histone	Nucleic acid binding	212	0.484	0.808	0.17652	0.4		1	22	3	2005	2019
Breast Carcinoma	C0678222	NRG1	3084	Q02297	neuregulin 1	Signaling	304	0.464	0.885	0.99665	0.4		1	20	0	1994	2018
Breast Carcinoma	C0678222	HIC1	3090	Q14526	HIC ZBTB transcriptional repressor 1	Transcription factor	163	0.522	0.615	0.13002	0.4		1	12	0	1998	2019
Breast Carcinoma	C0678222	HIF1A	3091	Q16665	hypoxia inducible factor 1 subunit alpha	Transcription factor	1044	0.327	0.923	0.9777	0.4		0.97	165	4	2002	2020
Breast Carcinoma	C0678222	HMOX1	3162	P09601	heme oxygenase 1		666	0.381	0.923	0.0096817	0.4		1	13	0	2005	2019
Breast Carcinoma	C0678222	HRG	3273	P04196	histidine rich glycoprotein	Enzyme modulator	72	0.603	0.577	5.8888e-14	0.4		1	13	0	2001	2018
Breast Carcinoma	C0678222	HSP90AA1	3320	P07900	heat shock protein 90 alpha family class A member 1	Chaperone	455	0.411	0.923	0.86025	0.4		1	57	0	1992	2020
Breast Carcinoma	C0678222	IFNG	3458	P01579	interferon gamma		1519	0.288	0.962	0.47156	0.4		1	47	2	1992	2019
Breast Carcinoma	C0678222	IGF1	3479	P05019	insulin like growth factor 1		1206	0.318	0.885	0.2716	0.4		0.959	222	5	1986	2020
Breast Carcinoma	C0678222	IGF1R	3480	P08069	insulin like growth factor 1 receptor	Kinase	556	0.399	0.885	0.96799	0.4		1	95	5	1994	2019
Breast Carcinoma	C0678222	IGFBP5	3488	P24593	insulin like growth factor binding protein 5	Enzyme modulator	126	0.544	0.692	0.96283	0.4		0.938	16	0	1993	2018
Breast Carcinoma	C0678222	APRT	353	P07741	adenine phosphoribosyltransferase		384	0.423	0.846	5.4539e-13	0.4		1	18	0	1988	2018
Breast Carcinoma	C0678222	IL1B	3553	P01584	interleukin 1 beta		1801	0.276	0.962	0.13005	0.4		0.982	56	4	1991	2020
Breast Carcinoma	C0678222	IL6	3569	P05231	interleukin 6		2367	0.248	0.962	0.31536	0.4		0.961	153	5	1996	2020
Breast Carcinoma	C0678222	CXCL8	3576	P10145	C-X-C motif chemokine ligand 8	Signaling	1254	0.31	0.962	0.00027377	0.4		0.975	81	1	2001	2019
Breast Carcinoma	C0678222	IL10	3586	P22301	interleukin 10		1679	0.281	0.923	0.0058874	0.4		0.895	38	3	2005	2019
Breast Carcinoma	C0678222	IDO1	3620	P14902	indoleamine 2,3-dioxygenase 1		295	0.454	0.846	3.3013e-06	0.4		1	15	0	2006	2019
Breast Carcinoma	C0678222	AR	367	P10275	androgen receptor	Nuclear receptor	854	0.351	0.846	0.98837	0.4		0.947	262	0	1990	2020
Breast Carcinoma	C0678222	JUN	3725	P05412	Jun proto-oncogene, AP-1 transcription factor subunit	Transcription factor	344	0.442	0.885	0.05962	0.4		1	22	0	1993	2019
Breast Carcinoma	C0678222	AREG	374	P15514	amphiregulin	Signaling	221	0.487	0.769	0.35407	0.4		1	28	0	1993	2020
Breast Carcinoma	C0678222	MALAT1	378938		metastasis associated lung adenocarcinoma transcript 1		336	0.435	0.846		0.4		1	32	2	2009	2020
Breast Carcinoma	C0678222	KDR	3791	P35968	kinase insert domain receptor	Kinase	623	0.378	0.885	0.99982	0.4		0.977	44	1	1999	2020
Breast Carcinoma	C0678222	KIT	3815	P10721	KIT proto-oncogene, receptor tyrosine kinase	Kinase	715	0.366	0.808	0.98087	0.4		1	11	0	1992	2018
Breast Carcinoma	C0678222	KRT5	3852	P13647	keratin 5		203	0.512	0.731	0.64172	0.4		1	19	0	2004	2019
Breast Carcinoma	C0678222	KRT14	3861	P02533	keratin 14		173	0.53	0.731	0.00020311	0.4		1	11	0	2004	2018
Breast Carcinoma	C0678222	STMN1	3925	P16949	stathmin 1		284	0.458	0.885	0.075244	0.4		1	19	0	1998	2019
Breast Carcinoma	C0678222	LEP	3952	P41159	leptin		931	0.349	0.846	0.46491	0.4		0.948	116	0	1999	2020
Breast Carcinoma	C0678222	LEPR	3953	P48357	leptin receptor	Signaling	416	0.433	0.808	0.99475	0.4		0.872	39	5	2006	2019
Breast Carcinoma	C0678222	BCAR4	400500		breast cancer anti-estrogen resistance 4		40	0.653	0.346		0.4		1	15	0	2006	2019
Breast Carcinoma	C0678222	LOXL2	4017	Q9Y4K0	lysyl oxidase like 2		149	0.527	0.731	3.3844e-07	0.4		1	15	0	2003	2019
Breast Carcinoma	C0678222	MIR10B	406903		microRNA 10b		167	0.509	0.808		0.4		1	44	0	2007	2019
Breast Carcinoma	C0678222	MIR126	406913		microRNA 126		305	0.447	0.846		0.4		0.944	18	1	2008	2020
Breast Carcinoma	C0678222	MIR141	406933		microRNA 141		179	0.497	0.808		0.4		0.941	17	0	2010	2019
Breast Carcinoma	C0678222	MIR145	406937		microRNA 145		366	0.431	0.846		0.4		1	35	1	2009	2019
Breast Carcinoma	C0678222	MIR146A	406938		microRNA 146a		505	0.398	0.885		0.4		0.892	37	1	2008	2020
Breast Carcinoma	C0678222	MIR200B	406984		microRNA 200b		180	0.5	0.769		0.4		0.952	21	0	2010	2019
Breast Carcinoma	C0678222	MIR200C	406985		microRNA 200c		202	0.486	0.846		0.4		1	48	0	2010	2020
Breast Carcinoma	C0678222	MIR205	406988		microRNA 205		210	0.482	0.846		0.4		0.97	33	1	2009	2019
Breast Carcinoma	C0678222	MIR206	406989		microRNA 206		226	0.477	0.846		0.4		1	29	1	2007	2019
Breast Carcinoma	C0678222	MIR214	406996		microRNA 214		221	0.48	0.808		0.4		1	17	0	2010	2019
Breast Carcinoma	C0678222	MIR221	407006		microRNA 221		304	0.449	0.846		0.4		0.98	50	0	2008	2019
Breast Carcinoma	C0678222	MIR222	407007		microRNA 222		210	0.486	0.808		0.4		0.95	20	0	2010	2019
Breast Carcinoma	C0678222	MIR29A	407021		microRNA 29a		278	0.459	0.808		0.4		1	13	0	2009	2019
Breast Carcinoma	C0678222	MKI67	4288	P46013	marker of proliferation Ki-67		351	0.431	0.808	1.2598e-28	0.4		1	17	0	1995	2019
Breast Carcinoma	C0678222	MMP2	4313	P08253	matrix metallopeptidase 2	Enzyme	1021	0.333	0.923	0.83878	0.4		0.966	87	3	1992	2020
Breast Carcinoma	C0678222	MMP3	4314	P08254	matrix metallopeptidase 3	Enzyme	473	0.408	0.885	5.7362e-15	0.4		0.947	19	0	2002	2018
Breast Carcinoma	C0678222	MMP9	4318	P14780	matrix metallopeptidase 9	Enzyme	1337	0.305	0.923	1.8869e-17	0.4		1	136	7	1996	2020
Breast Carcinoma	C0678222	MMP14	4323	P50281	matrix metallopeptidase 14	Enzyme	340	0.447	0.769	0.99522	0.4		1	41	0	1996	2020
Breast Carcinoma	C0678222	ABCC1	4363	P33527	ATP binding cassette subfamily C member 1	Transporter	333	0.445	0.808	0.0011727	0.4		0.974	39	0	1995	2019
Breast Carcinoma	C0678222	MST1	4485	P26927	macrophage stimulating 1	Enzyme	281	0.465	0.885	4.7831e-19	0.4		1	17	0	2007	2019
Breast Carcinoma	C0678222	MTHFR	4524	P42898	methylenetetrahydrofolate reductase		985	0.337	0.885	3.2068e-10	0.4		0.89	100	10	2002	2020
Breast Carcinoma	C0678222	MTR	4548	Q99707	5-methyltetrahydrofolate-homocysteine methyltransferase		245	0.482	0.808	2.4301e-12	0.4		0.857	21	3	2007	2017
Breast Carcinoma	C0678222	NOS3	4846	P29474	nitric oxide synthase 3		706	0.378	0.885	6.7246e-07	0.4		0.909	22	3	2003	2018
Breast Carcinoma	C0678222	NOTCH3	4854	Q9UM47	notch receptor 3		418	0.435	0.808	0.40757	0.4		1	15	1	2007	2020
Breast Carcinoma	C0678222	NOTCH4	4855	Q99466	notch receptor 4		150	0.534	0.731	2.0544e-23	0.4		0.917	12	0	2010	2019
Breast Carcinoma	C0678222	YBX1	4904	P67809	Y-box binding protein 1		148	0.519	0.769	0.94646	0.4		0.967	30	0	2002	2019
Breast Carcinoma	C0678222	ROR1	4919	Q01973	receptor tyrosine kinase like orphan receptor 1	Kinase	109	0.552	0.731	0.99645	0.4		1	10	0	2013	2020
Breast Carcinoma	C0678222	PAEP	5047	P09466	progestagen associated endometrial protein	Enzyme	397	0.43	0.846	3.1109e-08	0.4		0.944	36	0	1997	2019
Breast Carcinoma	C0678222	PAK1	5058	Q13153	p21 (RAC1) activated kinase 1	Kinase	221	0.494	0.808	0.0013306	0.4		1	27	0	2000	2020
Breast Carcinoma	C0678222	FOXP3	50943	Q9BZS1	forkhead box P3		688	0.368	0.846	0.99424	0.4		0.956	45	3	2007	2020
Breast Carcinoma	C0678222	WWOX	51741	Q9NZC7	WW domain containing oxidoreductase	Enzyme	356	0.453	0.808	1.2376e-15	0.4		0.962	26	0	2000	2019
Breast Carcinoma	C0678222	PGR	5241	P06401	progesterone receptor	Nuclear receptor	392	0.426	0.885	0.051042	0.4		0.936	581	18	1985	2020
Breast Carcinoma	C0678222	ABCB1	5243	P08183	ATP binding cassette subfamily B member 1	Transporter	933	0.344	0.885	1.2564e-05	0.4		0.968	252	7	1988	2020
Breast Carcinoma	C0678222	SERPINB5	5268	P36952	serpin family B member 5	Enzyme modulator	87	0.582	0.577	0.0036486	0.4		1	12	0	2000	2019
Breast Carcinoma	C0678222	PIK3CB	5291	P42338	phosphatidylinositol-4,5-bisphosphate 3-kinase catalytic subunit beta	Kinase	1083	0.322	0.885	0.99964	0.4		0.992	364	1	2001	2020
Breast Carcinoma	C0678222	PIN1	5300	Q13526	peptidylprolyl cis/trans isomerase, NIMA-interacting 1		212	0.488	0.769	0.74031	0.4		0.943	35	1	2001	2019
Breast Carcinoma	C0678222	FBXW7	55294	Q969H0	F-box and WD repeat domain containing 7	Enzyme modulator	257	0.465	0.808	0.99949	0.4		1	24	0	2001	2019
Breast Carcinoma	C0678222	MAP2K7	5609	O14733	mitogen-activated protein kinase kinase 7	Kinase	408	0.419	0.808	0.99552	0.4		1	23	0	2006	2020
Breast Carcinoma	C0678222	KLK10	5655	O43240	kallikrein related peptidase 10	Enzyme	70	0.608	0.538	4.3662e-07	0.4		1	15	0	2000	2016
Breast Carcinoma	C0678222	BAG1	573	Q99933	BAG cochaperone 1		128	0.538	0.769	6.5264e-06	0.4		1	21	0	1999	2019
Breast Carcinoma	C0678222	PTGS2	5743	P35354	prostaglandin-endoperoxide synthase 2	Enzyme	1234	0.314	0.962	0.99597	0.4		0.956	203	7	1998	2019
Breast Carcinoma	C0678222	PTHLH	5744	P12272	parathyroid hormone like hormone		321	0.453	0.846	0.81146	0.4		1	59	0	1992	2019
Breast Carcinoma	C0678222	BAX	581	Q07812	BCL2 associated X, apoptosis regulator	Signaling	420	0.417	0.885	0.31746	0.4		1	23	0	1996	2019
Breast Carcinoma	C0678222	RAF1	5894	P04049	Raf-1 proto-oncogene, serine/threonine kinase	Kinase	470	0.418	0.885	0.85295	0.4		1	22	0	1995	2019
Breast Carcinoma	C0678222	RARA	5914	P10276	retinoic acid receptor alpha	Nuclear receptor	274	0.47	0.846	0.96305	0.4		0.929	28	0	1993	2019
Breast Carcinoma	C0678222	RARB	5915	P10826	retinoic acid receptor beta	Nuclear receptor	254	0.478	0.846	0.99983	0.4		0.952	21	0	1995	2019
Breast Carcinoma	C0678222	BCL2	596	P10415	BCL2 apoptosis regulator	Signaling	1456	0.291	0.885	0.55903	0.4		0.962	291	2	1994	2020
Breast Carcinoma	C0678222	RECQL	5965	P46063	RecQ like helicase	Enzyme	58	0.615	0.615	1.5345e-20	0.4		0.933	15	1	2014	2019
Breast Carcinoma	C0678222	CXCL12	6387	P48061	C-X-C motif chemokine ligand 12		626	0.379	0.846	0.11851	0.4		0.988	84	2	2003	2020
Breast Carcinoma	C0678222	SFRP1	6422	Q8N474	secreted frizzled related protein 1		227	0.479	0.846	0.96457	0.4		1	27	0	1999	2019
Breast Carcinoma	C0678222	BMP2	650	P12643	bone morphogenetic protein 2	Signaling	428	0.432	0.846	0.98799	0.4		1	16	0	1999	2019
Breast Carcinoma	C0678222	SLC2A1	6513	P11166	solute carrier family 2 member 1	Transporter	687	0.388	0.808	0.9941	0.4		0.969	32	0	2004	2019
Breast Carcinoma	C0678222	BMP4	652	P12644	bone morphogenetic protein 4	Signaling	423	0.422	0.808	0.9564	0.4		0.929	14	0	2007	2019
Breast Carcinoma	C0678222	SLC5A5	6528	Q92911	solute carrier family 5 member 5	Transporter	195	0.499	0.769	0.0029492	0.4		1	38	0	2000	2019
Breast Carcinoma	C0678222	SNAI2	6591	O43623	snail family transcriptional repressor 2		189	0.505	0.692	0.79531	0.4		1	21	0	2001	2019
Breast Carcinoma	C0678222	SNAI1	6615	O95863	snail family transcriptional repressor 1		243	0.474	0.808	0.21754	0.4		1	38	0	2001	2019
Breast Carcinoma	C0678222	SNCG	6623	O76070	synuclein gamma	Transporter	122	0.55	0.615	0.0008475	0.4		0.971	35	0	1997	2019
Breast Carcinoma	C0678222	SOD2	6648	P04179	superoxide dismutase 2	Enzyme	668	0.379	0.923	0.15499	0.4		0.898	49	5	1995	2019
Breast Carcinoma	C0678222	SPP1	6696	P10451	secreted phosphoprotein 1		824	0.353	0.885	2.146e-06	0.4		0.986	72	2	1997	2019
Breast Carcinoma	C0678222	SRC	6714	P12931	SRC proto-oncogene, non-receptor tyrosine kinase	Kinase	265	0.467	0.885	0.99691	0.4		1	29	0	2001	2019
Breast Carcinoma	C0678222	BRAF	673	P15056	B-Raf proto-oncogene, serine/threonine kinase	Kinase	1228	0.319	0.846	0.99995	0.4		1	10	3	2007	2020
Breast Carcinoma	C0678222	STAT3	6774	P40763	signal transducer and activator of transcription 3	Nucleic acid binding	1193	0.32	0.923	1	0.4		0.99	199	2	1997	2020
Breast Carcinoma	C0678222	STAT5A	6776	P42229	signal transducer and activator of transcription 5A	Nucleic acid binding	318	0.445	0.808	0.99994	0.4		0.897	39	0	1998	2018
Breast Carcinoma	C0678222	AURKA	6790	O14965	aurora kinase A	Kinase	245	0.475	0.731	0.8676	0.4		0.882	51	9	1997	2019
Breast Carcinoma	C0678222	SULT1A1	6817	P50225	sulfotransferase family 1A member 1		122	0.554	0.769	3.039e-11	0.4		0.8	35	3	2000	2018
Breast Carcinoma	C0678222	ZEB1	6935	P37275	zinc finger E-box binding homeobox 1	Transcription factor	310	0.442	0.808	0.96665	0.4		1	58	0	2007	2019
Breast Carcinoma	C0678222	TERT	7015	O14746	telomerase reverse transcriptase	Enzyme	703	0.374	0.846	0.99046	0.4		0.952	42	13	2000	2019
Breast Carcinoma	C0678222	TFAP2A	7020	P05549	transcription factor AP-2 alpha	Transcription factor	250	0.488	0.769	0.98964	0.4		0.957	23	0	1998	2019
Breast Carcinoma	C0678222	TFRC	7037	P02786	transferrin receptor	Enzyme	359	0.437	0.885	6.9902e-05	0.4		1	21	0	1999	2019
Breast Carcinoma	C0678222	TGM2	7052	P21980	transglutaminase 2	Enzyme	315	0.445	0.808	6.8118e-18	0.4		1	23	0	2001	2018
Breast Carcinoma	C0678222	THBS1	7057	P07996	thrombospondin 1		480	0.407	0.885	0.99985	0.4		1	27	0	1994	2019
Breast Carcinoma	C0678222	TNF	7124	P01375	tumor necrosis factor	Signaling	2724	0.231	0.962	0.8033	0.4		0.959	171	3	1990	2020
Breast Carcinoma	C0678222	TOP2A	7153	P11388	DNA topoisomerase II alpha		200	0.497	0.731	0.99086	0.4		0.971	70	0	1999	2019
Breast Carcinoma	C0678222	TP53BP1	7158	Q12888	tumor protein p53 binding protein 1	Epigenetic regulator	158	0.52	0.731	0.99985	0.4		1	25	3	2000	2019
Breast Carcinoma	C0678222	TP73	7161	O15350	tumor protein p73	Transcription factor	300	0.449	0.808	0.99696	0.4		0.92	25	2	1999	2019
Breast Carcinoma	C0678222	TXN	7295	P10599	thioredoxin		338	0.447	0.885	0.20119	0.4		1	10	1	2000	2018
Breast Carcinoma	C0678222	TYMS	7298	P04818	thymidylate synthetase	Enzyme	406	0.425	0.846	0.72247	0.4		0.914	35	1	1994	2019
Breast Carcinoma	C0678222	VDR	7421	P11473	vitamin D receptor	Nuclear receptor	852	0.352	0.885	1.6787e-05	0.4		0.909	132	8	1994	2019
Breast Carcinoma	C0678222	VEGFC	7424	P49767	vascular endothelial growth factor C	Signaling	291	0.459	0.769	0.49565	0.4		0.946	37	0	2001	2019
Breast Carcinoma	C0678222	VIM	7431	P08670	vimentin		644	0.372	0.846	0.71255	0.4		0.969	65	0	1989	2020
Breast Carcinoma	C0678222	WT1	7490	P19544	WT1 transcription factor	Nucleic acid binding	446	0.422	0.808	0.99648	0.4		1	14	0	1999	2018
Breast Carcinoma	C0678222	XRCC2	7516	O43543	X-ray repair cross complementing 2		187	0.512	0.731	3.955e-07	0.4		0.846	26	4	2002	2019
Breast Carcinoma	C0678222	CXCR4	7852	P61073	C-X-C motif chemokine receptor 4	G-protein coupled receptor	739	0.362	0.923	0.017804	0.4		0.979	142	5	2002	2020
Breast Carcinoma	C0678222	NCOA3	8202	Q9Y6Q9	nuclear receptor coactivator 3	Kinase	142	0.522	0.654	0.54065	0.4		0.917	84	2	1996	2020
Breast Carcinoma	C0678222	ARID1A	8289	O14497	AT-rich interaction domain 1A		341	0.455	0.846	1	0.4		0.909	11	0	1992	2019
Breast Carcinoma	C0678222	BCAR3	8412	O75815	BCAR3 adaptor protein, NSP family member		39	0.695	0.654	0.58213	0.4		0.923	13	0	2003	2018
Breast Carcinoma	C0678222	L3MBTL3	84456	Q96JM7	L3MBTL histone methyl-lysine binding protein 3	Epigenetic regulator	35	0.7	0.423	0.99744	0.4		1	3	1	2017	2018
Breast Carcinoma	C0678222	CAT	847	P04040	catalase	Enzyme	794	0.359	0.962	1.6263e-10	0.4		0.964	28	2	1987	2019
Breast Carcinoma	C0678222	CAV1	857	Q03135	caveolin 1	Enzyme modulator	633	0.388	0.885	0.008274	0.4		0.963	81	4	1999	2019
Breast Carcinoma	C0678222	TNFSF10	8743	P50591	TNF superfamily member 10	Signaling	445	0.413	0.885	0.13495	0.4		0.962	53	0	2002	2019
Breast Carcinoma	C0678222	CCNE1	898	P24864	cyclin E1	Enzyme modulator	133	0.538	0.731	0.97187	0.4		0.947	19	7	2002	2019
Breast Carcinoma	C0678222	CLDN1	9076	O95832	claudin 1	Cell-cell junction	234	0.481	0.808	0.0010103	0.4		0.9	20	0	1999	2019
Breast Carcinoma	C0678222	MTDH	92140	Q86UE4	metadherin		200	0.491	0.769	0.32924	0.4		0.976	42	0	2006	2020
Breast Carcinoma	C0678222	ABCG2	9429	Q9UNQ0	ATP binding cassette subfamily G member 2 (Junior blood group)	Transporter	420	0.419	0.885	2.0957e-32	0.4		0.962	79	2	1999	2019
Breast Carcinoma	C0678222	APOBEC3B	9582	Q9UH17	apolipoprotein B mRNA editing enzyme catalytic subunit 3B	Enzyme	118	0.547	0.731	5.2144e-16	0.4		0.964	28	0	2010	2019
Breast Carcinoma	C0678222	ZEB2	9839	O60315	zinc finger E-box binding homeobox 2	Transcription factor	292	0.471	0.808	1	0.4		1	20	0	2005	2019
Breast Carcinoma	C0678222	TUBB3	10381	Q13509	tubulin beta 3 class III	Cellular structure	259	0.486	0.808	2.5676e-10	0.39		1	10	0	2011	2019
Breast Carcinoma	C0678222	NISCH	11188	Q9Y2I1	nischarin	Enzyme modulator	49	0.656	0.577	0.99443	0.39		1	9	0	2011	2020
Breast Carcinoma	C0678222	PPARGC1B	133522	Q86YN6	PPARG coactivator 1 beta	Transcription factor	102	0.569	0.731	0.50321	0.39		1	9	2	2003	2019
Breast Carcinoma	C0678222	DHFR	1719	P00374	dihydrofolate reductase	Enzyme	191	0.513	0.808	0.0343	0.39		0.9	10	1	1985	2018
Breast Carcinoma	C0678222	EPOR	2057	P19235	erythropoietin receptor	Receptor	162	0.526	0.692	0.0101	0.39		0.9	10	0	2002	2019
Breast Carcinoma	C0678222	ALK	238	Q9UM73	ALK receptor tyrosine kinase	Kinase	519	0.396	0.846	3.2299e-06	0.39		0.9	10	0	2002	2019
Breast Carcinoma	C0678222	NOS2	4843	P35228	nitric oxide synthase 2		783	0.364	0.923	4.0277e-15	0.39		1	10	0	2004	2017
Breast Carcinoma	C0678222	SERPINB2	5055	P05120	serpin family B member 2	Enzyme modulator	183	0.502	0.808	6.3773e-12	0.39		0.9	10	0	1995	2019
Breast Carcinoma	C0678222	GPNMB	10457	Q14956	glycoprotein nmb	Signaling	103	0.566	0.692	2.8803e-27	0.38		1	9	0	2007	2019
Breast Carcinoma	C0678222	SLCO1B1	10599	Q9Y6L6	solute carrier organic anion transporter family member 1B1	Transporter	151	0.538	0.731	1.1086e-21	0.38		1	8	4	2010	2019
Breast Carcinoma	C0678222	APOBEC3A	200315	P31941	apolipoprotein B mRNA editing enzyme catalytic subunit 3A		68	0.612	0.692	0.0010454	0.38		1	8	0	2013	2019
Breast Carcinoma	C0678222	HES1	3280	Q14469	hes family bHLH transcription factor 1	Transcription factor	243	0.468	0.885	0.7072	0.38		1	9	0	2009	2019
Breast Carcinoma	C0678222	IFNB1	3456	P01574	interferon beta 1		426	0.421	0.846		0.38		1	8	0	1997	2019
Breast Carcinoma	C0678222	IGFBP7	3490	Q16270	insulin like growth factor binding protein 7		241	0.476	0.769	0.0012873	0.38		1	9	0	1998	2017
Breast Carcinoma	C0678222	MIR152	406943		microRNA 152		136	0.521	0.769		0.38		1	9	0	2013	2020
Breast Carcinoma	C0678222	MIF	4282	P14174	macrophage migration inhibitory factor		455	0.412	0.885	0.012262	0.38		1	9	3	2002	2017
Breast Carcinoma	C0678222	MIR342	442909		microRNA 342		111	0.547	0.769		0.38		1	9	0	2010	2020
Breast Carcinoma	C0678222	MIR429	554210		microRNA 429		117	0.544	0.731		0.38		1	9	0	2010	2020
Breast Carcinoma	C0678222	RELA	5970	Q04206	RELA proto-oncogene, NF-kB subunit	Transcription factor	483	0.406	0.885	0.99948	0.38		1	9	0	2004	2019
Breast Carcinoma	C0678222	SLC2A5	6518	P22732	solute carrier family 2 member 5	Transporter	48	0.647	0.5	3.5691e-10	0.38		1	8	0	2004	2019
Breast Carcinoma	C0678222	INPP4B	8821	O15327	inositol polyphosphate-4-phosphatase type II B		90	0.573	0.577	0.55218	0.38		1	8	0	2010	2017
Breast Carcinoma	C0678222	CDH5	1003	P33151	cadherin 5		103	0.561	0.692	0.51314	0.37		1	8	0	2000	2018
Breast Carcinoma	C0678222	FST	10468	P19883	follistatin	Enzyme modulator	182	0.513	0.731	0.98014	0.37		1	8	0	2005	2018
Breast Carcinoma	C0678222	LAMTOR5	10542	O43504	late endosomal/lysosomal adaptor, MAPK and MTOR activator 5		38	0.67	0.5	3.8329e-06	0.37		1	8	0	2013	2020
Breast Carcinoma	C0678222	CPT1A	1374	P50416	carnitine palmitoyltransferase 1A	Enzyme	143	0.555	0.808	5.114e-09	0.37		1	8	0	2007	2019
Breast Carcinoma	C0678222	ENO1	2023	P06733	enolase 1	Enzyme	231	0.481	0.885	1.914e-05	0.37		1	8	0	1995	2019
Breast Carcinoma	C0678222	FLNA	2316	P21333	filamin A		571	0.419	0.846	1	0.37		1	8	0	1990	2018
Breast Carcinoma	C0678222	CADM1	23705	Q9BY67	cell adhesion molecule 1		205	0.491	0.769	0.66216	0.37		0.714	7	0	2002	2019
Breast Carcinoma	C0678222	BIRC5	332	O15392	baculoviral IAP repeat containing 5	Enzyme modulator	199	0.495	0.731	0.055854	0.37		1	9	1	2004	2016
Breast Carcinoma	C0678222	KRT18	3875	P05783	keratin 18		151	0.53	0.692	0.73477	0.37		1	9	0	1995	2019
Breast Carcinoma	C0678222	MIR127	406914		microRNA 127		105	0.553	0.692		0.37		0.875	8	0	2010	2020
Breast Carcinoma	C0678222	MFGE8	4240	Q08431	milk fat globule-EGF factor 8 protein	Enzyme	120	0.548	0.808	4.3953e-05	0.37		1	7	0	2000	2019
Breast Carcinoma	C0678222	LEF1	51176	Q9UJU2	lymphoid enhancer binding factor 1		211	0.486	0.769	0.99789	0.37		1	7	0	2006	2019
Breast Carcinoma	C0678222	EMSY	56946	Q7Z589	EMSY transcriptional repressor, BRCA2 interacting		52	0.628	0.423	1	0.37		1	7	0	2004	2017
Breast Carcinoma	C0678222	SFRP2	6423	Q96HF1	secreted frizzled related protein 2		134	0.544	0.731	0.0016693	0.37		0.857	7	0	2008	2019
Breast Carcinoma	C0678222	PER3	8863	P56645	period circadian regulator 3	Transcription factor	122	0.559	0.731	1.3661e-17	0.37		1	7	1	2005	2018
Breast Carcinoma	C0678222	SLC16A3	9123	O15427	solute carrier family 16 member 3	Transporter	122	0.542	0.731	0.00029385	0.37		1	8	0	2011	2020
Breast Carcinoma	C0678222	CD74	972	P04233	CD74 molecule	Enzyme modulator	170	0.512	0.808	0.24889	0.37		0.875	8	0	2004	2017
Breast Carcinoma	C0678222	NCOA2	10499	Q15596	nuclear receptor coactivator 2	Enzyme	95	0.575	0.615	1	0.36		0.857	7	0	2009	2019
Breast Carcinoma	C0678222	DDIT3	1649	P35638	DNA damage inducible transcript 3		264	0.467	0.846	0.59066	0.36		1	7	0	1999	2018
Breast Carcinoma	C0678222	DPYD	1806	Q12882	dihydropyrimidine dehydrogenase	Enzyme	249	0.493	0.846	3.3686e-22	0.36		1	7	1	2004	2017
Breast Carcinoma	C0678222	HP	3240	P00738	haptoglobin	Enzyme	464	0.412	0.885	1.736e-05	0.36		1	7	0	1980	2017
Breast Carcinoma	C0678222	MIR132	406921		microRNA 132		222	0.485	0.846		0.36		1	7	0	2010	2019
Breast Carcinoma	C0678222	MIR301A	407027		microRNA 301a		102	0.558	0.808		0.36		1	6	0	2011	2018
Breast Carcinoma	C0678222	PIM1	5292	P11309	Pim-1 proto-oncogene, serine/threonine kinase	Kinase	224	0.482	0.769	0.84846	0.36		1	7	0	2005	2020
Breast Carcinoma	C0678222	DLL4	54567	Q9NR61	delta like canonical Notch ligand 4		219	0.494	0.769	0.99982	0.36		1	7	0	2006	2019
Breast Carcinoma	C0678222	PTGS1	5742	P23219	prostaglandin-endoperoxide synthase 1	Enzyme	318	0.46	0.885	6.2425e-07	0.36		0.857	7	0	1998	2019
Breast Carcinoma	C0678222	MIR489	574442		microRNA 489		42	0.647	0.423		0.36		1	7	0	2010	2019
Breast Carcinoma	C0678222	RBM3	5935	P98179	RNA binding motif protein 3	Nucleic acid binding	73	0.595	0.654	0.82616	0.36		1	7	0	2006	2019
Breast Carcinoma	C0678222	MAP2K4	6416	P45985	mitogen-activated protein kinase kinase 4	Kinase	100	0.559	0.692	0.99709	0.36		1	6	0	1998	2019
Breast Carcinoma	C0678222	ADAMTS1	9510	Q9UHI8	ADAM metallopeptidase with thrombospondin type 1 motif 1	Enzyme	119	0.555	0.654	0.71601	0.36		1	6	1	2006	2019
Breast Carcinoma	C0678222	CD40	958	P25942	CD40 molecule		528	0.396	0.846	0.84603	0.36		0.857	7	2	1999	2018
Breast Carcinoma	C0678222	OCLN	100506658	Q16625	occludin		195	0.507	0.846	8.5583e-07	0.35		1	7	0	2004	2018
Breast Carcinoma	C0678222	CFL1	1072	P23528	cofilin 1		153	0.529	0.769	0.55563	0.35		1	6	0	1998	2018
Breast Carcinoma	C0678222	LPAR1	1902	Q92633	lysophosphatidic acid receptor 1	G-protein coupled receptor	145	0.534	0.808	0.18603	0.35		1	6	0	2005	2019
Breast Carcinoma	C0678222	FHL2	2274	Q14192	four and a half LIM domains 2	Transcription factor	121	0.556	0.731	2.8693e-05	0.35		1	5	0	1997	2015
Breast Carcinoma	C0678222	JMJD6	23210	Q6NYC1	jumonji domain containing 6, arginine demethylase and lysine hydroxylase	Receptor	73	0.615	0.654	0.93353	0.35		1	6	0	2012	2019
Breast Carcinoma	C0678222	GPX4	2879	P36969	glutathione peroxidase 4	Enzyme	201	0.516	0.808	4.7865e-05	0.35		1	5	1	2001	2019
Breast Carcinoma	C0678222	HOXB9	3219	P17482	homeobox B9		83	0.572	0.654	0.31202	0.35		1	5	0	2010	2016
Breast Carcinoma	C0678222	MIR10A	406902		microRNA 10a		158	0.513	0.846		0.35		1	6	0	2010	2019
Breast Carcinoma	C0678222	MME	4311	P08473	membrane metalloendopeptidase	Enzyme	470	0.407	0.808	1.465e-18	0.35		1	6	0	2007	2019
Breast Carcinoma	C0678222	PLA2G4A	5321	P47712	phospholipase A2 group IVA	Enzyme	202	0.496	0.846	5.9817e-05	0.35		1	5	0	2010	2019
Breast Carcinoma	C0678222	BCL2A1	597	Q16548	BCL2 related protein A1	Signaling	150	0.529	0.731	0.20785	0.35		1	7	0	2003	2019
Breast Carcinoma	C0678222	RPS6KB2	6199	Q9UBS0	ribosomal protein S6 kinase B2	Kinase	35	0.678	0.538	5.9588e-21	0.35		1	5	0	2011	2018
Breast Carcinoma	C0678222	CCL20	6364	P78556	C-C motif chemokine ligand 20	Signaling	242	0.474	0.846	0.00024242	0.35		1	6	0	2005	2019
Breast Carcinoma	C0678222	NR2F1	7025	P10589	nuclear receptor subfamily 2 group F member 1	Nuclear receptor	53	0.656	0.654	0.99482	0.35		1	6	0	2000	2018
Breast Carcinoma	C0678222	C1QBP	708	Q07021	complement C1q binding protein		111	0.569	0.692	2.0164e-07	0.35		1	6	2	2004	2019
Breast Carcinoma	C0678222	WNT10B	7480	O00744	Wnt family member 10B	Signaling	90	0.576	0.654	0.0003616	0.35		1	6	0	1997	2017
Breast Carcinoma	C0678222	DEK	7913	P35659	DEK proto-oncogene		122	0.542	0.769	0.13065	0.35		1	6	0	2007	2019
Breast Carcinoma	C0678222	STC2	8614	O76061	stanniocalcin 2	Signaling	88	0.573	0.692	0.26588	0.35		1	5	0	2002	2019
Breast Carcinoma	C0678222	ADAR	103	P55265	adenosine deaminase RNA specific	Enzyme	256	0.501	0.808	0.026282	0.34		1	5	0	2015	2019
Breast Carcinoma	C0678222	ELK3	2004	P41970	ETS transcription factor ELK3	Transcription factor	220	0.49	0.846	0.083508	0.34		1	5	0	2006	2020
Breast Carcinoma	C0678222	GPX2	2877	P18283	glutathione peroxidase 2	Enzyme	60	0.619	0.5	0.00014995	0.34		1	4	0	1999	2019
Breast Carcinoma	C0678222	GZMB	3002	P10144	granzyme B	Enzyme	290	0.453	0.808	3.6674e-14	0.34		1	4	0	2009	2019
Breast Carcinoma	C0678222	LDHB	3945	P07195	lactate dehydrogenase B	Enzyme	74	0.604	0.615	4.9734e-06	0.34		1	4	0	2012	2018
Breast Carcinoma	C0678222	CXCL9	4283	Q07325	C-X-C motif chemokine ligand 9	Signaling	269	0.462	0.808	0.0029304	0.34		1	5	0	2009	2020
Breast Carcinoma	C0678222	ACHE	43	P22303	acetylcholinesterase (Cartwright blood group)	Enzyme	418	0.445	0.885	0.99827	0.34		1	4	0	2002	2019
Breast Carcinoma	C0678222	MYH9	4627	P35579	myosin heavy chain 9		196	0.505	0.808	1	0.34		1	5	0	2008	2018
Breast Carcinoma	C0678222	ANGPTL4	51129	Q9BY76	angiopoietin like 4	Signaling	198	0.498	0.731	2.3089e-11	0.34		1	5	0	2011	2019
Breast Carcinoma	C0678222	PBRM1	55193	Q86U86	polybromo 1	Epigenetic regulator	105	0.566	0.615	1	0.34		1	4	0	2005	2017
Breast Carcinoma	C0678222	ARRDC3	57561	Q96B67	arrestin domain containing 3		24	0.711	0.308	0.98715	0.34		1	4	0	2010	2018
Breast Carcinoma	C0678222	BCHE	590	P06276	butyrylcholinesterase		392	0.447	0.923	1.0643e-13	0.34		1	4	0	2002	2018
Breast Carcinoma	C0678222	RPS6	6194	P62753	ribosomal protein S6	Nucleic acid binding	117	0.547	0.692	0.9759	0.34		1	5	0	2008	2019
Breast Carcinoma	C0678222	FKBPL	63943	Q9UIM3	FKBP prolyl isomerase like	Enzyme	23	0.736	0.346	7.9526e-11	0.34		1	4	1	2010	2019
Breast Carcinoma	C0678222	SHMT1	6470	P34896	serine hydroxymethyltransferase 1	Enzyme	106	0.566	0.654	1.275e-14	0.34		0.8	5	1	2007	2015
Breast Carcinoma	C0678222	NORAD	647979		non-coding RNA activated by DNA damage		51	0.631	0.462		0.34		1	4	0	2016	2019
Breast Carcinoma	C0678222	TFPI2	7980	P48307	tissue factor pathway inhibitor 2	Enzyme modulator	161	0.521	0.769	0.00084274	0.34		1	5	0	2005	2018
Breast Carcinoma	C0678222	KMT2D	8085	O14686	lysine methyltransferase 2D		320	0.465	0.808	1	0.34		1	5	0	2010	2019
Breast Carcinoma	C0678222	ARTN	9048	Q5T4W7	artemin	Signaling	248	0.48	0.846	0.35793	0.34		1	4	0	2010	2013
Breast Carcinoma	C0678222	FOXQ1	94234	Q9C009	forkhead box Q1	Transcription factor	67	0.61	0.615	0.61849	0.34		1	4	0	2011	2019
Breast Carcinoma	C0678222	THEMIS2	9473	Q5TEJ8	thymocyte selection associated family member 2		20	0.743	0.192	0.0020207	0.34		1	5	1	2008	2012
Breast Carcinoma	C0678222	H6PD	9563	O95479	hexose-6-phosphate dehydrogenase/glucose 1-dehydrogenase	Enzyme	64	0.619	0.654	8.5874e-09	0.34		1	4	0	2008	2018
Breast Carcinoma	C0678222	TNIP1	10318	Q15025	TNFAIP3 interacting protein 1		93	0.564	0.769	0.47559	0.33		1	4	0	2005	2019
Breast Carcinoma	C0678222	CENPF	1063	P49454	centromere protein F		76	0.601	0.654	1.8822e-36	0.33		1	4	1	2007	2019
Breast Carcinoma	C0678222	LRRC3B	116135	Q96PB8	leucine rich repeat containing 3B	Receptor	31	0.695	0.308	0.44415	0.33		1	4	0	2012	2018
Breast Carcinoma	C0678222	CNR2	1269	P34972	cannabinoid receptor 2	G-protein coupled receptor	197	0.509	0.846	6.5369e-06	0.33		1	4	0	2006	2017
Breast Carcinoma	C0678222	DSC3	1825	Q14574	desmocollin 3	Cell adhesion	103	0.57	0.808	2.2848e-21	0.33		1	4	0	2001	2007
Breast Carcinoma	C0678222	EDNRB	1910	P24530	endothelin receptor type B	G-protein coupled receptor	300	0.47	0.846	0.0092419	0.33		1	4	0	2004	2007
Breast Carcinoma	C0678222	EFNA1	1942	P20827	ephrin A1	Kinase	69	0.61	0.5	0.46263	0.33		0.667	3	0	2005	2011
Breast Carcinoma	C0678222	FBL	2091	P22087	fibrillarin	Enzyme	94	0.572	0.654	0.99319	0.33		1	4	0	2011	2019
Breast Carcinoma	C0678222	MECOM	2122	Q03112	MDS1 and EVI1 complex locus		191	0.513	0.731	1	0.33		1	4	1	2013	2019
Breast Carcinoma	C0678222	FABP7	2173	O15540	fatty acid binding protein 7		82	0.584	0.577	0.00078595	0.33		1	4	0	2010	2019
Breast Carcinoma	C0678222	DLL1	28514	O00548	delta like canonical Notch ligand 1		212	0.492	0.808	0.99999	0.33		1	4	0	2010	2019
Breast Carcinoma	C0678222	HHEX	3087	Q03014	hematopoietically expressed homeobox		73	0.599	0.692	0.54289	0.33		1	3	0	2006	2019
Breast Carcinoma	C0678222	BIRC2	329	Q13490	baculoviral IAP repeat containing 2	Enzyme modulator	125	0.535	0.731	0.42708	0.33		1	4	0	2014	2015
Breast Carcinoma	C0678222	HSPA1B	3304	P0DMV8;P0DMV9	heat shock protein family A (Hsp70) member 1B		251	0.474	0.808	0.0053464	0.33		1	4	0	1997	2012
Breast Carcinoma	C0678222	MAL	4118	P21145	mal, T cell differentiation protein	Transporter	102	0.57	0.577	0.83197	0.33		1	3	0	2009	2014
Breast Carcinoma	C0678222	NFKBIA	4792	P25963	NFKB inhibitor alpha		226	0.487	0.885	0.99452	0.33		1	4	1	2005	2014
Breast Carcinoma	C0678222	RRAD	6236	P55042	RRAD, Ras related glycolysis inhibitor and calcium channel regulator		58	0.638	0.538	0.43879	0.33		1	3	0	1999	2014
Breast Carcinoma	C0678222	SFRP5	6425	Q5T4F7	secreted frizzled related protein 5		106	0.559	0.692	5.1843e-06	0.33		1	3	0	2008	2008
Breast Carcinoma	C0678222	BMPR2	659	Q13873	bone morphogenetic protein receptor type 2	Kinase	146	0.538	0.654	0.99998	0.33		1	4	0	2007	2015
Breast Carcinoma	C0678222	SREBF2	6721	Q12772	sterol regulatory element binding transcription factor 2		112	0.566	0.577	0.20734	0.33		1	3	1	2003	2019
Breast Carcinoma	C0678222	ICAM5	7087	Q9UMF0	intercellular adhesion molecule 5		29	0.716	0.346	0.002139	0.33		1	4	2	2005	2013
Breast Carcinoma	C0678222	TP53BP2	7159	Q13625	tumor protein p53 binding protein 2	Enzyme modulator	70	0.604	0.577	0.0025482	0.33		1	4	0	2003	2018
Breast Carcinoma	C0678222	MED28	80306	Q9H204	mediator complex subunit 28		15	0.78	0.192	0.00011083	0.33		1	4	0	2005	2018
Breast Carcinoma	C0678222	ADAM33	80332	Q9BZ11	ADAM metallopeptidase domain 33	Enzyme	49	0.636	0.423	2.1487e-15	0.33		1	3	0	2009	2018
Breast Carcinoma	C0678222	CUL5	8065	Q93034	cullin 5	Enzyme	32	0.691	0.577	1	0.33		1	4	0	2003	2019
Breast Carcinoma	C0678222	ACVR1	90	Q04771	activin A receptor type 1	Kinase	144	0.535	0.731	0.3254	0.33		0.75	4	0	2007	2018
Breast Carcinoma	C0678222	CDA	978	P32320	cytidine deaminase	Enzyme	103	0.558	0.731	0.0081038	0.33		1	5	0	2000	2015
Breast Carcinoma	C0678222	CDH2	1000	P19022	cadherin 2		135	0.535	0.731	0.99171	0.32		1	3	0	2012	2016
Breast Carcinoma	C0678222	APC2	10297	O95996	APC regulator of WNT signaling pathway 2		108	0.582	0.654	0.99994	0.32		1	3	0	2008	2019
Breast Carcinoma	C0678222	DES	1674	P17661	desmin		330	0.46	0.846	0.0088282	0.32		1	3	0	1992	2014
Breast Carcinoma	C0678222	AFP	174	P02771	alpha fetoprotein	Transporter	392	0.429	0.885	1.1383e-11	0.32		1	3	0	1996	2008
Breast Carcinoma	C0678222	EFEMP1	2202	Q12805	EGF containing fibulin extracellular matrix protein 1	Extracellular structure	153	0.54	0.769	0.99992	0.32		1	2	0	2009	2015
Breast Carcinoma	C0678222	EPB41L3	23136	Q9Y2J2	erythrocyte membrane protein band 4.1 like 3		63	0.619	0.615	4.3188e-05	0.32		1	2	0	2007	2009
Breast Carcinoma	C0678222	SYNE1	23345	Q8NF91	spectrin repeat containing nuclear envelope protein 1		237	0.511	0.846	3.1899e-52	0.32		1	3	2	1997	2008
Breast Carcinoma	C0678222	ZNF404	342908	Q494X3	zinc finger protein 404		7	0.861	0.077	2.6828e-08	0.32		1	3	0	2017	2018
Breast Carcinoma	C0678222	ARF1	375	P84077	ADP ribosylation factor 1		61	0.626	0.615	0.89967	0.32		1	2	0	2013	2016
Breast Carcinoma	C0678222	ARHGDIA	396	P52565	Rho GDP dissociation inhibitor alpha	Enzyme modulator	51	0.663	0.577	0.03642	0.32		1	3	0	2010	2014
Breast Carcinoma	C0678222	LLGL2	3993	Q6P1M3	LLGL scribble cell polarity complex component 2	Transporter	23	0.769	0.192	2.8797e-12	0.32		1	3	0	1994	2019
Breast Carcinoma	C0678222	MIR101-2	406894		microRNA 101-2		12	0.821	0.154		0.32		1	2	1	2014	2017
Breast Carcinoma	C0678222	MIR24-2	407013		microRNA 24-2		24	0.711	0.192		0.32		1	3	1	2011	2014
Breast Carcinoma	C0678222	MEIS1	4211	O00470	Meis homeobox 1	Enzyme	104	0.579	0.615	0.99951	0.32		1	2	0	2004	2009
Breast Carcinoma	C0678222	RGS2	5997	P41220	regulator of G protein signaling 2	Enzyme modulator	109	0.561	0.769	5.6973e-06	0.32		1	3	0	2005	2018
Breast Carcinoma	C0678222	RPS4X	6191	P62701	ribosomal protein S4 X-linked	Nucleic acid binding	28	0.711	0.5	0.93222	0.32		1	2	0	2011	2017
Breast Carcinoma	C0678222	SLC2A2	6514	P11168	solute carrier family 2 member 2	Transporter	123	0.572	0.692	3.4337e-08	0.32		1	3	0	2009	2018
Breast Carcinoma	C0678222	BTK	695	Q06187	Bruton tyrosine kinase	Kinase	290	0.464	0.808	0.99996	0.32		1	2	0	2013	2016
Breast Carcinoma	C0678222	NSD2	7468	O96028	nuclear receptor binding SET domain protein 2	Epigenetic regulator	224	0.507	0.769	1	0.32		1	2	0	2014	2016
Breast Carcinoma	C0678222	LIMD2	80774	Q9BT23	LIM domain containing 2	Cellular structure	27	0.705	0.308	0.16402	0.32		1	2	0	2009	2010
Breast Carcinoma	C0678222	EIF2S2	8894	P20042	eukaryotic translation initiation factor 2 subunit beta	Nucleic acid binding	69	0.621	0.577	0.95327	0.32		1	3	0	2008	2019
Breast Carcinoma	C0678222	CTU1	90353	Q7Z7A3	cytosolic thiouridylase subunit 1		21	0.769	0.192	0.067155	0.32		1	3	0	1994	2018
Breast Carcinoma	C0678222	MAP3K13	9175	O43283	mitogen-activated protein kinase kinase kinase 13	Kinase	17	0.743	0.192	0.80051	0.32		1	2	0	1997	2017
Breast Carcinoma	C0678222	AKAP12	9590	Q02952	A-kinase anchoring protein 12		99	0.566	0.615	0.035666	0.32		1	3	0	2005	2018
Breast Carcinoma	C0678222	TCL1B	9623	O95988	T cell leukemia/lymphoma 1B		100	0.561	0.5	0.010127	0.32		1	3	0	2010	2017
Breast Carcinoma	C0678222	MED12	9968	Q93074	mediator complex subunit 12	Transcription factor	340	0.476	0.769	1	0.32		1	4	0	2014	2019
Breast Carcinoma	C0678222	UBD	10537	O15205	ubiquitin D		71	0.597	0.692	0.0070467	0.31		1	2	0	2018	2018
Breast Carcinoma	C0678222	LBX1	10660	P52954	ladybird homeobox 1	Transcription factor	16	0.736	0.462	0.67886	0.31		1	1	0	2009	2009
Breast Carcinoma	C0678222	DEPP1	11067	Q9NTK1	DEPP1 autophagy regulator		23	0.695	0.308	0.33608	0.31		1	2	0	2005	2014
Breast Carcinoma	C0678222	BTN3A2	11118	P78410	butyrophilin subfamily 3 member A2	Enzyme modulator	27	0.716	0.462	1.1002e-10	0.31		1	2	0	2018	2020
Breast Carcinoma	C0678222	SPATA18	132671	Q8TC71	spermatogenesis associated 18		13	0.805	0.115	1.0088e-13	0.31		1	2	0	2018	2018
Breast Carcinoma	C0678222	CRHR1	1394	P34998	corticotropin releasing hormone receptor 1		183	0.517	0.769	3.7856e-05	0.31		1	2	0	2015	2018
Breast Carcinoma	C0678222	FGD5	152273	Q6ZNL6	FYVE, RhoGEF and PH domain containing 5	Enzyme modulator	24	0.78	0.346	1	0.31		1	2	0	2014	2017
Breast Carcinoma	C0678222	DIO3	1735	P55073	iodothyronine deiodinase 3		80	0.593	0.731	0.62331	0.31		1	2	0	2014	2017
Breast Carcinoma	C0678222	NR2F6	2063	P10588	nuclear receptor subfamily 2 group F member 6	Nuclear receptor	35	0.682	0.346	0.45111	0.31		1	2	0	2001	2016
Breast Carcinoma	C0678222	COTL1	23406	Q14019	coactosin like F-actin binding protein 1	Cellular structure	62	0.615	0.538	0.039077	0.31		1	2	0	2010	2018
Breast Carcinoma	C0678222	HEY2	23493	Q9UBP5	hes related family bHLH transcription factor with YRPW motif 2	Transcription factor	93	0.572	0.731	0.89343	0.31		1	2	0	2001	2010
Breast Carcinoma	C0678222	HEYL	26508	Q9NQ87	hes related family bHLH transcription factor with YRPW motif like	Transcription factor	19	0.736	0.423	3.2662e-07	0.31		1	2	0	2010	2019
Breast Carcinoma	C0678222	PABPC1	26986	P11940	poly(A) binding protein cytoplasmic 1		52	0.621	0.654	0.99601	0.31		1	2	0	1992	2011
Breast Carcinoma	C0678222	GRIK2	2898	Q13002	glutamate ionotropic receptor kainate type subunit 2	Ion channel	130	0.561	0.769	0.99841	0.31		1	1	0	2019	2019
Breast Carcinoma	C0678222	CXCL3	2921	P19876	C-X-C motif chemokine ligand 3	Signaling	47	0.65	0.692	0.00030234	0.31		1	2	0	2005	2014
Breast Carcinoma	C0678222	NUDT2	318	P50583	nudix hydrolase 2	Enzyme	16	0.78	0.154	0.0057495	0.31		1	1	0	2011	2011
Breast Carcinoma	C0678222	HNRNPK	3190	P61978	heterogeneous nuclear ribonucleoprotein K	Enzyme	185	0.539	0.846	0.99998	0.31		1	2	0	2001	2011
Breast Carcinoma	C0678222	HNRNPL	3191	P14866	heterogeneous nuclear ribonucleoprotein L		40	0.663	0.5	0.99685	0.31		1	2	0	2011	2019
Breast Carcinoma	C0678222	IBSP	3381	P21815	integrin binding sialoprotein	Extracellular structure	47	0.653	0.538	1.3519e-11	0.31		1	2	0	2008	2014
Breast Carcinoma	C0678222	SLC10A6	345274	Q3KNW5	solute carrier family 10 member 6		7	0.839	0.115	4.5131e-09	0.31		1	1	0	2018	2018
Breast Carcinoma	C0678222	JAG2	3714	Q9Y219	jagged canonical Notch ligand 2		81	0.576	0.846	1	0.31		1	2	0	2010	2011
Breast Carcinoma	C0678222	NDUFS3	4722	O75489	NADH:ubiquinone oxidoreductase core subunit S3		120	0.581	0.769	0.00058312	0.31		1	2	0	2011	2013
Breast Carcinoma	C0678222	NMBR	4829	P28336	neuromedin B receptor	G-protein coupled receptor	23	0.711	0.423	1.9761e-08	0.31		1	1	0	2013	2013
Breast Carcinoma	C0678222	NRCAM	4897	Q92823	neuronal cell adhesion molecule		49	0.666	0.423	0.015254	0.31		1	2	1	2008	2011
Breast Carcinoma	C0678222	PDGFA	5154	P04085	platelet derived growth factor subunit A	Signaling	135	0.533	0.731	0.80842	0.31		1	2	0	2005	2015
Breast Carcinoma	C0678222	MRPS23	51649	Q9Y3D9	mitochondrial ribosomal protein S23		11	0.839	0.115	0.12774	0.31		1	2	0	2014	2017
Breast Carcinoma	C0678222	PDZK1	5174	Q5T2W1	PDZ domain containing 1		47	0.65	0.654	1.1586e-09	0.31		1	2	0	2000	2015
Breast Carcinoma	C0678222	ATP7B	540	P35670	ATPase copper transporting beta	Transporter	182	0.529	0.654	4.8001e-30	0.31		1	1	0	2002	2002
Breast Carcinoma	C0678222	RMND1	55005	Q9NWS8	required for meiotic nuclear division 1 homolog		59	0.674	0.462	1.0863e-09	0.31		1	2	0	2015	2018
Breast Carcinoma	C0678222	ELP3	55140	Q9H9T3	elongator acetyltransferase complex subunit 3	Enzyme	25	0.751	0.231	3.0115e-14	0.31		1	1	0	2016	2016
Breast Carcinoma	C0678222	MIR31HG	554202		MIR31 host gene		44	0.65	0.462		0.31		1	2	0	2016	2018
Breast Carcinoma	C0678222	TRERF1	55809	Q96PN7	transcriptional regulating factor 1		22	0.729	0.346	1	0.31		1	2	0	2006	2009
Breast Carcinoma	C0678222	GALNT16	57452	Q8N428	polypeptide N-acetylgalactosaminyltransferase 16	Enzyme	11	0.821	0.115	0.00013872	0.31		1	2	3	2018	2019
Breast Carcinoma	C0678222	RXRB	6257	P28702	retinoid X receptor beta	Nuclear receptor	35	0.686	0.654	0.99719	0.31		1	2	0	2003	2012
Breast Carcinoma	C0678222	MNX1-AS1	645249		MNX1 antisense RNA 1 (head to head)		53	0.615	0.346		0.31		1	2	0	2017	2019
Breast Carcinoma	C0678222	SIM1	6492	P81133	SIM bHLH transcription factor 1	Transcription factor	84	0.626	0.654	0.99828	0.31		1	2	0	2005	2018
Breast Carcinoma	C0678222	UMPS	7372	P11172	uridine monophosphate synthetase		102	0.584	0.615	0.0001051	0.31		1	3	0	2008	2014
Breast Carcinoma	C0678222	SLC2A10	81031	O95528	solute carrier family 2 member 10	Transporter	135	0.55	0.615	1.5672e-08	0.31		1	2	0	2009	2014
Breast Carcinoma	C0678222	H2BC4	8347	P58876;P62807	H2B clustered histone 4	Nucleic acid binding	20	0.76	0.269	0.0038196	0.31		1	2	0	2008	2015
Breast Carcinoma	C0678222	CASP7	840	P55210	caspase 7	Enzyme	83	0.581	0.654	5.3589e-05	0.31		1	2	0	2006	2011
Breast Carcinoma	C0678222	RSPO3	84870	Q9BXY4	R-spondin 3		64	0.653	0.423	0.089252	0.31		1	2	0	2007	2018
Breast Carcinoma	C0678222	SYNJ2	8871	O15056	synaptojanin 2	Enzyme	29	0.691	0.577	8.5042e-14	0.31		1	2	0	2005	2015
Breast Carcinoma	C0678222	HERC2	8924	O95714	HECT and RLD domain containing E3 ubiquitin protein ligase 2		143	0.568	0.692	1	0.31		1	1	0	2007	2007
Breast Carcinoma	C0678222	CCNH	902	P51946	cyclin H	Enzyme modulator	83	0.595	0.769	0.00081328	0.31		1	2	0	2016	2019
Breast Carcinoma	C0678222	RCCD1	91433	A6NED2	RCC1 domain containing 1		19	0.729	0.231	3.2679e-11	0.31		1	2	0	2017	2018
Breast Carcinoma	C0678222	SLC28A1	9154	O00337	solute carrier family 28 member 1	Transporter	33	0.686	0.538	5.737e-20	0.31		1	2	0	2006	2008
Breast Carcinoma	C0678222	REPS2	9185	Q8NFH8	RALBP1 associated Eps domain containing 2	Enzyme modulator	19	0.751	0.192	0.20309	0.31		1	1	0	2009	2009
Breast Carcinoma	C0678222	STARD8	9754	Q92502	StAR related lipid transfer domain containing 8		23	0.743	0.346	0.024522	0.31		1	2	0	2007	2008
Breast Carcinoma	C0678222	TANK	10010	Q92844	TRAF family member associated NFKB activator		34	0.678	0.5	0.83828	0.3		1	1	0	2005	2005
Breast Carcinoma	C0678222	ZNF667-AS1	100128252		ZNF667 antisense RNA 1 (head to head)		34	0.691	0.308		0.3		1	1	0	2017	2017
Breast Carcinoma	C0678222	HNRNPR	10236	O43390	heterogeneous nuclear ribonucleoprotein R	Nucleic acid binding	31	0.722	0.308	0.99935	0.3		1	1	0	2011	2011
Breast Carcinoma	C0678222	B4GAT1	11041	O43505	beta-1,4-glucuronyltransferase 1		84	0.59	0.538	0.0069375	0.3		1	1	0	2018	2018
Breast Carcinoma	C0678222	CLIC1	1192	O00299	chloride intracellular channel 1	Ion channel	74	0.601	0.5	0.00019265	0.3		1	1	0	2010	2010
Breast Carcinoma	C0678222	KLHDC7A	127707	Q5VTJ3	kelch domain containing 7A		9	0.821	0.231	4.9895e-19	0.3		1	1	1	2018	2018
Breast Carcinoma	C0678222	COL7A1	1294	Q02388	collagen type VII alpha 1 chain	Receptor	160	0.545	0.808	2.4411e-40	0.3		1	1	0	2008	2008
Breast Carcinoma	C0678222	METTL6	131965	Q8TCB7	methyltransferase like 6	Enzyme	5	0.861	0.077	2.1044e-05	0.3		1	1	0	2014	2014
Breast Carcinoma	C0678222	UBLCP1	134510	Q8WVY7	ubiquitin like domain containing CTD phosphatase 1		5	0.861	0.077	0.094508	0.3		1	1	0	2018	2018
Breast Carcinoma	C0678222	CD109	135228	Q6YHK3	CD109 molecule		81	0.595	0.654	2.2707e-44	0.3		1	1	0	2008	2008
Breast Carcinoma	C0678222	RALYL	138046	Q86SE5	RALY RNA binding protein like		16	0.769	0.231	0.45873	0.3		1	1	0	2011	2011
Breast Carcinoma	C0678222	TAFA4	151647	Q96LR4	TAFA chemokine like family member 4		23	0.743	0.192	0.00065997	0.3		1	1	0	2005	2005
Breast Carcinoma	C0678222	NOP9	161424	Q86U38	NOP9 nucleolar protein	Nucleic acid binding	6	0.839	0.077	1.6985e-11	0.3		1	1	0	2008	2008
Breast Carcinoma	C0678222	EEF1B2	1933	P24534	eukaryotic translation elongation factor 1 beta 2	Nucleic acid binding	18	0.751	0.346	0.066287	0.3		1	1	0	2010	2010
Breast Carcinoma	C0678222	EEF2	1938	P13639	eukaryotic translation elongation factor 2	Enzyme	83	0.599	0.731	0.99995	0.3		1	1	0	2010	2010
Breast Carcinoma	C0678222	DTX3	196403	Q8N9I9	deltex E3 ubiquitin ligase 3	Enzyme	6	0.839	0.115	0.88755	0.3		1	1	0	2014	2014
Breast Carcinoma	C0678222	NUDT17	200035	P0C025	nudix hydrolase 17	Enzyme	8	0.805	0.269	1.1109e-07	0.3		1	1	0	2018	2018
Breast Carcinoma	C0678222	NSUN6	221078	Q8TEA1	NOP2/Sun RNA methyltransferase 6		9	0.805	0.154	4.9452e-19	0.3		1	1	0	2017	2017
Breast Carcinoma	C0678222	RNF182	221687	Q8N6D2	ring finger protein 182		9	0.839	0.115	0.0046762	0.3		1	1	0	2008	2008
Breast Carcinoma	C0678222	ALDOA	226	P04075	aldolase, fructose-bisphosphate A		61	0.631	0.615	0.0013228	0.3		1	1	0	2010	2010
Breast Carcinoma	C0678222	CCT5	22948	P48643	chaperonin containing TCP1 subunit 5	Chaperone	50	0.663	0.462	0.99928	0.3		1	1	0	2008	2008
Breast Carcinoma	C0678222	KLHDC10	23008	Q6PID8	kelch domain containing 10		5	0.861	0.077	0.92564	0.3		1	1	0	2018	2018
Breast Carcinoma	C0678222	VPS39	23339	Q96JC1	VPS39 subunit of HOPS complex		18	0.736	0.577	1.7834e-11	0.3		1	1	0	2011	2011
Breast Carcinoma	C0678222	HEY1	23462	Q9Y5J3	hes related family bHLH transcription factor with YRPW motif 1	Transcription factor	110	0.551	0.692	0.050181	0.3		1	1	0	2010	2010
Breast Carcinoma	C0678222	SNX32	254122	Q86XE0	sorting nexin 32		6	0.861	0.077	1.8347e-18	0.3		1	1	0	2018	2018
Breast Carcinoma	C0678222	RIBC2	26150	Q9H4K1	RIB43A domain with coiled-coils 2	Cellular structure	11	0.839	0.115	2.1427e-12	0.3		1	1	0	2011	2011
Breast Carcinoma	C0678222	GDF10	2662	P55107	growth differentiation factor 10	Signaling	62	0.628	0.654	0.0053478	0.3		1	1	0	2013	2013
Breast Carcinoma	C0678222	CLUL1	27098	Q15846	clusterin like 1		7	0.821	0.192	1.6121e-11	0.3		1	1	0	2011	2011
Breast Carcinoma	C0678222	GNAI2	2771	P04899	G protein subunit alpha i2	Enzyme modulator	65	0.636	0.577	0.89194	0.3		1	1	0	2009	2009
Breast Carcinoma	C0678222	ANKRD34A	284615	Q69YU3	ankyrin repeat domain 34A		5	0.861	0.077	0.98103	0.3		1	1	0	2018	2018
Breast Carcinoma	C0678222	MRPS28	28957	Q9Y2Q9	mitochondrial ribosomal protein S28		9	0.839	0.077	4.6621e-05	0.3		1	1	0	2011	2011
Breast Carcinoma	C0678222	MRPL13	28998	Q9BYD1	mitochondrial ribosomal protein L13	Nucleic acid binding	14	0.792	0.154	1.4307e-07	0.3		1	1	0	2011	2011
Breast Carcinoma	C0678222	CXCL2	2920	P19875	C-X-C motif chemokine ligand 2	Signaling	186	0.513	0.885	3.6079e-07	0.3		1	1	0	2005	2005
Breast Carcinoma	C0678222	GUCY1A2	2977	P33402	guanylate cyclase 1 soluble subunit alpha 2		10	0.792	0.192	0.31409	0.3		1	1	0	2008	2008
Breast Carcinoma	C0678222	H1-2	3006	P16403	H1.2 linker histone, cluster member	Nucleic acid binding	21	0.722	0.423	0.0275	0.3		1	1	0	2008	2008
Breast Carcinoma	C0678222	HADHB	3032	P55084	hydroxyacyl-CoA dehydrogenase trifunctional multienzyme complex subunit beta	Enzyme	101	0.619	0.692	1.5183e-11	0.3		1	1	0	2011	2011
Breast Carcinoma	C0678222	HOXD11	3237	P31277	homeobox D11		45	0.67	0.462	0.0011418	0.3		1	1	0	2005	2005
Breast Carcinoma	C0678222	IGBP1	3476	P78318	immunoglobulin binding protein 1	Immune response	57	0.641	0.692	0.98274	0.3		1	1	0	2011	2011
Breast Carcinoma	C0678222	CTU2	348180	Q2VPK5	cytosolic thiouridylase subunit 2		38	0.695	0.423	3.9682e-22	0.3		1	1	0	2016	2016
Breast Carcinoma	C0678222	ARAF	369	P10398	A-Raf proto-oncogene, serine/threonine kinase	Kinase	56	0.619	0.654	0.96322	0.3		1	1	0	2003	2003
Breast Carcinoma	C0678222	EIF6	3692	P56537	eukaryotic translation initiation factor 6	Nucleic acid binding	92	0.584	0.538	0.2378	0.3		1	1	0	2014	2014
Breast Carcinoma	C0678222	LINC00671	388387		long intergenic non-protein coding RNA 671		5	0.861	0.077		0.3		1	1	0	2018	2018
Breast Carcinoma	C0678222	LLGL1	3996	Q15334	LLGL scribble cell polarity complex component 1	Transporter	48	0.636	0.423	2.4685e-05	0.3		1	1	0	2005	2005
Breast Carcinoma	C0678222	PLEKHD1	400224	A6NEE1	pleckstrin homology and coiled-coil domain containing D1		5	0.861	0.077	9.0931e-06	0.3		1	1	0	2018	2018
Breast Carcinoma	C0678222	HAPLN4	404037	Q86UW8	hyaluronan and proteoglycan link protein 4		15	0.805	0.154	0.01078	0.3		1	1	0	2018	2018
Breast Carcinoma	C0678222	MAN2C1	4123	Q9NTJ4	mannosidase alpha class 2C member 1		15	0.751	0.269	2.7689e-29	0.3		1	1	0	2018	2018
Breast Carcinoma	C0678222	MIR345	442910		microRNA 345		56	0.619	0.462		0.3		1	1	0	2010	2010
Breast Carcinoma	C0678222	MT3	4504	P25713	metallothionein 3		108	0.582	0.615	0.064484	0.3		1	1	0	2010	2010
Breast Carcinoma	C0678222	PPP1R12B	4660	O60237	protein phosphatase 1 regulatory subunit 12B		19	0.769	0.269	0.00012038	0.3		1	1	0	2017	2017
Breast Carcinoma	C0678222	LRRC37A2	474170	A6NM11	leucine rich repeat containing 37 member A2		7	0.839	0.154	1.1396e-07	0.3		1	1	1	2018	2018
Breast Carcinoma	C0678222	ITSN2	50618	Q9NZM3	intersectin 2	Enzyme modulator	31	0.711	0.423	9.7511e-13	0.3		1	1	0	2009	2009
Breast Carcinoma	C0678222	MRPS7	51081	Q9Y2R9	mitochondrial ribosomal protein S7	Nucleic acid binding	22	0.722	0.5	0.0012591	0.3		1	1	0	2011	2011
Breast Carcinoma	C0678222	PDE2A	5138	O00408	phosphodiesterase 2A		47	0.666	0.577	0.631	0.3		1	1	0	2003	2003
Breast Carcinoma	C0678222	EVL	51466	Q9UI08	Enah/Vasp-like		23	0.729	0.308	0.99761	0.3		1	1	1	2008	2008
Breast Carcinoma	C0678222	PCDHGB6	56100	Q9Y5F9	protocadherin gamma subfamily B, 6		11	0.78	0.115	2.0925e-06	0.3		1	1	0	2005	2005
Breast Carcinoma	C0678222	CMC2	56942	Q9NRP2	C-X9-C motif containing 2		9	0.792	0.192	0.1991	0.3		1	1	0	2008	2008
Breast Carcinoma	C0678222	MRPS22	56945	P82650	mitochondrial ribosomal protein S22		78	0.638	0.5	1.4768e-05	0.3		1	1	0	2011	2011
Breast Carcinoma	C0678222	ARID1B	57492	Q8NFD5	AT-rich interaction domain 1B		270	0.503	0.846	1	0.3			0	0
Breast Carcinoma	C0678222	ZSWIM5	57643	Q9P217	zinc finger SWIM-type containing 5		14	0.76	0.154	0.03976	0.3		1	1	0	2018	2018
Breast Carcinoma	C0678222	NECTIN2	5819	Q92692	nectin cell adhesion molecule 2		106	0.575	0.769	0.96926	0.3		1	1	0	2013	2013
Breast Carcinoma	C0678222	ACTA2	59	P62736	actin alpha 2, smooth muscle	Cellular structure	200	0.508	0.846	0.93017	0.3		1	1	2	2014	2014
Breast Carcinoma	C0678222	TRMT11	60487	Q7Z4G4	tRNA methyltransferase 11 homolog		20	0.729	0.269	3.9134e-12	0.3		1	1	0	2019	2019
Breast Carcinoma	C0678222	RIC8A	60626	Q9NPQ8	RIC8 guanine nucleotide exchange factor A		11	0.792	0.192	0.00063968	0.3		1	1	0	2018	2018
Breast Carcinoma	C0678222	RPL23A	6147	P62750	ribosomal protein L23a	Nucleic acid binding	11	0.78	0.308	0.90573	0.3		1	1	0	2011	2011
Breast Carcinoma	C0678222	RPL31	6160	P62899	ribosomal protein L31	Nucleic acid binding	14	0.78	0.308	0.84958	0.3		1	1	0	2011	2011
Breast Carcinoma	C0678222	RPLP2	6181	P05387	ribosomal protein lateral stalk subunit P2		12	0.805	0.192	0.66744	0.3		1	1	0	2018	2018
Breast Carcinoma	C0678222	RPS7	6201	P62081	ribosomal protein S7	Nucleic acid binding	52	0.682	0.462	0.95439	0.3		1	1	0	2011	2011
Breast Carcinoma	C0678222	RPS8	6202	P62241	ribosomal protein S8	Nucleic acid binding	9	0.805	0.192	0.99003	0.3		1	1	0	2011	2011
Breast Carcinoma	C0678222	KANSL1-AS1	644246		KANSL1 antisense RNA 1		7	0.839	0.154		0.3		1	1	0	2018	2018
Breast Carcinoma	C0678222	MRPL9	65005	Q9BYD2	mitochondrial ribosomal protein L9	Nucleic acid binding	5	0.861	0.077	0.00015633	0.3		1	1	0	2011	2011
Breast Carcinoma	C0678222	SMARCD1	6602	Q96GM5	SWI/SNF related, matrix associated, actin dependent regulator of chromatin, subfamily d, member 1	Nucleic acid binding	29	0.695	0.385	0.99947	0.3			0	0
Breast Carcinoma	C0678222	TLE3	7090	Q04726	TLE family member 3, transcriptional corepressor	Transcription factor	38	0.674	0.462	1	0.3		1	1	0	2009	2009
Breast Carcinoma	C0678222	UPK1B	7348	O75841	uroplakin 1B		24	0.729	0.346	2.1842e-08	0.3		1	1	0	2014	2014
Breast Carcinoma	C0678222	VEGFB	7423	P49765	vascular endothelial growth factor B	Signaling	82	0.592	0.615	1.3114e-09	0.3		1	1	0	2012	2012
Breast Carcinoma	C0678222	DYNC2H1	79659	Q8NCM8	dynein cytoplasmic 2 heavy chain 1	Enzyme	136	0.555	0.731	1.1366e-44	0.3		1	1	0	2014	2014
Breast Carcinoma	C0678222	TMEM25	84866	Q86YD3	transmembrane protein 25		11	0.805	0.154	2.6304e-11	0.3		1	1	0	2009	2009
Breast Carcinoma	C0678222	ELP1	8518	O95163	elongator complex protein 1	Enzyme modulator	138	0.579	0.769	2.1199e-21	0.3		1	1	0	2016	2016
Breast Carcinoma	C0678222	H2BC12	85236	O60814	H2B clustered histone 12	Nucleic acid binding	16	0.743	0.308	4.2884e-06	0.3		1	1	0	2008	2008
Breast Carcinoma	C0678222	TP63	8626	Q9H3D4	tumor protein p63	Transcription factor	816	0.362	0.769	0.99728	0.3		1	21	1	1996	2019
Breast Carcinoma	C0678222	MACIR	90355	Q96GV9	macrophage immunometabolism regulator		32	0.691	0.462	0.42746	0.3		1	1	0	2019	2019
Breast Carcinoma	C0678222	ALKBH8	91801	Q96BT7	alkB homolog 8, tRNA methyltransferase		29	0.716	0.423	0.00020414	0.3		1	1	0	2016	2016
Breast Carcinoma	C0678222	ATP6AP1L	92270	Q52LC2	ATPase H+ transporting accessory protein 1 like		7	0.839	0.115	0.029928	0.3		1	1	0	2018	2018
Breast Carcinoma	C0678222	LDHAL6B	92483	Q9BYZ2	lactate dehydrogenase A like 6B	Enzyme	5	0.861	0.077	0.073409	0.3		1	1	0	2010	2010
Breast Carcinoma	C0678222	ZNF432	9668	O94892	zinc finger protein 432		9	0.805	0.192	3.0049e-14	0.3		1	1	0	2008	2008
Breast Carcinoma	C0678222	MRPL19	9801	P49406	mitochondrial ribosomal protein L19	Nucleic acid binding	10	0.792	0.231	0.029168	0.3		1	1	0	2011	2011
Breast Carcinoma	C0678222	LRRC37A	9884	A6NMS7	leucine rich repeat containing 37A	Receptor	9	0.805	0.192	0.00054349	0.3		1	1	0	2018	2018
Breast Carcinoma	C0678222	PSMB9	5698	P28065	proteasome 20S subunit beta 9		167	0.514	0.808	0.0027499	0.21		1	2	0	2011	2019
Breast Carcinoma	C0678222	PRSS46P	100287362	E5RG02	serine protease 46, pseudogene		6	0.861	0.077	3.6604e-05	0.2		1	1	0	2018	2018
Breast Carcinoma	C0678222	RAD50	10111	Q92878	RAD50 double strand break repair protein		110	0.556	0.808	3.4392e-27	0.2		0.824	17	1	2003	2018
Breast Carcinoma	C0678222	CDKN1A	1026	P38936	cyclin dependent kinase inhibitor 1A		490	0.403	0.769	0.0018575	0.2		0.984	61	5	1994	2019
Breast Carcinoma	C0678222	CUX1	1523	P39880;Q13948	cut like homeobox 1	Transcription factor	283	0.465	0.846	1	0.2		1	11	1	1998	2017
Breast Carcinoma	C0678222	XRCC6	2547	P12956	X-ray repair cross complementing 6	Enzyme	119	0.552	0.769	0.99904	0.2		0.909	11	5	2003	2017
Breast Carcinoma	C0678222	FOXP1	27086	Q9H334	forkhead box P1		317	0.46	0.808	0.99998	0.2		0.917	12	1	2007	2019
Breast Carcinoma	C0678222	GSTM2	2946	P28161	glutathione S-transferase mu 2		195	0.488	0.808	3.3913e-07	0.2		0.957	23	3	1995	2018
Breast Carcinoma	C0678222	MSH6	2956	P52701	mutS homolog 6	Nucleic acid binding	296	0.462	0.731	3.6705e-05	0.2		0.905	21	9	2000	2019
Breast Carcinoma	C0678222	HLA-A	3105	P04439	major histocompatibility complex, class I, A		672	0.37	0.846	0.0013299	0.2		1	12	2	1983	2017
Breast Carcinoma	C0678222	APC	324	P25054	APC regulator of WNT signaling pathway		703	0.373	0.962	1	0.2		0.973	37	5	1993	2019
Breast Carcinoma	C0678222	HSPA4	3308	P34932	heat shock protein family A (Hsp70) member 4		550	0.394	0.923	0.99954	0.2		1	21	1	1994	2020
Breast Carcinoma	C0678222	SMAD4	4089	Q13485	SMAD family member 4	Transcription factor	575	0.401	0.808	0.99881	0.2		0.962	26	0	1996	2019
Breast Carcinoma	C0678222	MAPT	4137	P10636	microtubule associated protein tau		469	0.446	0.923	0.0060258	0.2		1	11	1	2005	2019
Breast Carcinoma	C0678222	MLH1	4292	P40692	mutL homolog 1	Nucleic acid binding	526	0.399	0.808	3.41e-05	0.2		0.943	35	11	2000	2020
Breast Carcinoma	C0678222	MRE11	4361	P49959	MRE11 homolog, double strand break repair nuclease		171	0.527	0.808	1.264e-12	0.2		1	13	3	2008	2019
Breast Carcinoma	C0678222	MSH2	4436	P43246	mutS homolog 2	Nucleic acid binding	490	0.406	0.808	0.89539	0.2		0.931	29	5	2000	2019
Breast Carcinoma	C0678222	NBN	4683	O60934	nibrin	Nucleic acid binding	291	0.467	0.808	2.1838e-16	0.2		0.891	46	11	2002	2019
Breast Carcinoma	C0678222	PRKN	5071	O60260	parkin RBR E3 ubiquitin protein ligase	Enzyme	409	0.431	0.846	6.9346e-07	0.2		0.944	18	0	2005	2019
Breast Carcinoma	C0678222	MRTFA	57591	Q969V6	myocardin related transcription factor A		99	0.572	0.615	0.99768	0.2		1	18	3	1993	2018
Breast Carcinoma	C0678222	PVT1	5820		Pvt1 oncogene		190	0.495	0.731		0.2		1	18	1	2007	2019
Breast Carcinoma	C0678222	RAD51D	5892	O75771	RAD51 paralog D		36	0.674	0.385	1.0631e-09	0.2		0.923	13	2	2004	2019
Breast Carcinoma	C0678222	CASC16	643714		cancer susceptibility 16		12	0.78	0.308		0.2		1	27	7	2007	2020
Breast Carcinoma	C0678222	STK11	6794	Q15831	serine/threonine kinase 11	Kinase	372	0.435	0.808	0.9934	0.2		0.906	32	0	1998	2019
Breast Carcinoma	C0678222	TCF7L2	6934	Q9NQB0	transcription factor 7 like 2		257	0.485	0.846	0.99537	0.2		1	19	13	2008	2019
Breast Carcinoma	C0678222	TGFBR2	7048	P37173	transforming growth factor beta receptor 2	Kinase	502	0.413	0.846	0.12535	0.2		0.92	25	3	1994	2019
Breast Carcinoma	C0678222	TLR1	7096	Q15399	toll like receptor 1		198	0.496	0.808	5.8704e-23	0.2		1	11	5	2010	2019
Breast Carcinoma	C0678222	TRPS1	7227	Q9UHF7	transcriptional repressor GATA binding 1		248	0.537	0.769	1	0.2		1	14	1	2004	2018
Breast Carcinoma	C0678222	TWIST1	7291	Q15672	twist family bHLH transcription factor 1	Transcription factor	559	0.397	0.846	0.34491	0.2		0.969	64	0	2005	2020
Breast Carcinoma	C0678222	CD34	947	P28906	CD34 molecule		674	0.368	0.808	4.9881e-06	0.2		1	14	1	1997	2019
Breast Carcinoma	C0678222	SLC4A7	9497	Q9Y6M7	solute carrier family 4 member 7	Transporter	34	0.716	0.423	0.73616	0.2		1	18	3	2009	2018
Breast Carcinoma	C0678222	SUB1	10923	P53999	SUB1 regulator of transcription		260	0.465	0.846	0.89245	0.19		1	11	2	1997	2019
Breast Carcinoma	C0678222	ESRRG	2104	P62508	estrogen related receptor gamma	Nuclear receptor	75	0.621	0.692	0.071232	0.18		1	9	3	2002	2018
Breast Carcinoma	C0678222	WRN	7486	Q14191	WRN RecQ like helicase	Enzyme	172	0.524	0.808	2.6432e-34	0.18		1	8	5	2006	2017
Breast Carcinoma	C0678222	CCDC170	80129	Q8IYT3	coiled-coil domain containing 170		22	0.751	0.308	8.6099e-24	0.18		1	15	7	2010	2017
Breast Carcinoma	C0678222	POLD1	5424	P28340	DNA polymerase delta 1, catalytic subunit		189	0.507	0.769	2.4179e-06	0.17		0.857	7	1	1998	2018
Breast Carcinoma	C0678222	RBBP8	5932	Q99708	RB binding protein 8, endonuclease	Transcription factor	110	0.584	0.808	3.0764e-12	0.17		1	8	1	2000	2017
Breast Carcinoma	C0678222	COL1A1	1277	P02452	collagen type I alpha 1 chain		487	0.43	0.808	1	0.16		0.833	6	1	2007	2018
Breast Carcinoma	C0678222	IDH2	3418	P48735	isocitrate dehydrogenase (NADP(+)) 2		380	0.434	0.808	0.88271	0.16		1	6	0	2015	2020
Breast Carcinoma	C0678222	SREBF1	6720	P36956	sterol regulatory element binding transcription factor 1		159	0.518	0.808	0.014708	0.16		1	7	1	2009	2019
Breast Carcinoma	C0678222	KLLN	100144748	B2CW77	killin, p53 regulated DNA replication inhibitor		95	0.578	0.654	0.0050546	0.15		0.8	5	1	2010	2014
Breast Carcinoma	C0678222	TET2	54790	Q6N021	tet methylcytosine dioxygenase 2		362	0.458	0.808	4.3334e-54	0.15		1	8	3	2013	2017
Breast Carcinoma	C0678222	SIAH2	6478	O43255	siah E3 ubiquitin protein ligase 2		52	0.633	0.538	0.68669	0.15		1	5	1	2009	2016
Breast Carcinoma	C0678222	CFLAR	8837	O15519	CASP8 and FADD like apoptosis regulator	Enzyme	215	0.485	0.846	0.99967	0.15		1	6	2	1999	2017
Breast Carcinoma	C0678222	KRIT1	889	O00522	KRIT1 ankyrin repeat containing		201	0.5	0.808	0.00069333	0.15		1	6	1	1990	2017
Breast Carcinoma	C0678222	CASC9	101805492		cancer susceptibility 9		48	0.644	0.462		0.14		1	7	1	2013	2019
Breast Carcinoma	C0678222	TACC2	10579	O95359	transforming acidic coiled-coil containing protein 2		22	0.751	0.231	4.819e-24	0.14		1	5	2	2003	2017
Breast Carcinoma	C0678222	FOXK2	3607	Q01167	forkhead box K2		32	0.722	0.385	0.025464	0.14		1	5	1	2015	2018
Breast Carcinoma	C0678222	ITPR1	3708	Q14643	inositol 1,4,5-trisphosphate receptor type 1	Ion channel	185	0.534	0.846	1	0.14		1	7	2	2013	2020
Breast Carcinoma	C0678222	LINC00511	400619		long intergenic non-protein coding RNA 511		47	0.638	0.423		0.14		1	5	1	2017	2019
Breast Carcinoma	C0678222	ARHGEF5	7984	Q12774	Rho guanine nucleotide exchange factor 5		140	0.526	0.808	7.5872e-14	0.14		0.857	7	1	2004	2018
Breast Carcinoma	C0678222	RNF146	81847	Q9NTX7	ring finger protein 146		27	0.705	0.577	0.81992	0.14		0.5	4	2	2008	2011
Breast Carcinoma	C0678222	ANTXR1	84168	Q9H6X2	ANTXR cell adhesion molecule 1	Receptor	137	0.584	0.731	0.98631	0.14		1	5	2	2006	2018
Breast Carcinoma	C0678222	BCL2L11	10018	O43521	BCL2 like 11		173	0.51	0.731	0.88857	0.13		1	4	1	2015	2019
Breast Carcinoma	C0678222	FRY	10129	Q5TBA9	FRY microtubule binding protein		42	0.666	0.5	1	0.13		1	4	2	2013	2019
Breast Carcinoma	C0678222	AKAP9	10142	Q99996	A-kinase anchoring protein 9		60	0.638	0.385	4.5249e-17	0.13		1	5	3	2008	2017
Breast Carcinoma	C0678222	ANKLE1	126549	Q8NAG6	ankyrin repeat and LEM domain containing 1		10	0.805	0.192	5.2059e-18	0.13		1	6	3	2012	2018
Breast Carcinoma	C0678222	TAB2	23118	Q9NYJ8	TGF-beta activated kinase 1 (MAP3K7) binding protein 2		72	0.617	0.654	0.99998	0.13		1	4	3	2012	2017
Breast Carcinoma	C0678222	BABAM1	29086	Q9NWV8	BRISC and BRCA1 A complex member 1		27	0.678	0.385	0.96269	0.13		1	8	2	2010	2016
Breast Carcinoma	C0678222	HLA-B	3106	P01889	major histocompatibility complex, class I, B		706	0.379	0.885	3.8642e-05	0.13		1	4	1	2006	2016
Breast Carcinoma	C0678222	IDH1	3417	O75874	isocitrate dehydrogenase (NADP(+)) 1		399	0.424	0.808	2.6244e-12	0.13		0.667	3	1	2012	2018
Breast Carcinoma	C0678222	CASZ1	54897	Q86V15	castor zinc finger 1	Transcription factor	132	0.553	0.731	1	0.13		0.75	4	1	2015	2018
Breast Carcinoma	C0678222	CBX8	57332	Q9HC52	chromobox 8		33	0.686	0.269	0.9927	0.13		1	4	1	2005	2018
Breast Carcinoma	C0678222	AHRR	57491	A9YTQ3	aryl-hydrocarbon receptor repressor	Transcription factor	49	0.666	0.577	0.00018111	0.13		1	4	1	1990	2017
Breast Carcinoma	C0678222	USP28	57646	Q96RU2	ubiquitin specific peptidase 28	Enzyme	35	0.691	0.269	4.5284e-13	0.13		1	4	1	2013	2018
Breast Carcinoma	C0678222	PTPN9	5780	P43378	protein tyrosine phosphatase non-receptor type 9	Enzyme	24	0.705	0.346	0.10956	0.13		1	4	1	2012	2017
Breast Carcinoma	C0678222	BMPR1A	657	P36894	bone morphogenetic protein receptor type 1A	Kinase	203	0.522	0.731	0.90333	0.13		1	3	1	2007	2018
Breast Carcinoma	C0678222	FAF1	11124	Q9UNN5	Fas associated factor 1		49	0.666	0.731	0.99895	0.12		1	3	1	2012	2017
Breast Carcinoma	C0678222	EBF1	1879	Q9UH73	EBF transcription factor 1		87	0.584	0.654	0.99697	0.12		1	5	4	2013	2017
Breast Carcinoma	C0678222	JMJD1C	221037	Q15652	jumonji domain containing 1C		214	0.517	0.769	1	0.12		1	3	3	2007	2017
Breast Carcinoma	C0678222	FH	2271	P07954	fumarate hydratase	Enzyme	231	0.489	0.846	0.08824	0.12		1	2	1	2016	2018
Breast Carcinoma	C0678222	PALLD	23022	Q8WX93	palladin, cytoskeletal associated protein		69	0.628	0.615	5.2547e-06	0.12		1	2	0	2010	2011
Breast Carcinoma	C0678222	AMFR	267	Q9UKV5	autocrine motility factor receptor		71	0.599	0.692	5.8368e-05	0.12		1	3	1	2006	2017
Breast Carcinoma	C0678222	PARVB	29780	Q9HBI1	parvin beta	Cellular structure	25	0.736	0.385	2.3813e-13	0.12		1	3	1	2004	2014
Breast Carcinoma	C0678222	HCN1	348980	O60741	hyperpolarization activated cyclic nucleotide gated potassium channel 1		157	0.564	0.654	0.99989	0.12		1	3	4	2009	2017
Breast Carcinoma	C0678222	PEX14	5195	O75381	peroxisomal biogenesis factor 14	Receptor	133	0.592	0.692	0.22566	0.12		1	7	3	2013	2017
Breast Carcinoma	C0678222	PKD2	5311	Q13563	polycystin 2, transient receptor potential cation channel	Ion channel	122	0.552	0.731	0.00017271	0.12		1	3	1	2017	2019
Breast Carcinoma	C0678222	MIR4435-2HG	541471		MIR4435-2 host gene		86	0.604	0.692		0.12		1	3	1	2016	2018
Breast Carcinoma	C0678222	POLE	5426	Q07864	DNA polymerase epsilon, catalytic subunit		151	0.526	0.731	8.0488e-27	0.12		1	2	0	2017	2019
Breast Carcinoma	C0678222	PPP2R1B	5519	P30154	protein phosphatase 2 scaffold subunit Abeta	Enzyme	38	0.678	0.423	3.0047e-15	0.12		1	3	2	2000	2017
Breast Carcinoma	C0678222	ZMIZ1	57178	Q9ULJ6	zinc finger MIZ-type containing 1		96	0.588	0.615	0.99937	0.12		1	6	3	2010	2017
Breast Carcinoma	C0678222	SDHB	6390	P21912	succinate dehydrogenase complex iron sulfur subunit B	Enzyme	316	0.474	0.846	0.00024397	0.12		1	2	0	2008	2015
Breast Carcinoma	C0678222	WNT3	7473	P56703	Wnt family member 3	Signaling	140	0.536	0.808	0.87515	0.12		1	3	1	2001	2019
Breast Carcinoma	C0678222	SLC14A2	8170	Q15849	solute carrier family 14 member 2	Transporter	71	0.606	0.692	1.0646e-17	0.12		1	3	1	2014	2017
Breast Carcinoma	C0678222	SLC25A21	89874	Q9BQT8	solute carrier family 25 member 21	Transporter	54	0.636	0.654	1.4479e-11	0.12		1	3	1	2008	2017
Breast Carcinoma	C0678222	CDKN2B-AS1	100048912		CDKN2B antisense RNA 1		213	0.491	0.769		0.11		1	6	9	2010	2018
Breast Carcinoma	C0678222	SH2B3	10019	Q9UQQ2	SH2B adaptor protein 3		212	0.527	0.692	0.00010289	0.11		1	2	1	2015	2016
Breast Carcinoma	C0678222	ADAM29	11086	Q9UKF5	ADAM metallopeptidase domain 29	Enzyme	15	0.76	0.269		0.11		1	4	2	2013	2017
Breast Carcinoma	C0678222	CD160	11126	O95971	CD160 molecule		87	0.59	0.615	6.8425e-05	0.11		1	2	1	2014	2017
Breast Carcinoma	C0678222	MIER3	166968	Q7Z3K6	MIER family member 3	Nucleic acid binding	10	0.861	0.115	0.99856	0.11		1	3	2	2012	2017
Breast Carcinoma	C0678222	EGR2	1959	P11161	early growth response 2	Nucleic acid binding	133	0.547	0.769	0.50292	0.11		1	2	1	2017	2019
Breast Carcinoma	C0678222	RALY	22913	Q9UKM9	RALY heterogeneous nuclear ribonucleoprotein		46	0.656	0.385	0.13796	0.11		1	3	2	2012	2016
Breast Carcinoma	C0678222	PDS5B	23047	Q9NTI5	PDS5 cohesin associated factor B	Nucleic acid binding	26	0.716	0.462	1	0.11		1	2	1	2012	2017
Breast Carcinoma	C0678222	MAST2	23139	Q6P0Q8	microtubule associated serine/threonine kinase 2	Kinase	22	0.76	0.192	1.7079e-19	0.11		1	2	1	2013	2017
Breast Carcinoma	C0678222	SIK3	23387	Q9Y2K2	SIK family kinase 3	Kinase	79	0.631	0.654	1	0.11		1	2	1	2017	2017
Breast Carcinoma	C0678222	ZFPM2	23414	Q8WW38	zinc finger protein, FOG family member 2	Transcription factor	142	0.565	0.731	1	0.11		1	2	1	2017	2019
Breast Carcinoma	C0678222	GPR161	23432	Q8N6U8	G protein-coupled receptor 161	G-protein coupled receptor	40	0.686	0.462	0.00034935	0.11		1	2	1	2014	2017
Breast Carcinoma	C0678222	MAGI3	260425	Q5TCQ9	membrane associated guanylate kinase, WW and PDZ domain containing 3		17	0.751	0.346	0.02978	0.11		1	2	1	2016	2017
Breast Carcinoma	C0678222	TPK1	27010	Q9H3S4	thiamin pyrophosphokinase 1	Kinase	21	0.792	0.269	0.09146	0.11		1	2	1	2017	2017
Breast Carcinoma	C0678222	ANXA13	312	P27216	annexin A13		26	0.722	0.538	4.2441e-10	0.11		1	2	1	2017	2017
Breast Carcinoma	C0678222	INCENP	3619	Q9NQS7	inner centromere protein		24	0.7	0.346	0.88595	0.11		1	2	2	2015	2017
Breast Carcinoma	C0678222	KCNN4	3783	O15554	potassium calcium-activated channel subfamily N member 4	Ion channel	61	0.653	0.577	5.0256e-07	0.11		0.5	2	2	2016	2017
Breast Carcinoma	C0678222	ARHGAP5	394	Q13017	Rho GTPase activating protein 5		15	0.769	0.192	0.99862	0.11		1	2	1	2000	2017
Breast Carcinoma	C0678222	CASC15	401237		cancer susceptibility 15		90	0.603	0.577		0.11		1	2	2	2017	2018
Breast Carcinoma	C0678222	CCDC88C	440193	Q9P219	coiled-coil domain containing 88C		54	0.647	0.346	3.3027e-08	0.11		1	4	1	2013	2017
Breast Carcinoma	C0678222	MTX1	4580	Q13505	metaxin 1		124	0.546	0.731	0.013271	0.11		1	2	1	2014	2016
Breast Carcinoma	C0678222	OPCML	4978	Q14982	opioid binding protein/cell adhesion molecule like		75	0.606	0.654	0.22804	0.11		1	1	0	2017	2017
Breast Carcinoma	C0678222	PCNT	5116	O95613	pericentrin		156	0.564	0.808	4.0172e-58	0.11		1	2	1	2003	2017
Breast Carcinoma	C0678222	NIN	51199	Q8N4C6	ninein		52	0.659	0.731	9.6335e-09	0.11		1	2	2	2011	2019
Breast Carcinoma	C0678222	PDE4D	5144	Q08499	phosphodiesterase 4D		210	0.519	0.846	0.9998	0.11		1	4	2	2013	2018
Breast Carcinoma	C0678222	PIP4K2A	5305	P48426	phosphatidylinositol-5-phosphate 4-kinase type 2 alpha	Kinase	42	0.647	0.423	0.14155	0.11		1	2	2	2017	2017
Breast Carcinoma	C0678222	RIN2	54453	Q8WYP3	Ras and Rab interactor 2	Enzyme modulator	86	0.623	0.692	0.00081408	0.11		1	2	1	2017	2018
Breast Carcinoma	C0678222	POU5F1B	5462	Q06416	POU class 5 homeobox 1B		36	0.67	0.346	0.00029118	0.11		1	8	7	2007	2017
Breast Carcinoma	C0678222	CDKAL1	54901	Q5VV42	CDK5 regulatory subunit associated protein 1 like 1		86	0.617	0.615	0.016021	0.11		1	2	4	2016	2017
Breast Carcinoma	C0678222	TENT5A	55603	Q96IP4	terminal nucleotidyltransferase 5A		42	0.695	0.577	0.92482	0.11		1	2	2	2013	2017
Breast Carcinoma	C0678222	BCAS4	55653	Q8TDM0	breast carcinoma amplified sequence 4		5	0.89	0.269	5.6789e-05	0.11		1	2	1	2002	2017
Breast Carcinoma	C0678222	GRAMD1B	57476	Q3KR37	GRAM domain containing 1B		17	0.736	0.385	0.99929	0.11		1	2	1	2014	2018
Breast Carcinoma	C0678222	PTPRN2	5799	Q92932	protein tyrosine phosphatase receptor type N2		40	0.678	0.577	5.392e-07	0.11		1	2	1	2015	2017
Breast Carcinoma	C0678222	RASA2	5922	Q15283	RAS p21 protein activator 2	Enzyme modulator	116	0.579	0.769	7.391e-31	0.11		1	2	2	2017	2017
Breast Carcinoma	C0678222	HIVEP3	59269	Q5T1R4	HIVEP zinc finger 3		31	0.722	0.462	0.90584	0.11		1	2	2	2013	2017
Breast Carcinoma	C0678222	ATXN1	6310	P54253	ataxin 1		218	0.534	0.769	0.97498	0.11		1	2	1	2017	2017
Breast Carcinoma	C0678222	ATXN7	6314	O15265	ataxin 7		162	0.581	0.654	0.9595	0.11		1	3	2	2015	2017
Breast Carcinoma	C0678222	DCLRE1B	64858	Q9H816	DNA cross-link repair 1B		22	0.716	0.577	0.53912	0.11		1	4	2	2013	2018
Breast Carcinoma	C0678222	CASC8	727677		cancer susceptibility 8		35	0.67	0.462		0.11		1	8	10	2007	2017
Breast Carcinoma	C0678222	TRIM46	80128	Q7Z4K8	tripartite motif containing 46		17	0.76	0.308	0.99925	0.11		1	2	1	2016	2017
Breast Carcinoma	C0678222	ZKSCAN3	80317	Q9BRR0	zinc finger with KRAB and SCAN domains 3		29	0.736	0.462	1.9697e-11	0.11		1	2	1	2017	2018
Breast Carcinoma	C0678222	ELL	8178	P55199	elongation factor for RNA polymerase II	Cell-cell junction	28	0.7	0.308	0.98542	0.11		1	4	3	2013	2019
Breast Carcinoma	C0678222	H2BC6	8344	P58876;P62807	H2B clustered histone 6		9	0.839	0.192		0.11		1	2	1	2015	2017
Breast Carcinoma	C0678222	PLA2G6	8398	O60733	phospholipase A2 group VI	Enzyme modulator	350	0.476	0.846	2.4837e-10	0.11		1	2	2	2011	2017
Breast Carcinoma	C0678222	MCM8	84515	Q9UJA3	minichromosome maintenance 8 homologous recombination repair factor	Enzyme	40	0.678	0.385	1.0536e-16	0.11		1	2	1	2017	2018
Breast Carcinoma	C0678222	CDC14A	8556	Q9UNH5	cell division cycle 14A		26	0.736	0.385	9.6376e-08	0.11		1	2	1	2011	2017
Breast Carcinoma	C0678222	SPAG6	9576	O75602	sperm associated antigen 6	Cellular structure	18	0.769	0.308	1.298e-13	0.11		1	2	1	2011	2017
Breast Carcinoma	C0678222	IST1	9798	P53990	IST1 factor associated with ESCRT-III		20	0.736	0.231	0.0046461	0.11		1	2	1	2014	2017
Breast Carcinoma	C0678222	SRA1	10011	Q9HD15	steroid receptor RNA activator 1		102	0.568	0.615	5.19e-06	0.1		1	14	2	2001	2019
Breast Carcinoma	C0678222	LINC00583	100113404		long intergenic non-protein coding RNA 583		3	1	0.077		0.1		1	1	1	2017	2017
Breast Carcinoma	C0678222	HOTAIR	100124700		HOX transcript antisense RNA		234	0.475	0.769		0.1		0.978	45	4	2011	2020
Breast Carcinoma	C0678222	ASTN2-AS1	100128505		ASTN2 antisense RNA 1		6	0.931	0.115		0.1		1	1	1	2017	2017
Breast Carcinoma	C0678222	ZSCAN16-AS1	100129195		ZSCAN16 antisense RNA 1		14	0.792	0.269		0.1		1	1	1	2017	2017
Breast Carcinoma	C0678222	RPL12P42	100129394		ribosomal protein L12 pseudogene 42		1	1	0.077		0.1		1	1	1	2017	2017
Breast Carcinoma	C0678222	ARRDC3-AS1	100129716		ARRDC3 antisense RNA 1		2	1	0.077		0.1		1	2	2	2014	2017
Breast Carcinoma	C0678222	HDAC6	10013	Q9UBN7	histone deacetylase 6	Epigenetic regulator	288	0.465	0.846	1	0.1		1	15	0	2004	2020
Breast Carcinoma	C0678222	NBPF10	100132406	Q6P3W6	NBPF member 10		2	0.931	0.077	4.1008e-85	0.1		1	1	1	2017	2017
Breast Carcinoma	C0678222	PGAM1P5	100132594		phosphoglycerate mutase 1 pseudogene 5		3	0.931	0.077		0.1		1	4	1	2013	2017
Breast Carcinoma	C0678222	LINC00240	100133205		long intergenic non-protein coding RNA 240		13	0.821	0.231		0.1		1	1	1	2017	2017
Breast Carcinoma	C0678222	CD24	100133941	P25063	CD24 molecule		244	0.472	0.769		0.1		0.989	95	1	2000	2019
Breast Carcinoma	C0678222	TMED7-TICAM2	100302736	Q86XR7;Q9Y3B3	TMED7-TICAM2 readthrough		329	0.438	0.769	0.0025936	0.1		0.944	54	1	1993	2019
Breast Carcinoma	C0678222	ZBED6	100381270	P86452	zinc finger BED-type containing 6		10	0.839	0.231	0.00039942	0.1		1	2	2	2014	2017
Breast Carcinoma	C0678222	BAALC-AS1	100499183		BAALC antisense RNA 1		15	0.76	0.115		0.1		1	1	1	2018	2018
Breast Carcinoma	C0678222	PROX1-AS1	100505832		PROX1 antisense RNA 1		15	0.78	0.231		0.1		1	1	1	2017	2017
Breast Carcinoma	C0678222	ARL17B	100506084	Q8IVW1	ADP ribosylation factor like GTPase 17B		17	0.78	0.269	0.33578	0.1		1	1	1	2017	2017
Breast Carcinoma	C0678222	L3MBTL2-AS1	100506544		L3MBTL2 antisense RNA 1		4	0.931	0.115		0.1		1	1	1	2017	2017
Breast Carcinoma	C0678222	PRC1-AS1	100507118		PRC1 antisense RNA 1		4	0.931	0.154		0.1		1	2	5	2014	2017
Breast Carcinoma	C0678222	COMMD3-BMI1	100532731	P35226	COMMD3-BMI1 readthrough		202	0.488	0.769	0.0014998	0.1		1	20	0	2002	2020
Breast Carcinoma	C0678222	ABCB6	10058	Q9NP58	ATP binding cassette subfamily B member 6 (Langereis blood group)	Transporter	400	0.431	0.885	8.5999e-19	0.1		1	14	0	2007	2019
Breast Carcinoma	C0678222	ERVK-20	100616444		endogenous retrovirus group K member 20		143	0.533	0.692		0.1		0.955	22	0	1995	2014
Breast Carcinoma	C0678222	SCAMP2	10066	O15127	secretory carrier membrane protein 2	Enzyme	7	0.931	0.192	0.16007	0.1		1	1	1	2017	2017
Breast Carcinoma	C0678222	PCAT1	100750225		prostate cancer associated transcript 1		90	0.575	0.615		0.1		1	7	10	2007	2017
Breast Carcinoma	C0678222	ERVK-18	100775105		endogenous retrovirus group K member 18		106	0.56	0.654		0.1		0.955	22	0	1995	2014
Breast Carcinoma	C0678222	LINC-ROR	100885779		long intergenic non-protein coding RNA, regulator of reprogramming		108	0.548	0.769		0.1		1	12	1	2013	2019
Breast Carcinoma	C0678222	NAMPT	10135	P43490	nicotinamide phosphoribosyltransferase	Signaling	199	0.502	0.808	0.97914	0.1		1	15	0	2012	2019
Breast Carcinoma	C0678222	CDK2	1017	P24941	cyclin dependent kinase 2	Kinase	270	0.456	0.692	0.61054	0.1		0.871	31	0	1994	2018
Breast Carcinoma	C0678222	CDK4	1019	P11802	cyclin dependent kinase 4	Kinase	433	0.412	0.808	0.062909	0.1		0.992	121	0	1995	2020
Breast Carcinoma	C0678222	LINC01416	101927273		long intergenic non-protein coding RNA 1416		6	0.89	0.154		0.1		1	1	1	2007	2007
Breast Carcinoma	C0678222	TH2LCRR	101927761		T helper type 2 locus control region associated RNA		19	0.751	0.385		0.1		1	1	2	2019	2019
Breast Carcinoma	C0678222	LINC02143	101927835		long intergenic non-protein coding RNA 2143		3	0.89	0.154		0.1		1	1	1	2007	2007
Breast Carcinoma	C0678222	PKN2-AS1	101927891		PKN2 antisense RNA 1		18	0.769	0.385		0.1		1	1	2	2017	2017
Breast Carcinoma	C0678222	LINC01488	101928292		long intergenic non-protein coding RNA 1488		5	0.931	0.077		0.1		1	1	1	2014	2014
Breast Carcinoma	C0678222	OR2A1-AS1	101928492		OR2A1 antisense RNA 1		1	1	0.077		0.1		1	1	1	2017	2017
Breast Carcinoma	C0678222	HORMAD2-AS1	101929664		HORMAD2 and MTMR3 antisense RNA 1		7	0.839	0.308		0.1		1	1	1	2017	2017
Breast Carcinoma	C0678222	CDK6	1021	Q00534	cyclin dependent kinase 6	Kinase	266	0.471	0.731	0.98315	0.1		0.933	15	0	2008	2019
Breast Carcinoma	C0678222	LINC02284	102723699		long intergenic non-protein coding RNA 2284		2	0.931	0.154		0.1		1	1	1	2019	2019
Breast Carcinoma	C0678222	LINC02861	102724927		long intergenic non-protein coding RNA 2861		1	1	0.077		0.1		1	1	1	2017	2017
Breast Carcinoma	C0678222	CDKN2B	1030	P42772	cyclin dependent kinase inhibitor 2B		440	0.417	0.769	0.0073369	0.1		1	10	0	1995	2018
Breast Carcinoma	C0678222	ABCA8	10351	O94911	ATP binding cassette subfamily A member 8	Transporter	13	0.821	0.231	1.609e-52	0.1		1	1	1	2017	2017
Breast Carcinoma	C0678222	DLC1	10395	Q96QB1	DLC1 Rho GTPase activating protein		144	0.529	0.731	0.99948	0.1		1	16	1	2003	2020
Breast Carcinoma	C0678222	PRMT5	10419	O14744	protein arginine methyltransferase 5	Epigenetic regulator	131	0.539	0.769	0.99999	0.1		1	11	0	2015	2019
Breast Carcinoma	C0678222	DLX2-DT	104326193		DLX2 divergent transcript		2	0.931	0.077		0.1		1	2	1	2013	2017
Breast Carcinoma	C0678222	CEACAM5	1048	P06731	CEA cell adhesion molecule 5		428	0.42	0.846	4.1625e-10	0.1		1	52	0	1994	2019
Breast Carcinoma	C0678222	SEC23B	10483	Q15437	SEC23 homolog B, COPII coat complex component	Enzyme modulator	92	0.579	0.692	6.0973e-20	0.1			0	0
Breast Carcinoma	C0678222	CAP1	10487	Q01518	cyclase associated actin cytoskeleton regulatory protein 1	Cellular structure	149	0.529	0.808	0.019817	0.1		1	18	1	2009	2019
Breast Carcinoma	C0678222	CARM1	10498	Q86X55	coactivator associated arginine methyltransferase 1	Epigenetic regulator	79	0.601	0.692	0.99998	0.1		1	11	0	2008	2020
Breast Carcinoma	C0678222	MYBBP1A	10514	Q9BQG0	MYB binding protein 1a	Enzyme	31	0.695	0.615	5.2346e-42	0.1		1	12	0	1995	2017
Breast Carcinoma	C0678222	CIB1	10519	Q99828	calcium and integrin binding 1		275	0.458	0.769	0.00032612	0.1		1	30	0	1996	2017
Breast Carcinoma	C0678222	ZNRD2	10534	O60232	zinc ribbon domain containing 2		311	0.443	0.769	1.8426e-07	0.1		0.944	54	1	1993	2019
Breast Carcinoma	C0678222	PPM1K-DT	105369192		PPM1K divergent transcript		7	0.89	0.192		0.1		1	1	1	2017	2017
Breast Carcinoma	C0678222	LINC02068	105374219		long intergenic non-protein coding RNA 2068		3	0.931	0.154		0.1		1	1	1	2017	2017
Breast Carcinoma	C0678222	LINC02829	105375009		long intergenic non-protein coding RNA 2829		5	0.89	0.231		0.1		1	1	1	2017	2017
Breast Carcinoma	C0678222	LINC02621	105378325		long intergenic non-protein coding RNA 2621		2	0.931	0.115		0.1		1	1	1	2017	2017
Breast Carcinoma	C0678222	CXCL13	10563	O43927	C-X-C motif chemokine ligand 13	Signaling	246	0.472	0.731	0.82566	0.1		0.909	11	0	2008	2020
Breast Carcinoma	C0678222	ARFGEF1	10565	Q9Y6D6	ADP ribosylation factor guanine nucleotide exchange factor 1		34	0.674	0.423	1	0.1		1	13	0	2011	2019
Breast Carcinoma	C0678222	SORBS1	10580	Q9BX66	sorbin and SH3 domain containing 1		124	0.554	0.769	1.534e-12	0.1		1	16	0	2009	2020
Breast Carcinoma	C0678222	SMC2	10592	O95347	structural maintenance of chromosomes 2		43	0.653	0.462	0.9999	0.1		1	1	1	2017	2017
Breast Carcinoma	C0678222	AHSA1	10598	O95433	activator of HSP90 ATPase activity 1		526	0.396	0.923	0.99896	0.1		1	43	0	2000	2019
Breast Carcinoma	C0678222	PDLIM5	10611	Q96HC4	PDZ and LIM domain 5	Cellular structure	148	0.525	0.808	0.0016769	0.1		1	14	1	2001	2017
Breast Carcinoma	C0678222	POSTN	10631	Q15063	periostin	Signaling	378	0.428	0.885	1.0666e-09	0.1		0.882	17	0	2004	2019
Breast Carcinoma	C0678222	RN7SL108P	106480950		RNA, 7SL, cytoplasmic 108, pseudogene		1	1	0.077		0.1		1	1	1	2012	2012
Breast Carcinoma	C0678222	KHDRBS1	10657	Q07666	KH RNA binding domain containing, signal transduction associated 1	Nucleic acid binding	289	0.457	0.846	0.99423	0.1		1	16	0	1996	2020
Breast Carcinoma	C0678222	CXCR6	10663	O00574	C-X-C motif chemokine receptor 6	G-protein coupled receptor	325	0.448	0.885	5.7212e-05	0.1		1	13	0	1997	2019
Breast Carcinoma	C0678222	CTCF	10664	P49711	CCCTC-binding factor	Transcription factor	186	0.504	0.769	0.99994	0.1		0.938	16	0	2003	2019
Breast Carcinoma	C0678222	MIR5689HG	106660610		MIR5689 host gene		1	1	0.077		0.1		1	1	1	2013	2013
Breast Carcinoma	C0678222	DCTN6	10671	O00399	dynactin subunit 6	Cellular structure	315	0.442	0.769	0.055741	0.1		0.944	54	1	1993	2019
Breast Carcinoma	C0678222	MTCO2P12	107075310		MT-CO2 pseudogene 12		703	0.368	0.962		0.1		0.96	100	0	1998	2019
Breast Carcinoma	C0678222	AP4B1	10717	Q9Y6B7	adaptor related protein complex 4 subunit beta 1	Transporter	79	0.631	0.654	1.335e-09	0.1		1	1	2	2017	2017
Breast Carcinoma	C0678222	RFPL1S	10740		RFPL1 antisense RNA 1		1	1	0.077		0.1		1	1	1	2017	2017
Breast Carcinoma	C0678222	NES	10763	P48681	nestin		302	0.45	0.808	1.6236e-06	0.1		1	15	0	2011	2019
Breast Carcinoma	C0678222	KDM5B	10765	Q9UGL1	lysine demethylase 5B	Epigenetic regulator	162	0.532	0.731	7.9102e-15	0.1		1	20	0	1999	2019
Breast Carcinoma	C0678222	SLC17A3	10786	O00476	solute carrier family 17 member 3	Transporter	21	0.769	0.385	4.9259e-22	0.1		1	1	1	2017	2017
Breast Carcinoma	C0678222	LINC02646	107984002		long intergenic non-protein coding RNA 2646		3	1	0.077		0.1		1	1	1	2017	2017
Breast Carcinoma	C0678222	SEPTIN9	10801	Q9UHD8	septin 9	Enzyme modulator	150	0.548	0.769	0.99579	0.1		1	11	0	2003	2019
Breast Carcinoma	C0678222	WASF3	10810	Q9UPY6	WASP family member 3	Cellular structure	83	0.595	0.769	0.54018	0.1		1	10	0	1994	2019
Breast Carcinoma	C0678222	CEACAM3	1084	P40198	CEA cell adhesion molecule 3		204	0.494	0.731	1.067e-09	0.1		1	25	0	1998	2019
Breast Carcinoma	C0678222	PGRMC1	10857	O00264	progesterone receptor membrane component 1	Signaling	79	0.588	0.654	0.6711	0.1		0.882	17	0	2008	2019
Breast Carcinoma	C0678222	LILRB1	10859	Q8NHL6	leukocyte immunoglobulin like receptor B1	Receptor	168	0.51	0.769	5.6502e-14	0.1		1	22	0	2002	2020
Breast Carcinoma	C0678222	CEACAM7	1087	Q14002	CEA cell adhesion molecule 7		202	0.494	0.769	1.3466e-07	0.1		1	25	0	1998	2019
Breast Carcinoma	C0678222	PPARGC1A	10891	Q9UBK2	PPARG coactivator 1 alpha	Transcription factor	350	0.453	0.885	0.9973	0.1		1	10	2	2003	2019
Breast Carcinoma	C0678222	ADCY3	109	O60266	adenylate cyclase 3		47	0.678	0.615	1.9545e-11	0.1		1	1	1	2017	2017
Breast Carcinoma	C0678222	MTMR11	10903	A4FU01	myotubularin related protein 11	Enzyme	32	0.691	0.538	4.7707e-23	0.1		1	1	1	2017	2017
Breast Carcinoma	C0678222	CKAP4	10970	Q07065	cytoskeleton associated protein 4		332	0.436	0.731	0.50863	0.1		1	15	0	2002	2019
Breast Carcinoma	C0678222	LINC02236	109729133		long intergenic non-protein coding RNA 2236		2	1	0.077		0.1		1	1	1	2019	2019
Breast Carcinoma	C0678222	COPS5	10987	Q92905	COP9 signalosome subunit 5	Enzyme	101	0.566	0.769	0.99925	0.1		0.941	17	0	2003	2019
Breast Carcinoma	C0678222	ERVK-32	110006328		endogenous retrovirus group K member 32, envelope		158	0.522	0.692		0.1		0.957	23	0	1995	2014
Breast Carcinoma	C0678222	TRIM31	11074	Q9BZY9	tripartite motif containing 31		61	0.626	0.577	4.3248e-06	0.1		1	1	1	2017	2017
Breast Carcinoma	C0678222	ADAM30	11085	Q9UKF2	ADAM metallopeptidase domain 30	Enzyme	3	0.89	0.192		0.1		1	1	1	2017	2017
Breast Carcinoma	C0678222	ATE1	11101	O95260	arginyltransferase 1		14	0.821	0.154	0.040639	0.1		1	1	3	2017	2017
Breast Carcinoma	C0678222	BTN2A1	11120	Q7KYR7	butyrophilin subfamily 2 member A1	Enzyme modulator	23	0.722	0.423	3.3959e-21	0.1		1	1	1	2017	2017
Breast Carcinoma	C0678222	CHI3L1	1116	P36222	chitinase 3 like 1		420	0.419	0.885	1.1133e-05	0.1		0.909	11	1	2007	2019
Breast Carcinoma	C0678222	RASSF1	11186	Q9NS23	Ras association domain family member 1	Enzyme modulator	400	0.42	0.808	4.9255e-06	0.1		1	65	1	2001	2019
Breast Carcinoma	C0678222	CHKA	1119	P35790	choline kinase alpha	Kinase	64	0.615	0.615	0.22747	0.1		1	13	0	2004	2019
Breast Carcinoma	C0678222	PRRT2	112476	Q7Z6L0	proline rich transmembrane protein 2		353	0.448	0.808	0.57919	0.1		1	11	0	1993	2019
Breast Carcinoma	C0678222	FILIP1L	11259	Q4L180	filamin A interacting protein 1 like		31	0.705	0.5	1.0757e-09	0.1		1	1	2	2017	2017
Breast Carcinoma	C0678222	PHB2	11331	Q99623	prohibitin 2		107	0.558	0.769	0.0039339	0.1		1	17	0	1999	2019
Breast Carcinoma	C0678222	ADCY8	114	P40145	adenylate cyclase 8		29	0.705	0.577	1.7766e-06	0.1		1	1	1	2017	2017
Breast Carcinoma	C0678222	ZBED9	114821	Q6R2W3	zinc finger BED-type containing 9		11	0.821	0.269	3.9877e-09	0.1		1	1	1	2017	2017
Breast Carcinoma	C0678222	ADCY9	115	O60503	adenylate cyclase 9		47	0.682	0.538	0.97943	0.1		1	2	2	2017	2017
Breast Carcinoma	C0678222	CISH	1154	Q9NSE2	cytokine inducible SH2 containing protein	Enzyme modulator	195	0.5	0.808	0.00053852	0.1		1	11	0	2003	2018
Breast Carcinoma	C0678222	H3P23	115482696		H3 histone pseudogene 23		310	0.443	0.769		0.1		0.944	54	0	1993	2019
Breast Carcinoma	C0678222	H3P10	115482713		H3 histone pseudogene 10		769	0.35	0.846		0.1		0.897	29	0	1995	2019
Breast Carcinoma	C0678222	ANIB1	116833		aneurysm, intracranial berry 1		62	0.608	0.5		0.1		0.902	61	0	1996	2020
Breast Carcinoma	C0678222	CLU	1191	P10909	clusterin		412	0.426	0.885	7.8072e-05	0.1		1	19	0	1993	2019
Breast Carcinoma	C0678222	CMA1	1215	P23946	chymase 1	Enzyme	157	0.514	0.692	7.5861e-09	0.1		1	10	0	2005	2019
Breast Carcinoma	C0678222	ADSS1	122622	Q8N142	adenylosuccinate synthase 1	Enzyme	49	0.722	0.385	2.8155e-07	0.1		1	1	1	2017	2017
Breast Carcinoma	C0678222	CCR5	1234	P51681	C-C motif chemokine receptor 5 (gene/pseudogene)	G-protein coupled receptor	508	0.398	0.885	4.3094e-10	0.1		1	18	0	2003	2019
Breast Carcinoma	C0678222	CCR7	1236	P32248	C-C motif chemokine receptor 7	G-protein coupled receptor	320	0.443	0.769	0.057623	0.1		1	19	1	2003	2019
Breast Carcinoma	C0678222	CDYL2	124359	Q8N8U2	chromodomain Y like 2		6	0.931	0.077	0.019293	0.1		1	3	3	2013	2017
Breast Carcinoma	C0678222	CNTD1	124817	Q8N815	cyclin N-terminal domain containing 1		1	1	0.077	0.0045358	0.1		1	1	1	2017	2017
Breast Carcinoma	C0678222	ADH1C	126	P00326	alcohol dehydrogenase 1C (class I), gamma polypeptide	Enzyme	146	0.547	0.731		0.1		0.6	10	2	1999	2018
Breast Carcinoma	C0678222	EMID1	129080	Q96A84	EMI domain containing 1		9	0.931	0.077	6.0551e-08	0.1		1	3	1	2013	2017
Breast Carcinoma	C0678222	COL8A1	1295	P27658	collagen type VIII alpha 1 chain	Extracellular structure	32	0.678	0.538	0.4051	0.1		1	1	1	2017	2017
Breast Carcinoma	C0678222	COL11A2	1302	P13942	collagen type XI alpha 2 chain		399	0.435	0.846	0.70197	0.1		0.984	63	2	1996	2020
Breast Carcinoma	C0678222	ADM	133	P35318	adrenomedullin	Signaling	405	0.436	0.808	0.040831	0.1		1	14	0	2002	2018
Breast Carcinoma	C0678222	SLCO6A1	133482	Q86UG4	solute carrier organic anion transporter family member 6A1	Transporter	449	0.412	0.885	2.8807e-11	0.1		0.878	49	1	1988	2019
Breast Carcinoma	C0678222	COX8A	1351	P10176	cytochrome c oxidase subunit 8A	Enzyme	526	0.4	0.846	0.11606	0.1		1	13	0	1997	2019
Breast Carcinoma	C0678222	CLDN7	1366	O95471	claudin 7	Cell-cell junction	192	0.494	0.808	0.0028828	0.1		1	11	0	2003	2019
Breast Carcinoma	C0678222	CPOX	1371	P36551	coproporphyrinogen oxidase	Enzyme	246	0.488	0.846	0.17152	0.1		1	10	0	2006	2019
Breast Carcinoma	C0678222	CREB1	1385	P16220	cAMP responsive element binding protein 1		294	0.463	0.885	0.99673	0.1		1	15	0	2002	2019
Breast Carcinoma	C0678222	CRK	1398	P46108	CRK proto-oncogene, adaptor protein		544	0.394	0.923	0.95936	0.1		1	43	0	2000	2019
Breast Carcinoma	C0678222	CRP	1401	P02741	C-reactive protein		1483	0.299	0.962	0.0036969	0.1		0.903	31	1	2001	2019
Breast Carcinoma	C0678222	MAPK14	1432	Q16539	mitogen-activated protein kinase 14	Kinase	626	0.379	0.923	0.37466	0.1		1	48	0	2000	2019
Breast Carcinoma	C0678222	POGLUT3	143888	Q7Z4H8	protein O-glucosyltransferase 3		7	0.89	0.154	1.1421e-10	0.1		1	1	2	2017	2017
Breast Carcinoma	C0678222	PWAR1	145624		Prader Willi/Angelman region RNA 1		246	0.49	0.769		0.1		0.923	13	0	2002	2019
Breast Carcinoma	C0678222	AQP4-AS1	147429		AQP4 antisense RNA 1		23	0.751	0.577		0.1		1	3	4	2013	2017
Breast Carcinoma	C0678222	ADRA1A	148	P35348	adrenoceptor alpha 1A	G-protein coupled receptor	294	0.462	0.846	3.3722e-07	0.1		1	10	0	1997	2019
Breast Carcinoma	C0678222	CTAA1	1483		cataract, anterior polar 1		106	0.568	0.731		0.1		1	14	0	2009	2019
Breast Carcinoma	C0678222	CCN2	1490	P29279	cellular communication network factor 2	Signaling	518	0.399	0.846	0.00050202	0.1		1	18	0	1999	2017
Breast Carcinoma	C0678222	CTLA4	1493	P16410	cytotoxic T-lymphocyte associated protein 4		722	0.369	0.923	0.94085	0.1		1	19	4	2004	2019
Breast Carcinoma	C0678222	CTNNA2	1496	P26232	catenin alpha 2	Cellular structure	55	0.663	0.5	0.42501	0.1		1	1	1	2015	2015
Breast Carcinoma	C0678222	CTNND1	1500	O60716	catenin delta 1	Cellular structure	196	0.5	0.808	0.99999	0.1		0.909	11	0	1993	2019
Breast Carcinoma	C0678222	HORMAD2	150280	Q8N7B1	HORMA domain containing 2		22	0.716	0.385	7.1353e-05	0.1		1	1	1	2017	2017
Breast Carcinoma	C0678222	CTSB	1508	P07858	cathepsin B	Enzyme	304	0.457	0.846	5.8819e-11	0.1		1	14	0	2005	2019
Breast Carcinoma	C0678222	CTSD	1509	P07339	cathepsin D	Enzyme	242	0.478	0.846	0.00091747	0.1		0.978	45	0	1987	2020
Breast Carcinoma	C0678222	ADRA2B	151	P18089	adrenoceptor alpha 2B	G-protein coupled receptor	296	0.465	0.846	4.4533e-06	0.1		1	10	0	1997	2019
Breast Carcinoma	C0678222	C2CD6	151254	Q53TS8	C2 calcium dependent domain containing 6		3	0.931	0.115	2.9765e-16	0.1		1	1	1	2017	2017
Breast Carcinoma	C0678222	CTSL	1514	P07711	cathepsin L	Enzyme	225	0.488	0.846	0.0080454	0.1		1	10	0	2002	2019
Breast Carcinoma	C0678222	CMC1	152100	Q7Z7K0	C-X9-C motif containing 1		23	0.711	0.308	0.1073	0.1		1	1	1	2017	2017
Breast Carcinoma	C0678222	NEK10	152110	Q6ZWH5	NIMA related kinase 10	Kinase	29	0.705	0.269	7.6572e-10	0.1		1	4	5	2009	2017
Breast Carcinoma	C0678222	SCFD2	152579	Q8WU76	sec1 family domain containing 2	Transporter	8	0.839	0.231	6.0175e-13	0.1		1	1	1	2017	2017
Breast Carcinoma	C0678222	ADRB2	154	P07550	adrenoceptor beta 2	G-protein coupled receptor	387	0.442	0.923	0.52545	0.1		1	11	2	2001	2019
Breast Carcinoma	C0678222	CYP1A2	1544	P05177	cytochrome P450 family 1 subfamily A member 2	Enzyme	218	0.494	0.923	2.4795e-10	0.1		0.792	24	5	1998	2019
Breast Carcinoma	C0678222	CYP2B6	1555	P20813	cytochrome P450 family 2 subfamily B member 6		388	0.428	0.846	1.9303e-10	0.1		1	31	4	1998	2019
Breast Carcinoma	C0678222	CYP2C19	1557	P33261	cytochrome P450 family 2 subfamily C member 19		274	0.467	0.846	6.4882e-20	0.1		0.944	18	4	2004	2018
Breast Carcinoma	C0678222	CBLL2	158506	Q8N7E2	Cbl proto-oncogene like 2	Enzyme	235	0.476	0.808		0.1		0.933	15	0	2005	2019
Breast Carcinoma	C0678222	CYP27B1	1594	O15528	cytochrome P450 family 27 subfamily B member 1	Enzyme	229	0.502	0.769	1.9194e-07	0.1		1	12	0	1998	2019
Breast Carcinoma	C0678222	C11orf65	160140	Q8NCR3	chromosome 11 open reading frame 65		45	0.67	0.462	2.0163e-14	0.1			0	11
Breast Carcinoma	C0678222	DACH1	1602	Q9UI36	dachshund family transcription factor 1	Transcription factor	74	0.604	0.538	0.99954	0.1		1	11	0	2006	2019
Breast Carcinoma	C0678222	DAPK1	1612	P53355	death associated protein kinase 1	Kinase	249	0.472	0.808	0.99767	0.1		1	12	1	2010	2019
Breast Carcinoma	C0678222	DCN	1634	P07585	decorin		297	0.457	0.808	0.31231	0.1		1	15	0	2000	2019
Breast Carcinoma	C0678222	ACE	1636	P12821	angiotensin I converting enzyme	Enzyme	1082	0.328	0.923	1.0344e-37	0.1		0.808	26	2	2003	2019
Breast Carcinoma	C0678222	SSBP4	170463	Q9BWG4	single stranded DNA binding protein 4		3	1	0.077	0.37022	0.1		1	1	1	2017	2017
Breast Carcinoma	C0678222	DHCR24	1718	Q15392	24-dehydrocholesterol reductase	Enzyme	216	0.498	0.769	0.031029	0.1		1	12	0	2017	2020
Breast Carcinoma	C0678222	DLX4	1748	Q92988	distal-less homeobox 4	Transcription factor	105	0.585	0.654	0.016921	0.1		1	12	0	2003	2018
Breast Carcinoma	C0678222	AGER	177	Q15109	advanced glycosylation end-product specific receptor	Receptor	450	0.42	0.885	6.3528e-16	0.1		0.818	11	3	2007	2019
Breast Carcinoma	C0678222	ATN1	1822	P54259	atrophin 1		499	0.409	0.885	0.99992	0.1		1	12	0	2008	2020
Breast Carcinoma	C0678222	AGT	183	P01019	angiotensinogen	Enzyme modulator	765	0.367	0.923	4.9706e-08	0.1		0.95	20	3	2002	2019
Breast Carcinoma	C0678222	DUSP1	1843	P28562	dual specificity phosphatase 1		214	0.491	0.808	0.010151	0.1		1	11	0	2007	2019
Breast Carcinoma	C0678222	AGTR1	185	P30556	angiotensin II receptor type 1	G-protein coupled receptor	440	0.423	0.846	0.00053161	0.1		0.885	26	1	2001	2019
Breast Carcinoma	C0678222	E2F4	1874	Q16254	E2F transcription factor 4	Nucleic acid binding	76	0.599	0.692	0.45258	0.1		1	12	0	2001	2019
Breast Carcinoma	C0678222	TYMP	1890	P19971	thymidine phosphorylase	Enzyme	246	0.495	0.769	0.00011694	0.1		0.933	15	0	1996	2018
Breast Carcinoma	C0678222	EDN1	1906	P05305	endothelin 1	Signaling	679	0.38	0.846	0.45504	0.1		1	10	0	2000	2019
Breast Carcinoma	C0678222	EDNRA	1909	P25101	endothelin receptor type A	G-protein coupled receptor	427	0.426	0.885	0.99158	0.1		1	12	0	1997	2019
Breast Carcinoma	C0678222	EGR1	1958	P18146	early growth response 1	Nucleic acid binding	378	0.433	0.923	0.3509	0.1		1	15	0	1995	2019
Breast Carcinoma	C0678222	EPHA2	1969	P29317	EPH receptor A2	Kinase	187	0.501	0.731	1.073e-05	0.1		0.895	19	0	2002	2020
Breast Carcinoma	C0678222	EIF4E	1977	P06730	eukaryotic translation initiation factor 4E	Nucleic acid binding	317	0.448	0.846	0.94133	0.1		1	29	0	1995	2019
Breast Carcinoma	C0678222	EIF4EBP1	1978	Q13541	eukaryotic translation initiation factor 4E binding protein 1	Nucleic acid binding	201	0.494	0.885	0.20762	0.1		1	14	0	2004	2019
Breast Carcinoma	C0678222	ELAVL2	1993	Q12926	ELAV like RNA binding protein 2		199	0.486	0.808	0.99514	0.1		1	15	0	2014	2019
Breast Carcinoma	C0678222	ELF3	1999	P78545	E74 like ETS transcription factor 3	Transcription factor	112	0.551	0.808	0.98323	0.1		1	11	0	1997	2017
Breast Carcinoma	C0678222	CYP4Z1	199974	Q86W10	cytochrome P450 family 4 subfamily Z member 1	Enzyme	12	0.821	0.154	1.8745e-17	0.1		1	10	0	2004	2020
Breast Carcinoma	C0678222	SPAG17	200162	Q6Q759	sperm associated antigen 17		13	0.769	0.308	1.1892e-24	0.1		1	1	1	2017	2017
Breast Carcinoma	C0678222	ARHGAP27	201176	Q6ZUM4	Rho GTPase activating protein 27	Enzyme modulator	9	0.861	0.192	0.0012114	0.1		1	1	1	2017	2017
Breast Carcinoma	C0678222	CTTN	2017	Q14247	cortactin	Cellular structure	124	0.546	0.769	0.089176	0.1		0.95	20	0	1993	2018
Breast Carcinoma	C0678222	EPAS1	2034	Q99814	endothelial PAS domain protein 1	Transcription factor	293	0.454	0.731	0.5961	0.1		1	13	1	2011	2019
Breast Carcinoma	C0678222	EPHB2	2048	P29323	EPH receptor B2	Kinase	649	0.374	0.846	0.99997	0.1		1	71	0	1999	2019
Breast Carcinoma	C0678222	EPHB6	2051	O15197	EPH receptor B6	Kinase	60	0.619	0.538	1.2013e-07	0.1		1	10	0	2004	2019
Breast Carcinoma	C0678222	EPO	2056	P01588	erythropoietin		646	0.381	0.885	0.01125	0.1		1	12	0	2002	2019
Breast Carcinoma	C0678222	ERCC1	2067	P07992	ERCC excision repair 1, endonuclease non-catalytic subunit	Enzyme	345	0.445	0.846	1.5933e-07	0.1		1	31	3	1995	2019
Breast Carcinoma	C0678222	ERCC2	2068	P18074	ERCC excision repair 2, TFIIH core complex helicase subunit	Enzyme	499	0.42	0.846	7.0654e-20	0.1		0.897	39	11	1995	2019
Breast Carcinoma	C0678222	ERCC4	2072	Q92889	ERCC excision repair 4, endonuclease catalytic subunit	Enzyme	325	0.468	0.846	1.3758e-12	0.1		0.857	14	7	2003	2019
Breast Carcinoma	C0678222	ERCC5	2073	P28715	ERCC excision repair 5, endonuclease		238	0.499	0.731	2.732e-13	0.1		0.846	13	12	2003	2018
Breast Carcinoma	C0678222	ESRRB	2103	O95718	estrogen related receptor beta	Nuclear receptor	102	0.565	0.846	0.12609	0.1		1	13	0	1997	2020
Breast Carcinoma	C0678222	ETS1	2113	P14921	ETS proto-oncogene 1, transcription factor	Transcription factor	327	0.444	0.731	0.7816	0.1		1	21	0	2002	2019
Breast Carcinoma	C0678222	ALB	213	P02768	albumin	Transporter	1198	0.317	0.962	0.64329	0.1		1	39	0	1992	2020
Breast Carcinoma	C0678222	EXT2	2132	Q93063	exostosin glycosyltransferase 2	Enzyme	137	0.576	0.654	1.3179e-09	0.1			0	1
Breast Carcinoma	C0678222	ALCAM	214	Q13740	activated leukocyte cell adhesion molecule	Cell adhesion	181	0.502	0.808	0.73267	0.1		1	17	1	2006	2019
Breast Carcinoma	C0678222	F2R	2149	P25116	coagulation factor II thrombin receptor	G-protein coupled receptor	347	0.444	0.846	0.0084678	0.1		0.947	19	0	2002	2019
Breast Carcinoma	C0678222	F2RL1	2150	P55085	F2R like trypsin receptor 1	G-protein coupled receptor	256	0.48	0.769	0.00014843	0.1		1	16	0	2006	2018
Breast Carcinoma	C0678222	ALDH1A1	216	P00352	aldehyde dehydrogenase 1 family member A1	Enzyme	270	0.46	0.846	0.95448	0.1		0.983	60	2	2009	2020
Breast Carcinoma	C0678222	FANCD2	2177	Q9BXW9	FA complementation group D2		272	0.479	0.885	1.0974e-30	0.1		1	15	0	2001	2019
Breast Carcinoma	C0678222	PTK2B	2185	Q14289	protein tyrosine kinase 2 beta	Kinase	319	0.448	0.808	0.93536	0.1		1	24	0	1999	2019
Breast Carcinoma	C0678222	RTKN2	219790	Q8IZC4	rhotekin 2		22	0.722	0.385	5.4633e-15	0.1		1	1	1	2017	2017
Breast Carcinoma	C0678222	FBXL13	222235	Q8NEE6	F-box and leucine rich repeat protein 13		4	1	0.077	2.0856e-12	0.1		1	1	1	2017	2017
Breast Carcinoma	C0678222	FDXR	2232	P22570	ferredoxin reductase	Enzyme	103	0.566	0.808	1.1493e-06	0.1		1	28	0	1996	2019
Breast Carcinoma	C0678222	FEN1	2237	P39748	flap structure-specific endonuclease 1	Enzyme	113	0.55	0.731	4.7743e-05	0.1		1	15	2	2008	2020
Breast Carcinoma	C0678222	FGF1	2246	P05230	fibroblast growth factor 1	Signaling	184	0.507	0.846	0.44406	0.1		1	13	0	1995	2018
Breast Carcinoma	C0678222	FGF2	2247	P09038	fibroblast growth factor 2	Signaling	635	0.383	0.923	0.0184	0.1		1	29	1	1995	2019
Breast Carcinoma	C0678222	FGF7	2252	P21781	fibroblast growth factor 7	Signaling	167	0.519	0.846	0.77089	0.1		1	10	0	1997	2019
Breast Carcinoma	C0678222	FGFR4	2264	P22455	fibroblast growth factor receptor 4	Kinase	220	0.49	0.769	7.1917e-13	0.1		0.962	26	4	1995	2019
Breast Carcinoma	C0678222	FHIT	2272	P49789	fragile histidine triad diadenosine triphosphatase		337	0.444	0.846	0.0057055	0.1		1	31	0	1996	2019
Breast Carcinoma	C0678222	VEGFD	2277	O43915	vascular endothelial growth factor D	Signaling	132	0.538	0.769	2.498e-05	0.1		1	12	0	1999	2019
Breast Carcinoma	C0678222	FOXC1	2296	Q12948	forkhead box C1	Transcription factor	242	0.483	0.846	0.95337	0.1		1	12	0	2010	2018
Breast Carcinoma	C0678222	EFR3B	22979	Q9Y2G0	EFR3 homolog B		9	0.89	0.231	0.024122	0.1		1	1	1	2017	2017
Breast Carcinoma	C0678222	MAST1	22983	Q9Y2H9	microtubule associated serine/threonine kinase 1	Kinase	41	0.711	0.385	1	0.1		1	1	1	2017	2017
Breast Carcinoma	C0678222	SV2C	22987	Q496J9	synaptic vesicle glycoprotein 2C		15	0.821	0.192	2.4354e-05	0.1		1	1	1	2014	2014
Breast Carcinoma	C0678222	ABCF1	23	Q8NE71	ATP binding cassette subfamily F member 1	Enzyme	31	0.674	0.538	1.2823e-09	0.1		1	1	1	2017	2017
Breast Carcinoma	C0678222	KDM1A	23028	O60341	lysine demethylase 1A	Epigenetic regulator	185	0.512	0.808	0.99667	0.1		1	20	0	2010	2019
Breast Carcinoma	C0678222	FOXO1	2308	Q12778	forkhead box O1		380	0.433	0.846	0.99725	0.1		0.944	18	0	2000	2019
Breast Carcinoma	C0678222	FOXO3	2309	O43524	forkhead box O3		381	0.431	0.808	0.98806	0.1		0.973	37	0	2003	2020
Breast Carcinoma	C0678222	AKR1B1	231	P15121	aldo-keto reductase family 1 member B	Enzyme	220	0.491	0.885	2.0216e-05	0.1		1	30	0	1996	2019
Breast Carcinoma	C0678222	TNRC6B	23112	Q9UPQ9	trinucleotide repeat containing adaptor 6B		25	0.751	0.462	1	0.1		1	1	1	2017	2017
Breast Carcinoma	C0678222	TBC1D9	23158	Q6ZT07	TBC1 domain family member 9	Enzyme	491	0.399	0.846	2.8039e-05	0.1		0.99	98	0	1989	2020
Breast Carcinoma	C0678222	WDR43	23160	Q15061	WD repeat domain 43		3	0.89	0.192	0.99997	0.1		1	1	1	2016	2016
Breast Carcinoma	C0678222	ASTN2	23245	O75129	astrotactin 2		51	0.666	0.462	0.99971	0.1		1	1	2	2017	2017
Breast Carcinoma	C0678222	ZC3H7B	23264	Q9UGR2	zinc finger CCCH-type containing 7B	Nucleic acid binding	15	0.805	0.192	0.92932	0.1		1	1	1	2017	2017
Breast Carcinoma	C0678222	TTC28	23331	Q96AY4	tetratricopeptide repeat domain 28	Receptor	20	0.76	0.308	1	0.1		1	1	3	2017	2017
Breast Carcinoma	C0678222	DICER1	23405	Q9UPY3	dicer 1, ribonuclease III	Enzyme	302	0.446	0.846	1	0.1		1	12	0	2012	2020
Breast Carcinoma	C0678222	SIRT3	23410	Q9NTG7	sirtuin 3	Epigenetic regulator	227	0.488	0.731	0.00016261	0.1		1	11	0	2013	2018
Breast Carcinoma	C0678222	BRD4	23476	O60885	bromodomain containing 4	Epigenetic regulator	335	0.446	0.885	1	0.1		1	30	0	2008	2020
Breast Carcinoma	C0678222	FOSB	2354	P53539	FosB proto-oncogene, AP-1 transcription factor subunit	Transcription factor	278	0.463	0.846	0.97553	0.1		1	13	0	1993	2016
Breast Carcinoma	C0678222	SMUG1	23583	Q53HV7	single-strand-selective monofunctional uracil-DNA glycosylase 1		1034	0.322	0.923	0.00045154	0.1		1	78	0	2011	2020
Breast Carcinoma	C0678222	PHLDA3	23612	Q9Y5J5	pleckstrin homology like domain family A member 3		13	0.805	0.192	0.25036	0.1		1	1	1	2017	2017
Breast Carcinoma	C0678222	PITPNB	23760	P48739	phosphatidylinositol transfer protein beta	Transporter	2	0.931	0.077	0.981	0.1		1	1	1	2017	2017
Breast Carcinoma	C0678222	NR5A2	2494	O00482	nuclear receptor subfamily 5 group A member 2	Nuclear receptor	116	0.563	0.731	0.23807	0.1		1	15	0	2005	2018
Breast Carcinoma	C0678222	FUT4	2526	P22083	fucosyltransferase 4	Enzyme	168	0.505	0.731	7.7294e-06	0.1		1	11	0	1998	2020
Breast Carcinoma	C0678222	ZBTB38	253461	Q8NAP3	zinc finger and BTB domain containing 38	Transcription factor	60	0.663	0.615	0.99949	0.1		1	1	1	2017	2017
Breast Carcinoma	C0678222	GABPA	2551	Q06546	GA binding protein transcription factor subunit alpha	Transcription factor	632	0.379	0.885	0.99812	0.1		0.974	39	0	2007	2020
Breast Carcinoma	C0678222	SPDEF	25803	O95238	SAM pointed domain containing ETS transcription factor	Transcription factor	66	0.623	0.615	0.97178	0.1		0.933	15	0	2003	2019
Breast Carcinoma	C0678222	BRMS1	25855	Q9HCU9	BRMS1 transcriptional repressor and anoikis regulator		72	0.597	0.615	1.579e-07	0.1		0.978	46	0	2000	2019
Breast Carcinoma	C0678222	RNF19A	25897	Q9NV58	ring finger protein 19A, RBR E3 ubiquitin protein ligase	Enzyme	523	0.397	0.923	0.025305	0.1		1	42	0	2000	2019
Breast Carcinoma	C0678222	GAPDH	2597	P04406	glyceraldehyde-3-phosphate dehydrogenase	Enzyme	305	0.447	0.808	0.11388	0.1		1	10	0	2000	2019
Breast Carcinoma	C0678222	POLDIP2	26073	Q9Y2S7	DNA polymerase delta interacting protein 2		530	0.396	0.923	0.41407	0.1		1	43	0	2000	2019
Breast Carcinoma	C0678222	TBC1D29P	26083	Q9UFV1	TBC1 domain family member 29, pseudogene	Enzyme	1	1	0.077	0.0006788	0.1		1	1	1	2017	2017
Breast Carcinoma	C0678222	GBAP1	2630		glucosylceramidase beta pseudogene 1		64	0.623	0.538		0.1		1	1	1	2016	2016
Breast Carcinoma	C0678222	TSPAN16	26526	Q9UKR8	tetraspanin 16		6	0.839	0.231	4.0908e-06	0.1		1	1	1	2017	2017
Breast Carcinoma	C0678222	AMH	268	P03971	anti-Mullerian hormone		242	0.476	0.846	3.3974e-12	0.1		1	18	0	2000	2019
Breast Carcinoma	C0678222	GH1	2688	P01241	growth hormone 1	Signaling	686	0.373	0.923	0.030057	0.1		0.875	24	1	1995	2019
Breast Carcinoma	C0678222	GIPR	2696	P48546	gastric inhibitory polypeptide receptor	G-protein coupled receptor	58	0.67	0.538	1.9703e-29	0.1		1	1	1	2017	2017
Breast Carcinoma	C0678222	PELP1	27043	Q8IZL8	proline, glutamate and leucine rich protein 1		64	0.612	0.577	0.99998	0.1		1	32	1	2000	2019
Breast Carcinoma	C0678222	PPA2	27068	Q9H2U2	inorganic pyrophosphatase 2	Enzyme	15	0.805	0.115	1.1789e-10	0.1		1	1	1	2017	2017
Breast Carcinoma	C0678222	AGO2	27161	Q9UKV8	argonaute RISC catalytic component 2		186	0.501	0.885	1	0.1		0.909	11	1	2009	2019
Breast Carcinoma	C0678222	PDCD4	27250	Q53EL6	programmed cell death 4	Nucleic acid binding	198	0.494	0.769	3.3572e-07	0.1		1	15	0	1999	2019
Breast Carcinoma	C0678222	HPGDS	27306	O60760	hematopoietic prostaglandin D synthase		570	0.388	0.923	1.8063e-06	0.1		0.983	59	1	1988	2019
Breast Carcinoma	C0678222	MCAT	27349	Q8IVS2	malonyl-CoA-acyl carrier protein transacylase		147	0.524	0.808	0.00030611	0.1		1	12	0	2005	2020
Breast Carcinoma	C0678222	GLI1	2735	P08151	GLI family zinc finger 1		369	0.431	0.846	7.6639e-14	0.1		0.971	35	0	2006	2019
Breast Carcinoma	C0678222	GLS	2744	O94925	glutaminase	Enzyme	217	0.489	0.808	0.96154	0.1		0.933	15	0	2000	2020
Breast Carcinoma	C0678222	GNGT1	2792	P63211	G protein subunit gamma transducin 1	Enzyme modulator	8	0.861	0.192	0.25287	0.1		1	1	1	2018	2018
Breast Carcinoma	C0678222	ABO	28	P16442	ABO, alpha 1-3-N-acetylgalactosaminyltransferase and alpha 1-3-galactosyltransferase	Enzyme	443	0.427	0.885		0.1		1	11	1	1984	2020
Breast Carcinoma	C0678222	SFN	2810	P31947	stratifin	Chaperone	105	0.561	0.769	0.36544	0.1		1	15	0	2000	2020
Breast Carcinoma	C0678222	NEAT1	283131		nuclear paraspeckle assembly transcript 1		179	0.502	0.769		0.1		1	17	0	2015	2020
Breast Carcinoma	C0678222	CXCR3	2833	P49682	C-X-C motif chemokine receptor 3	G-protein coupled receptor	367	0.436	0.808	0.181	0.1		1	10	0	2006	2019
Breast Carcinoma	C0678222	ANGPT1	284	Q15389	angiopoietin 1	Signaling	340	0.446	0.808	0.95208	0.1		0.909	11	0	2000	2019
Breast Carcinoma	C0678222	KANSL1	284058	Q7Z3B3	KAT8 regulatory NSL complex subunit 1		140	0.592	0.731	0.99972	0.1		1	1	1	2017	2017
Breast Carcinoma	C0678222	KCTD1	284252	Q719H9	potassium channel tetramerization domain containing 1	Enzyme modulator	43	0.682	0.615	0.85538	0.1		1	1	1	2017	2017
Breast Carcinoma	C0678222	FAM126B	285172	Q8IXS8	family with sequence similarity 126 member B		4	0.89	0.154	0.17863	0.1		1	2	2	2016	2017
Breast Carcinoma	C0678222	GPR42	2866	O15529	G protein-coupled receptor 42 (gene/pseudogene)	G-protein coupled receptor	255	0.475	0.846	0.050905	0.1		1	10	0	1997	2019
Breast Carcinoma	C0678222	GRB2	2885	P62993	growth factor receptor bound protein 2		122	0.546	0.769	0.93934	0.1		1	15	0	1994	2018
Breast Carcinoma	C0678222	GRN	2896	P28799	granulin precursor		412	0.435	0.846	0.069666	0.1		1	10	0	1999	2019
Breast Carcinoma	C0678222	MCTS1	28985	Q9ULC4	MCTS1 re-initiation and release factor	Receptor	109	0.552	0.692	0.87474	0.1		1	10	0	2005	2019
Breast Carcinoma	C0678222	NR3C1	2908	P04150	nuclear receptor subfamily 3 group C member 1	Nuclear receptor	590	0.393	0.885	0.96958	0.1		0.96	25	1	1985	2019
Breast Carcinoma	C0678222	CD274	29126	Q9NZQ7	CD274 molecule	Receptor	1011	0.324	0.923	0.01916	0.1		0.952	124	0	2010	2020
Breast Carcinoma	C0678222	CXCL1	2919	P09341	C-X-C motif chemokine ligand 1	Signaling	315	0.449	0.923	0.11845	0.1		1	17	0	2005	2019
Breast Carcinoma	C0678222	GRPR	2925	P30550	gastrin releasing peptide receptor	G-protein coupled receptor	85	0.595	0.538	0.22444	0.1		1	12	0	2009	2019
Breast Carcinoma	C0678222	GSK3B	2932	P49841	glycogen synthase kinase 3 beta	Kinase	393	0.43	0.846	0.95571	0.1		1	16	1	2008	2020
Breast Carcinoma	C0678222	GSTM1	2944	P09488	glutathione S-transferase mu 1		627	0.38	0.923	0.0020641	0.1		0.857	98	1	1995	2019
Breast Carcinoma	C0678222	GSTT1	2952	P30711	glutathione S-transferase theta 1		541	0.393	0.923	0.00014834	0.1		0.901	71	0	1998	2019
Breast Carcinoma	C0678222	GRHL1	29841	Q9NZI5	grainyhead like transcription factor 1	Transcription factor	29	0.7	0.423	0.2395	0.1		1	1	1	2017	2017
Breast Carcinoma	C0678222	HOOK2	29911	Q96ED9	hook microtubule tethering protein 2	Enzyme modulator	50	0.659	0.654	4.6471e-18	0.1		1	1	1	2017	2017
Breast Carcinoma	C0678222	PSAT1	29968	Q9Y617	phosphoserine aminotransferase 1		285	0.478	0.846	1.0621e-08	0.1		0.929	14	0	1999	2019
Breast Carcinoma	C0678222	ANXA1	301	P04083	annexin A1		336	0.442	0.885	1.2009e-07	0.1		0.955	22	0	2005	2018
Breast Carcinoma	C0678222	ANXA2	302	P07355	annexin A2		294	0.453	0.808	9.7728e-05	0.1		1	14	0	2010	2019
Breast Carcinoma	C0678222	HAS2	3037	Q92819	hyaluronan synthase 2		85	0.588	0.692	0.99013	0.1		1	12	0	2005	2019
Breast Carcinoma	C0678222	HDAC1	3065	Q13547	histone deacetylase 1	Epigenetic regulator	277	0.46	0.846	0.61427	0.1		0.938	16	0	2003	2019
Breast Carcinoma	C0678222	HFE	3077	Q30201	homeostatic iron regulator		415	0.436	0.846	2.5587e-08	0.1		0.9	10	2	2005	2015
Breast Carcinoma	C0678222	ANXA5	308	P08758	annexin A5		283	0.458	0.769	3.7978e-15	0.1		0.9	10	0	2011	2019
Breast Carcinoma	C0678222	ERVW-1	30816	Q9UQF0	endogenous retrovirus group W member 1, envelope		193	0.505	0.692		0.1		0.957	23	0	1995	2014
Breast Carcinoma	C0678222	HGF	3082	P14210	hepatocyte growth factor	Enzyme	671	0.374	0.885	0.99947	0.1		0.977	44	1	1996	2019
Breast Carcinoma	C0678222	ANXA6	309	P08133	annexin A6		156	0.514	0.846	1.0804e-08	0.1		1	12	0	1996	2019
Breast Carcinoma	C0678222	HK2	3099	P52789	hexokinase 2	Kinase	152	0.515	0.769	0.0045893	0.1		1	13	0	2000	2020
Breast Carcinoma	C0678222	HLA-G	3135	P17693	major histocompatibility complex, class I, G		279	0.461	0.769	1.365e-11	0.1		1	13	2	2002	2019
Breast Carcinoma	C0678222	HMGB1	3146	P09429	high mobility group box 1	Nucleic acid binding	724	0.368	0.923	0.82035	0.1		0.962	26	3	2000	2020
Breast Carcinoma	C0678222	HMGA1	3159	P17096	high mobility group AT-hook 1	Nucleic acid binding	206	0.494	0.769	0.83209	0.1		1	26	0	2002	2020
Breast Carcinoma	C0678222	HNF4G	3174	Q14541	hepatocyte nuclear factor 4 gamma	Nuclear receptor	20	0.729	0.423	0.070708	0.1		1	3	2	2013	2017
Breast Carcinoma	C0678222	HPGD	3248	P15428	15-hydroxyprostaglandin dehydrogenase		194	0.516	0.731	1.4357e-05	0.1		1	11	1	2004	2019
Breast Carcinoma	C0678222	APEX1	328	P27695	apurinic/apyrimidinic endodeoxyribonuclease 1		305	0.458	0.846	1.9191e-07	0.1		0.957	23	7	2004	2019
Breast Carcinoma	C0678222	HSD17B1	3292	P14061	hydroxysteroid 17-beta dehydrogenase 1	Enzyme	69	0.61	0.615	0.00013421	0.1		0.88	25	2	2001	2019
Breast Carcinoma	C0678222	HSF1	3297	Q00613	heat shock transcription factor 1	Transcription factor	185	0.507	0.769	0.74762	0.1		1	19	4	1991	2019
Breast Carcinoma	C0678222	HSPA5	3309	P11021	heat shock protein family A (Hsp70) member 5		350	0.434	0.885	0.77341	0.1		1	31	0	1999	2020
Breast Carcinoma	C0678222	XIAP	331	P98170	X-linked inhibitor of apoptosis	Enzyme modulator	321	0.447	0.808	0.91837	0.1		1	13	1	2006	2018
[truncated: 5,812 more rows]
