# Supplementary material for: Insight into the potential significance of miR-760 and miR-1973 in breast cancer: a comprehensive analysis
Source: Sci Rep. 2026 Apr 1;16:10994. doi: 10.1038/s41598-026-44175-3 (PMC13043734; doi:10.1038/s41598-026-44175-3)
Supplement: Supplementary file 6 — Supplementary Material 6 [file 41598_2026_44175_MOESM6_ESM.xlsx]

## Sheet: BP
Category	Term	Count	%	PValue	Genes	List Total	Pop Hits	Pop Total	Fold Enrichment	Bonferroni	Benjamini	FDR
GOTERM_BP_DIRECT	GO:0007399~nervous system development	16	8.88889	7.5515258526177934E-6	CAMK2B, NTRK2, SEMA7A, RBFOX2, CAMK1D, SEMA4D, NTRK3, DYRK1A, MTR, NAV1, VLDLR, ARHGAP26, DCLK1, ABI2, ZNF423, MARK4	176	422	19256	4.148211977595864	0.011748622157904287	0.011818137959346846	0.011750174226673286
GOTERM_BP_DIRECT	GO:0051897~positive regulation of protein kinase B signaling	10	5.555555555555555	5.236673849443479E-5	CDC42, NTRK2, FLT1, SEMA4D, PDPK1, NTRK3, FSHR, CCR7, UBE3A, HBEGF	176	186	19256	5.882209188660801	0.0786876	0.034857016512064014	0.034656560826052146
GOTERM_BP_DIRECT	GO:0007229~integrin-mediated signaling pathway	8	4.444444444444445	6.97024520360574E-5	CDC42, SEMA7A, SYK, RCC2, ABL1, NEDD9, CD47, THY1	176	111	19256	7.885339885339886	0.10334861624232172	0.034857016512064014	0.034656560826052146
GOTERM_BP_DIRECT	GO:0018108~peptidyl-tyrosine phosphorylation	6	3.3333333333333335	8.909141600527544E-5	FLT1, SYK, ABI2, DYRK1A, ABL1, ABL2	176	50	19256	13.129090909090909	0.1301498098051841	0.034857016512064014	0.034656560826052146
GOTERM_BP_DIRECT	GO:0030036~actin cytoskeleton organization	10	5.555555555555555	1.7004744096548566E-4	CDC42, SPECC1, SDCBP, BCL6, PDPK1, ABL1, NF2, PARVB, ARHGAP26, ANTXR1	176	217	19256	5.041893590280687	0.23367343463435974	0.0419116	0.0416706
GOTERM_BP_DIRECT	GO:0016310~phosphorylation	17	9.444444444444445	1.8612022850738897E-4	CAMK2B, NTRK2, CDKN2B, FLT1, CAMK1D, SYK, PDPK1, NTRK3, DYRK1A, CSNK1D, PIK3CB, TRAF1, DCLK1, MAPK13, MKNK1, ABL1, SEPHS2	176	623	19256	2.9854808113235083	0.2527124792906398	0.0419116	0.0416706
GOTERM_BP_DIRECT	GO:0006468~protein phosphorylation	13	7.222222222222221	1.8746409151584108E-4	CAMK2B, SYK, PDPK1, DYRK1A, CSNK1D, DCLK1, CREB1, CDK6, MKNK1, NEK10, ABL1, ABL2, MARK4	176	379	19256	3.752818421683857	0.2542827752174317	0.0419116	0.0416706
GOTERM_BP_DIRECT	GO:0045944~positive regulation of transcription from RNA polymerase II promoter	25	13.88888888888889	3.263609306681216E-4	ZNF197, GATA4, ARRB1, UBE3A, BRCA1, IKZF3, ABL1, RPRD1B, NOS1, BRD4, ESRRA, KDM4C, ZBTB38, EBF2, MICAL2, ESRRG, RGMA, ASXL1, HEYL, CREB1, TNIP1, TRAF6, PGR, LPIN1, OGT	176	1230	19256	2.2237620103473765	0.4000075576021288	0.0638444	0.0634772
GOTERM_BP_DIRECT	GO:0030335~positive regulation of cell migration	10	5.555555555555555	5.877267029496015E-4	CDC42, SDCBP, SEMA7A, FLT1, SEMA4D, F10, NTRK3, ZNF703, NEDD9, HBEGF	176	257	19256	4.257163070392642	0.6015059410175504	0.10219914334623627	0.10161141664328666
GOTERM_BP_DIRECT	GO:0001934~positive regulation of protein phosphorylation	9	5	7.488862573836227E-4	NTRK2, SEMA7A, CCND1, SEMA4D, NTRK3, ABL1, ARRB1, CSNK1D, AXIN2	176	213	19256	4.62292	0.6903913077732733	0.11720069928053695	0.11652670164889169
GOTERM_BP_DIRECT	GO:0010976~positive regulation of neuron projection development	7	3.888888888888889	9.530544419279519E-4	CAMK2B, NTRK2, CAMK1D, NTRK3, ABL2, CFLAR, RGMA	176	124	19256	6.176319648093841	0.7751319308921178	0.1355936546924768	0.13481388287635393
GOTERM_BP_DIRECT	GO:0051496~positive regulation of stress fiber assembly	5	2.7777777777777777	0.00127007	CDC42, ABL1, CD47, NF2, RAPGEF3	176	52	19256	10.520104895104895	0.8631568930662415	0.16563807620545867	0.16468552496849437
GOTERM_BP_DIRECT	GO:0006974~cellular response to DNA damage stimulus	10	5.555555555555555	0.00157208	BABAM2, CCND1, BCL6, TRAF6, ZBTB38, SETD1A, ABL1, BRCA1, BRD4, RBX1	176	296	19256	3.696253071253071	0.9147568582658263	0.18925474440009124	0.18816637845785428
GOTERM_BP_DIRECT	GO:0046777~protein autophosphorylation	7	3.888888888888889	0.00243364	CAMK2B, NTRK2, FLT1, PDPK1, MKNK1, DYRK1A, ABL1	176	149	19256	5.140024405125076	0.9779246796275989	0.2720466452753005	0.2704821597753147
GOTERM_BP_DIRECT	GO:0043122~regulation of I-kappaB kinase/NF-kappaB signaling	4	2.2222222222222223	0.00301514	PDPK1, TRAF3, TRAF6, TRAF1	176	32	19256	13.676136363636365	0.9911365897856175	0.31458	0.3127706214596553
GOTERM_BP_DIRECT	GO:0007169~transmembrane receptor protein tyrosine kinase signaling pathway	6	3.3333333333333335	0.00345564	NTRK2, FLT1, SYK, NTRK3, NEDD9, PIK3CB	176	111	19256	5.914004914004914	0.995562	0.3188906048106271	0.3170567291280101
GOTERM_BP_DIRECT	GO:0018105~peptidyl-serine phosphorylation	7	3.888888888888889	0.00346399	CAMK2B, CAMK1D, PDPK1, MKNK1, DYRK1A, CSNK1D, MAPK13	176	160	19256	4.786647727272728	0.9956193203798696	0.3188906048106271	0.3170567291280101
GOTERM_BP_DIRECT	GO:0045766~positive regulation of angiogenesis	7	3.888888888888889	0.00379413	FLT1, CXCL8, PTGIS, PDPK1, GATA4, BRCA1, RAPGEF3	176	163	19256	4.698549916341327	0.9973918263958619	0.3212534948177836	0.31940603063033307
GOTERM_BP_DIRECT	GO:0032481~positive regulation of type I interferon production	4	2.2222222222222223	0.0039002	SYK, TRAF3, TRAF6, G3BP1	176	35	19256	12.503896103896103	0.9977921818220681	0.3212534948177836	0.31940603063033307
GOTERM_BP_DIRECT	GO:1902036~regulation of hematopoietic stem cell differentiation	3	1.6666666666666667	0.00427981	CDK6, SETD1A, ABL1	176	11	19256	29.838842975206607	0.9987841039725637	0.3281076982213393	0.326221
GOTERM_BP_DIRECT	GO:0070374~positive regulation of ERK1 and ERK2 cascade	8	4.444444444444445	0.00446444	SEMA7A, FSHR, GPR55, ABL1, CCR7, ARRB1, CFLAR, CD44	176	224	19256	3.9074675324675328	0.9990903848267021	0.3281076982213393	0.326221
GOTERM_BP_DIRECT	GO:0031175~neuron projection development	6	3.3333333333333335	0.00464748	CDH1, FSHR, TBC1D24, STX3, RAB6B, RGMA	176	119	19256	5.516424751718868	0.9993178526543375	0.3281076982213393	0.326221
GOTERM_BP_DIRECT	GO:0007165~signal transduction	22	12.222222222222221	0.00482203	CAMK2B, LGALS3BP, CXCL8, SEMA4D, NEDD9, CSNK1D, IL16, ARRB1, PIK3CB, VLDLR, ARHGAP26, BABAM2, CREB1, CDK6, SNX27, TRAF3, SFRP5, ABL2, PGR, OGT, RAPGEF3, HBEGF	176	1251	19256	1.9240607513988808	0.9994815829020189	0.3281076982213393	0.326221
GOTERM_BP_DIRECT	GO:0030518~intracellular steroid hormone receptor signaling pathway	3	1.6666666666666667	0.00510521	ESRRA, ESRRG, PGR	176	12	19256	27.352272727272723	0.9996679119061406	0.3329019254522087	0.33098747348475194
GOTERM_BP_DIRECT	GO:0035556~intracellular signal transduction	11	6.111111111111111	0.00551846	SDCBP, RAB40B, CXCL8, SYK, PDPK1, MKNK1, ASB6, MARK4, DCLK1, RAPGEF3, MAPK13	176	424	19256	2.838443396226415	0.999827	0.3428361598598607	0.3408645781098679
GOTERM_BP_DIRECT	GO:0071526~semaphorin-plexin signaling pathway	4	2.2222222222222223	0.00569568	SEMA7A, SEMA4D, ARHGDIA, PLXNA2	176	40	19256	10.940909090909091	0.9998688569529149	0.3428361598598607	0.3408645781098679
GOTERM_BP_DIRECT	GO:0008104~protein localization	6	3.3333333333333335	0.00610618	CDC42, BCL6, KCNA1, MGAT3, HAP1, AXIN2	176	127	19256	5.168933428775948	0.9999312796380238	0.35393221691504456	0.35189682397431904
GOTERM_BP_DIRECT	GO:0032735~positive regulation of interleukin-12 production	4	2.2222222222222223	0.00743566	SYK, TRAF6, IL16, CCR7	176	44	19256	9.946280991735536	0.9999915411261623	0.39119292417613133	0.3889432524077063
GOTERM_BP_DIRECT	GO:0030154~cell differentiation	14	7.777777777777778	0.00785854	JAG2, CAMK2B, NTRK2, SEMA7A, EDA, FLT1, SYK, SEMA4D, NTRK3, SEPTIN6, NEDD4L, GATA4, SFRP5, ZNF423	176	665	19256	2.303349282296651	0.999996	0.39119292417613133	0.3889432524077063
GOTERM_BP_DIRECT	GO:0007163~establishment or maintenance of cell polarity	4	2.2222222222222223	0.00791433	CDC42, SFRP5, PARVB, RHOBTB2	176	45	19256	9.725252525252525	0.999996	0.39119292417613133	0.3889432524077063
GOTERM_BP_DIRECT	GO:0022408~negative regulation of cell-cell adhesion	3	1.6666666666666667	0.00797798	CDH1, ABL1, NF2	176	15	19256	21.88181818181818	0.9999964037081445	0.39119292417613133	0.3889432524077063
GOTERM_BP_DIRECT	GO:0050731~positive regulation of peptidyl-tyrosine phosphorylation	5	2.7777777777777777	0.00817211	SYK, SEMA4D, ABL1, CD44, HBEGF	176	87	19256	6.287878787878788	0.9999973525096425	0.39119292417613133	0.3889432524077063
GOTERM_BP_DIRECT	GO:0001525~angiogenesis	8	4.444444444444445	0.00834273	CCDC134, FLT1, CXCL8, SYK, C1GALT1, CD47, THY1, RAPGEF3	176	252	19256	3.473304473304473	0.9999979774376186	0.39119292417613133	0.3889432524077063
GOTERM_BP_DIRECT	GO:0098609~cell-cell adhesion	7	3.888888888888889	0.00849876	DLG3, CDH1, ABL1, DSG3, THY1, LPP, CD44	176	193	19256	3.9682053697597737	0.9999984189175282	0.39119292417613133	0.3889432524077063
GOTERM_BP_DIRECT	GO:0007173~epidermal growth factor receptor signaling pathway	4	2.2222222222222223	0.00945755	PDPK1, ABL1, ABL2, HBEGF	176	48	19256	9.117424242424242	0.9999996521541957	0.42288774675569596	0.4204558044420849
GOTERM_BP_DIRECT	GO:0032956~regulation of actin cytoskeleton organization	5	2.7777777777777777	0.00990744	CDC42, ABL1, NEDD9, ABL2, RAPGEF3	176	92	19256	5.946146245059288	0.9999998291475292	0.4306985032502906	0.42822164284821224
GOTERM_BP_DIRECT	GO:2000145~regulation of cell motility	3	1.6666666666666667	0.010211153951608562	CDK6, ABL1, ABL2	176	17	19256	19.307486631016044	0.9999998942940956	0.43190421443965943	0.42942042023521415
GOTERM_BP_DIRECT	GO:0046889~positive regulation of lipid biosynthetic process	3	1.6666666666666667	0.012687381999994425	CREB1, SORBS1, OGT	176	19	19256	17.275119617224878	0.9999999979030612	0.5225198113155598	0.5195149050524033
GOTERM_BP_DIRECT	GO:0043123~positive regulation of I-kappaB kinase/NF-kappaB signaling	7	3.888888888888889	0.013615346639565722	EDA, TRAF6, ABL1, CCR7, CFLAR, BRD4, RBX1	176	214	19256	3.578802039082413	1	0.5359821963484394	0.5329
GOTERM_BP_DIRECT	GO:0033674~positive regulation of kinase activity	4	2.2222222222222223	0.013699225465774807	NTRK2, FLT1, NTRK3, CD44	176	55	19256	7.95702	0.9999999995786233	0.5359821963484394	0.5329
GOTERM_BP_DIRECT	GO:0045893~positive regulation of transcription, DNA-templated	14	7.777777777777778	0.014224	PHF20, MBD2, DYRK1A, GATA4, BRCA1, RAI1, CREB1, CDH1, ATXN7, NOS1, ZNF423, OGT, CREB5, BRD4	176	718	19256	2.133324892377817	0.9999999998167978	0.542941	0.5398190102086224
GOTERM_BP_DIRECT	GO:0042475~odontogenesis of dentin-containing tooth	4	2.2222222222222223	0.0165352	JAG2, EDA, TRAF6, NF2	176	59	19256	7.417565485362096	0.9999999999953486	0.6024926161328853	0.5990278023659869
GOTERM_BP_DIRECT	GO:0008284~positive regulation of cell proliferation	11	6.111111111111111	0.0171107	SDCBP, NTRK2, FLT1, KDM4C, NTRK3, RPL23, ZNF703, RPRD1B, CD47, STX3, HBEGF	176	504	19256	2.387896825396825	1	0.6024926161328853	0.5990278023659869
GOTERM_BP_DIRECT	GO:0030155~regulation of cell adhesion	4	2.2222222222222223	0.017291613336083103	JAG2, CXCL8, ABL1, ABL2	176	60	19256	7.293939393939394	0.9999999999986049	0.6024926161328853	0.5990278023659869
GOTERM_BP_DIRECT	GO:0051353~positive regulation of oxidoreductase activity	2	1.1111111111111112	0.018094027449358216	ABL1, ABL2	176	2	19256	109.40909090909092	0.9999999999996115	0.6024926161328853	0.5990278023659869
GOTERM_BP_DIRECT	GO:2000522~positive regulation of immunological synapse formation	2	1.1111111111111112	0.018094027449358216	NEDD9, CCR7	176	2	19256	109.40909090909092	0.9999999999996115	0.6024926161328853	0.5990278023659869
GOTERM_BP_DIRECT	GO:0003290~atrial septum secundum morphogenesis	2	1.1111111111111112	0.018094027449358216	NSD2, GATA4	176	2	19256	109.40909090909092	0.9999999999996115	0.6024926161328853	0.5990278023659869
GOTERM_BP_DIRECT	GO:0042981~regulation of apoptotic process	7	3.888888888888889	0.020093776671628014	TRAF3, TRAF6, ABL1, ABL2, NF2, CFLAR, IKZF3	176	233	19256	3.2869683964104564	1	0.6551408435645384	0.6513732604386081
GOTERM_BP_DIRECT	GO:0000122~negative regulation of transcription from RNA polymerase II promoter	17	9.444444444444445	0.022059064548105294	SEMA4D, RPL23, USP3, MBD2, FHL2, GATA4, HEYL, SDCBP, CDK6, CCND1, BCL6, TRAF6, NSD2, DNMT3B, MDM4, MXD1, OGT	176	1011	19256	1.8397176512903517	0.9999999999999993	0.7045395105670365	0.7004878456500374
GOTERM_BP_DIRECT	GO:0016477~cell migration	7	3.888888888888889	0.022594853904642227	FLT1, ABI2, PDPK1, NEDD9, CD47, PIK3CB, CD44	176	240	19256	3.1910984848484847	0.9999999999999997	0.7047349133331738	0.7006821246941971
GOTERM_BP_DIRECT	GO:0051726~regulation of cell cycle	7	3.888888888888889	0.023862831249104342	CDK6, ZNF703, ABL1, MDM4, BRCA1, NF2, ADARB1	176	243	19256	3.1517022072577627	1	0.7047349133331738	0.7006821246941971
GOTERM_BP_DIRECT	GO:0010033~response to organic substance	3	1.6666666666666667	0.024838175620661956	CREB1, CDK6, CDH1	176	27	19256	12.156565656565656	1	0.7047349133331738	0.7006821246941971
GOTERM_BP_DIRECT	GO:0090023~positive regulation of neutrophil chemotaxis	3	1.6666666666666667	0.024838175620661956	CXCL8, CAMK1D, CCR7	176	27	19256	12.156565656565656	1	0.7047349133331738	0.7006821246941971
GOTERM_BP_DIRECT	GO:2000773~negative regulation of cellular senescence	3	1.6666666666666667	0.0265915	CDK6, BCL6, ABL1	176	28	19256	11.722402597402597	1	0.7047349133331738	0.7006821246941971
GOTERM_BP_DIRECT	GO:0051896~regulation of protein kinase B signaling	3	1.6666666666666667	0.0265915	NTRK2, NTRK3, RAPGEF3	176	28	19256	11.722402597402597	1	0.7047349133331738	0.7006821246941971
GOTERM_BP_DIRECT	GO:0071549~cellular response to dexamethasone stimulus	3	1.6666666666666667	0.0265915	USP8, CFLAR, AXIN2	176	28	19256	11.722402597402597	1	0.7047349133331738	0.7006821246941971
GOTERM_BP_DIRECT	GO:0010971~positive regulation of G2/M transition of mitotic cell cycle	3	1.6666666666666667	0.0265915	CCND1, RCC2, BRD4	176	28	19256	11.722402597402597	1	0.7047349133331738	0.7006821246941971
GOTERM_BP_DIRECT	GO:0032922~circadian regulation of gene expression	4	2.2222222222222223	0.026875446445302317	RAI1, KDM2A, CSNK1D, OGT	176	71	19256	6.1638924455825865	1	0.7047349133331738	0.7006821246941971
GOTERM_BP_DIRECT	GO:0038189~neuropilin signaling pathway	2	1.1111111111111112	0.027018590926511456	CDC42, ABL1	176	3	19256	72.93939393939394	1	0.7047349133331738	0.7006821246941971
GOTERM_BP_DIRECT	GO:0038179~neurotrophin signaling pathway	2	1.1111111111111112	0.027018590926511456	NTRK2, NTRK3	176	3	19256	72.93939393939394	1	0.7047349133331738	0.7006821246941971
GOTERM_BP_DIRECT	GO:0030336~negative regulation of cell migration	6	3.3333333333333335	0.0275796	CDH1, NEDD9, NF2, ADARB1, THY1, OGT	176	186	19256	3.5293255131964805	1	0.7053275584580345	0.7012713616362312
GOTERM_BP_DIRECT	GO:0048041~focal adhesion assembly	3	1.6666666666666667	0.028393377752623752	RCC2, SORBS1, THY1	176	29	19256	11.318181818181817	1	0.7053275584580345	0.7012713616362312
GOTERM_BP_DIRECT	GO:0045672~positive regulation of osteoclast differentiation	3	1.6666666666666667	0.028393377752623752	CREB1, TRAF6, NEDD9	176	29	19256	11.318181818181817	1	0.7053275584580345	0.7012713616362312
GOTERM_BP_DIRECT	GO:0070536~protein K63-linked deubiquitination	3	1.6666666666666667	0.030242829098537333	USP13, BABAM2, USP8	176	30	19256	10.94090909090909	1	0.7310232264318403	0.7268192589954909
GOTERM_BP_DIRECT	GO:0033138~positive regulation of peptidyl-serine phosphorylation	4	2.2222222222222223	0.030934362971221367	NTRK2, NTRK3, NOS1, CD44	176	75	19256	5.835151515151516	1	0.7310232264318403	0.7268192589954909
GOTERM_BP_DIRECT	GO:0051865~protein autoubiquitination	4	2.2222222222222223	0.0319966	BABAM2, TRAF6, UBE3A, BRCA1	176	76	19256	5.758373205741627	1	0.7310232264318403	0.7268192589954909
GOTERM_BP_DIRECT	GO:0051281~positive regulation of release of sequestered calcium ion into cytosol	3	1.6666666666666667	0.0321388	PDPK1, ABL1, THY1	176	31	19256	10.587976539589443	1	0.7310232264318403	0.7268192589954909
GOTERM_BP_DIRECT	GO:0006357~regulation of transcription from RNA polymerase II promoter	23	12.777777777777777	0.033118743236663604	ESRRA, ZNF197, KDM2A, PHF20, DYRK1A, EBF2, GATA4, ESRRG, ARRB1, BRCA1, IKZF3, HEYL, RAI1, CREB1, TNIP1, ATXN7, SFRP5, PGR, ZNF423, MXD1, OGT, CREB5, BRD4	176	1599	19256	1.5737392688612202	1	0.7310232264318403	0.7268192589954909
GOTERM_BP_DIRECT	GO:0006807~nitrogen compound metabolic process	3	1.6666666666666667	0.0340804	USP13, BTD, USP3	176	32	19256	10.257102272727272	1	0.7310232264318403	0.7268192589954909
GOTERM_BP_DIRECT	GO:0044344~cellular response to fibroblast growth factor stimulus	3	1.6666666666666667	0.0340804	EXT2, CXCL8, CD44	176	32	19256	10.257102272727272	1	0.7310232264318403	0.7268192589954909
GOTERM_BP_DIRECT	GO:0007275~multicellular organism development	4	2.2222222222222223	0.0352967	NTRK2, FLT1, CDH1, NTRK3	176	79	19256	5.539700805523591	1	0.7310232264318403	0.7268192589954909
GOTERM_BP_DIRECT	GO:0006897~endocytosis	6	3.3333333333333335	0.0354732	CDC42, LGALS3BP, CSNK1D, PIK3CB, VLDLR, RHOBTB2	176	199	19256	3.2987665600730924	1	0.7310232264318403	0.7268192589954909
GOTERM_BP_DIRECT	GO:1903905~positive regulation of establishment of T cell polarity	2	1.1111111111111112	0.035862498191852506	ABL1, ABL2	176	4	19256	54.70454545454546	1	0.7310232264318403	0.7268192589954909
GOTERM_BP_DIRECT	GO:1903553~positive regulation of extracellular exosome assembly	2	1.1111111111111112	0.035862498191852506	SDCBP, PDCD6IP	176	4	19256	54.70454545454546	1	0.7310232264318403	0.7268192589954909
GOTERM_BP_DIRECT	GO:1903055~positive regulation of extracellular matrix organization	2	1.1111111111111112	0.035862498191852506	ABL1, CFLAR	176	4	19256	54.70454545454546	1	0.7310232264318403	0.7268192589954909
GOTERM_BP_DIRECT	GO:0099576~regulation of protein catabolic process at postsynapse, modulating synaptic transmission	2	1.1111111111111112	0.035862498191852506	USP8, CDH1	176	4	19256	54.70454545454546	1	0.7310232264318403	0.7268192589954909
GOTERM_BP_DIRECT	GO:0008306~associative learning	3	1.6666666666666667	0.0360666	SPECC1, ABL1, RAPGEF3	176	33	19256	9.946280991735536	1	0.7310232264318403	0.7268192589954909
GOTERM_BP_DIRECT	GO:0071347~cellular response to interleukin-1	4	2.2222222222222223	0.036434384448360085	CXCL8, PTGIS, CD47, MAPK13	176	80	19256	5.470454545454546	1	0.7310232264318403	0.7268192589954909
GOTERM_BP_DIRECT	GO:1990090~cellular response to nerve growth factor stimulus	3	1.6666666666666667	0.0380964	USP8, NTRK3, CSNK1D	176	34	19256	9.653743315508022	1	0.7546945829587274	0.7503544863155142
GOTERM_BP_DIRECT	GO:0010667~negative regulation of cardiac muscle cell apoptotic process	3	1.6666666666666667	0.0401689	PDPK1, GATA4, CFLAR	176	35	19256	9.377922077922078	1	0.7847239534614825	0.7802111639527585
GOTERM_BP_DIRECT	GO:0007265~Ras protein signal transduction	4	2.2222222222222223	0.0411714	SDCBP, USP8, G3BP1, RAPGEF3	176	84	19256	5.20996	1	0.7847239534614825	0.7802111639527585
GOTERM_BP_DIRECT	GO:0010628~positive regulation of gene expression	10	5.555555555555555	0.0415631	NTRK2, EDA, CXCL8, CDK6, NTRK3, RPL23, DNMT3B, PGR, BRCA1, PIK3CB	176	505	19256	2.1665166516651664	1	0.7847239534614825	0.7802111639527585
GOTERM_BP_DIRECT	GO:0003180~aortic valve morphogenesis	3	1.6666666666666667	0.042283151513214816	HEYL, GATA4, AXIN2	176	36	19256	9.117424242424242	1	0.7847239534614825	0.7802111639527585
GOTERM_BP_DIRECT	GO:0008285~negative regulation of cell proliferation	9	5	0.0436321	CDKN2B, CXCL8, CDK6, DLG3, SFRP5, MDM4, NF2, ADARB1, SSTR2	176	431	19256	2.284644589748998	1	0.7847239534614825	0.7802111639527585
GOTERM_BP_DIRECT	GO:0032649~regulation of interferon-gamma production	2	1.1111111111111112	0.0446265	CCR7, CD47	176	5	19256	43.763636363636365	1	0.7847239534614825	0.7802111639527585
GOTERM_BP_DIRECT	GO:1905166~negative regulation of lysosomal protein catabolic process	2	1.1111111111111112	0.0446265	USP8, MGAT3	176	5	19256	43.763636363636365	1	0.7847239534614825	0.7802111639527585
GOTERM_BP_DIRECT	GO:0003289~atrial septum primum morphogenesis	2	1.1111111111111112	0.0446265	NSD2, GATA4	176	5	19256	43.763636363636365	1	0.7847239534614825	0.7802111639527585
GOTERM_BP_DIRECT	GO:0098735~positive regulation of the force of heart contraction	2	1.1111111111111112	0.0446265	NOS1, SLC8A1	176	5	19256	43.763636363636365	1	0.7847239534614825	0.7802111639527585
GOTERM_BP_DIRECT	GO:0071681~cellular response to indole-3-methanol	2	1.1111111111111112	0.0446265	CDH1, BRCA1	176	5	19256	43.763636363636365	1	0.7847239534614825	0.7802111639527585
GOTERM_BP_DIRECT	GO:0048813~dendrite morphogenesis	3	1.6666666666666667	0.0466332	RBFOX2, VLDLR, DCLK1	176	38	19256	8.637559808612439	1	0.8019893091575471	0.7973772300633503
GOTERM_BP_DIRECT	GO:0071392~cellular response to estradiol stimulus	3	1.6666666666666667	0.0466332	ZNF703, CFLAR, SSTR2	176	38	19256	8.637559808612439	1	0.8019893091575471	0.7973772300633503
GOTERM_BP_DIRECT	GO:0032259~methylation	5	2.7777777777777777	0.0481848	KDM2A, SETD1A, NSD2, DNMT3B, MTR	176	150	19256	3.646969696969697	1	0.8196659842098835	0.8149522501153859
GOTERM_BP_DIRECT	GO:0010468~regulation of gene expression	6	3.3333333333333335	0.050808	KDM4C, CDK6, CDH1, DNMT3B, STX3, SLC8A1	176	220	19256	2.9838842975206608	1	0.8514178396551949	0.8465215070309796
GOTERM_BP_DIRECT	GO:0035025~positive regulation of Rho protein signal transduction	3	1.6666666666666667	0.051139474075136304	SEMA4D, GPR55, ARRB1	176	40	19256	8.205681818181818	1	0.8514178396551949	0.8465215070309796
GOTERM_BP_DIRECT	GO:0032869~cellular response to insulin stimulus	4	2.2222222222222223	0.0528988	PDPK1, SORBS1, CFLAR, LPIN1	176	93	19256	4.7057673509286415	1	0.8713291419680503	0.866318
GOTERM_BP_DIRECT	GO:0007595~lactation	3	1.6666666666666667	0.0534489	CREB1, ATP7B, CCND1	176	41	19256	8.005543237250553	1	0.8713291419680503	0.866318
GOTERM_BP_DIRECT	GO:0043161~proteasome-mediated ubiquitin-dependent protein catabolic process	6	3.3333333333333335	0.0565893	NEDD4L, ARRB1, UBE3A, AXIN2, ARMC8, RBX1	176	227	19256	2.8918702442931514	1	0.9036969451476955	0.8984999659104244
GOTERM_BP_DIRECT	GO:0006325~chromatin organization	6	3.3333333333333335	0.0565893	ASXL1, BABAM2, PHF20, NSD2, OGT, BRD4	176	227	19256	2.8918702442931514	1	0.9036969451476955	0.8984999659104244
GOTERM_BP_DIRECT	GO:0042311~vasodilation	3	1.6666666666666667	0.060592533098883364	EXT2, KCNMA1, NOS1	176	44	19256	7.459710743801652	1	0.9407852886084694	0.9353750217730213
GOTERM_BP_DIRECT	GO:1900026~positive regulation of substrate adhesion-dependent cell spreading	3	1.6666666666666667	0.060592533098883364	CDC42, ABL1, NEDD9	176	44	19256	7.459710743801652	1	0.9407852886084694	0.9353750217730213
GOTERM_BP_DIRECT	GO:0042492~gamma-delta T cell differentiation	2	1.1111111111111112	0.061917498227905654	JAG2, SYK	176	7	19256	31.259740259740262	1	0.9407852886084694	0.9353750217730213
GOTERM_BP_DIRECT	GO:0060430~lung saccule development	2	1.1111111111111112	0.061917498227905654	ASXL1, CREB1	176	7	19256	31.259740259740262	1	0.9407852886084694	0.9353750217730213
GOTERM_BP_DIRECT	GO:0070537~histone H2A K63-linked deubiquitination	2	1.1111111111111112	0.061917498227905654	BABAM2, BRCA1	176	7	19256	31.259740259740262	1	0.9407852886084694	0.9353750217730213
GOTERM_BP_DIRECT	GO:0007154~cell communication	3	1.6666666666666667	0.0630427	EDA, ABL1, SLC8A1	176	45	19256	7.293939393939394	1	0.948671	0.9432155119851618
GOTERM_BP_DIRECT	GO:0032755~positive regulation of interleukin-6 production	4	2.2222222222222223	0.0660509	SYK, TRAF6, IL16, MAPK13	176	102	19256	4.290552584670231	1	0.9844722456809818	0.9788107439486312
GOTERM_BP_DIRECT	GO:0019722~calcium-mediated signaling	4	2.2222222222222223	0.0691589	CXCL8, SYK, PDPK1, CCR7	176	104	19256	4.208041958041958	1	1	0.9948849104859335
GOTERM_BP_DIRECT	GO:0033601~positive regulation of mammary gland epithelial cell proliferation	2	1.1111111111111112	0.070446	CCND1, ZNF703	176	8	19256	27.35227272727273	1	1	0.9948849104859335
GOTERM_BP_DIRECT	GO:0010863~positive regulation of phospholipase C activity	2	1.1111111111111112	0.070446	FLT1, ABL2	176	8	19256	27.35227272727273	1	1	0.9948849104859335
GOTERM_BP_DIRECT	GO:0034446~substrate adhesion-dependent cell spreading	3	1.6666666666666667	0.0705887	ABL1, PARVB, ANTXR1	176	48	19256	6.838068181818181	1	1	0.9948849104859335
GOTERM_BP_DIRECT	GO:0043065~positive regulation of apoptotic process	7	3.888888888888889	0.0729775	PTPA, CAMK1D, BCL6, KCNMA1, ABL1, CFLAR, PHLDA3	176	321	19256	2.3858680260549416	1	1	0.9948849104859335
GOTERM_BP_DIRECT	GO:0007160~cell-matrix adhesion	4	2.2222222222222223	0.07557	EDA, BCL6, SORBS1, CD44	176	108	19256	4.052188552188553	1	1	0.9948849104859335
GOTERM_BP_DIRECT	GO:0050729~positive regulation of inflammatory response	4	2.2222222222222223	0.0772126	TNIP1, IL16, CD47, MAPK13	176	109	19256	4.015012510425354	1	1	0.9948849104859335
GOTERM_BP_DIRECT	GO:0045892~negative regulation of transcription, DNA-templated	10	5.555555555555555	0.0778004	HEYL, RBFOX2, BCL6, TRAF6, ZBTB38, MBD2, ZNF703, MDM4, BRCA1, ZNF423	176	572	19256	1.9127463445645265	1	1	0.9948849104859335
GOTERM_BP_DIRECT	GO:0003208~cardiac ventricle morphogenesis	2	1.1111111111111112	0.0788973	HEYL, GATA4	176	9	19256	24.31313131313131	1	1	0.9948849104859335
GOTERM_BP_DIRECT	GO:1990416~cellular response to brain-derived neurotrophic factor stimulus	2	1.1111111111111112	0.0788973	NTRK2, UBE3A	176	9	19256	24.31313131313131	1	1	0.9948849104859335
GOTERM_BP_DIRECT	GO:0032488~Cdc42 protein signal transduction	2	1.1111111111111112	0.0788973	CDC42, RHOBTB2	176	9	19256	24.31313131313131	1	1	0.9948849104859335
GOTERM_BP_DIRECT	GO:0060544~regulation of necroptotic process	2	1.1111111111111112	0.0788973	CFLAR, OGT	176	9	19256	24.31313131313131	1	1	0.9948849104859335
GOTERM_BP_DIRECT	GO:1904263~positive regulation of TORC1 signaling	3	1.6666666666666667	0.0810773	SYK, OGT, RBX1	176	52	19256	6.312062937062937	1	1	0.9948849104859335
GOTERM_BP_DIRECT	GO:0006338~chromatin remodeling	7	3.888888888888889	0.0854627	KDM2A, KDM4C, MBD2, SETD1A, NSD2, DYRK1A, BRD4	176	335	19256	2.286160108548168	1	1	0.9948849104859335
GOTERM_BP_DIRECT	GO:0006954~inflammatory response	8	4.444444444444445	0.086741	SEMA7A, CXCL8, CAMK1D, BCL6, TNIP1, CCR7, CD47, CD44	176	417	19256	2.0989753651624157	1	1	0.9948849104859335
GOTERM_BP_DIRECT	GO:1902966~positive regulation of protein localization to early endosome	2	1.1111111111111112	0.0872723	MGAT3, NF2	176	10	19256	21.881818181818183	1	1	0.9948849104859335
GOTERM_BP_DIRECT	GO:0001764~neuron migration	4	2.2222222222222223	0.0873925	NTRK2, ABI2, NAV1, DCLK1	176	115	19256	3.805533596837945	1	1	0.9948849104859335
GOTERM_BP_DIRECT	GO:0006487~protein N-linked glycosylation	3	1.6666666666666667	0.0892381	EXT2, MGAT3, ST3GAL1	176	55	19256	5.9677685950413215	1	1	0.9948849104859335
GOTERM_BP_DIRECT	GO:0070534~protein K63-linked ubiquitination	3	1.6666666666666667	0.0892381	TRAF3, TRAF6, TRAF1	176	55	19256	5.9677685950413215	1	1	0.9948849104859335
GOTERM_BP_DIRECT	GO:0010718~positive regulation of epithelial to mesenchymal transition	3	1.6666666666666667	0.0892381	SDCBP, ZNF703, AXIN2	176	55	19256	5.9677685950413215	1	1	0.9948849104859335
GOTERM_BP_DIRECT	GO:0007193~adenylate cyclase-inhibiting G-protein coupled receptor signaling pathway	3	1.6666666666666667	0.0892381	FSHR, NPY2R, SSTR2	176	55	19256	5.9677685950413215	1	1	0.9948849104859335
GOTERM_BP_DIRECT	GO:0007219~Notch signaling pathway	4	2.2222222222222223	0.090906	JAG2, HEYL, CDK6, ZNF423	176	117	19256	3.7404817404817408	1	1	0.9948849104859335
GOTERM_BP_DIRECT	GO:0043066~negative regulation of apoptotic process	9	5	0.0911906	BABAM2, CREB1, CAMK1D, SEMA4D, ARHGDIA, FHL2, MDM4, CFLAR, CD44	176	506	19256	1.9460114983830399	1	1	0.9948849104859335
GOTERM_BP_DIRECT	GO:0043406~positive regulation of MAP kinase activity	3	1.6666666666666667	0.0920106	FLT1, NTRK3, NEK10	176	56	19256	5.861201298701299	1	1	0.9948849104859335
GOTERM_BP_DIRECT	GO:1903078~positive regulation of protein localization to plasma membrane	3	1.6666666666666667	0.0948081	PDPK1, SORBS1, STX3	176	57	19256	5.758373205741626	1	1	0.9948849104859335
GOTERM_BP_DIRECT	GO:0006970~response to osmotic stress	2	1.1111111111111112	0.0955715	KCNMA1, MAPK13	176	11	19256	19.892561983471072	1	1	0.9948849104859335

## Sheet: CC
Category	Term	Count	%	PValue	Genes	List Total	Pop Hits	Pop Total	Fold Enrichment	Bonferroni	Benjamini	FDR
GOTERM_CC_DIRECT	GO:0005829~cytosol	80	44.44444444444444	4.1184227870336257E-7	PHF20, GADL1, ARRB1, UBE3A, MTR, PIK3CB, ADARB1, IKZF3, BABAM2, ACTR1B, CCND1, ARHGDIA, DBT, COTL1, SLC16A7, PLS3, NOS1, SEPHS2, USP8, PDCD6IP, SYK, PDPK1, RPL23, AFAP1, IL16, CSNK1D, TRAF1, AXIN2, ARMC8, SSTR2, DYNLL2, RBX1, TRAF3, TRAF6, SCNN1A, PGR, DSG3, HAP1, CD44, USP13, CAMK2B, PFKFB3, KCNA1, NEDD9, NEDD4L, LPP, CDC42, SDCBP, SNX27, ATXN7, MKNK1, G3BP1, EPB41L3, ABL1, ABL2, MARK4, RAB6B, A…	179	5537	20521	1.6563837182670567	1.2931014087191883E-4	1.025162263634358E-4	9.761895440339906E-5
GOTERM_CC_DIRECT	GO:0005886~plasma membrane	78	43.333333333333336	6.529695946715656E-7	SLC23A2, FLT1, SPARC, EDA, NPY2R, ARRB1, VLDLR, BRCA1, PIK3CB, ANTXR1, SLC8A1, ATP7B, GRM4, CDH1, SLC16A7, PLS3, CCR7, NOS1, SLC12A7, PHLDA3, SYK, PDPK1, IL16, CSNK1D, AXIN2, SSTR2, DYNLL2, RGMA, CLDN10, TRAF6, FSHR, SCNN1A, KCNMA1, TBC1D24, PGR, DSG3, CD47, MS4A1, SCN4B, RAPGEF3, CD44, HBEGF, IFNAR1, SEMA7A, KCNA1, NEDD9, NEDD4L, SLCO5A1, THY1, LPP, SLC7A2, RHOBTB2, CDC42, SDCBP, RAB40B, P2RY2, …	179	5395	20521	1.6574813219357878	2.0501150191909456E-4	1.025162263634358E-4	9.761895440339906E-5
GOTERM_CC_DIRECT	GO:0005925~focal adhesion	17	9.444444444444445	1.0755073889671043E-6	FLT1, PDCD6IP, PDPK1, RPL23, FHL2, NEDD9, AFAP1, IL16, PARVB, SORBS1, THY1, ARHGAP26, LPP, CDC42, SDCBP, G3BP1, CD44	179	428	20521	4.553555578760507	3.376524842920725E-4	1.1256977337855693E-4	1.0719223643372141E-4
GOTERM_CC_DIRECT	GO:0005654~nucleoplasm	59	32.77777777777778	1.8457803932735564E-5	PHF20, FHL2, ARRB1, BRCA1, PIK3CB, ADARB1, IKZF3, SLC8A1, BABAM2, CCND1, DNMT3B, SLC16A7, ZNF326, NOS1, KDM2A, RBFOX2, RPL23, ZBTB38, USP3, DYRK1A, CSNK1D, ARMC8, RBX1, CREB1, PGR, MS4A1, USP13, CAMK2B, PFKFB3, NEDD9, NEDD4L, GATA4, PTPA, SDCBP, RAI1, ATXN7, MKNK1, NSD2, ABL1, RPRD1B, ZNF423, BRD4, ESRRA, SPECC1, KDM4C, SETD1A, MBD2, ESRRG, ASXL1, HEYL, CDK6, ABI2, TNIP1, BCL6, P4HA2, MDM4, LPIN1…	179	3972	20521	1.7028965327122256	0.00577904	0.00144894	0.00137972
GOTERM_CC_DIRECT	GO:0005634~nucleus	75	41.66666666666667	3.1696278874934086E-4	PHF20, FHL2, ARRB1, UBE3A, BRCA1, PIK3CB, ADARB1, IKZF3, BABAM2, CCND1, ARHGDIA, COTL1, DNMT3B, ZNF326, NOS1, USP8, CAMK1D, PTGIS, RBFOX2, SYK, PDPK1, ZBTB38, USP3, DYRK1A, EBF2, IL16, CSNK1D, AXIN2, ARMC8, DYNLL2, RBX1, CREB1, TRAF6, PGR, CREB5, USP13, ZNF197, NEDD9, GATA4, LPP, PTPA, SDCBP, RAI1, ATXN7, MKNK1, ZNF703, G3BP1, NSD2, ABL1, RPRD1B, STX3, ZNF423, BRD4, CCDC134, ESRRA, CDKN2B, KDM4C,…	179	6021	20521	1.4280326121145823	0.0947482	0.019905263133458605	0.018954374767210583
GOTERM_CC_DIRECT	GO:0005737~cytoplasm	68	37.77777777777778	0.00192216	SLC23A2, SPARC, GADL1, ARRB1, MTR, BRCA1, PIK3CB, ADARB1, IKZF3, BABAM2, ACTR1B, CCND1, ARHGDIA, CFL2, DBT, PLS3, NOS1, SEPHS2, PHLDA3, USP8, CAMK1D, RBFOX2, SYK, PDPK1, RPL23, USP3, DYRK1A, IL16, CSNK1D, NAV1, TRAF1, AXIN2, ARMC8, RBX1, CLDN10, TRAF3, TRAF6, SCNN1A, TBC1D24, PGR, CAMK2B, NEDD9, NEDD4L, PTPA, CDC42, SDCBP, RAI1, MKNK1, ZNF703, G3BP1, NSD2, ABL1, MARK4, ESRRA, CDKN2B, MICAL2, CFLA…	179	5636	20521	1.3831950232146892	0.4534544036826791	0.0862844	0.0821625
GOTERM_CC_DIRECT	GO:0015629~actin cytoskeleton	9	5	0.00204907	FLT1, CDH1, CFL2, ABL1, AFAP1, ABL2, PARVB, HAP1, EFR3B	179	261	20521	3.953188210364092	0.47484749818398364	0.0862844	0.0821625
GOTERM_CC_DIRECT	GO:0005856~cytoskeleton	13	7.222222222222221	0.00219833	EDA, DYRK1A, SEPTIN6, ARHGAP26, DYNLL2, SDCBP, ABI2, SNX27, ARHGDIA, EPB41L3, NF2, HAP1, NOS1	179	526	20521	2.8333687363255944	0.49894272043502885	0.0862844	0.0821625
GOTERM_CC_DIRECT	GO:0098802~plasma membrane receptor complex	3	1.6666666666666667	0.00321628	TRAF3, TRAF6, TRAF1	179	10	20521	34.3927	0.636341	0.10838097126767905	0.10320353633450967
GOTERM_CC_DIRECT	GO:0098978~glutamatergic synapse	11	6.111111111111111	0.00345162	CDC42, USP8, SNX27, DLG3, CDH1, KCNA1, SLC16A7, UBE3A, STX3, OGT, DYNLL2	179	415	20521	3.0387157568822776	0.6623294217573801	0.10838097126767905	0.10320353633450967
GOTERM_CC_DIRECT	GO:0045177~apical part of cell	5	2.7777777777777777	0.0049597	CDC42, SPECC1, EDA, NF2, ATP6V1C1	179	79	20521	7.255851778516371	0.7901199938546327	0.14076326151896823	0.13403890189226594
GOTERM_CC_DIRECT	GO:0016363~nuclear matrix	6	3.3333333333333335	0.00537949	SPARC, ATXN7, CFL2, ZNF703, ZNF326, SORBS1	179	129	20521	5.332207353514356	0.8161654119685506	0.14076326151896823	0.13403890189226594
GOTERM_CC_DIRECT	GO:0030027~lamellipodium	7	3.888888888888889	0.00652008	ABI2, CDH1, NEDD9, NF2, PARVB, STX3, RAPGEF3	179	191	20521	4.201556056041417	0.8717801992075597	0.15469090329048416	0.14730121045813618
GOTERM_CC_DIRECT	GO:0015630~microtubule cytoskeleton	7	3.888888888888889	0.00718756	ESRRA, ACTR1B, ATXN7, DBT, SEPTIN6, NAV1, MARK4	179	195	20521	4.1153702907892855	0.8961746077209074	0.15469090329048416	0.14730121045813618
GOTERM_CC_DIRECT	GO:0001772~immunological synapse	4	2.2222222222222223	0.00740991	PDCD6IP, SNX27, ARHGDIA, NEDD9	179	46	20521	9.96891	0.9032257232030295	0.15469090329048416	0.14730121045813618
GOTERM_CC_DIRECT	GO:0016323~basolateral plasma membrane	8	4.444444444444445	0.00788234	SLC23A2, ATP7B, DLG3, NEDD9, SLC16A7, SLCO5A1, CD44, SLC19A1	179	261	20521	3.513945075879193	0.9166628312772762	0.15469090329048416	0.14730121045813618
GOTERM_CC_DIRECT	GO:0098685~Schaffer collateral - CA1 synapse	5	2.7777777777777777	0.0105075	CDC42, SNX27, ARHGDIA, SLC16A7, STX3	179	98	20521	5.849105005130543	0.9637314259631435	0.1902676593117193	0.18117843991784735
GOTERM_CC_DIRECT	GO:0005813~centrosome	13	7.222222222222221	0.011509	CAMK2B, PDCD6IP, CSNK1D, SORBS1, AXIN2, DYNLL2, CDC42, ACTR1B, CDK6, CCND1, HAP1, CNTROB, MARK4	179	651	20521	2.2893271202876537	0.9736101267398123	0.1902676593117193	0.18117843991784735
GOTERM_CC_DIRECT	GO:0030864~cortical actin cytoskeleton	4	2.2222222222222223	0.011513011232237792	CDH1, COTL1, NF2, RAPGEF3	179	54	20521	8.492033933374715	0.9736439361917779	0.1902676593117193	0.18117843991784735
GOTERM_CC_DIRECT	GO:0043197~dendritic spine	6	3.3333333333333335	0.012630616146101992	CDC42, NTRK2, USP8, ABI2, HAP1, NOS1	179	159	20521	4.326130494360704	0.9815238208051247	0.19830067349380126	0.18882771138422477
GOTERM_CC_DIRECT	GO:0043679~axon terminus	4	2.2222222222222223	0.015987179475739084	NTRK2, KCNA1, SEPTIN6, SLC8A1	179	61	20521	7.517538236102208	0.993658	0.2390463978753368	0.22762698396409456
GOTERM_CC_DIRECT	GO:0043005~neuron projection	8	4.444444444444445	0.018265696558021363	CAMK2B, CDC42, DLG3, NF2, STX3, SSTR2, MARK4, DCLK1	179	308	20521	2.977726184430095	0.996937	0.2607013054190322	0.24824742140219946
GOTERM_CC_DIRECT	GO:0005912~adherens junction	6	3.3333333333333335	0.022826468472873694	SDCBP, ABI2, DLG3, CDH1, NF2, SORBS1	179	185	20521	3.7181337762343345	0.9992902389287647	0.2921246198981531	0.2781696221323178
GOTERM_CC_DIRECT	GO:0030496~midbody	6	3.3333333333333335	0.023722083979183732	CDC42, USP8, RCC2, SEPTIN6, PIK3CB, MARK4	179	187	20521	3.6783676395901175	0.9994678082427085	0.2921246198981531	0.2781696221323178
GOTERM_CC_DIRECT	GO:0030054~cell junction	6	3.3333333333333335	0.023722083979183732	CDH1, KCNA1, EPB41L3, TBC1D24, SLC8A1, SLC7A2	179	187	20521	3.6783676395901175	0.9994678082427085	0.2921246198981531	0.2781696221323178
GOTERM_CC_DIRECT	GO:0016324~apical plasma membrane	9	5	0.024563462259188807	SLC23A2, KCNA1, SCNN1A, KCNMA1, CYBRD1, STX3, THY1, CD44, SLC19A1	179	402	20521	2.5666221962811644	0.999594	0.2921246198981531	0.2781696221323178
GOTERM_CC_DIRECT	GO:0009986~cell surface	12	6.666666666666667	0.025119	SPARC, KCNA1, FSHR, CCR7, CD47, THY1, MS4A1, ADAMTS9, ANTXR1, CD44, RGMA, HBEGF	179	644	20521	2.136194871438981	0.9996605272411756	0.2921246198981531	0.2781696221323178
GOTERM_CC_DIRECT	GO:0098794~postsynapse	5	2.7777777777777777	0.032313	CDH1, ABL1, STX3, DYNLL2, SLC8A1	179	138	20521	4.153712250020241	0.999967	0.35099425723741967	0.3342270156496448
GOTERM_CC_DIRECT	GO:0030175~filopodium	4	2.2222222222222223	0.032416667069697994	CDC42, ABI2, NF2, RAPGEF3	179	80	20521	5.732122905027933	0.9999679261603971	0.35099425723741967	0.3342270156496448
GOTERM_CC_DIRECT	GO:0090543~Flemming body	3	1.6666666666666667	0.0350058	PDCD6IP, USP3, IL16	179	34	20521	10.115511008872822	0.9999861720135068	0.3663938783045307	0.34889098602883656
GOTERM_CC_DIRECT	GO:0030425~dendrite	9	5	0.038923613090394285	NTRK2, KCNA1, DYRK1A, ABL1, HAP1, STX3, THY1, MARK4, SLC8A1	179	441	20521	2.3396420020522175	0.9999961453690542	0.39425853259302596	0.3754245262589642
GOTERM_CC_DIRECT	GO:0031410~cytoplasmic vesicle	7	3.888888888888889	0.0411794	GRM4, ATP7B, PDPK1, KCNA1, ARRB1, HAP1, RAB6B	179	290	20521	2.7672317472548644	0.9999981569950719	0.40407309279630854	0.3847702380448926
GOTERM_CC_DIRECT	GO:0000152~nuclear ubiquitin ligase complex	2	1.1111111111111112	0.050934701573967844	BABAM2, BRCA1	179	6	20521	38.21415270018622	0.9999999257026082	0.4846514028553304	0.4614992657762541
GOTERM_CC_DIRECT	GO:0005768~endosome	7	3.888888888888889	0.053517763091129086	FLT1, RAB40B, PDCD6IP, SNX27, TRAF3, CDH1, FSHR	179	310	20521	2.5887006667868087	0.9999999684270707	0.49425228266513327	0.4706415048308117
GOTERM_CC_DIRECT	GO:0014069~postsynaptic density	6	3.3333333333333335	0.0575498	NTRK2, USP8, PDPK1, NOS1, DCLK1, SLC8A1	179	239	20521	2.878053341436619	0.9999999917370248	0.5160881389525445	0.4914342469643656
GOTERM_CC_DIRECT	GO:0043226~organelle	2	1.1111111111111112	0.0591693	CAMK2B, G3BP1	179	7	20521	32.75498802873105	1	0.5160881389525445	0.4914342469643656
GOTERM_CC_DIRECT	GO:0070531~BRCA1-A complex	2	1.1111111111111112	0.0673329	BABAM2, BRCA1	179	8	20521	28.660614525139664	0.9999999996879918	0.5714199955155289	0.5441228619717935
GOTERM_CC_DIRECT	GO:0009898~cytoplasmic side of plasma membrane	4	2.2222222222222223	0.0707666	TRAF3, CDH1, TRAF6, TRAF1	179	110	20521	4.168816658202133	1	0.5847556132702355	0.5568214279229312
GOTERM_CC_DIRECT	GO:0016600~flotillin complex	2	1.1111111111111112	0.0754261	CDH1, SORBS1	179	9	20521	25.476101800124145	1	0.5952066096970128	0.5667731729280472
GOTERM_CC_DIRECT	GO:0070062~extracellular exosome	27	15	0.0758225	LGALS3BP, NEDD4L, THY1, PTPA, CDC42, SDCBP, ACTR1B, CDH1, ARHGDIA, CFL2, COTL1, STX3, ST3GAL1, ATP6V1C1, PDCD6IP, RPL23, CYBRD1, MUC5B, EXT2, BTD, SCNN1A, CD47, DSG3, MS4A1, CD44, RAPGEF3, CREB5	179	2241	20521	1.38123	0.9999999999823318	0.5952066096970128	0.5667731729280472
GOTERM_CC_DIRECT	GO:0000139~Golgi membrane	11	6.111111111111111	0.0779104	CDC42, CHST9, EXT2, ATP7B, PGAP3, C1GALT1, DSE, MGAT3, ARRB1, ST3GAL1, RAB6B	179	689	20521	1.830285978383375	0.9999999999913151	0.5955183492679573	0.5670700204812714
GOTERM_CC_DIRECT	GO:0032991~macromolecular complex	11	6.111111111111111	0.0796553	CDC42, SYK, TRAF6, RPL23, MBD2, ZNF703, ABL1, BRCA1, NOS1, SLC12A7, OGT	179	692	20521	1.822351212581135	0.9999999999952086	0.5955183492679573	0.5670700204812714
GOTERM_CC_DIRECT	GO:0008021~synaptic vesicle	4	2.2222222222222223	0.0882916	RAB40B, SEPTIN6, HAP1, STX3	179	121	20521	3.7898333256383028	0.9999999999997519	0.6377930467057499	0.6073252260032459
GOTERM_CC_DIRECT	GO:0035631~CD40 receptor complex	2	1.1111111111111112	0.0914035	TRAF3, TRAF6	179	11	20521	20.844083291010666	0.9999999999999152	0.6377930467057499	0.6073252260032459
GOTERM_CC_DIRECT	GO:0044545~NSL complex	2	1.1111111111111112	0.0914035	PHF20, OGT	179	11	20521	20.844083291010666	0.9999999999999152	0.6377930467057499	0.6073252260032459
GOTERM_CC_DIRECT	GO:0000785~chromatin	15	8.333333333333332	0.0959341	ESRRA, KDM4C, USP3, MBD2, SETD1A, EBF2, GATA4, ESRRG, ARRB1, HEYL, CREB1, NSD2, PGR, MXD1, CREB5	179	1097	20521	1.56758	0.9999999999999823	0.652458	0.6212895673152274
GOTERM_CC_DIRECT	GO:0033270~paranode region of axon	2	1.1111111111111112	0.0992889	KCNA1, EPB41L3	179	12	20521	19.10707635009311	0.9999999999999946	0.652458	0.6212895673152274
GOTERM_CC_DIRECT	GO:0043231~intracellular membrane-bounded organelle	13	7.222222222222221	0.0997388	CCDC134, SPECC1, EDA, SPARC, SLCO5A1, PIK3CB, ARMC8, MUC5B, ABI2, SNX27, P4HA2, ZNF326, ADAMTS9	179	912	20521	1.6341578457316477	0.9999999999999953	0.652458	0.6212895673152274

## Sheet: MF
Category	Term	Count	%	PValue	Genes	List Total	Pop Hits	Pop Total	Fold Enrichment	Bonferroni	Benjamini	FDR
GOTERM_MF_DIRECT	GO:0005515~protein binding	150	83.33333333333334	2.592031069122685E-7	SLC23A2, SPARC, PGAP3, NPY2R, UBE3A, ADARB1, IKZF3, ANTXR1, SLC8A1, CCND1, CDH1, CFL2, ARHGDIA, COTL1, SLC16A7, ZNF326, USP8, KDM2A, RBFOX2, ZBTB38, RPL23, DYRK1A, EBF2, CSNK1D, ARMC8, RBX1, SCNN1A, TBC1D24, PGR, IFNAR1, SEMA7A, PFKFB3, NEDD4L, GATA4, THY1, LPP, RHOBTB2, SDCBP, RAI1, ATXN7, ZNF703, EPB41L3, G3BP1, ABL1, PLXNA2, ABL2, RPRD1B, ZNF423, MARK4, RAB6B, ATP6V1C1, CDR1, CCDC134, ESRRA, J…	178	12707	18883	1.2522735853811444	1.1222866171178847E-4	1.1223494529301225E-4	1.1171653907918773E-4
GOTERM_MF_DIRECT	GO:0031625~ubiquitin protein ligase binding	12	6.666666666666667	1.802792069736375E-4	USP13, ABI2, DLG3, TRAF3, TRAF6, RPL23, DBT, ARRB1, BRCA1, TRAF1, AXIN2, RBX1	178	312	18883	4.080164217804667	0.0750984	0.031063510875770223	0.03092
GOTERM_MF_DIRECT	GO:0005164~tumor necrosis factor receptor binding	5	2.7777777777777777	2.18574023218111E-4	BABAM2, EDA, TRAF3, TRAF6, TRAF1	178	32	18883	16.57566713483146	0.0903114	0.031063510875770223	0.03092
GOTERM_MF_DIRECT	GO:0004672~protein kinase activity	13	7.222222222222221	2.869608394990321E-4	CAMK2B, SYK, PDPK1, DYRK1A, CSNK1D, DCLK1, MAPK13, CCND1, MKNK1, NEK10, ABL1, ABL2, MARK4	178	385	18883	3.582066248358383	0.11686029531066044	0.031063510875770223	0.03092
GOTERM_MF_DIRECT	GO:0004674~protein serine/threonine kinase activity	11	6.111111111111111	0.00362803	CAMK2B, CAMK1D, SYK, PDPK1, MKNK1, DYRK1A, NEK10, CSNK1D, MARK4, DCLK1, MAPK13	178	387	18883	3.0153151583776094	0.7927429751629436	0.26385038674913114	0.2626316782653014
GOTERM_MF_DIRECT	GO:0031996~thioesterase binding	3	1.6666666666666667	0.00374197	CDC42, TRAF3, TRAF1	178	10	18883	31.8253	0.8027558747427497	0.26385038674913114	0.2626316782653014
GOTERM_MF_DIRECT	GO:0034056~estrogen response element binding	3	1.6666666666666667	0.00454543	ESRRA, ESRRG, PGR	178	11	18883	28.932073544433095	0.8609132697137789	0.26385038674913114	0.2626316782653014
GOTERM_MF_DIRECT	GO:0003779~actin binding	10	5.555555555555555	0.00487483	CAMK2B, EPB41L3, KCNMA1, DYRK1A, COTL1, AFAP1, MICAL2, NF2, PARVB, SORBS1	178	340	18883	3.120125578321216	0.8794830392711872	0.26385038674913114	0.2626316782653014
GOTERM_MF_DIRECT	GO:0046872~metal ion binding	39	21.666666666666668	0.00864473	ZNF197, PHF20, FHL2, MTR, UBE3A, BRCA1, ADARB1, ANTXR1, IKZF3, LPP, SLC8A1, RAI1, ATP7B, MKNK1, ZNF703, NSD2, DSE, DNMT3B, ZNF326, NOS1, ZNF423, SEPHS2, ADAMTS9, KDM4C, ZBTB38, C1GALT1, EBF2, CYBRD1, MICAL2, MUC5B, ASXL1, EXT2, PNKD, BCL6, TRAF3, KCNMA1, NEK10, MDM4, CREB5	178	2760	18883	1.4990168539325843	0.976703	0.36008045057832677	0.35841726143015895
GOTERM_MF_DIRECT	GO:0019899~enzyme binding	10	5.555555555555555	0.00888923	KDM4C, CREB1, CCND1, TRAF3, COTL1, MDM4, PGR, BRCA1, AXIN2, BRD4	178	374	18883	2.8364777984738327	0.9790631647442323	0.36008045057832677	0.35841726143015895
GOTERM_MF_DIRECT	GO:0004715~non-membrane spanning protein tyrosine kinase activity	4	2.2222222222222223	0.00914754	SYK, DYRK1A, ABL1, ABL2	178	46	18883	9.224719101123595	0.9812977674826904	0.36008045057832677	0.35841726143015895
GOTERM_MF_DIRECT	GO:0042802~identical protein binding	27	15	0.011186358456905179	CAMK2B, FHL2, BRCA1, ADARB1, IKZF3, CDC42, SDCBP, CDH1, PLXNA2, SLC16A7, RPRD1B, SEMA4D, DYRK1A, CYBRD1, ESRRG, TRAF1, CLDN10, CREB1, TNIP1, BCL6, ABI2, TRAF3, TRAF6, KCNMA1, PGR, MS4A1, CREB5	178	1734	18883	1.651831188522997	0.9923342168859853	0.3698236863347585	0.3681154937881776
GOTERM_MF_DIRECT	GO:0003713~transcription coactivator activity	8	4.444444444444445	0.012890797857851808	ASXL1, DYRK1A, ABL1, ARRB1, UBE3A, BRCA1, LPIN1, BRD4	178	266	18883	3.190504350764552	0.9963681170706491	0.3698236863347585	0.3681154937881776
GOTERM_MF_DIRECT	GO:0070064~proline-rich region binding	3	1.6666666666666667	0.013454712604896212	CCND1, ABI2, ABL1	178	19	18883	16.750147841513897	0.9971642208238979	0.3698236863347585	0.3681154937881776
GOTERM_MF_DIRECT	GO:0008093~cytoskeletal adaptor activity	3	1.6666666666666667	0.014858477845854498	SDCBP, ABI2, MARK4	178	20	18883	15.9126	0.9984692498409008	0.3698236863347585	0.3681154937881776
GOTERM_MF_DIRECT	GO:0019901~protein kinase binding	11	6.111111111111111	0.015910051270113433	CDC42, CDKN2B, SYK, CCND1, TRAF3, RCC2, GATA4, AXIN2, THY1, SLC12A7, RHOBTB2	178	483	18883	2.4159978598180842	0.999036	0.3698236863347585	0.3681154937881776
GOTERM_MF_DIRECT	GO:0005524~ATP binding	24	13.333333333333334	0.017545787304172798	CAMK2B, NTRK2, FLT1, PFKFB3, CAMK1D, SYK, PDPK1, NTRK3, DYRK1A, CSNK1D, PIK3CB, DCLK1, MAPK13, PTPA, ACTR1B, ATP7B, CDK6, MKNK1, G3BP1, NEK10, ABL1, ABL2, MARK4, SEPHS2	178	1540	18883	1.6532613453961769	0.9995309337138428	0.3698236863347585	0.3681154937881776
GOTERM_MF_DIRECT	GO:0004683~calmodulin-dependent protein kinase activity	3	1.6666666666666667	0.017845291101309464	CAMK2B, CAMK1D, MKNK1	178	22	18883	14.466036772216547	0.9995889467534742	0.3698236863347585	0.3681154937881776
GOTERM_MF_DIRECT	GO:0050321~tau-protein kinase activity	3	1.6666666666666667	0.017845291101309464	DYRK1A, CSNK1D, MARK4	178	22	18883	14.466036772216547	0.9995889467534742	0.3698236863347585	0.3681154937881776
GOTERM_MF_DIRECT	GO:0051019~mitogen-activated protein kinase binding	3	1.6666666666666667	0.017845291101309464	TNIP1, ABL1, MICAL2	178	22	18883	14.466036772216547	0.9995889467534742	0.3698236863347585	0.3681154937881776
GOTERM_MF_DIRECT	GO:0008092~cytoskeletal protein binding	4	2.2222222222222223	0.017936	EPB41L3, DYRK1A, SORBS1, SLC8A1	178	59	18883	7.192153875452294	0.9996050651830308	0.3698236863347585	0.3681154937881776
GOTERM_MF_DIRECT	GO:0003707~steroid hormone receptor activity	3	1.6666666666666667	0.019425880626490387	ESRRA, ESRRG, PGR	178	23	18883	13.837078651685394	0.9997953438929048	0.3814453973860777	0.37968352488083024
GOTERM_MF_DIRECT	GO:0008270~zinc ion binding	16	8.88889	0.020261533810345927	USP13, ESRRA, KDM4C, KDM2A, USP3, GATA4, MTR, ESRRG, BRCA1, TRAF1, RBX1, TRAF3, TRAF6, MDM4, PGR, ADAMTS9	178	889	18883	1.9092781941583146	0.9998585186901103	0.3814453973860777	0.37968352488083024
GOTERM_MF_DIRECT	GO:0004713~protein tyrosine kinase activity	5	2.7777777777777777	0.021816180268000862	FLT1, SYK, DYRK1A, ABL1, ABL2	178	113	18883	4.693994232872626	0.9999288679052996	0.39360025233518225	0.3917822373128488
GOTERM_MF_DIRECT	GO:0004842~ubiquitin-protein transferase activity	7	3.888888888888889	0.023165985373360575	TRAF3, TRAF6, NEDD4L, MDM4, UBE3A, BRCA1, RBX1	178	234	18883	3.173461058292519	0.9999608803376737	0.4012348666666052	0.3993815878367363
GOTERM_MF_DIRECT	GO:0016301~kinase activity	7	3.888888888888889	0.024871885658388913	NTRK2, CDKN2B, SYK, DYRK1A, ABL1, TRAF1, PIK3CB	178	238	18883	3.120125578321216	0.9999816470216238	0.4142125573108615	0.41229933533713925
GOTERM_MF_DIRECT	GO:0005496~steroid binding	3	1.6666666666666667	0.0320071	ESRRA, ESRRG, PGR	178	30	18883	10.608426966292134	0.9999992367900132	0.5132995745076484	0.5109286757801303
GOTERM_MF_DIRECT	GO:0005030~neurotrophin receptor activity	2	1.1111111111111112	0.036973	NTRK2, NTRK3	178	4	18883	53.04213483146067	0.9999999176914015	0.552046	0.549496
GOTERM_MF_DIRECT	GO:0043121~neurotrophin binding	2	1.1111111111111112	0.036973	NTRK2, NTRK3	178	4	18883	53.04213483146067	0.9999999176914015	0.552046	0.549496
GOTERM_MF_DIRECT	GO:0043565~sequence-specific DNA binding	8	4.444444444444445	0.0383223	ESRRA, BCL6, NSD2, GATA4, ESRRG, PGR, ZNF423, IKZF3	178	334	18883	2.5409405907286553	0.9999999551466592	0.5531184111050076	0.5505635916541761
GOTERM_MF_DIRECT	GO:0017080~sodium channel regulator activity	3	1.6666666666666667	0.0447012	NEDD4L, NOS1, SCN4B	178	36	18883	8.840355805243446	0.9999999974864647	0.6036007448225982	0.6008127506201842
GOTERM_MF_DIRECT	GO:0044325~ion channel binding	5	2.7777777777777777	0.0447421	NEDD4L, HAP1, NOS1, SCN4B, SLC8A1	178	142	18883	3.7353616078493435	0.9999999975326375	0.6036007448225982	0.6008127506201842
GOTERM_MF_DIRECT	GO:0048403~brain-derived neurotrophic factor binding	2	1.1111111111111112	0.046001904339828495	NTRK2, HAP1	178	5	18883	42.433707865168536	0.9999999986066158	0.6036007448225982	0.6008127506201842
GOTERM_MF_DIRECT	GO:0051015~actin filament binding	6	3.3333333333333335	0.052148565285207366	CFL2, ABL1, COTL1, ABL2, PLS3, ANTXR1	178	215	18883	2.9604912464071074	0.9999999999151723	0.6641273167204349	0.6610597540565992
GOTERM_MF_DIRECT	GO:0004714~transmembrane receptor protein tyrosine kinase activity	3	1.6666666666666667	0.0589221	NTRK2, FLT1, NTRK3	178	42	18883	7.577447833065811	0.9999999999961993	0.7084309429053173	0.7051587445547154
GOTERM_MF_DIRECT	GO:0042169~SH2 domain binding	3	1.6666666666666667	0.0589221	SYK, ABL1, AFAP1	178	42	18883	7.577447833065811	0.9999999999961993	0.7084309429053173	0.7051587445547154
GOTERM_MF_DIRECT	GO:0003700~transcription factor activity, sequence-specific DNA binding	11	6.111111111111111	0.061253095841636705	ESRRA, HEYL, CREB1, BCL6, ZBTB38, EBF2, GATA4, ESRRG, PGR, IKZF3, CREB5	178	609	18883	1.9161362336488257	0.9999999999987013	0.7084309429053173	0.7051587445547154
GOTERM_MF_DIRECT	GO:0009931~calcium-dependent protein serine/threonine kinase activity	2	1.1111111111111112	0.0638079	CAMK2B, MKNK1	178	7	18883	30.30979133226324	1	0.7084309429053173	0.7051587445547154
GOTERM_MF_DIRECT	GO:0099122~RNA polymerase II C-terminal domain binding	2	1.1111111111111112	0.0638079	RPRD1B, BRD4	178	7	18883	30.30979133226324	1	0.7084309429053173	0.7051587445547154
GOTERM_MF_DIRECT	GO:0001784~phosphotyrosine binding	3	1.6666666666666667	0.0771716	SYK, ABL1, ABL2	178	49	18883	6.494955285484981	0.9999999999999992	0.835382	0.8315234767775269
GOTERM_MF_DIRECT	GO:0016757~transferase activity, transferring glycosyl groups	3	1.6666666666666667	0.0799081	EXT2, MGAT3, OGT	178	50	18883	6.365056179775281	0.9999999999999998	0.8439076207598398	0.8400096640819653
GOTERM_MF_DIRECT	GO:0051864~histone demethylase activity (H3-K36 specific)	2	1.1111111111111112	0.089899	KDM2A, KDM4C	178	10	18883	21.216853932584268	1	0.9178138082705325	0.913574
GOTERM_MF_DIRECT	GO:0004879~RNA polymerase II transcription factor activity, ligand-activated sequence-specific DNA binding	3	1.6666666666666667	0.0911455	ESRRA, ESRRG, PGR	178	54	18883	5.893570536828964	1	0.9178138082705325	0.913574
GOTERM_MF_DIRECT	GO:0008353~RNA polymerase II carboxy-terminal domain kinase activity	2	1.1111111111111112	0.0984344	DYRK1A, BRD4	178	11	18883	19.288049029622066	1	0.956268	0.951851
GOTERM_MF_DIRECT	GO:0005201~extracellular matrix structural constituent	4	2.2222222222222223	0.0993812	MFAP5, SPARC, MUC5B, MUC6	178	118	18883	3.596076937726147	1	0.956268	0.951851

## Sheet: KEGG
Category	Term	Count	%	PValue	Genes	List Total	Pop Hits	Pop Total	Fold Enrichment	Bonferroni	Benjamini	FDR
KEGG_PATHWAY	hsa04722:Neurotrophin signaling pathway	10	5.555555555555555	2.8613635888241567E-5	CAMK2B, CDC42, NTRK2, PDPK1, NTRK3, TRAF6, ARHGDIA, ABL1, PIK3CB, MAPK13	117	119	8662	6.221360339007398	0.00707116	0.00709618	0.006295
KEGG_PATHWAY	hsa05203:Viral carcinogenesis	11	6.111111111111111	3.917758283908594E-4	CDC42, CDKN2B, CREB1, CDK6, SYK, CCND1, TRAF3, UBE3A, TRAF1, PIK3CB, CREB5	117	204	8662	3.99204	0.0926068	0.048580202720466564	0.043095341122994534
KEGG_PATHWAY	hsa04360:Axon guidance	10	5.555555555555555	7.23833273982961E-4	CAMK2B, CDC42, SEMA7A, SEMA4D, PDPK1, CFL2, PLXNA2, ABL1, PIK3CB, RGMA	117	182	8662	4.0678125293509915	0.16437526746759612	0.059836883982591446	0.0530811
KEGG_PATHWAY	hsa05222:Small cell lung cancer	7	3.888888888888889	0.00141688	CDKN2B, CDK6, CCND1, TRAF3, TRAF6, TRAF1, PIK3CB	117	92	8662	5.633036046079525	0.29646426406401216	0.07523	0.0667363
KEGG_PATHWAY	hsa05165:Human papillomavirus infection	13	7.222222222222221	0.00153829	UBE3A, PIK3CB, AXIN2, CDC42, HEYL, CREB1, CDK6, DLG3, CCND1, TRAF3, ATP6V1C1, CREB5, IFNAR1	117	331	8662	2.90769	0.3173620427928838	0.07523	0.0667363
KEGG_PATHWAY	hsa05200:Pathways in cancer	17	9.444444444444445	0.00182008	JAG2, CAMK2B, CDKN2B, CXCL8, PIK3CB, TRAF1, AXIN2, RBX1, CDC42, HEYL, CDK6, CCND1, CDH1, TRAF3, TRAF6, ABL1, IFNAR1	117	531	8662	2.3702094097574324	0.3635128604839968	0.07523	0.0667363
KEGG_PATHWAY	hsa04064:NF-kappa B signaling pathway	7	3.888888888888889	0.00264875	EDA, CXCL8, SYK, TRAF3, TRAF6, TRAF1, CFLAR	117	104	8662	4.983070348454964	0.4819904896821826	0.0938415	0.0832464
KEGG_PATHWAY	hsa05224:Breast cancer	8	4.444444444444445	0.00351047	JAG2, HEYL, CDK6, CCND1, PGR, BRCA1, AXIN2, PIK3CB	117	147	8662	4.029071457642886	0.5819395513185276	0.10567169198346184	0.093741
KEGG_PATHWAY	hsa04668:TNF signaling pathway	7	3.888888888888889	0.00418	CREB1, TRAF3, TRAF1, CFLAR, PIK3CB, CREB5, MAPK13	117	114	8662	4.545958914379967	0.6461255313809692	0.10567169198346184	0.093741
KEGG_PATHWAY	hsa05167:Kaposi sarcoma-associated herpesvirus infection	9	5	0.00442673	CXCL8, CREB1, CDK6, SYK, CCND1, TRAF3, PIK3CB, MAPK13, IFNAR1	117	194	8662	3.434575733544806	0.667217	0.10567169198346184	0.093741
KEGG_PATHWAY	hsa04934:Cushing syndrome	8	4.444444444444445	0.00469746	CAMK2B, USP8, CDKN2B, CREB1, CDK6, CCND1, AXIN2, CREB5	117	155	8662	3.8211193824097056	0.6889229681296909	0.10567169198346184	0.093741
KEGG_PATHWAY	hsa05160:Hepatitis C	8	4.444444444444445	0.00521301	CLDN10, CDK6, CCND1, TRAF3, TRAF6, CFLAR, PIK3CB, IFNAR1	117	158	8662	3.7485664827436986	0.7264331074084516	0.10567169198346184	0.093741
KEGG_PATHWAY	hsa05169:Epstein-Barr virus infection	9	5	0.00563367	CDK6, SYK, CCND1, TRAF3, TRAF6, PIK3CB, CD44, MAPK13, IFNAR1	117	202	8662	3.2985529322162987	0.7536741004887865	0.10567169198346184	0.093741
KEGG_PATHWAY	hsa05161:Hepatitis B	8	4.444444444444445	0.00596534	CXCL8, CREB1, TRAF3, TRAF6, PIK3CB, CREB5, MAPK13, IFNAR1	117	162	8662	3.6560092856389157	0.7732333777310227	0.10567169198346184	0.093741
KEGG_PATHWAY	hsa05213:Endometrial cancer	5	2.7777777777777777	0.00742999	CCND1, PDPK1, CDH1, AXIN2, PIK3CB	117	58	8662	6.382257589154141	0.8426868473808543	0.12284249146330856	0.1089731779109995
KEGG_PATHWAY	hsa05417:Lipid and atherosclerosis	9	5	0.0081126	CAMK2B, CDC42, CXCL8, PDPK1, TRAF3, TRAF6, PIK3CB, VLDLR, MAPK13	117	215	8662	3.099105545617174	0.8673619301829707	0.12574535957991598	0.11154830285315126
KEGG_PATHWAY	hsa04380:Osteoclast differentiation	7	3.888888888888889	0.0093969	CREB1, SYK, TRAF6, FHL2, PIK3CB, MAPK13, IFNAR1	117	135	8662	3.8388097499208613	0.9038118699056837	0.13708416617711797	0.1216069216087337
KEGG_PATHWAY	hsa05171:Coronavirus disease - COVID-19	9	5	0.012799914504294645	CXCL8, SYK, TRAF3, TRAF6, RPL23, PIK3CB, MAPK13, IFNAR1, HBEGF	117	233	8662	2.8596896665566196	0.9590281374949609	0.16077258058174654	0.14262083761283967
KEGG_PATHWAY	hsa04960:Aldosterone-regulated sodium reabsorption	4	2.2222222222222223	0.013060292329451622	PDPK1, SCNN1A, NEDD4L, PIK3CB	117	37	8662	8.003696003696005	0.9616227065705923	0.16077258058174654	0.14262083761283967
KEGG_PATHWAY	hsa05120:Epithelial cell signaling in Helicobacter pylori infection	5	2.7777777777777777	0.014212417863170504	CDC42, CXCL8, ATP6V1C1, MAPK13, HBEGF	117	70	8662	5.288156288156289	0.9712744014640611	0.16077258058174654	0.14262083761283967
KEGG_PATHWAY	hsa04931:Insulin resistance	6	3.3333333333333335	0.014765964428898253	PTPA, CREB1, PDPK1, PIK3CB, OGT, CREB5	117	108	8662	4.11301	0.9750096238945503	0.16077258058174654	0.14262083761283967
KEGG_PATHWAY	hsa04620:Toll-like receptor signaling pathway	6	3.3333333333333335	0.014765964428898253	CXCL8, TRAF3, TRAF6, PIK3CB, MAPK13, IFNAR1	117	108	8662	4.11301	0.9750096238945503	0.16077258058174654	0.14262083761283967
KEGG_PATHWAY	hsa04066:HIF-1 signaling pathway	6	3.3333333333333335	0.015314835021977714	CAMK2B, FLT1, PFKFB3, MKNK1, PIK3CB, RBX1	117	109	8662	4.075276405551635	0.9782352361681598	0.16077258058174654	0.14262083761283967
KEGG_PATHWAY	hsa04261:Adrenergic signaling in cardiomyocytes	7	3.888888888888889	0.017139678595450798	CAMK2B, CREB1, SCN4B, SLC8A1, RAPGEF3, CREB5, MAPK13	117	154	8662	3.365190365190365	0.9862606219075387	0.16077258058174654	0.14262083761283967
KEGG_PATHWAY	hsa05219:Bladder cancer	4	2.2222222222222223	0.0172412	CXCL8, CCND1, CDH1, HBEGF	117	41	8662	7.222847613091517	0.9866079916705445	0.16077258058174654	0.14262083761283967
KEGG_PATHWAY	hsa05131:Shigellosis	9	5	0.017635667903246558	CDC42, CXCL8, TNIP1, TRAF6, SEPTIN6, PIK3CB, CD44, MAPK13, RBX1	117	247	8662	2.697601993148552	0.9878772476189756	0.16077258058174654	0.14262083761283967
KEGG_PATHWAY	hsa05214:Glioma	5	2.7777777777777777	0.017909507792036122	CAMK2B, CDK6, CAMK1D, CCND1, PIK3CB	117	75	8662	4.9356125356125355	0.9886871082336661	0.16077258058174654	0.14262083761283967
KEGG_PATHWAY	hsa04218:Cellular senescence	7	3.888888888888889	0.018151742968906866	CDKN2B, CXCL8, CDK6, CCND1, GATA4, PIK3CB, MAPK13	117	156	8662	3.322046898969976	0.9893584563963617	0.16077258058174654	0.14262083761283967
KEGG_PATHWAY	hsa04670:Leukocyte transendothelial migration	6	3.3333333333333335	0.0188964	CDC42, CLDN10, PIK3CB, THY1, RAPGEF3, MAPK13	117	115	8662	3.8626532887402454	0.9911836975175403	0.16159688580512652	0.14335207611745096
KEGG_PATHWAY	hsa05205:Proteoglycans in cancer	8	4.444444444444445	0.019987099997129276	CAMK2B, CDC42, CCND1, PDPK1, PIK3CB, CD44, MAPK13, HBEGF	117	205	8662	2.8891390452366066	0.9933091004079151	0.16522669330960205	0.14657206664561467
KEGG_PATHWAY	hsa04962:Vasopressin-regulated water reabsorption	4	2.2222222222222223	0.0208121	CREB1, ARHGDIA, DYNLL2, CREB5	117	44	8662	6.730380730380731	0.9945702187483654	0.16649644616599335	0.14769846030854247
KEGG_PATHWAY	hsa04151:PI3K-Akt signaling pathway	11	6.111111111111111	0.021889687717226856	NTRK2, FLT1, CREB1, CDK6, SYK, CCND1, PDPK1, BRCA1, PIK3CB, CREB5, IFNAR1	117	359	8662	2.268457014975121	0.9958677769480899	0.16964507980850813	0.15049160305593462
KEGG_PATHWAY	hsa04152:AMPK signaling pathway	6	3.3333333333333335	0.0229914	PFKFB3, CREB1, CCND1, PDPK1, PIK3CB, CREB5	117	121	8662	3.671116762025853	0.996875	0.17278358942274163	0.15327576481049662
KEGG_PATHWAY	hsa04530:Tight junction	7	3.888888888888889	0.026403770042848086	CDC42, CLDN10, CCND1, DLG3, NEDD4L, GATA4, NF2	117	170	8662	3.048466566113625	0.998688	0.19109595459441825	0.1695206048821452
KEGG_PATHWAY	hsa04012:ErbB signaling pathway	5	2.7777777777777777	0.026969187140341286	CAMK2B, ABL1, ABL2, PIK3CB, HBEGF	117	85	8662	4.354952237305179	0.9988639560742382	0.19109595459441825	0.1695206048821452
KEGG_PATHWAY	hsa04926:Relaxin signaling pathway	6	3.3333333333333335	0.029289924356011476	CREB1, ARRB1, NOS1, PIK3CB, CREB5, MAPK13	117	129	8662	3.4434506062413037	0.9993716446826526	0.2017750344525235	0.17899398217562568
KEGG_PATHWAY	hsa04068:FoxO signaling pathway	6	3.3333333333333335	0.0310192	CDKN2B, CCND1, BCL6, PDPK1, PIK3CB, MAPK13	117	131	8662	3.3908788412605206	0.9995962000253489	0.2079122529575142	0.1844382889139239
KEGG_PATHWAY	hsa04657:IL-17 signaling pathway	5	2.7777777777777777	0.0371036	CXCL8, TRAF3, TRAF6, MUC5B, MAPK13	117	94	8662	3.9379887252227683	0.9999153302583306	0.23891684857869547	0.21194236567464925
KEGG_PATHWAY	hsa05162:Measles	6	3.3333333333333335	0.037571601187778726	CDK6, CCND1, TRAF3, TRAF6, PIK3CB, IFNAR1	117	138	8662	3.218877740616871	0.9999249465772815	0.23891684857869547	0.21194236567464925
KEGG_PATHWAY	hsa05215:Prostate cancer	5	2.7777777777777777	0.040907888448421414	CREB1, CCND1, PDPK1, PIK3CB, CREB5	117	97	8662	3.8161952594942288	0.9999682781063294	0.24352191929264205	0.21602750904992443
KEGG_PATHWAY	hsa04120:Ubiquitin mediated proteolysis	6	3.3333333333333335	0.0416706	TRAF6, NEDD4L, UBE3A, BRCA1, RHOBTB2, RBX1	117	142	8662	3.1282051282051277	0.9999739577333487	0.24352191929264205	0.21602750904992443
KEGG_PATHWAY	hsa04936:Alcoholic liver disease	6	3.3333333333333335	0.0416706	CXCL8, CCND1, TRAF3, TRAF6, LPIN1, MAPK13	117	142	8662	3.1282051282051277	0.9999739577333487	0.24352191929264205	0.21602750904992443
KEGG_PATHWAY	hsa01522:Endocrine resistance	5	2.7777777777777777	0.0422236	JAG2, CCND1, PIK3CB, MAPK13, HBEGF	117	98	8662	3.777254491540206	0.9999774311564912	0.24352191929264205	0.21602750904992443
KEGG_PATHWAY	hsa04933:AGE-RAGE signaling pathway in diabetic complications	5	2.7777777777777777	0.0449263	CDC42, CXCL8, CCND1, PIK3CB, MAPK13	117	100	8662	3.701709401709402	0.9999888017711192	0.25322088308818247	0.2246314285459683
KEGG_PATHWAY	hsa05142:Chagas disease	5	2.7777777777777777	0.047724119421052924	CXCL8, TRAF6, CFLAR, PIK3CB, MAPK13	117	102	8662	3.629126864420982	0.9999945903324643	0.26301292480935834	0.2333179171695921
KEGG_PATHWAY	hsa04390:Hippo signaling pathway	6	3.3333333333333335	0.0593827	CCND1, DLG3, CDH1, CSNK1D, NF2, AXIN2	117	157	8662	2.8293320267842557	1	0.31909928311828867	0.2830719447017077
KEGG_PATHWAY	hsa05416:Viral myocarditis	4	2.2222222222222223	0.0604745	CCND1, ABL1, ABL2, NOS1	117	67	8662	4.419951524429137	0.9999998088693566	0.31909928311828867	0.2830719447017077
KEGG_PATHWAY	hsa04664:Fc epsilon RI signaling pathway	4	2.2222222222222223	0.062671	SYK, PDPK1, PIK3CB, MAPK13	117	68	8662	4.354952237305179	0.9999998930387116	0.3238002895193837	0.2872421923155823
KEGG_PATHWAY	hsa05207:Chemical carcinogenesis - receptor activation	7	3.888888888888889	0.0648606	CREB1, CCND1, BCL6, ARRB1, PGR, PIK3CB, CREB5	117	212	8662	2.4445250766005486	0.9999999401120903	0.3282739246512002	0.29121073960993565
KEGG_PATHWAY	hsa04622:RIG-I-like receptor signaling pathway	4	2.2222222222222223	0.06948	CXCL8, TRAF3, TRAF6, MAPK13	117	71	8662	4.170940170940171	0.9999999824621433	0.3370120969909086	0.29896234410483824
KEGG_PATHWAY	hsa05223:Non-small cell lung cancer	4	2.2222222222222223	0.0718214	CDK6, CCND1, PDPK1, PIK3CB	117	72	8662	4.11301	0.9999999906110005	0.3370120969909086	0.29896234410483824
KEGG_PATHWAY	hsa05218:Melanoma	4	2.2222222222222223	0.0718214	CDK6, CCND1, CDH1, PIK3CB	117	72	8662	4.11301	0.9999999906110005	0.3370120969909086	0.29896234410483824
KEGG_PATHWAY	hsa01524:Platinum drug resistance	4	2.2222222222222223	0.0741981	ATP7B, PDPK1, BRCA1, PIK3CB	117	73	8662	4.056667837489756	0.9999999950285883	0.3370120969909086	0.29896234410483824
KEGG_PATHWAY	hsa04710:Circadian rhythm	3	1.6666666666666667	0.0755825	CREB1, CSNK1D, RBX1	117	34	8662	6.532428355957767	0.9999999965699314	0.3370120969909086	0.29896234410483824
KEGG_PATHWAY	hsa04935:Growth hormone synthesis, secretion and action	5	2.7777777777777777	0.077123	CREB1, PIK3CB, SSTR2, CREB5, MAPK13	117	120	8662	3.084757834757835	0.9999999977318812	0.3370120969909086	0.29896234410483824
KEGG_PATHWAY	hsa04024:cAMP signaling pathway	7	3.888888888888889	0.0812204	CAMK2B, CREB1, FSHR, PIK3CB, SSTR2, RAPGEF3, CREB5	117	225	8662	2.3032858499525166	0.9999999992476651	0.3370120969909086	0.29896234410483824
KEGG_PATHWAY	hsa05163:Human cytomegalovirus infection	7	3.888888888888889	0.0812204	CXCL8, CREB1, CDK6, CCND1, PIK3CB, CREB5, MAPK13	117	225	8662	2.3032858499525166	0.9999999992476651	0.3370120969909086	0.29896234410483824
KEGG_PATHWAY	hsa05133:Pertussis	4	2.2222222222222223	0.0815352	CXCL8, CFL2, TRAF6, MAPK13	117	76	8662	3.8965362123256866	0.9999999993089557	0.3370120969909086	0.29896234410483824
KEGG_PATHWAY	hsa05212:Pancreatic cancer	4	2.2222222222222223	0.0815352	CDC42, CDK6, CCND1, PIK3CB	117	76	8662	3.8965362123256866	0.9999999993089557	0.3370120969909086	0.29896234410483824
KEGG_PATHWAY	hsa05220:Chronic myeloid leukemia	4	2.2222222222222223	0.0815352	CDK6, CCND1, ABL1, PIK3CB	117	76	8662	3.8965362123256866	0.9999999993089557	0.3370120969909086	0.29896234410483824
KEGG_PATHWAY	hsa05100:Bacterial invasion of epithelial cells	4	2.2222222222222223	0.0840485	CDC42, CDH1, SEPTIN6, PIK3CB	117	77	8662	3.845931845931846	0.9999999996497495	0.3417052348972838	0.30312561160242923
