# Supplementary material for: Insight into the potential significance of miR-760 and miR-1973 in breast cancer: a comprehensive analysis
Source: Sci Rep. 2026 Apr 1;16:10994. doi: 10.1038/s41598-026-44175-3 (PMC13043734; doi:10.1038/s41598-026-44175-3)
Supplement: Supplementary file 7 — Supplementary Material 7 [file 41598_2026_44175_MOESM7_ESM.xlsx]

## Sheet: Sheet1
stringdb::canonical name	display name	stringdb::database identifier	stringdb::node type	stringdb::species	AverageShortestPathLength	ClusteringCoefficient	ClosenessCentrality	Eccentricity	Stress	Degree	BetweennessCentrality	NeighborhoodConnectivity	Radiality	TopologicalCoefficient	MCODE Score	MCODE Node Status	MCODE Clusters
P40818	USP8	9606.ENSP00000379721	protein	Homo sapiens	3.27206	0.0666667	0.305618	7	1362	6	0.0208059	5	0.91585	0.19697	2	Seed	Cluster 4
Q16288	NTRK3	9606.ENSP00000354207	protein	Homo sapiens	2.76471	0.2	0.361702	6	570	5	0.00696152	12.6	0.934641	0.265217	1.66667	Unclustered
Q99707	MTR	9606.ENSP00000355536	protein	Homo sapiens	4.13971	0	0.241563	6	2802	4	0.0444333	2	0.883715	0.25	0.4	Unclustered
P32926	DSG3	9606.ENSP00000257189	protein	Homo sapiens	3.08824	0	0.32381	6	0	1	0	27	0.922658	0	0	Unclustered
Q14192	FHL2	9606.ENSP00000386892	protein	Homo sapiens	2.84559	0.666667	0.351421	6	96	3	0.000744661	22.6667	0.931645	0.453333	1.66667	Unclustered
P29475	NOS1	9606.ENSP00000477999	protein	Homo sapiens	2.94853	0.5	0.339152	6	102	4	0.00123636	11.75	0.927832	0.356061	1.4	Unclustered
Q9UEP9	UBE3A	9606.ENSP00000497594	protein	Homo sapiens	2.75	0.214286	0.363636	7	1972	8	0.022785	11.75	0.935185	0.210648	2.7	Unclustered
Q9Y2J2	EPB41L3	9606.ENSP00000343158	protein	Homo sapiens	1	0	1	1	0	1	0	1	1	0	0	Unclustered
P16220	CREB1	9606.ENSP00000387699	protein	Homo sapiens	2.08088	0.150997	0.480565	5	13136	27	0.200707	11.2222	0.959967	0.110378	5	Seed	Cluster 2
P17181	IFNAR1	9606.ENSP00000270139	protein	Homo sapiens	3.05882	0.666667	0.326923	6	34	3	0.00026673	15.3333	0.923747	0.45098	1.66667	Unclustered
Q16647	PTGIS	9606.ENSP00000244043	protein	Homo sapiens	5.13235	0	0.194842	7	0	1	0	4	0.84695	0	0	Unclustered
P78369	CLDN10	9606.ENSP00000299339	protein	Homo sapiens	0	0	0	0	0	0	0	0	Infinity	0	0	Unclustered
Q9NNZ8	PTPA	9606.ENSP00000377036	protein	Homo sapiens	3.22794	0	0.309795	6	0	1	0	22	0.917484	0	0	Unclustered
Q92995	USP13	9606.ENSP00000263966	protein	Homo sapiens	4.26471	0	0.234483	8	0	1	0	6	0.879085	0	0	Unclustered
Q7L1S5	CHST9	9606.ENSP00000480991	protein	Homo sapiens	0	0	0	0	0	0	0	0	Infinity	0	0	Unclustered
Q11201	ST3GAL1	9606.ENSP00000428540	protein	Homo sapiens	3.86765	0.5	0.258555	7	234	4	0.00296447	3	0.893791	0.55	3	Seed	Cluster 3
Q96J24	CD44	9606.ENSP00000398632	protein	Homo sapiens	2.20588	0.230769	0.453333	5	7160	26	0.0920918	11.4231	0.955338	0.126068	6.61111	Seed	Cluster 1
	CDR1	9606.ENSP00000359563	protein	Homo sapiens	0	0	0	0	0	0	0	0	Infinity	0	0	Unclustered
O15047	SETD1A	9606.ENSP00000262519	protein	Homo sapiens	3.19853	0.238095	0.312644	7	274	7	0.00468536	7.28571	0.918573	0.26455	3	Unclustered
P78563	ADARB1	9606.ENSP00000353920	protein	Homo sapiens	0	0	0	0	0	0	0	0	Infinity	0	0	Unclustered
Q9H3K8	SNX27	9606.ENSP00000400333	protein	Homo sapiens	0	0	0	0	0	0	0	0	Infinity	0	0	Unclustered
Q9UP18	IL16	9606.ENSP00000302935	protein	Homo sapiens	3.20588	1	0.311927	6	0	2	0	15	0.918301	0.625	2	Unclustered
Q9NPM3	RGMA	9606.ENSP00000452126	protein	Homo sapiens	0	0	0	0	0	0	0	0	Infinity	0	0	Unclustered
Q9Y666	SLC12A7	9606.ENSP00000264930	protein	Homo sapiens	0	0	0	0	0	0	0	0	Infinity	0	0	Unclustered
Q9Y2G0	EFR3B	9606.ENSP00000384081	protein	Homo sapiens	0	0	0	0	0	0	0	0	Infinity	0	0	Unclustered
P42772	CDKN2B	9606.ENSP00000276925	protein	Homo sapiens	2.58824	0.622222	0.386364	6	658	10	0.00650065	17.5	0.941176	0.263636	5.78571	Clustered	Cluster 1
Q9P258	RCC2	9606.ENSP00000364585	protein	Homo sapiens	3.11029	0	0.321513	7	24	2	0.000188457	17.5	0.921841	0.55	0.666667	Unclustered
Q9H6E4	CCDC134	9606.ENSP00000255784	protein	Homo sapiens	0	0	0	0	0	0	0	0	Infinity	0	0	Unclustered
Q6ZWH5	NEK10	9606.ENSP00000343847	protein	Homo sapiens	0	0	0	0	0	0	0	0	Infinity	0	0	Unclustered
O75051	PLXNA2	9606.ENSP00000356000	protein	Homo sapiens	3.05882	0	0.326923	6	886	3	0.0176856	10	0.923747	0.346154	0.5	Unclustered
Q9NWX5	ASB6	9606.ENSP00000277458	protein	Homo sapiens	2.93382	0.2	0.340852	7	268	5	0.00454367	10	0.928377	0.252632	1.66667	Unclustered
Q93052	LPP	9606.ENSP00000491657	protein	Homo sapiens	0	0	0	0	0	0	0	0	Infinity	0	0	Unclustered
O15460	P4HA2	9606.ENSP00000384999	protein	Homo sapiens	3.07353	0	0.325359	7	90	2	0.000524461	19	0.923203	0.5625	0.666667	Unclustered
Q9Y368	PARVB	9606.ENSP00000384515	protein	Homo sapiens	3.16912	0	0.315545	6	34	2	0.000312577	15	0.919662	0.538462	0.666667	Unclustered
Q6ZQY3	GADL1	9606.ENSP00000282538	protein	Homo sapiens	0	0	0	0	0	0	0	0	Infinity	0	0	Unclustered
Q7Z301	ABL2	9606.ENSP00000427562	protein	Homo sapiens	3.02206	1	0.3309	6	0	3	0	17.6667	0.925109	0.464912	3	Unclustered
Q9H2Y9	SLCO5A1	9606.ENSP00000260126	protein	Homo sapiens	0	0	0	0	0	0	0	0	Infinity	0	0	Unclustered
Q14019	COTL1	9606.ENSP00000262428	protein	Homo sapiens	3.46324	0.666667	0.288747	7	6	3	0.000108932	7.33333	0.908769	0.564103	1.66667	Unclustered
Q6IS00	NSD2	9606.ENSP00000372351	protein	Homo sapiens	2.97059	0.7	0.336634	6	26	5	0.000375817	16.4	0.927015	0.420513	2.4	Unclustered
Q9Y2T1	AXIN2	9606.ENSP00000302625	protein	Homo sapiens	2.84559	0.6	0.351421	6	812	5	0.00562283	19.2	0.931645	0.422222	4	Unclustered
P11182	DBT	9606.ENSP00000359151	protein	Homo sapiens	3.83824	0	0.260536	6	698	2	0.0126931	4	0.89488	0.5	0.666667	Unclustered
Q05195	MXD1	9606.ENSP00000264444	protein	Homo sapiens	3.71324	0	0.269307	7	0	1	0	8	0.89951	0	0	Unclustered
Q8IU85	CAMK1D	9606.ENSP00000478874	protein	Homo sapiens	3.02206	0.166667	0.3309	6	826	4	0.0151244	8.75	0.925109	0.294643	2	Unclustered
Q9UBB5	MBD2	9606.ENSP00000256429	protein	Homo sapiens	3.52206	0	0.283925	7	0	1	0	11	0.90659	0	0	Unclustered
Q9UKT9	IKZF3	9606.ENSP00000344544	protein	Homo sapiens	2.89706	0.166667	0.345178	6	792	4	0.0150216	14.25	0.929739	0.34375	2	Unclustered
Q9BTW3	NF2	9606.ENSP00000344666	protein	Homo sapiens	2.51471	0.638889	0.397661	6	960	9	0.0105549	18.5556	0.9439	0.256173	5.78571	Clustered	Cluster 1
P52565	ARHGDIA	9606.ENSP00000463939	protein	Homo sapiens	2.73529	0.25	0.365591	6	3138	9	0.0377659	11.7778	0.93573	0.218029	2.4	Unclustered
Q7Z5J4	RAI1	9606.ENSP00000323074	protein	Homo sapiens	0	0	0	0	0	0	0	0	Infinity	0	0	Unclustered
Q9BZW3	PHF20	9606.ENSP00000363124	protein	Homo sapiens	3.41912	0.333333	0.292473	7	20	3	0.000212412	7.66667	0.910403	0.407407	2	Unclustered
Q92854	SEMA4D	9606.ENSP00000416523	protein	Homo sapiens	4.05147	0	0.246824	7	0	1	0	3	0.886983	0	0	Unclustered
P52569	SLC7A2	9606.ENSP00000004531	protein	Homo sapiens	0	0	0	0	0	0	0	0	Infinity	0	0	Unclustered
Q93063	EXT2	9606.ENSP00000379032	protein	Homo sapiens	1	0	1	1	0	1	0	1	1	0	0	Unclustered
Q9H2W4	NEDD4L	9606.ENSP00000383199	protein	Homo sapiens	2.83824	0.0277778	0.352332	7	2248	9	0.0381792	6.33333	0.931917	0.14245	2	Clustered	Cluster 4
Q9H7S9	ZNF703	9606.ENSP00000332325	protein	Homo sapiens	3.10294	0	0.322275	6	0	1	0	27	0.922113	0	0	Unclustered
Q99611	SEPHS2	9606.ENSP00000418669	protein	Homo sapiens	0	0	0	0	0	0	0	0	Infinity	0	0	Unclustered
Q13361	MFAP5	9606.ENSP00000352455	protein	Homo sapiens	3.86029	0	0.259048	7	0	1	0	7	0.894063	0	0	Unclustered
Q96LG8	KCNMA1	9606.ENSP00000286628	protein	Homo sapiens	3.89706	0	0.256604	6	68	2	0.000988663	3.5	0.892702	0.5	0.666667	Unclustered
P98155	VLDLR	9606.ENSP00000371532	protein	Homo sapiens	0	0	0	0	0	0	0	0	Infinity	0	0	Unclustered
O14709	ZNF197	9606.ENSP00000345809	protein	Homo sapiens	4	0	0.25	6	0	1	0	4	0.888889	0	0	Unclustered
P54257	HAP1	9606.ENSP00000334002	protein	Homo sapiens	3.58824	0	0.278689	7	30	2	0.000220164	6	0.904139	0.625	0.666667	Unclustered
Q9UEW1	CFLAR	9606.ENSP00000312455	protein	Homo sapiens	2.86029	0.2	0.349614	6	802	5	0.0099341	12	0.9311	0.269767	1.66667	Unclustered
Q13277	STX3	9606.ENSP00000338562	protein	Homo sapiens	0	0	0	0	0	0	0	0	Infinity	0	0	Unclustered
Q16620	NTRK2	9606.ENSP00000277120	protein	Homo sapiens	2.61029	0.333333	0.383099	6	1630	9	0.0212669	13.4444	0.940359	0.208333	1.66667	Unclustered
Q96L34	MARK4	9606.ENSP00000262891	protein	Homo sapiens	3.25	0	0.307692	7	0	1	0	24	0.916667	0	0	Unclustered
Q9HC84	MUC5B	9606.ENSP00000436812	protein	Homo sapiens	3.25	0.5	0.307692	6	1908	4	0.0313324	7.25	0.916667	0.318182	3	Clustered	Cluster 3
Q9H6X2	ANTXR1	9606.ENSP00000301945	protein	Homo sapiens	3.00735	0.166667	0.332518	5	1004	4	0.0155649	11	0.925654	0.328125	2	Unclustered
Q08380	LGALS3BP	9606.ENSP00000262776	protein	Homo sapiens	3.14706	0	0.317757	6	186	2	0.00271773	14.5	0.920479	0.5	0.666667	Unclustered
Q92796	DLG3	9606.ENSP00000363480	protein	Homo sapiens	3.36029	0	0.297593	7	100	3	0.00145567	7.66667	0.912582	0.37037	0.5	Unclustered
Q9UL01	DSE	9606.ENSP00000494147	protein	Homo sapiens	0	0	0	0	0	0	0	0	Infinity	0	0	Unclustered
P21283	ATP6V1C1	9606.ENSP00000430282	protein	Homo sapiens	3.91912	0	0.255159	7	0	1	0	6	0.891885	0	0	Unclustered
Q8N137	CNTROB	9606.ENSP00000369614	protein	Homo sapiens	0	0	0	0	0	0	0	0	Infinity	0	0	Unclustered
P11474	ESRRA	9606.ENSP00000384851	protein	Homo sapiens	2.97059	0.333333	0.336634	6	730	3	0.0147059	13.3333	0.927015	0.393939	2	Unclustered
O15265	ATXN7	9606.ENSP00000295900	protein	Homo sapiens	3.55882	0	0.280992	7	166	3	0.00199067	3.66667	0.905229	0.333333	0.5	Unclustered
P06401	PGR	9606.ENSP00000325120	protein	Homo sapiens	2.46324	0.181818	0.40597	6	4388	12	0.0538072	13.75	0.945806	0.186343	3.73333	Unclustered
Q5T4F7	SFRP5	9606.ENSP00000266066	protein	Homo sapiens	3.66912	0	0.272545	7	6	2	6.09503e-05	7.5	0.901144	0.65	0.666667	Unclustered
P43251	BTD	9606.ENSP00000500193	protein	Homo sapiens	6.11029	0	0.163658	8	0	1	0	2	0.81073	0	0	Unclustered
Q16875	PFKFB3	9606.ENSP00000492001	protein	Homo sapiens	0	0	0	0	0	0	0	0	Infinity	0	0	Unclustered
P11836	MS4A1	9606.ENSP00000433277	protein	Homo sapiens	3.44853	1	0.289979	7	0	2	0	9.5	0.909314	0.633333	2	Unclustered
P41231	P2RY2	9606.ENSP00000310305	protein	Homo sapiens	3.55147	0	0.281573	7	0	1	0	13	0.905501	0	0	Unclustered
Q9H7V9	NAV1	9606.ENSP00000356265	protein	Homo sapiens	4.68382	0	0.213501	7	0	1	0	4	0.863562	0	0	Unclustered
O15294	OGT	9606.ENSP00000362824	protein	Homo sapiens	2.88235	0.142857	0.346939	6	926	7	0.0119763	8.71429	0.930283	0.214286	0.857143	Unclustered
Q9BUB5	MKNK1	9606.ENSP00000498083	protein	Homo sapiens	0	0	0	0	0	0	0	0	Infinity	0	0	Unclustered
Q12829	RAB40B	9606.ENSP00000461785	protein	Homo sapiens	0	0	0	0	0	0	0	0	Infinity	0	0	Unclustered
P49146	NPY2R	9606.ENSP00000332591	protein	Homo sapiens	4.02941	0	0.248175	6	0	1	0	4	0.8878	0	0	Unclustered
P32248	CCR7	9606.ENSP00000246657	protein	Homo sapiens	2.625	0.236364	0.380952	6	2042	11	0.0246424	11.7273	0.939815	0.193939	4	Clustered	Cluster 2
P43694	GATA4	9606.ENSP00000435712	protein	Homo sapiens	2.71324	0.244444	0.368564	6	2060	10	0.0181638	13	0.936547	0.244231	4	Clustered	Cluster 2
P17948	FLT1	9606.ENSP00000282397	protein	Homo sapiens	2.51471	0.363636	0.397661	5	4454	12	0.058874	14.0833	0.9439	0.215385	5	Clustered	Cluster 2
Q6W4X9	MUC6	9606.ENSP00000406861	protein	Homo sapiens	4.22059	1	0.236934	7	0	3	0	3.66667	0.880719	0.733333	3	Clustered	Cluster 3
O60885	BRD4	9606.ENSP00000263377	protein	Homo sapiens	2.49265	0.295238	0.40118	6	2928	15	0.0341403	12.1333	0.944717	0.168519	5	Clustered	Cluster 2
Q13627	DYRK1A	9606.ENSP00000340373	protein	Homo sapiens	2.91176	0.166667	0.343434	6	546	4	0.00647388	12.5	0.929194	0.315789	2	Unclustered
Q9H3R0	KDM4C	9606.ENSP00000370710	protein	Homo sapiens	3.43382	1	0.291221	7	0	3	0	9	0.909858	0.5	3	Unclustered
P42025	ACTR1B	9606.ENSP00000289228	protein	Homo sapiens	3.45588	0.333333	0.289362	7	116	3	0.000997657	7	0.909041	0.512821	2	Unclustered
Q9H1J3	TNIP1	9606.ENSP00000317891	protein	Homo sapiens	3.39706	1	0.294372	7	0	3	0	11	0.91122	0.5	3	Unclustered
Q2M1K9	ZNF423	9606.ENSP00000455426	protein	Homo sapiens	1	0	1	1	0	1	0	1	1	0	0	Unclustered
Q9NQG5	RPRD1B	9606.ENSP00000362532	protein	Homo sapiens	3.00735	0.333333	0.332518	6	50	3	0.000748911	13	0.925654	0.383838	2	Unclustered
Q9ULP9	TBC1D24	9606.ENSP00000494678	protein	Homo sapiens	0	0	0	0	0	0	0	0	Infinity	0	0	Unclustered
Q99075	HBEGF	9606.ENSP00000230990	protein	Homo sapiens	2.67647	0.47619	0.373626	5	712	7	0.00703871	17.2857	0.937908	0.292978	4	Clustered	Cluster 2
Q9UJQ5	DNMT3B	9606.ENSP00000328547	protein	Homo sapiens	2.52941	0.327273	0.395349	6	1986	11	0.0241434	14.3636	0.943355	0.205534	5	Clustered	Cluster 2
P38398	BRCA1	9606.ENSP00000418960	protein	Homo sapiens	2.25735	0.231884	0.442997	6	6968	24	0.103568	11.5833	0.953431	0.134314	6.61111	Clustered	Cluster 1
P42338	PIK3CB	9606.ENSP00000501150	protein	Homo sapiens	2.625	0.25	0.380952	5	1196	8	0.010732	12.75	0.939815	0.213983	3	Unclustered
O15151	MDM4	9606.ENSP00000356150	protein	Homo sapiens	2.74265	0.527778	0.364611	6	848	9	0.00934786	14.3333	0.935458	0.268344	4.7619	Clustered	Cluster 2
Q9UGH3	SLC23A2	9606.ENSP00000368637	protein	Homo sapiens	0	0	0	0	0	0	0	0	Infinity	0	0	Unclustered
Q14511	NEDD9	9606.ENSP00000368759	protein	Homo sapiens	2.80882	0.266667	0.356021	6	1600	6	0.0244236	12.8333	0.933007	0.277778	3	Unclustered
Q8IXJ9	ASXL1	9606.ENSP00000364839	protein	Homo sapiens	2.90441	0.466667	0.344304	6	208	6	0.00180415	14.6667	0.929466	0.322222	4	Clustered	Cluster 2
Q4ZFZ2	FSHR	9606.ENSP00000384708	protein	Homo sapiens	3.11029	0	0.321513	7	148	3	0.00166747	11.6667	0.921841	0.380952	0.5	Unclustered
O75326	SEMA7A	9606.ENSP00000261918	protein	Homo sapiens	3.69853	0	0.270378	7	28	2	0.000447833	6	0.900054	0.555556	0.666667	Unclustered
Q9UNA1	ARHGAP26	9606.ENSP00000274498	protein	Homo sapiens	3.23529	0	0.309091	7	0	1	0	25	0.917211	0	0	Unclustered
Q9Y6F4	CAMK2B	9606.ENSP00000379098	protein	Homo sapiens	2.89706	0.2	0.345178	6	1426	6	0.0281521	8.16667	0.929739	0.20614	1.4	Unclustered
Q9NV02	ARMC8	9606.ENSP00000419413	protein	Homo sapiens	0	0	0	0	0	0	0	0	Infinity	0	0	Unclustered
Q9NYB9	ABI2	9606.ENSP00000295851	protein	Homo sapiens	2.92647	0.333333	0.341709	6	1954	6	0.029419	10.5	0.928649	0.260684	2.7	Unclustered
P24385	CCND1	9606.ENSP00000227507	protein	Homo sapiens	2.11029	0.236467	0.473868	5	8652	27	0.1222	12.3704	0.958878	0.126766	6.61111	Clustered	Cluster 1
Q8TD00	RBFOX2	9606.ENSP00000413035	protein	Homo sapiens	1	0	1	1	0	1	0	1	1	0	0	Unclustered
Q5M775	SPECC1	9606.ENSP00000261503	protein	Homo sapiens	3.25	0	0.307692	7	0	1	0	24	0.916667	0	0	Unclustered
O95490	ADGRL2	9606.ENSP00000359765	protein	Homo sapiens	0	0	0	0	0	0	0	0	Infinity	0	0	Unclustered
P49407	ARRB1	9606.ENSP00000409581	protein	Homo sapiens	2.55882	0.0641026	0.390805	6	3786	13	0.0615998	8	0.942266	0.125163	3	Unclustered
Q8N556	AFAP1	9606.ENSP00000410689	protein	Homo sapiens	1	0	1	1	0	1	0	1	1	0	0	Unclustered
Q14693	LPIN1	9606.ENSP00000397908	protein	Homo sapiens	0	0	0	0	0	0	0	0	Infinity	0	0	Unclustered
O00560	SDCBP	9606.ENSP00000428184	protein	Homo sapiens	2.75	0.6	0.363636	6	588	5	0.00854898	18.2	0.935185	0.339623	4	Unclustered
Q6P274	ESRRG	9606.ENSP00000355904	protein	Homo sapiens	3.96324	0	0.252319	7	0	1	0	3	0.890251	0	0	Unclustered
O60669	SLC16A7	9606.ENSP00000448071	protein	Homo sapiens	0	0	0	0	0	0	0	0	Infinity	0	0	Unclustered
Q9Y6I4	USP3	9606.ENSP00000369681	protein	Homo sapiens	3.42647	0	0.291845	7	130	2	0.00251003	10	0.910131	0.5	0.666667	Unclustered
O15075	DCLK1	9606.ENSP00000353846	protein	Homo sapiens	2.85294	0	0.350515	6	66	2	0.000306798	26.5	0.931373	0.593023	0.666667	Unclustered
Q53TN4	CYBRD1	9606.ENSP00000319141	protein	Homo sapiens	0	0	0	0	0	0	0	0	Infinity	0	0	Unclustered
O15530	PDPK1	9606.ENSP00000344220	protein	Homo sapiens	3.13971	0.333333	0.318501	5	216	4	0.00251579	9	0.920752	0.324074	1.66667	Unclustered
Q9NS00	C1GALT1	9606.ENSP00000389176	protein	Homo sapiens	4.22059	1	0.236934	7	0	3	0	3.66667	0.880719	0.733333	3	Clustered	Cluster 3
P09486	SPARC	9606.ENSP00000231061	protein	Homo sapiens	2.90441	0.6	0.344304	5	210	5	0.00247553	15.4	0.929466	0.4	4	Clustered	Cluster 2
Q96FJ2	DYNLL2	9606.ENSP00000477310	protein	Homo sapiens	3.375	0	0.296296	7	1052	3	0.0148278	5.66667	0.912037	0.358974	0.5	Unclustered
P62877	RBX1	9606.ENSP00000216225	protein	Homo sapiens	2.68382	0.25	0.372603	6	1156	8	0.0135418	13.875	0.937636	0.243304	2.7	Unclustered
Q9Y5J5	PHLDA3	9606.ENSP00000356280	protein	Homo sapiens	0	0	0	0	0	0	0	0	Infinity	0	0	Unclustered
Q9BYZ6	RHOBTB2	9606.ENSP00000427926	protein	Homo sapiens	3.72794	0	0.268245	7	0	1	0	9	0.898965	0	0	Unclustered
Q96K38	DNAJC10	9606.ENSP00000264065	protein	Homo sapiens	3.34559	0	0.298901	5	3034	3	0.0453726	6.33333	0.913126	0.355556	0.5	Unclustered
Q09327	MGAT3	9606.ENSP00000345270	protein	Homo sapiens	3.03676	0	0.329298	6	676	2	0.0118048	15.5	0.924564	0.5	0.666667	Unclustered
P00742	F10	9606.ENSP00000364709	protein	Homo sapiens	3.19118	1	0.313364	6	0	2	0	15.5	0.918845	0.596154	2	Unclustered
P37088	SCNN1A	9606.ENSP00000353292	protein	Homo sapiens	3.70588	0	0.269841	7	172	2	0.004707	6.5	0.899782	0.5	0.666667	Unclustered
Q9P2N4	ADAMTS9	9606.ENSP00000418735	protein	Homo sapiens	3.41176	0	0.293103	7	44	2	0.000524433	8	0.910675	0.538462	0.666667	Unclustered
Q9Y281	CFL2	9606.ENSP00000298159	protein	Homo sapiens	2.55882	0.311111	0.390805	6	2392	10	0.0298591	12.5	0.942266	0.183824	3.46667	Unclustered
Q8WUM4	PDCD6IP	9606.ENSP00000411825	protein	Homo sapiens	3.375	0.166667	0.296296	7	270	4	0.00449018	5.75	0.912037	0.291667	2	Clustered	Cluster 4
Q9NRW1	RAB6B	9606.ENSP00000285208	protein	Homo sapiens	4.36765	0	0.228956	8	0	1	0	3	0.875272	0	0	Unclustered
P35670	ATP7B	9606.ENSP00000242839	protein	Homo sapiens	3.25	0	0.307692	7	0	1	0	24	0.916667	0	0	Unclustered
O14524	NEMP1	9606.ENSP00000300128	protein	Homo sapiens	0	0	0	0	0	0	0	0	Infinity	0	0	Unclustered
P41182	BCL6	9606.ENSP00000384371	protein	Homo sapiens	2.72059	0.321429	0.367568	6	1438	8	0.0215393	13.375	0.936275	0.25	2.4	Unclustered
Q9Y2K7	KDM2A	9606.ENSP00000432786	protein	Homo sapiens	3.01471	0.6	0.331707	6	242	5	0.0019122	11.4	0.925381	0.345455	2.2	Unclustered
O15264	MAPK13	9606.ENSP00000211287	protein	Homo sapiens	2.65441	0.428571	0.376731	6	506	7	0.00449304	15.4286	0.938725	0.252927	2.4	Unclustered
Q00534	CDK6	9606.ENSP00000265734	protein	Homo sapiens	2.47794	0.483516	0.403561	6	1374	14	0.0122658	16	0.945261	0.205128	6.61111	Clustered	Cluster 1
O94851	MICAL2	9606.ENSP00000256194	protein	Homo sapiens	3.80147	0	0.263056	7	0	1	0	6	0.896242	0	0	Unclustered
Q09470	KCNA1	9606.ENSP00000371985	protein	Homo sapiens	3.75735	0	0.266145	5	264	3	0.00568525	3	0.897876	0.333333	0.5	Unclustered
Q13077	TRAF1	9606.ENSP00000362994	protein	Homo sapiens	3	0.333333	0.333333	7	332	6	0.00321832	9.33333	0.925926	0.261905	3	Unclustered
Q9Y219	JAG2	9606.ENSP00000328169	protein	Homo sapiens	2.86765	0.142857	0.348718	6	1610	7	0.0330014	9	0.930828	0.214286	1.4	Unclustered
P43405	SYK	9606.ENSP00000364898	protein	Homo sapiens	2.52941	0.363636	0.395349	5	1826	11	0.01912	14.9091	0.943355	0.209987	2.31111	Unclustered
Q9Y2T6	GPR55	9606.ENSP00000498258	protein	Homo sapiens	3.55147	0	0.281573	7	0	1	0	13	0.905501	0	0	Unclustered
Q9NXR7	BABAM2	9606.ENSP00000343412	protein	Homo sapiens	3.19853	1	0.312644	7	0	2	0	14.5	0.918573	0.557692	2	Unclustered
P00519	ABL1	9606.ENSP00000361423	protein	Homo sapiens	2.23529	0.242424	0.447368	5	6618	22	0.0889689	12.6364	0.954248	0.138362	4.69091	Clustered	Cluster 2
P04216	THY1	9606.ENSP00000284240	protein	Homo sapiens	2.46324	0.555556	0.40597	5	864	10	0.00663187	16.9	0.945806	0.231507	5	Clustered	Cluster 2
Q9UDN1	SLC8A1	9606.ENSP00000384763	protein	Homo sapiens	0	0	0	0	0	0	0	0	Infinity	0	0	Unclustered
Q8IWT1	SCN4B	9606.ENSP00000322460	protein	Homo sapiens	3.69118	0	0.270916	6	844	4	0.0190151	3	0.900327	0.25	0.4	Unclustered
Q14833	GRM4	9606.ENSP00000440556	protein	Homo sapiens	3.30147	0	0.302895	6	0	1	0	19	0.91476	0	0	Unclustered
Q08722	CD47	9606.ENSP00000355361	protein	Homo sapiens	2.90441	0.6	0.344304	6	178	5	0.0016017	13.4	0.929466	0.326829	2.7	Unclustered
Q9UCS0	CXCL8	9606.ENSP00000306512	protein	Homo sapiens	2.30882	0.181287	0.433121	5	7898	19	0.111744	11.2632	0.951525	0.1417	5	Clustered	Cluster 2
Q9NQ87	HEYL	9606.ENSP00000361943	protein	Homo sapiens	3.86029	0	0.259048	7	0	1	0	7	0.894063	0	0	Unclustered
P41440	SLC19A1	9606.ENSP00000308895	protein	Homo sapiens	5.11765	0	0.195402	7	928	2	0.0147059	2.5	0.847495	0.5	0.666667	Unclustered
P48730	CSNK1D	9606.ENSP00000381531	protein	Homo sapiens	2.94118	0	0.34	5	1642	4	0.0283353	9.25	0.928105	0.284483	0.4	Unclustered
Q8NDX1	PSD4	9606.ENSP00000245796	protein	Homo sapiens	0	0	0	0	0	0	0	0	Infinity	0	0	Unclustered
P30874	SSTR2	9606.ENSP00000350198	protein	Homo sapiens	3.03676	0	0.329298	5	1230	4	0.0181964	9.25	0.924564	0.284483	0.4	Unclustered
O95398	RAPGEF3	9606.ENSP00000395708	protein	Homo sapiens	2.80147	0.666667	0.356955	6	102	4	0.000680727	18	0.933279	0.367347	3	Unclustered
P12830	CDH1	9606.ENSP00000261769	protein	Homo sapiens	2.09559	0.219373	0.477193	5	11270	27	0.164776	11.963	0.959423	0.120559	6.61111	Clustered	Cluster 1
Q13114	TRAF3	9606.ENSP00000376500	protein	Homo sapiens	2.69118	0.222222	0.371585	6	1198	10	0.0151113	9.1	0.937364	0.169811	2.2	Unclustered
Q9Y6L0	EDA	9606.ENSP00000363680	protein	Homo sapiens	3.48529	0	0.28692	7	0	1	0	17	0.907952	0	0	Unclustered
Q9BX66	SORBS1	9606.ENSP00000360293	protein	Homo sapiens	2.88235	0.333333	0.346939	6	506	3	0.00934602	17.3333	0.930283	0.425	2	Unclustered
Q9Y4K3	TRAF6	9606.ENSP00000433623	protein	Homo sapiens	2.49265	0.161765	0.40118	6	5118	17	0.065129	9.35294	0.944717	0.134948	1.23077	Unclustered
Q02930	CREB5	9606.ENSP00000350359	protein	Homo sapiens	3	0.5	0.333333	6	40	4	0.000719008	11	0.925926	0.354839	1.4	Unclustered
Q8NAP3	ZBTB38	9606.ENSP00000426387	protein	Homo sapiens	0	0	0	0	0	0	0	0	Infinity	0	0	Unclustered
Q96FM1	PGAP3	9606.ENSP00000300658	protein	Homo sapiens	3.88971	0	0.257089	7	0	1	0	4	0.892974	0	0	Unclustered
Q9HAK2	EBF2	9606.ENSP00000430241	protein	Homo sapiens	1	0	1	1	0	1	0	1	1	0	0	Unclustered
Q7Z638	ZNF326	9606.ENSP00000340796	protein	Homo sapiens	0	0	0	0	0	0	0	0	Infinity	0	0	Unclustered
Q14141	SEPTIN6	9606.ENSP00000341524	protein	Homo sapiens	3.91912	0	0.255159	7	0	1	0	6	0.891885	0	0	Unclustered
P60953	CDC42	9606.ENSP00000497733	protein	Homo sapiens	2.24265	0.183333	0.445902	6	8862	25	0.112262	11.28	0.953976	0.126364	5.78571	Clustered	Cluster 1
P13797	PLS3	9606.ENSP00000348163	protein	Homo sapiens	3.13971	0.666667	0.318501	7	114	3	0.000903432	12.6667	0.920752	0.436782	1.66667	Unclustered
P62829	RPL23	9606.ENSP00000420311	protein	Homo sapiens	2.94118	0	0.34	5	1282	3	0.0222034	11	0.928105	0.344828	0.5	Unclustered
Q8N490	PNKD	9606.ENSP00000273077	protein	Homo sapiens	0	0	0	0	0	0	0	0	Infinity	0	0	Unclustered
Q13283	G3BP1	9606.ENSP00000377681	protein	Homo sapiens	3.58088	0	0.279261	7	80	3	0.00179718	4	0.904412	0.333333	0.5	Unclustered
